# Supplementary material for: Multi-omics approach reveals dysregulated genes during hESCs neuronal differentiation exposure to paracetamol
Source: iScience. 2023 Aug 28;26(10):107755. doi: 10.1016/j.isci.2023.107755 (PMC10507163; doi:10.1016/j.isci.2023.107755)
Supplement: Table S1. Summary of bulk RNA and DNAm analysis, related to Figures 2, 5, 6, S2, and S7 — (A) Summary of DEGs and DMCs at all paracetamol comparisons. (B) Differentially expressed genes in cells exposed to 100 μM paracetamol compared to control cells at Day 7. (C) Differentially expressed genes in cells exposed to 200 μM paracetamol compared to control cells at Day 7. (D) Differentially expressed genes in cells exposed to 100 μM paracetamol compared to 200 μM paracetamol cells at Day 7. (E) Differentially expressed genes in cells exposed to 100 μM paracetamol compared to control cells at Day 20. (F) Differentially expressed genes in cells exposed to 200 μM paracetamol compared to control cells at Day 20. (G) Differentially expressed genes in cells exposed to 100 μM paracetamol compared to 200 μM paracetamol cells at Day 20. (H) Differentially expressed genes in cells exposed to 100 μM paracetamol compared to control cells over time (Day 7 - Day 20). (I) Differentially expressed genes in cells exposed to 200 μM paracetamol compared to control cells over time (Day 7 - Day 20). (J) g:Profiler BPs on differentially expressed genes in cells exposed to 100 μM paracetamol compared to control cells over time (Day 7 - Day 20). (K) g:Profiler BPs on differentially expressed genes in cells exposed to 200 μM paracetamol compared to control cells over time (Day 7 - Day 20). (L) Differentially methylated CpGs in cells exposed to 100 μM paracetamol compared to control cells at Day 7. (M) Differentially methylated CpGs in cells exposed to 200 μM paracetamol compared to control cells at Day 7. (N) Differentially methylated CpGs in cells exposed to 100 μM paracetamol compared to control cells at Day 20. (O) Differentially methylated CpGs in cells exposed to 200 μM paracetamol compared to control cells at Day 20. (P) Differentially methylated CpGs in cells exposed to 100 μM paracetamol compared to 200 μM paracetamol cells at Day 20. (Q) Differentially methylated CpGs in cells exposed to 200 μM paracetamol compared to control cells over time (Day 7 - Day 20). [file mmc2.xlsx]

## Sheet: Table index
Table S1.	Summary of bulk RNA and DNAm analysis. Related to Figures 2, 5, 6, S2 and S7.
Table	Description	Legend
A	Summary of DEGs and DMCs at all paracetamol comparisons
B	Differentially expressed genes in cells exposed to 100 uM paracetamol compared to control cells at Day 7	RNAseq-data
C	Differentially expressed genes in cells exposed to 200 uM paracetamol compared to control cells at Day 7	RNAseq-data
D	Differentially expressed genes in cells exposed to 100 uM paracetamol compared to 200 uM paracetamol cells at Day 7	RNAseq-data
E	Differentially expressed genes in cells exposed to 100 uM paracetamol compared to control cells at Day 20	RNAseq-data
F	Differentially expressed genes in cells exposed to 200 uM paracetamol compared to control cells at Day 20	RNAseq-data
G	Differentially expressed genes in cells exposed to 100 uM paracetamol compared to 200 uM paracetamol cells at Day 20	RNAseq-data
H	Differentially expressed genes in cells exposed to 100 uM paracetamol compared to control cells over time (Day 7 - Day 20)	RNAseq-data
I	Differentially expressed genes in cells exposed to 200 uM paracetamol compared to control cells over time (Day 7 - Day 20)	RNAseq-data
J	g:Profiler BPs on differentially expressed genes in cells exposed to 100 uM paracetamol compared to control cells over time (Day 7 - Day 20)	GO analysis; sorted on padj val, upregulated =green and downregulated = red
K	g:Profiler BPs on differentially expressed genes in cells exposed to 200 uM paracetamol compared to control cells over time (Day 7 - Day 20)	GO analysis; sorted on padj val, upregulated =green and downregulated = red
L	Differentially methylated CpGs in cells exposed to 100 uM paracetamol compared to control cells at Day 7	EPIC-data
M	Differentially methylated CpGs in cells exposed to 200 uM paracetamol compared to control cells at Day 7	EPIC-data
N	Differentially methylated CpGs in cells exposed to 100 uM paracetamol compared to control cells at Day 20	EPIC-data
O	Differentially methylated CpGs in cells exposed to 200 uM paracetamol compared to control cells at Day 20	EPIC-data
P	Differentially methylated CpGs in cells exposed to 100 uM paracetamol compared to 200 uM paracetamol cells at Day 20	EPIC-data
Q	Differentiallymethylated CpGs in cells exposed to 200 uM paracetamol compared to control cells over time (Day 7 - Day 20)	EPIC-data

## Sheet: S1A
Table S1A Summary of DEGs and DMCs at all paracetamol comparisons	Paracetamol vs controls						Time response
Related to Figures 2 and 5	Day 7			Day 20			Day 20 - day 7
	P100 - ctrl	P200 - ctrl	P200 - P100	P100 - ctrl	P200 - ctrl	P200 - P100	P100 - ctrl	P200 - ctrl
# DE genes (up, down)	188 (165, 23)	1817 (994, 823)	10 (3, 7)	338 (172, 166)	1674 (956, 718)	1083 (625, 458)	121 (45, 76)	1433 (732, 701)
# DM CpGs (up,down)	355 (355, 0)	9358 (8840, 518)	0	20218 (19923, 295)	56639 (53400, 3239)	8940 (5979, 2961)	0	3113 (2858, 255)
# DM CpGs annotated to genes	237	5731	0	11762	34777	5550	0	1923
# DMG overlapping with DEG (% of DEGs)	6 (3%)	350 (19)	0	134 (40)	1051 (63)	306 (28)	0	180 (13)

## Sheet: S1B
TableS1B. Differentially expressed genes in cells exposed to 100 uM paracetamol compared to control cells at Day 7. Related to Figure 2.
ensembl_gene_id	log2FoldChange	stat	pvalue	padj	external_gene_name
ENSG00000004399	0.986	3.72	0.00019903842455252	0.043851311179046	PLXND1
ENSG00000004777	1.126	3.478	0.000504245946437685	0.0481964548070017	ARHGAP33
ENSG00000006283	1.089	4.394	1.11271791052352e-05	0.0281459329468121	CACNA1G
ENSG00000008300	0.462	3.661	0.000251458923859024	0.043851311179046	CELSR3
ENSG00000010319	0.667	3.722	0.000197744142999491	0.043851311179046	SEMA3G
ENSG00000010610	0.716	3.586	0.000336069017136818	0.0440878080877221	CD4
ENSG00000014216	0.964	3.673	0.000239733670943057	0.043851311179046	CAPN1
ENSG00000018869	-0.648	-3.487	0.00048780081823684	0.0481964548070017	ZNF582
ENSG00000019582	0.977	3.905	9.43171328898243e-05	0.0388903620447643	CD74
ENSG00000042493	1.43	3.552	0.00038195362024634	0.0458497125743706	CAPG
ENSG00000049540	1.224	3.792	0.000149626698336477	0.0431759347795931	ELN
ENSG00000062822	1.018	3.47	0.000519939619783354	0.0481964548070017	POLD1
ENSG00000065989	0.714	3.531	0.000413984577847225	0.0474043057130164	PDE4A
ENSG00000067057	0.674	3.479	0.000502622708981465	0.0481964548070017	PFKP
ENSG00000068001	1	3.466	0.000528730500670754	0.0481964548070017	HYAL2
ENSG00000068976	0.843	3.467	0.000526211497353762	0.0481964548070017	PYGM
ENSG00000070759	0.54	3.756	0.000172404302679106	0.043851311179046	TESK2
ENSG00000071894	1.27	3.615	0.000299976514982118	0.043851311179046	CPSF1
ENSG00000073578	0.495	3.503	0.000459874659591555	0.0481964548070017	SDHA
ENSG00000074527	-0.568	-4.455	8.37738692202735e-06	0.0281459329468121	NTN4
ENSG00000075043	1.013	4.04	5.35636877789916e-05	0.0388903620447643	KCNQ2
ENSG00000078403	-0.44	-3.694	0.000220820199104584	0.043851311179046	MLLT10
ENSG00000078596	0.67	3.523	0.000426496585888518	0.0474043057130164	ITM2A
ENSG00000080854	0.933	3.829	0.000128545454042304	0.0405576424613719	IGSF9B
ENSG00000082397	0.818	3.623	0.000291482267158182	0.043851311179046	EPB41L3
ENSG00000085999	0.436	3.668	0.000244818514818559	0.043851311179046	RAD54L
ENSG00000088256	0.517	3.663	0.000249588598254091	0.043851311179046	GNA11
ENSG00000088836	1.182	3.552	0.000381727625466679	0.0458497125743706	SLC4A11
ENSG00000093009	0.455	3.613	0.000303084199479998	0.043851311179046	CDC45
ENSG00000099785	0.812	3.637	0.000275515124522596	0.043851311179046	MARCHF2
ENSG00000099864	1.256	3.817	0.000134885181393995	0.0405576424613719	PALM
ENSG00000099904	1.385	3.465	0.000530116263147943	0.0481964548070017	ZDHHC8
ENSG00000100242	0.992	3.597	0.000321581597974667	0.0440878080877221	SUN2
ENSG00000100299	1.029	3.442	0.000576631534044242	0.0489761775314657	ARSA
ENSG00000100321	1.081	3.456	0.000548391720823525	0.0488749268429196	SYNGR1
ENSG00000100359	1.372	3.688	0.000225671252115792	0.043851311179046	SGSM3
ENSG00000101945	0.603	3.425	0.000613900476818935	0.0495246056702587	SUV39H1
ENSG00000102879	1.292	3.572	0.000354519658688992	0.0447022477195657	CORO1A
ENSG00000104976	1.363	3.493	0.00047774310837767	0.0481964548070017	SNAPC2
ENSG00000105520	0.994	3.626	0.000287865578223165	0.043851311179046	PLPPR2
ENSG00000105613	0.886	3.687	0.000226548684146525	0.043851311179046	MAST1
ENSG00000106123	0.962	3.713	0.000204717933452249	0.043851311179046	EPHB6
ENSG00000107372	-0.407	-3.473	0.000514393647356104	0.0481964548070017	ZFAND5
ENSG00000108106	1.287	3.546	0.000391735161050637	0.0459217663403501	UBE2S
ENSG00000108262	0.852	3.514	0.000441200992475417	0.0479726151600988	GIT1
ENSG00000108639	1.126	3.639	0.000273551848242645	0.043851311179046	SYNGR2
ENSG00000108852	0.703	3.936	8.26938328809041e-05	0.0388903620447643	MPP2
ENSG00000109501	0.761	3.434	0.000593811859615057	0.0495008164084663	WFS1
ENSG00000110697	1.039	3.693	0.00022189296814144	0.043851311179046	PITPNM1
ENSG00000111799	-1.198	-3.528	0.000418874604701158	0.0474043057130164	COL12A1
ENSG00000112245	-0.367	-3.692	0.00022231460882783	0.043851311179046	PTP4A1
ENSG00000117407	1.367	3.6	0.000318174772814941	0.0440878080877221	ARTN
ENSG00000118600	-0.545	-3.633	0.000280187475359667	0.043851311179046	RXYLT1
ENSG00000118960	0.979	3.452	0.000556138140360826	0.0488749268429196	HS1BP3
ENSG00000119333	1.155	3.614	0.000301812898048388	0.043851311179046	WDR34
ENSG00000120820	0.65	3.986	6.71235966221791e-05	0.0388903620447643	GLT8D2
ENSG00000121350	-0.604	-4.356	1.32434128353938e-05	0.0281459329468121	PYROXD1
ENSG00000121753	1.416	3.828	0.000129012125355743	0.0405576424613719	ADGRB2
ENSG00000123080	0.998	3.435	0.000591886545580342	0.0495008164084663	CDKN2C
ENSG00000123191	0.561	3.5	0.00046582558432194	0.0481964548070017	ATP7B
ENSG00000124802	-0.499	-3.542	0.000396709469747872	0.0461443844462544	EEF1E1
ENSG00000125355	0.616	3.984	6.78175831960757e-05	0.0388903620447643	TMEM255A
ENSG00000127399	0.629	3.47	0.000521159215823838	0.0481964548070017	LRRC61
ENSG00000127586	1.272	3.448	0.000565445576148944	0.0489761775314657	CHTF18
ENSG00000128242	1.129	3.464	0.000531432360305046	0.0481964548070017	GAL3ST1
ENSG00000129195	0.679	3.971	7.14280985534717e-05	0.0388903620447643	PIMREG
ENSG00000130203	1.239	3.59	0.000330903030365967	0.0440878080877221	APOE
ENSG00000130287	0.597	4.447	8.71705893324197e-06	0.0281459329468121	NCAN
ENSG00000130475	1.055	3.717	0.00020196896100753	0.043851311179046	FCHO1
ENSG00000130560	0.507	3.516	0.000437467527375528	0.0479726151600988	UBAC1
ENSG00000131409	1.474	3.817	0.000135147092507071	0.0405576424613719	LRRC4B
ENSG00000132016	1.011	3.428	0.000607291681153331	0.0495246056702587	C19orf57
ENSG00000132821	1.025	3.703	0.000213239074842041	0.043851311179046	VSTM2L
ENSG00000135116	-1.142	-3.546	0.000390637859444371	0.0459217663403501	HRK
ENSG00000135476	0.622	3.659	0.000253286338609767	0.043851311179046	ESPL1
ENSG00000136840	1.746	3.501	0.000463903319968866	0.0481964548070017	ST6GALNAC4
ENSG00000137474	1.08	4.279	1.8757702730298e-05	0.0281459329468121	MYO7A
ENSG00000138080	1.33	3.619	0.000295437528937445	0.043851311179046	EMILIN1
ENSG00000138092	0.363	3.907	9.34090872984623e-05	0.0388903620447643	CENPO
ENSG00000140553	0.75	3.454	0.000552048367453185	0.0488749268429196	UNC45A
ENSG00000140564	0.983	3.493	0.000478172505837726	0.0481964548070017	FURIN
ENSG00000141295	1.302	3.575	0.000350401333577844	0.0445573899180979	SCRN2
ENSG00000141503	0.801	3.473	0.000514341534670537	0.0481964548070017	MINK1
ENSG00000141556	0.391	3.427	0.000610708213763638	0.0495246056702587	TBCD
ENSG00000141738	1.269	4.056	5.00053465440511e-05	0.0388903620447643	GRB7
ENSG00000141959	1.104	3.453	0.000555113753418907	0.0488749268429196	PFKL
ENSG00000142156	1.155	3.594	0.000325290442037634	0.0440878080877221	COL6A1
ENSG00000142173	2.251	3.636	0.00027711155191942	0.043851311179046	COL6A2
ENSG00000142623	1.542	4.174	2.99497798379331e-05	0.032099746176299	PADI1
ENSG00000144476	0.959	3.524	0.000425069307745286	0.0474043057130164	ACKR3
ENSG00000144485	1.302	3.495	0.000473579473094944	0.0481964548070017	HES6
ENSG00000144647	0.854	3.439	0.000584310596884062	0.0492560702598053	POMGNT2
ENSG00000144711	0.353	3.655	0.000257645472426351	0.043851311179046	IQSEC1
ENSG00000145335	0.593	4.77	1.83953674734219e-06	0.0146207046344477	SNCA
ENSG00000145692	0.794	4.299	1.71855190533433e-05	0.0281459329468121	BHMT
ENSG00000147654	-0.441	-3.613	0.000302701874302634	0.043851311179046	EBAG9
ENSG00000148180	0.735	3.557	0.000375636337606684	0.0458497125743706	GSN
ENSG00000148408	0.936	3.639	0.000273486624476833	0.043851311179046	CACNA1B
ENSG00000150636	-0.386	-3.426	0.000612838970694725	0.0495246056702587	CCDC102B
ENSG00000151322	-0.679	-4.118	3.82591097684957e-05	0.0382718628050852	NPAS3
ENSG00000156395	1.413	3.863	0.000111909008721617	0.0403636577217048	SORCS3
ENSG00000156466	-0.906	-3.853	0.000116715536460179	0.0403636577217048	GDF6
ENSG00000156959	1.184	3.755	0.000173347835848786	0.043851311179046	LHFPL4
ENSG00000158106	1.631	3.651	0.00026138086990059	0.043851311179046	RHPN1
ENSG00000160097	0.542	3.933	8.38476761069886e-05	0.0388903620447643	FNDC5
ENSG00000160410	0.865	3.854	0.000116246411331754	0.0403636577217048	SHKBP1
ENSG00000160867	1.426	3.738	0.000185236892612908	0.043851311179046	FGFR4
ENSG00000160957	1.202	3.585	0.000337571093747561	0.0440878080877221	RECQL4
ENSG00000161013	0.747	3.771	0.000162342784779412	0.043851311179046	MGAT4B
ENSG00000161642	1.038	3.718	0.000201122858351624	0.043851311179046	ZNF385A
ENSG00000162062	1.039	3.761	0.000168954140146857	0.043851311179046	TEDC2
ENSG00000162729	1.04	3.43	0.000602851110070249	0.0495246056702587	IGSF8
ENSG00000162971	-0.44	-3.556	0.000376592704948421	0.0458497125743706	TYW5
ENSG00000163138	-0.399	-4.019	5.85079841850407e-05	0.0388903620447643	PACRGL
ENSG00000163520	1.468	3.421	0.000624066891828435	0.0498091686802429	FBLN2
ENSG00000163531	0.78	3.559	0.000371633718535861	0.0458497125743706	NFASC
ENSG00000164867	1.199	3.476	0.000508402004421264	0.0481964548070017	NOS3
ENSG00000165617	0.49	3.468	0.000524148258177139	0.0481964548070017	DACT1
ENSG00000165905	1.185	3.464	0.000533196367741572	0.0481964548070017	LARGE2
ENSG00000166426	0.887	4.204	2.62699142977907e-05	0.032099746176299	CRABP1
ENSG00000167202	0.339	3.442	0.000577726319431485	0.0489761775314657	TBC1D2B
ENSG00000167549	1.744	3.893	9.90399091188485e-05	0.0391077325349558	CORO6
ENSG00000167680	1.129	3.907	9.363657261079e-05	0.0388903620447643	SEMA6B
ENSG00000167700	1.362	3.501	0.000462783806835709	0.0481964548070017	MFSD3
ENSG00000167930	0.98	3.485	0.000492263149641097	0.0481964548070017	FAM234A
ENSG00000167964	1.545	3.595	0.000324808290609015	0.0440878080877221	RAB26
ENSG00000168298	1.592	3.649	0.000263259768159028	0.043851311179046	H1-4
ENSG00000168490	1.112	3.686	0.000227808298749106	0.043851311179046	PHYHIP
ENSG00000168522	-0.326	-3.667	0.000245521418156302	0.043851311179046	FNTA
ENSG00000168546	1.23	3.953	7.71941959275676e-05	0.0388903620447643	GFRA2
ENSG00000168792	0.69	3.466	0.000529116080617996	0.0481964548070017	ABHD15
ENSG00000169436	0.809	3.901	9.58975938458034e-05	0.0388903620447643	COL22A1
ENSG00000169710	1.093	3.674	0.000238614170436346	0.043851311179046	FASN
ENSG00000169750	1.342	3.525	0.000423371054226329	0.0474043057130164	RAC3
ENSG00000170190	1.241	3.671	0.000241788384614924	0.043851311179046	SLC16A5
ENSG00000170382	1.032	3.585	0.000337710404661924	0.0440878080877221	LRRN2
ENSG00000171222	1.76	4.341	1.41843650945591e-05	0.0281459329468121	SCAND1
ENSG00000171298	1.186	3.423	0.000618887945905511	0.0496599659268032	GAA
ENSG00000171425	0.911	3.443	0.000574947787959649	0.0489761775314657	ZNF581
ENSG00000172594	-0.762	-3.849	0.000118360609113963	0.0403636577217048	SMPDL3A
ENSG00000172819	1.08	3.672	0.000240807796725889	0.043851311179046	RARG
ENSG00000173599	0.953	3.468	0.000524829509533072	0.0481964548070017	PC
ENSG00000173621	1.308	3.605	0.000312139753760254	0.0440878080877221	LRFN4
ENSG00000174938	0.647	3.778	0.000157848738442954	0.043851311179046	SEZ6L2
ENSG00000176973	1.8	4.053	5.05957974435847e-05	0.0388903620447643	FAM89B
ENSG00000177595	1.394	3.577	0.000347719471627215	0.0445573899180979	PIDD1
ENSG00000177679	1.146	3.452	0.000556988503174892	0.0488749268429196	SRRM3
ENSG00000178999	0.754	3.599	0.000319497848323308	0.0440878080877221	AURKB
ENSG00000179832	1.133	3.612	0.000303934446026044	0.043851311179046	MROH1
ENSG00000181790	1.377	3.863	0.000111957601351772	0.0403636577217048	ADGRB1
ENSG00000182087	1.008	3.501	0.000464024153158168	0.0481964548070017	TMEM259
ENSG00000182492	1.521	3.991	6.59128719707856e-05	0.0388903620447643	BGN
ENSG00000182575	0.823	3.914	9.08868710436792e-05	0.0388903620447643	NXPH3
ENSG00000182871	1.101	3.954	7.69614489692717e-05	0.0388903620447643	COL18A1
ENSG00000184357	1.853	3.875	0.000106770072286829	0.0403636577217048	H1-5
ENSG00000185101	1.637	3.824	0.00013150031270261	0.0405576424613719	ANO9
ENSG00000186185	0.808	3.579	0.000345078482281097	0.0445573899180979	KIF18B
ENSG00000187837	1.781	4.318	1.57214014750912e-05	0.0281459329468121	H1-2
ENSG00000188321	-0.612	-3.946	7.94336295119009e-05	0.0388903620447643	ZNF559
ENSG00000189114	0.617	3.494	0.000475912880327365	0.0481964548070017	BLOC1S3
ENSG00000196381	-0.581	-3.747	0.000179286524322424	0.043851311179046	ZNF781
ENSG00000196557	1	3.496	0.000471440503293775	0.0481964548070017	CACNA1H
ENSG00000196739	0.971	3.528	0.000419166814442517	0.0474043057130164	COL27A1
ENSG00000196972	0.941	3.62	0.000295080519142637	0.043851311179046	SMIM10L2B
ENSG00000198055	1.068	3.663	0.000249082859155953	0.043851311179046	GRK6
ENSG00000198909	0.452	4.031	5.56307993588927e-05	0.0388903620447643	MAP3K3
ENSG00000198951	0.624	3.812	0.000138112244597519	0.040634788827172	NAGA
ENSG00000203485	0.801	3.634	0.000279204708524849	0.043851311179046	INF2
ENSG00000203667	-0.406	-4.189	2.80366766613717e-05	0.032099746176299	COX20
ENSG00000203999	0.889	3.584	0.000337893897373412	0.0440878080877221	LINC01270
ENSG00000204175	0.958	3.444	0.000573927507761962	0.0489761775314657	GPRIN2
ENSG00000204516	0.87	4.005	6.21347989332455e-05	0.0388903620447643	MICB
ENSG00000205090	1.803	3.549	0.000386252001561386	0.0459217663403501	TMEM240
ENSG00000213347	1.564	3.696	0.000219395797391975	0.043851311179046	MXD3
ENSG00000213445	1.072	3.621	0.000293813099741597	0.043851311179046	SIPA1
ENSG00000224051	1.112	3.83	0.000128193600126665	0.0405576424613719	CPTP
ENSG00000231274	1.45	4.759	1.94877769202901e-06	0.0146207046344477	SBK3
ENSG00000231977	1.516	4.004	6.23571411558061e-05	0.0388903620447643	AL096828.1
ENSG00000247596	1.567	3.616	0.000299224406817289	0.043851311179046	TWF2
ENSG00000248746	1.415	3.941	8.13010930449381e-05	0.0388903620447643	ACTN3
ENSG00000250571	1.224	3.516	0.000438841315578702	0.0479726151600988	GLI4
ENSG00000253251	-0.67	-4.245	2.182888557001e-05	0.0297765843616364	SHLD3
ENSG00000254389	0.819	3.442	0.000577000809151929	0.0489761775314657	RHPN1-AS1
ENSG00000255441	0.788	3.561	0.00036956778144362	0.0458497125743706	SIGLEC10-AS1
ENSG00000266402	1.889	3.426	0.000611820003470267	0.0495246056702587	SNHG25
ENSG00000269335	1.177	3.484	0.000493894815355226	0.0481964548070017	IKBKG
ENSG00000269993	-1.324	-3.709	0.000207978282961188	0.043851311179046	KC877982.1
ENSG00000274618	1.93	3.683	0.000230715119899116	0.043851311179046	H4C6

## Sheet: S1C
Table S1C. Differentially expressed genes in cells exposed to 200 uM paracetamol compared to control cells at Day 7. Related to Figure 2.
ensembl_gene_id	log2FoldChange	stat	pvalue	padj	external_gene_name
ENSG00000000457	-0.298	-3.013	0.0025893253849851	0.032897617073025	SCYL3
ENSG00000002919	0.249	3.035	0.00240356643986832	0.0314265437352507	SNX11
ENSG00000003137	1.628	3.684	0.000229342339972125	0.00690139889045098	CYP26B1
ENSG00000004059	0.515	2.827	0.0046925522495462	0.0476448225808258	ARF5
ENSG00000004399	1.181	4.46	8.18951515827624e-06	0.00065975174806472	PLXND1
ENSG00000005022	0.399	3.803	0.000142674698310243	0.00501542883293701	SLC25A5
ENSG00000005189	0.461	4.001	6.3006816557029e-05	0.00284804677322437	REXO5
ENSG00000005339	-0.451	-3.627	0.000286948956718577	0.00794304777727155	CREBBP
ENSG00000005448	0.825	3.049	0.00229836023049228	0.0306078884661185	WDR54
ENSG00000005471	1.475	4.562	5.07384697168248e-06	0.000472510289542973	ABCB4
ENSG00000005801	-0.692	-3.265	0.00109606915888787	0.0186820516503042	ZNF195
ENSG00000005889	-0.527	-3.244	0.00117743195855147	0.0195314544186308	ZFX
ENSG00000006128	-1.745	-3.016	0.00256132421674664	0.032670020953572	TAC1
ENSG00000006283	1.309	5.289	1.22831423428801e-07	3.10502331096222e-05	CACNA1G
ENSG00000006453	0.532	2.809	0.00497032818968685	0.0493871653576743	BAIAP2L1
ENSG00000006611	2.908	3.387	0.000706513644290851	0.0141799675981701	USH1C
ENSG00000006652	-0.649	-3.386	0.000708076738622254	0.0141812693526742	IFRD1
ENSG00000007047	0.567	3.42	0.000626632681391747	0.0132018946663142	MARK4
ENSG00000007255	1.306	2.947	0.00320624459101369	0.0375245498876619	TRAPPC6A
ENSG00000008300	0.394	3.122	0.00179533769774469	0.0261371488978796	CELSR3
ENSG00000010539	-0.625	-2.973	0.0029534801322654	0.0356820714312029	ZNF200
ENSG00000010610	1.03	5.204	1.95219903485095e-07	4.22545248928884e-05	CD4
ENSG00000010704	0.919	3.729	0.000192021081936661	0.0061381828060358	HFE
ENSG00000010810	-0.357	-3.178	0.00148504493263996	0.0228610387445389	FYN
ENSG00000011677	0.551	3.158	0.0015869876448052	0.0239010455203859	GABRA3
ENSG00000012211	0.86	2.9	0.00373205194450456	0.0413610815441236	PRICKLE3
ENSG00000013288	0.441	3.051	0.00228163180256272	0.0304302266763469	MAN2B2
ENSG00000013364	1.223	2.952	0.00316121893484091	0.0372646313414809	MVP
ENSG00000013583	0.627	3.131	0.00174084015372161	0.0254883401480104	HEBP1
ENSG00000013810	0.487	2.834	0.00460319609059262	0.0470936319860458	TACC3
ENSG00000015285	1.673	3.238	0.00120506493278569	0.0198069455786779	WAS
ENSG00000015413	1.785	3.276	0.00105412069581045	0.0181914296832226	DPEP1
ENSG00000015592	-1.361	-5.155	2.53469696949195e-07	4.84423734648116e-05	STMN4
ENSG00000017483	0.845	3.71	0.000207308179230906	0.00645457788541286	SLC38A5
ENSG00000018610	-0.303	-2.825	0.00473017197560245	0.047847713705911	CXorf56
ENSG00000018699	-0.547	-3.527	0.000419752031954964	0.0101903314244202	TTC27
ENSG00000018869	-0.77	-4.142	3.44316044876175e-05	0.00184645902871656	ZNF582
ENSG00000019505	0.807	3.869	0.000109340156121882	0.00419721347164445	SYT13
ENSG00000019582	0.977	3.906	9.38068204671009e-05	0.00382906324370813	CD74
ENSG00000021355	0.717	4.45	8.57349790870736e-06	0.000684546177466345	SERPINB1
ENSG00000022267	0.377	2.909	0.00362824215874059	0.0406621150229412	FHL1
ENSG00000023839	-1.029	-3.514	0.000441801959561293	0.0104571438781537	ABCC2
ENSG00000023909	-0.835	-4.413	1.01957381127146e-05	0.00076903200594727	GCLM
ENSG00000024422	1.839	4.543	5.55651263725403e-06	0.000494172027367666	EHD2
ENSG00000026950	0.495	3.401	0.000672259533252011	0.013834069318296	BTN3A1
ENSG00000028137	1.52	3.104	0.00191084122342206	0.0272222195642221	TNFRSF1B
ENSG00000031003	-0.633	-3.142	0.00167635504587617	0.0248274677651816	FAM13B
ENSG00000032742	-0.465	-3.042	0.00235278679142367	0.031079275520534	IFT88
ENSG00000033030	-0.426	-3.639	0.000273940904847924	0.00775015489069758	ZCCHC8
ENSG00000033627	-0.35	-3.882	0.000103416930977478	0.00404768009806186	ATP6V0A1
ENSG00000036530	-1.073	-3.216	0.00129952976848916	0.0208446895454533	CYP46A1
ENSG00000038382	-0.383	-3.574	0.000350990875397065	0.00916504516934341	TRIO
ENSG00000038945	-4.228	-3.821	0.000133001763310377	0.00477875335574186	MSR1
ENSG00000039139	-0.898	-4.598	4.26426701170592e-06	0.000420920642117015	DNAH5
ENSG00000041515	0.493	3.094	0.00197762143182872	0.0277313737611913	MYO16
ENSG00000042429	-0.538	-3.26	0.00111520709873683	0.0188555039169702	MED17
ENSG00000042445	0.491	3.607	0.000309861784753783	0.00837092776406272	RETSAT
ENSG00000042493	1.486	3.692	0.000222125174360404	0.00678563231763253	CAPG
ENSG00000043143	0.662	3.887	0.000101360613861237	0.00399329699126563	JADE2
ENSG00000047634	0.998	4.681	2.85395213235752e-06	0.000302982879701401	SCML1
ENSG00000048342	-0.437	-2.831	0.00464350489176551	0.0473711330951547	CC2D2A
ENSG00000048545	1.157	3.043	0.00234094670347864	0.0309912362033852	GUCA1A
ENSG00000049089	1.325	3.343	0.000828071811422078	0.0156757745966255	COL9A2
ENSG00000049323	-0.409	-2.912	0.00359151384538013	0.0403764369413354	LTBP1
ENSG00000049449	-0.666	-5.6	2.13892202747324e-08	7.18539319178915e-06	RCN1
ENSG00000049540	1.224	3.799	0.000145374946551407	0.00507118624232239	ELN
ENSG00000050327	0.497	2.842	0.00448181962054583	0.0464872341126478	ARHGEF5
ENSG00000050767	1.31	2.91	0.00361461407557139	0.0405599886743535	COL23A1
ENSG00000051108	-1.354	-4.153	3.27906695598458e-05	0.00177971111372396	HERPUD1
ENSG00000053747	0.681	3.052	0.00227580780162434	0.0303751018990945	LAMA3
ENSG00000055070	0.373	2.811	0.00493203502432632	0.0490880937462727	SZRD1
ENSG00000055118	1.022	3.239	0.00119878171934077	0.0197397924729211	KCNH2
ENSG00000055147	-0.403	-2.887	0.00388783838538141	0.0423559833798526	FAM114A2
ENSG00000055813	0.991	4.471	7.78836807717476e-06	0.000641825837185526	CCDC85A
ENSG00000057468	-1.508	-2.893	0.00381909723638883	0.0418830589251429	MSH4
ENSG00000060709	0.737	3.041	0.0023593843144849	0.0310793784651447	RIMBP2
ENSG00000060982	-0.868	-6.039	1.54687332390033e-09	8.17340566584393e-07	BCAT1
ENSG00000061656	1.937	3.689	0.000225296721527556	0.00682538887393346	SPAG4
ENSG00000061794	-0.555	-3.691	0.000222966909544282	0.00678915344061531	MRPS35
ENSG00000062370	-0.904	-4.268	1.9740382282089e-05	0.00125757435353804	ZNF112
ENSG00000064042	-0.948	-3.318	0.000906860343891159	0.0166072844831852	LIMCH1
ENSG00000064393	-0.437	-2.971	0.00296544499337536	0.0357305293802739	HIPK2
ENSG00000064655	0.988	3.503	0.000459286877940164	0.0107156996911624	EYA2
ENSG00000065361	0.568	3.022	0.00251076945847558	0.0322889602095053	ERBB3
ENSG00000065809	-0.452	-4.248	2.15705831040544e-05	0.00134088417115688	FAM107B
ENSG00000065833	-1.239	-4.069	4.72709383552697e-05	0.00228445746154364	ME1
ENSG00000065989	0.938	4.669	3.02725218667179e-06	0.000316189450776504	PDE4A
ENSG00000066248	1.204	3.041	0.00235971456868675	0.0310793784651447	NGEF
ENSG00000067057	0.945	4.894	9.88631740735447e-07	0.000132543053897853	PFKP
ENSG00000067533	-0.713	-3.203	0.00136156145676217	0.0215320876502926	RRP15
ENSG00000067646	-0.848	-4.39	1.13231527028709e-05	0.00082834161236799	ZFY
ENSG00000068976	1.192	4.993	5.93958156931383e-07	9.04276126209516e-05	PYGM
ENSG00000069667	0.829	3.764	0.00016718428467553	0.0056334141780052	RORA
ENSG00000070193	1.244	4.135	3.55006515977301e-05	0.00188132509130744	FGF10
ENSG00000070540	0.632	3.446	0.000568640839596686	0.0123377206320706	WIPI1
ENSG00000070759	0.864	6.054	1.41105285175136e-09	7.68168620657978e-07	TESK2
ENSG00000070778	-0.348	-3.642	0.000270801283316508	0.007722135007589	PTPN21
ENSG00000071082	0.591	2.857	0.00427712119513426	0.0451194845981133	RPL31
ENSG00000071243	-0.653	-3.361	0.000777496735845318	0.0151165896747415	ING3
ENSG00000071575	-0.438	-3.825	0.000131004728207094	0.0047302489434296	TRIB2
ENSG00000071967	0.455	2.834	0.00459487463282594	0.0470355280116715	CYBRD1
ENSG00000072195	1.307	3.26	0.00111481032200678	0.0188555039169702	SPEG
ENSG00000072422	-0.334	-2.856	0.00428929198232812	0.0452174055357671	RHOBTB1
ENSG00000072682	1.372	4.11	3.95089745566132e-05	0.0020337499367036	P4HA2
ENSG00000072818	1.103	3.069	0.00215116778504093	0.0292327755357492	ACAP1
ENSG00000072832	0.414	2.876	0.00402584418811586	0.043438012516217	CRMP1
ENSG00000073060	0.832	3.637	0.000276032453912374	0.00776682276552424	SCARB1
ENSG00000073578	0.505	3.579	0.000344817992871453	0.00903010968212195	SDHA
ENSG00000073712	-0.546	-3.594	0.000326055674039957	0.00867791138389309	FERMT2
ENSG00000073910	-0.798	-4.182	2.89146446173441e-05	0.00163349556776914	FRY
ENSG00000074370	1.392	2.856	0.0042964715418622	0.0452174055357671	ATP2A3
ENSG00000074527	-0.957	-7.43	1.08913334692963e-13	2.79518293965582e-10	NTN4
ENSG00000075043	0.841	3.354	0.000796787584762421	0.0153257911780052	KCNQ2
ENSG00000075407	-0.907	-3.917	8.9804168769087e-05	0.00371735458971578	ZNF37A
ENSG00000075426	-1.735	-5.611	2.00871222134026e-08	6.9397144339188e-06	FOSL2
ENSG00000076382	0.38	3.165	0.00154965781265949	0.0234758420831085	SPAG5
ENSG00000076641	0.992	3.66	0.000252354281061285	0.00735965042088634	PAG1
ENSG00000076770	1.303	5.375	7.65664869973563e-08	2.08411657410228e-05	MBNL3
ENSG00000077152	0.542	3.637	0.000276359072011141	0.00776682276552424	UBE2T
ENSG00000077279	-0.728	-3.115	0.00183746134883213	0.0266277871681741	DCX
ENSG00000078053	0.29	2.998	0.00272037235791559	0.0337044754551403	AMPH
ENSG00000078081	-2.024	-4.549	5.40291954751706e-06	0.00048531724835572	LAMP3
ENSG00000078114	-1.302	-4.813	1.48606912123122e-06	0.000185397442798047	NEBL
ENSG00000078269	-0.514	-3.368	0.000756765453572456	0.0147730931077282	SYNJ2
ENSG00000078403	-0.607	-5.092	3.55133413468534e-07	5.97349743182152e-05	MLLT10
ENSG00000078596	1.035	5.543	2.96994601178714e-08	9.70092365486472e-06	ITM2A
ENSG00000078804	0.552	4	6.32456767359604e-05	0.00284804677322437	TP53INP2
ENSG00000079739	1.031	5.936	2.92267537102675e-09	1.34630418052553e-06	PGM1
ENSG00000079841	-1.057	-2.889	0.00386042091952741	0.0421595512579392	RIMS1
ENSG00000080644	1.756	5.792	6.96942938575892e-09	2.78235108700353e-06	CHRNA3
ENSG00000080839	-0.628	-2.968	0.00300109020707588	0.0360391614773517	RBL1
ENSG00000081148	-1.754	-3.207	0.00134306910987677	0.0213524217335718	IMPG2
ENSG00000081479	-0.669	-4.559	5.14318741189731e-06	0.000472510289542973	LRP2
ENSG00000081721	-0.429	-2.871	0.0040969307902586	0.0439673606015506	DUSP12
ENSG00000082397	1.348	6.013	1.82205525198374e-09	8.84681691942916e-07	EPB41L3
ENSG00000082482	-0.818	-4.095	4.2243350465778e-05	0.00213775152427522	KCNK2
ENSG00000082556	0.793	2.866	0.00415953979886204	0.0443741879373851	OPRK1
ENSG00000083067	-0.957	-4.354	1.33439819340819e-05	0.000936067282770919	TRPM3
ENSG00000083817	-0.365	-2.805	0.00502751635450897	0.0497901495638112	ZNF416
ENSG00000083828	-0.664	-3.283	0.00102564863157802	0.0178891045303874	ZNF586
ENSG00000084636	1.419	3.243	0.0011825606457269	0.019585597744429	COL16A1
ENSG00000084693	0.337	2.838	0.00453838966394106	0.0467920722009794	AGBL5
ENSG00000085231	-0.451	-2.963	0.00304784322362459	0.0363334462590682	AK6
ENSG00000085415	-0.352	-2.847	0.00441422327078075	0.0461055354997535	SEH1L
ENSG00000085662	0.411	2.978	0.00290020806068508	0.0352518523749712	AKR1B1
ENSG00000085721	-0.344	-2.913	0.00358033081706612	0.0403470164721223	RRN3
ENSG00000085982	-0.348	-2.868	0.004125364376424	0.0441933041278814	USP40
ENSG00000085999	0.51	4.296	1.73796031996204e-05	0.00114788445397493	RAD54L
ENSG00000086062	0.363	2.896	0.00378494361215544	0.041741259663826	B4GALT1
ENSG00000086967	1.227	3.797	0.000146741181119879	0.00508919945717882	MYBPC2
ENSG00000086991	-0.758	-3.044	0.00233782265331573	0.0309727020404256	NOX4
ENSG00000087116	1.16	3.38	0.000725677817412684	0.0143766396037183	ADAMTS2
ENSG00000087448	-0.562	-3.495	0.00047334874300425	0.0109021925231684	KLHL42
ENSG00000088179	-0.43	-2.843	0.00447226308403497	0.046477219154209	PTPN4
ENSG00000088836	1.206	3.628	0.00028547424878748	0.0079144211102887	SLC4A11
ENSG00000089022	-0.396	-3.272	0.00106901163547008	0.0183712910338148	MAPKAPK5
ENSG00000089060	0.838	3.431	0.000601961998386474	0.0127979258000154	SLC8B1
ENSG00000089163	0.779	3.004	0.00266243753511965	0.0333780113875956	SIRT4
ENSG00000089327	1.292	3.537	0.000405108045310304	0.00991521258038094	FXYD5
ENSG00000089820	1.06	2.88	0.00397833907316585	0.0431066715617759	ARHGAP4
ENSG00000089847	1.471	2.962	0.0030603346584953	0.0364098755893166	ANKRD24
ENSG00000090006	1.101	3.511	0.000447164750683192	0.0105285907549457	LTBP4
ENSG00000090534	0.976	3.038	0.00238410165705942	0.0312630556708559	THPO
ENSG00000090539	1.593	3.696	0.000218720292588717	0.00671942142747242	CHRD
ENSG00000091542	0.49	3.185	0.00144909242336941	0.022512318376539	ALKBH5
ENSG00000091879	-2.792	-2.95	0.00318194457134076	0.0373374488727216	ANGPT2
ENSG00000091947	0.784	2.982	0.00286237233101422	0.03488637647671	TMEM101
ENSG00000092036	0.509	3.543	0.000395762871514086	0.00983116687606499	HAUS4
ENSG00000092051	0.518	3.751	0.000175891302251659	0.00578733927646712	JPH4
ENSG00000092377	-0.728	-4.44	9.00129712701516e-06	0.000712040362528348	TBL1Y
ENSG00000092529	-1.031	-2.835	0.00458821190787237	0.0470206656730902	CAPN3
ENSG00000092969	-0.679	-3.148	0.00164538437387568	0.0244899173791852	TGFB2
ENSG00000093009	0.461	3.665	0.000247126510605208	0.00725429373042902	CDC45
ENSG00000093217	-0.643	-3.065	0.00217837721064859	0.0295132327219472	XYLB
ENSG00000095209	-0.587	-4.428	9.5012964531766e-06	0.000732578501207372	TMEM38B
ENSG00000095303	1.003	3.38	0.000724768982444684	0.0143766396037183	PTGS1
ENSG00000095321	0.725	2.905	0.00367192139972264	0.0410252983936712	CRAT
ENSG00000095932	2.373	4.126	3.68412129708452e-05	0.00192959880764208	SMIM24
ENSG00000097096	-0.698	-3.072	0.00212292264576605	0.0289979440557688	SYDE2
ENSG00000099250	-1.162	-4.028	5.6354783557366e-05	0.00262964593924176	NRP1
ENSG00000099326	-0.794	-3.894	9.84332072816937e-05	0.00394440647501676	MZF1
ENSG00000099337	1.367	3.734	0.000188403858470655	0.00606572637531418	KCNK6
ENSG00000099785	0.707	3.166	0.00154740299738249	0.0234758420831085	MARCHF2
ENSG00000099804	0.648	2.929	0.00339742370372211	0.0390497228645987	CDC34
ENSG00000100027	0.511	2.809	0.00497220250402426	0.0493871653576743	YPEL1
ENSG00000100060	1.469	3.919	8.89981483626004e-05	0.00369249823402798	MFNG
ENSG00000100075	0.842	2.963	0.003044424663766	0.0363167922208209	SLC25A1
ENSG00000100095	-1.713	-3.232	0.00122906346649972	0.0200677074114328	SEZ6L
ENSG00000100097	1.56	3.842	0.000121831580087095	0.00453147895706969	LGALS1
ENSG00000100154	-0.349	-2.964	0.00303929579359156	0.0363038224281066	TTC28
ENSG00000100219	-1.005	-4.924	8.48295475661407e-07	0.00011592726838948	XBP1
ENSG00000100298	1.542	3.135	0.00171609198888146	0.0252494615726908	APOBEC3H
ENSG00000100359	1.089	2.927	0.00342721335683036	0.0392164891436035	SGSM3
ENSG00000100362	1.792	3.282	0.0010317813840345	0.0179786154841705	PVALB
ENSG00000100433	-0.704	-4.888	1.01972050571867e-06	0.000134700580038499	KCNK10
ENSG00000100473	0.592	3.278	0.00104682977757061	0.0181356614897486	COCH
ENSG00000100478	-0.647	-3.872	0.000107830503637728	0.00416596773731565	AP4S1
ENSG00000100485	-0.593	-3.345	0.000821787189349897	0.0156061383262906	SOS2
ENSG00000100504	0.376	3.186	0.00144318952956473	0.0224669843142378	PYGL
ENSG00000100583	-0.938	-3.085	0.0020359894960935	0.0282314844843808	SAMD15
ENSG00000100600	0.641	3.903	9.50523731538488e-05	0.00383733906451437	LGMN
ENSG00000100647	0.438	3.654	0.000257902800811896	0.00744891288840145	SUSD6
ENSG00000100664	-0.51	-3.555	0.000378500762392031	0.00953683898509514	EIF5
ENSG00000100796	-0.478	-3.115	0.00183857380542016	0.0266277871681741	PPP4R3A
ENSG00000100802	0.621	4.714	2.43400472440296e-06	0.000266627407767678	C14orf93
ENSG00000100938	0.297	3.081	0.00206065527198273	0.0284766707393614	GMPR2
ENSG00000100968	0.78	2.804	0.00504050729235495	0.0498785059031746	NFATC4
ENSG00000100983	0.611	3.59	0.000330273983567185	0.00876421287265063	GSS
ENSG00000101000	1.303	3.294	0.000987155260984042	0.0175294625008757	PROCR
ENSG00000101017	2.301	6.831	8.40527606036744e-12	8.88239908379418e-09	CD40
ENSG00000101194	2.185	2.889	0.00386801455338566	0.0421911848522	SLC17A9
ENSG00000101255	-2.335	-3.49	0.000482807746862699	0.011063317821924	TRIB3
ENSG00000101280	1.21	3.961	7.46218547255075e-05	0.0032486004358953	ANGPT4
ENSG00000101282	0.939	3.961	7.46825482897167e-05	0.0032486004358953	RSPO4
ENSG00000101342	1.256	4.326	1.51594561888747e-05	0.00101999861585443	TLDC2
ENSG00000101353	-0.463	-2.816	0.00485746522105697	0.0485881752206506	MROH8
ENSG00000101417	0.655	3.377	0.000733840432006488	0.0144976334700184	PXMP4
ENSG00000101444	0.495	3.935	8.32848239227992e-05	0.00352049849828962	AHCY
ENSG00000101945	0.599	3.407	0.000656618983563534	0.0136177227861265	SUV39H1
ENSG00000102001	2.023	3.088	0.00201231195753479	0.0279986777851086	CACNA1F
ENSG00000102053	-0.411	-3.07	0.00213991987975452	0.0291260981069278	ZC3H12B
ENSG00000102144	0.549	3.176	0.00149104643786857	0.0229141567633096	PGK1
ENSG00000102172	-0.781	-4.528	5.96666056452192e-06	0.000522883205081153	SMS
ENSG00000102195	-2.191	-5.94	2.8528220275551e-09	1.34630418052553e-06	GPR50
ENSG00000102383	-0.44	-2.932	0.00336680283640921	0.0388297706494668	ZDHHC15
ENSG00000102385	0.568	3.223	0.00127066848830646	0.020473147437153	DRP2
ENSG00000102387	-2.122	-2.999	0.00270671542414983	0.0336948675547379	TAF7L
ENSG00000102452	-0.664	-2.936	0.00332251450675521	0.0384346253147826	NALCN
ENSG00000102763	-0.559	-3.07	0.00214007511834927	0.0291260981069278	VWA8
ENSG00000103316	0.79	3.643	0.00026966255195009	0.00771415246143849	CRYM
ENSG00000103351	-0.323	-3.515	0.00043966585766859	0.0104405505246368	CLUAP1
ENSG00000103365	0.272	2.966	0.00301693983832863	0.0361811242961107	GGA2
ENSG00000103723	0.963	4.108	3.9864435441712e-05	0.00204618452202959	AP3B2
ENSG00000103855	0.305	2.848	0.00440030416673547	0.0459868902591057	CD276
ENSG00000104064	-0.348	-3.234	0.00122198202677308	0.019993540173933	GABPB1
ENSG00000104213	0.634	3.287	0.00101387426562568	0.0177873546698879	PDGFRL
ENSG00000104413	1.546	3.63	0.000283806710050708	0.00788979642602974	ESRP1
ENSG00000104419	1.364	4.167	3.08211270054111e-05	0.00170369706662218	NDRG1
ENSG00000104435	1.183	5.05	4.40785000915085e-07	7.13396625354909e-05	STMN2
ENSG00000104447	-1.146	-3.771	0.000162909734148135	0.00552202523390802	TRPS1
ENSG00000104635	-0.514	-3.019	0.0025358425437431	0.0324938739645826	SLC39A14
ENSG00000104774	0.553	2.918	0.00352178759101599	0.0400075051405304	MAN2B1
ENSG00000104833	0.666	2.895	0.00379575658323617	0.0418348263913116	TUBB4A
ENSG00000104872	0.527	2.842	0.00447661818172734	0.04648650217284	PIH1D1
ENSG00000104888	1.495	3.841	0.000122639367901306	0.00454271390587004	SLC17A7
ENSG00000105011	0.628	4.351	1.35536212068864e-05	0.000943762810006646	ASF1B
ENSG00000105131	0.945	3.371	0.000748400697447968	0.0146779678271318	EPHX3
ENSG00000105146	0.717	4.193	2.75251721766162e-05	0.00158490294279779	AURKC
ENSG00000105220	0.559	2.901	0.00371706321360062	0.0412713477332108	GPI
ENSG00000105245	0.66	3.613	0.000302657086033219	0.00822577087834612	NUMBL
ENSG00000105289	0.811	3.29	0.00100048307118238	0.017678351737225	TJP3
ENSG00000105329	1.024	3.553	0.000380406161861649	0.00957142394656096	TGFB1
ENSG00000105339	0.851	3.015	0.00256595600141887	0.032670020953572	DENND3
ENSG00000105427	1.697	3.355	0.000792307423547693	0.0152723206695647	CNFN
ENSG00000105464	1.311	3.26	0.0011153269686001	0.0188555039169702	GRIN2D
ENSG00000105472	1.65	3.927	8.59068713516873e-05	0.00361432539539359	CLEC11A
ENSG00000105479	1.377	3.008	0.00263258208359615	0.0331192837057456	CCDC114
ENSG00000105520	1.137	4.166	3.09917637614974e-05	0.00170787434348252	PLPPR2
ENSG00000105639	1.403	4.214	2.50387914485171e-05	0.00149442487831432	JAK3
ENSG00000105641	2.508	4.169	3.0543377275508e-05	0.00169879805806347	SLC5A5
ENSG00000105643	1.519	3.447	0.000566129109829887	0.0122980767328826	ARRDC2
ENSG00000105649	1.233	3.286	0.00101537460745296	0.0177962973881877	RAB3A
ENSG00000105668	2.734	3.616	0.000298998960213214	0.0081758239272913	UPK1A
ENSG00000105700	0.569	2.891	0.0038446684154371	0.0420130584448464	KXD1
ENSG00000105711	0.981	3.458	0.000544446504165739	0.0119571900334199	SCN1B
ENSG00000105784	1.148	3.455	0.000551293966575692	0.0120486570675576	RUNDC3B
ENSG00000105821	-0.608	-2.922	0.00348187056760632	0.0396650632511398	DNAJC2
ENSG00000105855	-1.103	-4.345	1.39398516484948e-05	0.000955133960280756	ITGB8
ENSG00000106070	-0.457	-3.437	0.000588935816131392	0.0126255751035805	GRB10
ENSG00000106105	-0.924	-4.232	2.32056542186182e-05	0.00141002305407804	GARS1
ENSG00000106268	0.986	2.871	0.0040944620356071	0.0439671311833124	NUDT1
ENSG00000106366	-1.408	-3.357	0.000789347587768728	0.0152316105416382	SERPINE1
ENSG00000106415	0.517	3.012	0.00259523500427557	0.032937922549223	GLCCI1
ENSG00000106571	-0.307	-3.053	0.00226460610900153	0.0302931115027643	GLI3
ENSG00000106733	0.782	3.151	0.00162467242054256	0.0242977896354921	NMRK1
ENSG00000106853	0.543	3.374	0.000742152803983138	0.014587281316802	PTGR1
ENSG00000107014	1.084	2.841	0.00450328841733558	0.0465682621961504	RLN2
ENSG00000107249	-0.423	-2.951	0.00316535016928612	0.0372800370738208	GLIS3
ENSG00000107372	-0.52	-4.44	9.01244895245953e-06	0.000712040362528348	ZFAND5
ENSG00000107443	-0.459	-3.473	0.000514736757292969	0.0115779530966832	CCNJ
ENSG00000107614	-0.44	-3.411	0.000647362421033143	0.0135388427169504	TRDMT1
ENSG00000107798	-0.63	-2.893	0.00381324505401166	0.0418830589251429	LIPA
ENSG00000107957	0.352	3.444	0.000572751685455829	0.0123820505766715	SH3PXD2A
ENSG00000108039	0.49	6.094	1.09936067205308e-09	6.37097241078504e-07	XPNPEP1
ENSG00000108107	0.732	3.636	0.000276691709988061	0.00776682276552424	RPL28
ENSG00000108176	0.81	4.325	1.52527936287675e-05	0.00102244939380899	DNAJC12
ENSG00000108387	0.596	3.043	0.00234457343556575	0.0310163930559196	SEPTIN4
ENSG00000108797	0.502	2.969	0.00299059394975365	0.0359852781696747	CNTNAP1
ENSG00000108846	1.612	3.855	0.000115613558451961	0.00435566299150536	ABCC3
ENSG00000108852	0.641	3.588	0.000333593474731194	0.00881324525521455	MPP2
ENSG00000108924	-0.956	-3.459	0.000542045655893699	0.0119256009911321	HLF
ENSG00000108932	-0.912	-3.029	0.00245034301879008	0.0318629389053868	SLC16A6
ENSG00000109063	-1.012	-3.767	0.000165360836960057	0.00559455261014581	MYH3
ENSG00000109099	0.983	5.147	2.64403733705095e-07	5.00001376422319e-05	PMP22
ENSG00000109103	0.775	3.094	0.00197523747881571	0.0277313737611913	UNC119
ENSG00000109107	1.356	4.856	1.19721696019511e-06	0.000154733832301476	ALDOC
ENSG00000109436	-0.643	-3.212	0.00131948587319515	0.0210707232995119	TBC1D9
ENSG00000109610	1.72	3.073	0.00211736224467613	0.0289926926262246	SOD3
ENSG00000109787	-0.492	-3.3	0.000966081034180531	0.0172857439870784	KLF3
ENSG00000109927	-0.564	-2.836	0.00457302354220761	0.0469453531061484	TECTA
ENSG00000109991	1.252	3.394	0.000689533835236604	0.0139659148819934	P2RX3
ENSG00000110013	0.668	2.808	0.00497857814988857	0.0493871653576743	SIAE
ENSG00000110042	-0.538	-4.085	4.39929277136821e-05	0.00217722574759311	DTX4
ENSG00000110148	0.716	3.566	0.000362313645212631	0.00929395445688545	CCKBR
ENSG00000110455	0.724	3.188	0.00143139251182803	0.0223608404130353	ACCS
ENSG00000110628	1.658	3.267	0.00108589544620378	0.018543832405942	SLC22A18
ENSG00000110768	-0.546	-3.135	0.00171916416981862	0.0252675087647002	GTF2H1
ENSG00000111012	-1.499	-3.711	0.000206643481061575	0.00644505232165139	CYP27B1
ENSG00000111052	0.777	3.517	0.00043594854257991	0.0104008174866508	LIN7A
ENSG00000111199	1.08	2.929	0.0034031035866193	0.0390802026242576	TRPV4
ENSG00000111262	1.402	4.489	7.14973066472841e-06	0.000603027753013361	KCNA1
ENSG00000111364	-0.412	-3.558	0.00037368491704968	0.00948199086835806	DDX55
ENSG00000111371	-0.826	-4.344	1.39827571140461e-05	0.000955133960280756	SLC38A1
ENSG00000111669	0.628	3.025	0.00248876419608618	0.0321659343760347	TPI1
ENSG00000111728	-0.753	-3.895	9.81103554595065e-05	0.00394440647501676	ST8SIA1
ENSG00000111775	0.477	3.739	0.000185014912674375	0.00599962618446779	COX6A1
ENSG00000111799	-1.196	-3.521	0.000430420477478465	0.0103514108137893	COL12A1
ENSG00000111834	-0.874	-3.243	0.00118464876548371	0.019586448500731	RSPH4A
ENSG00000111885	0.682	3.507	0.000452917587730166	0.0106009220534384	MAN1A1
ENSG00000112031	-0.747	-3.294	0.00098823457371949	0.0175294625008757	MTRF1L
ENSG00000112164	-0.505	-2.837	0.00455075545607014	0.0467920722009794	GLP1R
ENSG00000112245	-0.502	-5.053	4.35297132817802e-07	7.10919362824711e-05	PTP4A1
ENSG00000112280	0.542	3.337	0.000845668675318269	0.0158916712887999	COL9A1
ENSG00000112531	-0.551	-4.174	2.98759275097872e-05	0.00167583763018337	QKI
ENSG00000112576	0.492	2.912	0.00358919041628978	0.0403755828607676	CCND3
ENSG00000112679	0.423	2.963	0.00304354352335926	0.0363167922208209	DUSP22
ENSG00000112701	-0.541	-2.943	0.00325561589038885	0.0380033394872227	SENP6
ENSG00000112796	0.752	3.256	0.00113069488038068	0.0190031684793626	ENPP5
ENSG00000112981	-0.616	-3.471	0.000518965952238269	0.0116104898280953	NME5
ENSG00000113013	-0.634	-3.659	0.000253120382425655	0.00737002863902253	HSPA9
ENSG00000113212	-0.99	-3.054	0.00225557443333996	0.0302398467872778	PCDHB7
ENSG00000113396	0.763	3.948	7.89069503451147e-05	0.00339943252505992	SLC27A6
ENSG00000113407	-1.095	-7.203	5.90001703377716e-13	1.17770895568674e-09	TARS1
ENSG00000113448	-1.045	-4.346	1.38368065797791e-05	0.000955133960280756	PDE4D
ENSG00000113532	-1.321	-4.345	1.3908329011058e-05	0.000955133960280756	ST8SIA4
ENSG00000113712	-0.402	-3.118	0.00182331922360498	0.0264811859981646	CSNK1A1
ENSG00000113721	1.071	5.211	1.8762875219859e-07	4.11164912745923e-05	PDGFRB
ENSG00000113739	-1.406	-2.998	0.00271447651604674	0.0336948675547379	STC2
ENSG00000114019	-0.766	-3.567	0.000361170222835661	0.00929076125356517	AMOTL2
ENSG00000114023	0.646	3.894	9.85827167983592e-05	0.00394440647501676	FAM162A
ENSG00000114200	0.515	2.975	0.00292754354815019	0.0354402424814813	BCHE
ENSG00000114268	0.916	3.832	0.000126944570640186	0.00465844148309527	PFKFB4
ENSG00000114698	0.709	3.512	0.000444557763591337	0.0104809451744335	PLSCR4
ENSG00000114805	-0.541	-3.137	0.00170963050649417	0.025175009876367	PLCH1
ENSG00000115112	0.859	2.832	0.00462304363126	0.0472697659849664	TFCP2L1
ENSG00000115163	0.665	3.634	0.000278992803237697	0.00781919767576478	CENPA
ENSG00000115221	1.716	2.817	0.00485374671000446	0.0485881752206506	ITGB6
ENSG00000115268	0.888	2.9	0.00373199019656534	0.0413610815441236	RPS15
ENSG00000115290	0.947	4.294	1.75713140724798e-05	0.00115466074257395	GRB14
ENSG00000115380	0.514	3.374	0.000741845428126694	0.014587281316802	EFEMP1
ENSG00000115507	1.301	3.994	6.48540763715789e-05	0.00289470398967656	OTX1
ENSG00000115540	-0.413	-2.999	0.00270965618239574	0.0336948675547379	MOB4
ENSG00000115687	0.487	2.987	0.00281308124450359	0.0344880283294649	PASK
ENSG00000115758	-0.307	-3.33	0.000867173757332832	0.0161270978783482	ODC1
ENSG00000115841	-0.618	-3.286	0.00101648940661748	0.017798471919964	RMDN2
ENSG00000115902	-1.665	-6.962	3.34563906461412e-12	4.29317184255662e-09	SLC1A4
ENSG00000115944	0.341	3.151	0.00162499154597226	0.0242977896354921	COX7A2L
ENSG00000115946	-0.538	-3.114	0.00184479417696762	0.0266841605388271	PNO1
ENSG00000116044	-0.534	-3.68	0.000233287731457609	0.00697340115746414	NFE2L2
ENSG00000116117	-0.665	-3.803	0.000142939023794253	0.00501542883293701	PARD3B
ENSG00000116147	-2.062	-3.739	0.000184689859057851	0.00599962618446779	TNR
ENSG00000116194	-2.731	-4.012	6.03242726220959e-05	0.00277878348116911	ANGPTL1
ENSG00000116285	-0.344	-3.201	0.00136826156200805	0.0216190140382362	ERRFI1
ENSG00000116478	0.369	3.491	0.000482064995116634	0.0110604056670119	HDAC1
ENSG00000116544	1.221	3.539	0.000402262126259947	0.00987245778450813	DLGAP3
ENSG00000116661	1.939	4.468	7.90907139653035e-06	0.000642925192935148	FBXO2
ENSG00000116670	0.793	2.955	0.00312399141863906	0.0369227012077966	MAD2L2
ENSG00000117115	0.781	3.403	0.000666934867035384	0.0137402349613425	PADI2
ENSG00000117174	-0.526	-3.321	0.000898209852852998	0.0165162129032795	ZNHIT6
ENSG00000117385	0.539	3.276	0.00105294328186702	0.0181885827487895	P3H1
ENSG00000117407	1.483	3.935	8.31654364307876e-05	0.00352049849828962	ARTN
ENSG00000117481	-0.405	-3.062	0.00219932567898305	0.0296808828600357	NSUN4
ENSG00000117595	2.48	5.046	4.51465688286302e-07	7.17750538943664e-05	IRF6
ENSG00000117597	-0.718	-3.566	0.000362770878270691	0.00929395445688545	UTP25
ENSG00000117602	1.14	3.81	0.000138756400560811	0.00493615591301973	RCAN3
ENSG00000117643	0.553	3.329	0.000872331692212148	0.0161561225263827	MAN1C1
ENSG00000117707	0.562	3.542	0.000396884243711277	0.00983116687606499	PROX1
ENSG00000117971	1.769	4.13	3.63137542867557e-05	0.00190753390573557	CHRNB4
ENSG00000118007	-0.941	-3.842	0.000122164159844761	0.00453446101572549	STAG1
ENSG00000118160	1.102	4.178	2.93533048753589e-05	0.00165307875262014	SLC8A2
ENSG00000118263	-0.511	-3.26	0.00111569165954575	0.0188555039169702	KLF7
ENSG00000118515	0.541	3.536	0.000406933224106061	0.00993281979764318	SGK1
ENSG00000118523	-1.545	-4.789	1.67782387261046e-06	0.000202296012560046	CCN2
ENSG00000118557	-0.63	-2.83	0.00466117399118976	0.0474705162991633	PMFBP1
ENSG00000118600	-0.6	-4.003	6.25057133097833e-05	0.00284170098959231	RXYLT1
ENSG00000118640	0.842	3.255	0.00113394915724335	0.0190031684793626	VAMP8
ENSG00000118762	-0.691	-3.089	0.00200534353133705	0.0279383224928789	PKD2
ENSG00000118785	-1.838	-2.889	0.00386611687373553	0.0421911848522	SPP1
ENSG00000119004	-0.546	-4.293	1.76107455310472e-05	0.00115466074257395	CYP20A1
ENSG00000119125	2.223	5.434	5.50618252363445e-08	1.64079250087289e-05	GDA
ENSG00000119328	-0.35	-3.777	0.000158931713540171	0.00543849187380796	ABITRAM
ENSG00000119655	0.553	3.938	8.20961617864633e-05	0.00350036832698555	NPC2
ENSG00000119715	1.004	3.712	0.000205793394689547	0.00644505232165139	ESRRB
ENSG00000119729	-0.649	-5.833	5.44557526438291e-09	2.38609169816193e-06	RHOQ
ENSG00000119737	-1.17	-3.094	0.00197467642579361	0.0277313737611913	GPR75
ENSG00000119888	-0.906	-3.573	0.000353523292639115	0.00920447549864279	EPCAM
ENSG00000119943	0.674	2.827	0.00469420183512728	0.0476448225808258	PYROXD2
ENSG00000119950	0.325	2.974	0.00294068652116927	0.0355753759951555	MXI1
ENSG00000120049	1.266	5.236	1.6422907307846e-07	3.83165623097992e-05	KCNIP2
ENSG00000120254	-1.035	-5.189	2.11249765910181e-07	4.34161782135093e-05	MTHFD1L
ENSG00000120278	-0.912	-4.083	4.44899471211201e-05	0.00218463127918753	PLEKHG1
ENSG00000120328	-0.804	-2.943	0.00325231629002912	0.0379895072499175	PCDHB12
ENSG00000120341	0.712	3.38	0.000725834239942806	0.0143766396037183	SEC16B
ENSG00000120370	-0.499	-3.643	0.00026962088832819	0.00771415246143849	GORAB
ENSG00000120616	-0.478	-3.077	0.00209355577812275	0.0288425840137847	EPC1
ENSG00000120645	1.934	4.808	1.52252118805092e-06	0.00018680096122815	IQSEC3
ENSG00000120708	0.715	3.276	0.00105283821706969	0.0181885827487895	TGFBI
ENSG00000120820	1.301	8.246	1.63208820514286e-16	1.41671032489267e-12	GLT8D2
ENSG00000120833	-0.821	-4.198	2.68942185555464e-05	0.00156868388425451	SOCS2
ENSG00000120875	-0.916	-5.112	3.19315352072905e-07	5.67970326731657e-05	DUSP4
ENSG00000120915	0.685	2.869	0.00411446077326091	0.0441027970117137	EPHX2
ENSG00000121064	0.443	4.933	8.09237411319587e-07	0.000113577735112159	SCPEP1
ENSG00000121067	-0.249	-3.509	0.000450285107466058	0.0105743424256572	SPOP
ENSG00000121236	0.861	4.626	3.72207453597518e-06	0.000371483716882189	TRIM6
ENSG00000121350	-1.2	-8.522	1.56301625401163e-17	2.80795870033189e-13	PYROXD1
ENSG00000121406	-0.552	-2.876	0.00402145071561789	0.043416683957978	ZNF549
ENSG00000121481	-0.48	-3.236	0.00121105494601373	0.0198690430183897	RNF2
ENSG00000121753	1.26	3.405	0.00066107364679196	0.0136664994989845	ADGRB2
ENSG00000121904	0.502	3.359	0.000783522151798542	0.0151680770011431	CSMD2
ENSG00000121905	1.585	3.52	0.000431708976923257	0.0103617973338171	HPCA
ENSG00000121931	-0.419	-2.879	0.00398321608876923	0.0431075162859874	LRIF1
ENSG00000122025	-0.617	-2.837	0.00455288295058792	0.0467920722009794	FLT3
ENSG00000122417	-0.476	-2.997	0.00272455922515427	0.0337279576559252	ODF2L
ENSG00000122435	-0.539	-3.563	0.000366544009126502	0.00934037322547179	TRMT13
ENSG00000122484	-0.739	-3.523	0.000426182647086915	0.0103046719447058	RPAP2
ENSG00000122756	0.838	3.01	0.0026120668868776	0.032976498906394	CNTFR
ENSG00000122779	-0.542	-3.927	8.61159887216694e-05	0.00361465826491774	TRIM24
ENSG00000122966	0.488	3.125	0.00177666172077037	0.025900864068149	CIT
ENSG00000123080	1.793	6.428	1.29413122322714e-10	9.29962697011026e-08	CDKN2C
ENSG00000123106	-0.38	-2.97	0.00297433016575748	0.0358135666406389	CCDC91
ENSG00000123146	1.269	3.86	0.000113402172733133	0.00433461709181009	ADGRE5
ENSG00000123191	0.731	4.568	4.92967787551787e-06	0.000472510289542973	ATP7B
ENSG00000123268	-0.402	-3.06	0.00221184881544272	0.0298020005105038	ATF1
ENSG00000123329	-3.395	-4.065	4.81206120172724e-05	0.00231725596480856	ARHGAP9
ENSG00000123342	-2.195	-3.881	0.000103879855760734	0.00404815967189064	MMP19
ENSG00000123349	0.509	2.939	0.00329257320683165	0.0382607229370831	PFDN5
ENSG00000123360	0.721	4.361	1.29716407298885e-05	0.00092108903443655	PDE1B
ENSG00000123374	0.332	3.08	0.00206789525675817	0.0285328251057301	CDK2
ENSG00000123405	0.825	3.103	0.00191782338885881	0.0272576718202915	NFE2
ENSG00000123411	-0.667	-3.143	0.00167341559482044	0.0248248647076377	IKZF4
ENSG00000123416	0.514	3.392	0.000694916794274459	0.0140271687743153	TUBA1B
ENSG00000123485	0.732	5.048	4.45922823169604e-07	7.15268171271601e-05	HJURP
ENSG00000123545	-0.647	-4.334	1.46382443066957e-05	0.00099236248667845	NDUFAF4
ENSG00000123636	-0.661	-3.167	0.00153930178578276	0.0233850449995468	BAZ2B
ENSG00000123989	0.939	3.23	0.00123967942748847	0.0201291070461095	CHPF
ENSG00000124104	0.45	3.271	0.00107283718547416	0.0183732316845026	SNX21
ENSG00000124145	0.351	2.858	0.00426093589122156	0.045018556395471	SDC4
ENSG00000124160	-0.877	-2.891	0.00383794757109162	0.0419651418835429	NCOA5
ENSG00000124216	1.254	3.464	0.000532444261590277	0.0117945267071138	SNAI1
ENSG00000124217	-0.405	-3.09	0.00199903377529415	0.0279209664719766	MOCS3
ENSG00000124313	0.738	2.867	0.00414972940225842	0.0443215714840252	IQSEC2
ENSG00000124383	-0.708	-2.837	0.00455251019231284	0.0467920722009794	MPHOSPH10
ENSG00000124493	1.442	3.558	0.000373264008315265	0.00948199086835806	GRM4
ENSG00000124772	1.304	3.461	0.000538663242306456	0.0118883109926726	CPNE5
ENSG00000124784	-0.549	-4.016	5.90812663375648e-05	0.00273555399421225	RIOK1
ENSG00000124802	-0.508	-3.614	0.000300960499485648	0.00820789305943748	EEF1E1
ENSG00000124813	0.781	2.965	0.00302620453482584	0.0362344648888646	RUNX2
ENSG00000124875	0.727	2.858	0.00426303863447614	0.045018556395471	CXCL6
ENSG00000124920	1.076	3.409	0.000652139041383336	0.0135779159787385	MYRF
ENSG00000125170	0.725	3.113	0.00185092053344664	0.0267082629585293	DOK4
ENSG00000125246	0.731	4.536	5.74484798164939e-06	0.000505912715638879	CLYBL
ENSG00000125257	-0.664	-2.927	0.00341967848999766	0.0391612612730272	ABCC4
ENSG00000125355	0.851	5.515	3.49077101997196e-08	1.10020528725958e-05	TMEM255A
ENSG00000125375	-0.462	-2.924	0.00345338957880848	0.0394155932549519	DMAC2L
ENSG00000125414	-0.719	-3.518	0.000435235429225138	0.0104008174866508	MYH2
ENSG00000125531	1.521	2.902	0.00370662581660241	0.0412179459618187	FNDC11
ENSG00000125730	1.705	3.098	0.00194792493509537	0.0275995705856478	C3
ENSG00000125733	0.905	4.279	1.87942233735998e-05	0.00121017284195957	TRIP10
ENSG00000125743	0.421	3.073	0.00211642938770821	0.0289926926262246	SNRPD2
ENSG00000125812	-0.42	-3.712	0.000205932831811281	0.00644505232165139	GZF1
ENSG00000125844	0.498	2.858	0.00426504775870257	0.045018556395471	RRBP1
ENSG00000125945	-0.447	-2.819	0.00481866751310498	0.0484699674540487	ZNF436
ENSG00000125967	0.781	3.042	0.00234882662250517	0.0310497941672593	NECAB3
ENSG00000125977	-0.537	-3.91	9.23324755136043e-05	0.00379719483297053	EIF2S2
ENSG00000126016	-0.924	-3.906	9.38220285691624e-05	0.00382906324370813	AMOT
ENSG00000126267	0.496	4.114	3.88165391243834e-05	0.00202127282715811	COX6B1
ENSG00000126351	0.56	3.143	0.00167078547565084	0.0248063314628655	THRA
ENSG00000126458	1.878	3.294	0.000988441164118399	0.0175294625008757	RRAS
ENSG00000126709	0.999	4.629	3.68231019049093e-06	0.000369568170794243	IFI6
ENSG00000126759	-1.311	-2.998	0.00271426505805936	0.0336948675547379	CFP
ENSG00000126804	-0.532	-3.096	0.00196127571092005	0.0276781760775167	ZBTB1
ENSG00000127377	1.734	3.257	0.00112480570202505	0.018973835152	CRYGN
ENSG00000127507	1.721	5.189	2.11885560367139e-07	4.34161782135093e-05	ADGRE2
ENSG00000127586	1.18	3.2	0.00137490152707678	0.0216974903601441	CHTF18
ENSG00000127863	0.895	4.156	3.23674186543905e-05	0.00176741846846846	TNFRSF19
ENSG00000128000	-0.795	-5.399	6.70851619247665e-08	1.94384666770714e-05	ZNF780B
ENSG00000128274	1.296	3.075	0.00210712631486903	0.0289407677726469	A4GALT
ENSG00000128482	0.878	2.928	0.00340610412909418	0.0390802026242576	RNF112
ENSG00000128524	0.808	3.569	0.000358202511041627	0.00927249007328939	ATP6V1F
ENSG00000128567	-1.11	-4.197	2.70691509760896e-05	0.00157203066809579	PODXL
ENSG00000128594	-0.522	-3.36	0.000778470746927793	0.0151191642903328	LRRC4
ENSG00000128606	0.805	3.69	0.000224276175718794	0.0068078548598951	LRRC17
ENSG00000128610	0.702	5.813	6.14957918864189e-09	2.51084523008981e-06	FEZF1
ENSG00000128833	-0.546	-3.199	0.0013798797687857	0.0217261525383305	MYO5C
ENSG00000128849	0.756	4.429	9.47037776567531e-06	0.000732578501207372	CGNL1
ENSG00000128908	-0.526	-3.204	0.00135742727853482	0.0214856220783067	INO80
ENSG00000129009	1.554	3.131	0.00174443614974508	0.0255201917183798	ISLR
ENSG00000129116	-0.708	-5.23	1.69960004865634e-07	3.86497656634317e-05	PALLD
ENSG00000129167	-1.255	-3.271	0.0010707848847317	0.0183712910338148	TPH1
ENSG00000129195	0.809	4.729	2.25400188123834e-06	0.000251510209915819	PIMREG
ENSG00000129244	1.072	3.208	0.00133776240775624	0.0212868925202311	ATP1B2
ENSG00000129353	0.622	3.711	0.000206374386950466	0.00644505232165139	SLC44A2
ENSG00000129451	1.476	2.982	0.00286095307406962	0.03488637647671	KLK10
ENSG00000129474	-1.008	-4.765	1.89233947899422e-06	0.000217922299616225	AJUBA
ENSG00000129514	1.648	6.245	4.22572456769464e-10	2.6177635123667e-07	FOXA1
ENSG00000129646	-0.946	-4.783	1.7293331219587e-06	0.000204391246947289	QRICH2
ENSG00000130024	-0.536	-3.206	0.00134474506469114	0.0213601636491391	PHF10
ENSG00000130052	1.236	3.87	0.000108764022951461	0.00418403784223339	STARD8
ENSG00000130066	1.685	5.184	2.17292729335766e-07	4.34161782135093e-05	SAT1
ENSG00000130158	0.922	3.26	0.00111308176213529	0.0188555039169702	DOCK6
ENSG00000130203	1.231	3.569	0.000358799218725465	0.00927457261065176	APOE
ENSG00000130270	1.62	3.255	0.0011336634268327	0.0190031684793626	ATP8B3
ENSG00000130287	0.973	7.268	3.6564716018972e-13	8.21106404101041e-10	NCAN
ENSG00000130312	0.436	2.816	0.00486593494623761	0.0486458104113293	MRPL34
ENSG00000130348	-0.479	-2.897	0.00376617596966587	0.0415853419145957	QRSL1
ENSG00000130429	0.681	3.761	0.000169539244121444	0.00565505998759905	ARPC1B
ENSG00000130475	0.935	3.294	0.000989424137743453	0.0175295903693897	FCHO1
ENSG00000130520	0.468	3.295	0.000985553867652176	0.0175294625008757	LSM4
ENSG00000130560	0.438	3.036	0.00239508716878157	0.0313384857881726	UBAC1
ENSG00000130635	0.479	3.06	0.00221525770768995	0.029810565332322	COL5A1
ENSG00000130695	0.407	5	5.72101151078109e-07	8.80048013229889e-05	CEP85
ENSG00000130748	1.131	2.818	0.00482827257461892	0.0485138378913917	TMEM160
ENSG00000130779	-0.504	-3.11	0.00186927960705055	0.0268438114633598	CLIP1
ENSG00000130813	0.958	2.814	0.00488760050282189	0.0488080839539718	SHFL
ENSG00000131069	0.712	3.764	0.000167080650858907	0.0056334141780052	ACSS2
ENSG00000131196	0.745	3.31	0.000933265993601349	0.0168843137714484	NFATC1
ENSG00000131409	1.103	2.853	0.00433627101818303	0.0455029841364826	LRRC4B
ENSG00000131459	0.341	3.254	0.00113840641991067	0.0190423382995299	GFPT2
ENSG00000131462	0.636	3.213	0.0013148298785222	0.0210150522843873	TUBG1
ENSG00000131668	2.644	4.093	4.25849555906853e-05	0.00213890993435997	BARX1
ENSG00000131941	0.441	2.898	0.00375396235672159	0.0415014976852329	RHPN2
ENSG00000132000	0.964	4.22	2.44817409804521e-05	0.00147095142713653	PODNL1
ENSG00000132016	0.999	3.396	0.000684463312782915	0.0139409470244516	C19orf57
ENSG00000132321	0.56	3.293	0.000990618841440368	0.0175334655039175	IQCA1
ENSG00000132359	0.982	4.087	4.37170547757086e-05	0.00216954941725305	RAP1GAP2
ENSG00000132471	0.349	3.137	0.00170915956406468	0.025175009876367	WBP2
ENSG00000132475	-0.302	-3.572	0.000353665559139768	0.00920447549864279	H3-3B
ENSG00000132570	-0.798	-3.804	0.000142621525867907	0.00501542883293701	PCBD2
ENSG00000132622	1.369	3.474	0.00051202077646673	0.0115558457904834	HSPA12B
ENSG00000132669	-0.552	-3.083	0.00205259572775313	0.0283871302918283	RIN2
ENSG00000132688	-0.426	-3.152	0.00162190977091729	0.0242977896354921	NES
ENSG00000132698	0.793	3.399	0.000675922059842177	0.0138618034304392	RAB25
ENSG00000132718	-0.314	-3.073	0.00211991806209385	0.0289979440557688	SYT11
ENSG00000132793	0.792	2.84	0.00450929113501747	0.0465839075564054	LPIN3
ENSG00000132821	0.937	3.384	0.000714145383021863	0.0142709919977617	VSTM2L
ENSG00000132846	-0.799	-4.196	2.71266076877091e-05	0.00157203066809579	ZBED3
ENSG00000132938	-1.15	-3.349	0.000809728951599823	0.0154424422669754	MTUS2
ENSG00000133019	-0.82	-3.758	0.000171298379595436	0.00569884331376298	CHRM3
ENSG00000133028	-0.487	-3.406	0.000659948049172801	0.0136589478149647	SCO1
ENSG00000133048	1.37	2.826	0.00470708551677214	0.0477486116932871	CHI3L1
ENSG00000133065	0.334	4.373	1.22785006218012e-05	0.000882333054682633	SLC41A1
ENSG00000133101	1.619	2.87	0.00410789525829405	0.0440587094419419	CCNA1
ENSG00000133111	-0.342	-2.941	0.00326766763307903	0.038054342758416	RFXAP
ENSG00000133460	-0.828	-3.358	0.000785843285886664	0.0151966357706716	SLC2A11
ENSG00000133706	-0.415	-2.909	0.00362414570199544	0.0406415590114532	LARS1
ENSG00000133740	-0.464	-3.348	0.000812633892976524	0.0154488776276535	E2F5
ENSG00000134013	0.537	3.245	0.00117588395240261	0.0195314544186308	LOXL2
ENSG00000134072	0.587	3.394	0.00068955004176611	0.0139659148819934	CAMK1
ENSG00000134115	-1.153	-5.774	7.72877488615629e-09	3.01842262673474e-06	CNTN6
ENSG00000134121	1.756	5.112	3.18472489708883e-07	5.67970326731657e-05	CHL1
ENSG00000134186	-0.384	-2.953	0.00314569833068398	0.0371548129590649	PRPF38B
ENSG00000134198	-0.407	-3.045	0.00232804028937334	0.0308886586400237	TSPAN2
ENSG00000134222	0.758	3.598	0.000321284859950161	0.00860191133979827	PSRC1
ENSG00000134258	-0.859	-2.942	0.00326615884498087	0.038054342758416	VTCN1
ENSG00000134285	-0.649	-3.443	0.000575508887961251	0.0124267033319999	FKBP11
ENSG00000134291	0.584	3.807	0.000140549903115642	0.00497043112100888	TMEM106C
ENSG00000134294	-0.499	-3.54	0.000399835395248341	0.00983978476114582	SLC38A2
ENSG00000134333	1.095	2.864	0.00418302436655746	0.0445453661797302	LDHA
ENSG00000134343	1.822	7.186	6.69034153670939e-13	1.20191985706984e-09	ANO3
ENSG00000134371	-0.428	-2.814	0.00489713928675881	0.048849032363477	CDC73
ENSG00000134440	-0.71	-6.191	5.99165711511534e-10	3.58800400243491e-07	NARS1
ENSG00000134463	1.141	3.604	0.000313510262006928	0.00843145487568034	ECHDC3
ENSG00000134508	-0.941	-4.479	7.50079715617366e-06	0.000626752655398418	CABLES1
ENSG00000134531	-1.07	-3.585	0.000337068021598803	0.00887892523170453	EMP1
ENSG00000134574	0.689	3.352	0.000802197461723149	0.0153804454640943	DDB2
ENSG00000134595	0.704	4.204	2.61893894881989e-05	0.00154128902415787	SOX3
ENSG00000134668	1.169	3.112	0.00185761135296404	0.0267618187297506	SPOCD1
ENSG00000134690	0.577	4.096	4.21015006164499e-05	0.00213659169088848	CDCA8
ENSG00000134755	-0.815	-3.931	8.46025037047514e-05	0.00356780276773676	DSC2
ENSG00000134817	0.779	4.1	4.12713542143147e-05	0.00210039625626109	APLNR
ENSG00000134873	0.678	4.212	2.53481390220666e-05	0.00150290203805751	CLDN10
ENSG00000134955	0.646	2.843	0.00447309278695393	0.046477219154209	SLC37A2
ENSG00000134987	-0.461	-2.804	0.00504199091122544	0.0498785059031746	WDR36
ENSG00000135046	-2.867	-3.712	0.000205817638860548	0.00644505232165139	ANXA1
ENSG00000135069	-0.86	-3.395	0.000685213260372434	0.0139409470244516	PSAT1
ENSG00000135070	-0.336	-3.327	0.000878335287897489	0.0162505596777326	ISCA1
ENSG00000135116	-2.63	-7.98	1.46206868600305e-15	6.5665159860112e-12	HRK
ENSG00000135211	0.312	2.882	0.00394540463335644	0.0428273076968269	TMEM60
ENSG00000135269	-0.861	-4.807	1.52851329254317e-06	0.00018680096122815	TES
ENSG00000135297	-0.406	-3.76	0.00016966753873175	0.00565505998759905	MTO1
ENSG00000135378	1.011	2.853	0.00433170439416277	0.0455029841364826	PRRG4
ENSG00000135407	-2.256	-4.033	5.50638433142119e-05	0.00258958624382151	AVIL
ENSG00000135447	0.826	3.909	9.27694575877988e-05	0.00380503037800184	PPP1R1A
ENSG00000135521	-0.875	-3.261	0.00111096884583524	0.0188555039169702	LTV1
ENSG00000135525	0.741	3.526	0.000421454357421169	0.0102178509191246	MAP7
ENSG00000135540	-0.354	-2.967	0.00301041336930414	0.0361269713958242	NHSL1
ENSG00000135549	0.494	3.69	0.000224338996774723	0.0068078548598951	PKIB
ENSG00000135631	0.652	2.96	0.00307937736539704	0.0365577063992901	RAB11FIP5
ENSG00000135697	1.556	3.07	0.00213804564556583	0.0291260981069278	BCO1
ENSG00000135709	0.587	4.217	2.47511147884896e-05	0.00148217925725072	KIAA0513
ENSG00000135821	0.566	4.083	4.45513606086874e-05	0.00218463127918753	GLUL
ENSG00000135828	0.732	3.858	0.000114383454054176	0.00434596866303679	RNASEL
ENSG00000135842	-1.972	-3.725	0.000195017183866074	0.00621185054637239	NIBAN1
ENSG00000135926	1.149	3.664	0.000248198802463817	0.00727388496943308	TMBIM1
ENSG00000135999	-0.556	-3.093	0.00197818632733636	0.0277313737611913	EPC2
ENSG00000136010	-1.758	-2.874	0.00405379501851072	0.0436086392260749	ALDH1L2
ENSG00000136110	0.801	3.571	0.000355111109052951	0.00921218244123406	CNMD
ENSG00000136114	-1.46	-3.087	0.00202012487828427	0.0280677056754655	THSD1
ENSG00000136141	0.587	3.575	0.000350842841972771	0.00916504516934341	LRCH1
ENSG00000136158	-0.546	-3.3	0.000966063978239394	0.0172857439870784	SPRY2
ENSG00000136193	0.592	2.957	0.003101719475385	0.0367077670456466	SCRN1
ENSG00000136267	1.864	5.094	3.50939778336799e-07	5.97349743182152e-05	DGKB
ENSG00000136297	1.838	3.588	0.000332979461422064	0.00880997941744827	MMD2
ENSG00000136383	0.37	2.903	0.00369571630828082	0.0411615272648884	ALPK3
ENSG00000136425	0.735	2.818	0.00483113030824936	0.0485138378913917	CIB2
ENSG00000136451	-0.275	-2.919	0.00351070708681508	0.0399429086856446	VEZF1
ENSG00000136628	-0.508	-4.652	3.28198941437013e-06	0.000336919656166625	EPRS1
ENSG00000136828	0.454	3.435	0.000592184478729611	0.0126499336033026	RALGPS1
ENSG00000136854	0.579	4.692	2.71078051130127e-06	0.000291611807697768	STXBP1
ENSG00000136925	-0.253	-3.111	0.00186731375861951	0.0268438114633598	TSTD2
ENSG00000136932	-0.728	-3.436	0.000591073477863616	0.012641232178357	TRMO
ENSG00000136936	-0.648	-3.542	0.00039700319796507	0.00983116687606499	XPA
ENSG00000136938	-0.301	-2.828	0.00468129748721579	0.0476211121282204	ANP32B
ENSG00000136997	-0.777	-3.041	0.00235874451406124	0.0310793784651447	MYC
ENSG00000137101	1.408	2.959	0.00309041848181089	0.0365981331745106	CD72
ENSG00000137142	0.98	3.954	7.68230843185236e-05	0.00331761228313047	IGFBPL1
ENSG00000137225	1.125	4.113	3.91348941529e-05	0.00202715614893502	CAPN11
ENSG00000137285	0.538	3.827	0.000129642197675154	0.00471461959763996	TUBB2B
ENSG00000137404	0.551	2.809	0.00496375815218094	0.0493764757496847	NRM
ENSG00000137463	1.722	3.827	0.000129565079156238	0.00471461959763996	MGARP
ENSG00000137474	1.309	5.231	1.68829104465169e-07	3.86497656634317e-05	MYO7A
ENSG00000137507	1.191	4.199	2.68609570689333e-05	0.00156868388425451	LRRC32
ENSG00000137563	0.551	3.187	0.00143534977131426	0.0223837314597749	GGH
ENSG00000137700	0.621	3.237	0.00120956796141884	0.0198627864962427	SLC37A4
ENSG00000137760	-0.814	-3.612	0.000303374228337796	0.00823280666478627	ALKBH8
ENSG00000137776	-0.505	-3.241	0.00119219703008889	0.0196854959977453	SLTM
ENSG00000137801	-1.191	-3.801	0.000144228329042797	0.00504097651994911	THBS1
ENSG00000137868	0.72	3.031	0.00243580467284733	0.0317912978836163	STRA6
ENSG00000137959	2.727	3.054	0.00226071406823633	0.0302635828881265	IFI44L
ENSG00000138080	1.345	3.666	0.000246332845925312	0.00724283073166651	EMILIN1
ENSG00000138081	-0.423	-3.138	0.00170100349728468	0.0250891033076513	FBXO11
ENSG00000138092	0.394	4.243	2.20231335567566e-05	0.00135848049119628	CENPO
ENSG00000138107	0.348	2.905	0.00367206678636367	0.0410252983936712	ACTR1A
ENSG00000138162	-0.47	-2.861	0.00422508946179997	0.0448073979818398	TACC2
ENSG00000138613	-0.422	-2.813	0.00491289821296556	0.0489518671081121	APH1B
ENSG00000138623	0.716	2.985	0.00283134517843434	0.0346021198167162	SEMA7A
ENSG00000138641	0.755	3.825	0.000130807473239395	0.0047302489434296	HERC3
ENSG00000138767	0.602	2.865	0.00416879095715058	0.0444229402107013	CNOT6L
ENSG00000138771	-0.485	-3.21	0.0013273788856412	0.0211779411017267	SHROOM3
ENSG00000138795	0.284	3.024	0.00249849429019549	0.0322452944851739	LEF1
ENSG00000139044	0.557	3.188	0.00143314584477771	0.0223687794104532	B4GALNT3
ENSG00000139117	0.527	2.846	0.00442177545851815	0.0461307759072466	CPNE8
ENSG00000139163	-0.548	-3.713	0.000204966193856362	0.00644505232165139	ETNK1
ENSG00000139233	-0.733	-3.857	0.000114666804691313	0.00434596866303679	LLPH
ENSG00000139278	-2.021	-3.572	0.00035403799440925	0.00920447549864279	GLIPR1
ENSG00000139304	1.939	2.96	0.00307565632640436	0.0365437605184222	PTPRQ
ENSG00000139364	-0.698	-4.811	1.50267056451516e-06	0.000186175701320792	TMEM132B
ENSG00000139514	-0.715	-2.866	0.00415214054036262	0.0443215714840252	SLC7A1
ENSG00000139517	0.4	2.911	0.00359768260585679	0.0403952300088858	LNX2
ENSG00000139675	-0.421	-4.371	1.23670621224705e-05	0.00088297436441931	HNRNPA1L2
ENSG00000139679	1.967	5.224	1.74900159103423e-07	3.92760169786624e-05	LPAR6
ENSG00000139725	0.957	3.298	0.000975174345062276	0.0173972265233801	RHOF
ENSG00000139842	-0.46	-3.168	0.00153721040051969	0.0233835604109536	CUL4A
ENSG00000139865	1.517	3.639	0.000273896879163222	0.00775015489069758	TTC6
ENSG00000139970	0.774	7.068	1.56673425896432e-12	2.34553174685783e-09	RTN1
ENSG00000140105	-0.858	-3.835	0.00012532205152001	0.00463253221308021	WARS1
ENSG00000140368	2.776	3.416	0.000634422145205879	0.0133297635223607	PSTPIP1
ENSG00000140396	-0.426	-2.962	0.00305589313835294	0.0364052521422484	NCOA2
ENSG00000140416	-0.834	-5.116	3.12909783985583e-07	5.67820633262728e-05	TPM1
ENSG00000140511	1.111	3.535	0.000407669963472246	0.00993730107704058	HAPLN3
ENSG00000140522	0.89	3.092	0.00198975996703624	0.0278612921339096	RLBP1
ENSG00000140538	0.56	2.853	0.0043354497405085	0.0455029841364826	NTRK3
ENSG00000140564	0.821	2.916	0.00354357166805222	0.0400883280960694	FURIN
ENSG00000140600	0.877	4.672	2.98026562254139e-06	0.000313102174906176	SH3GL3
ENSG00000140830	-0.645	-4.084	4.42925137425358e-05	0.00218463127918753	TXNL4B
ENSG00000140836	-0.457	-3.593	0.000327409993844547	0.00870106588671195	ZFHX3
ENSG00000141295	1.094	3.005	0.00265915884959608	0.033360187662705	SCRN2
ENSG00000141401	0.562	2.882	0.00395625550802004	0.0429191607497464	IMPA2
ENSG00000141506	0.949	3.257	0.00112670081005991	0.0189879737830453	PIK3R5
ENSG00000141526	2.435	3.783	0.000155224862801376	0.00533195919737423	SLC16A3
ENSG00000141540	0.463	2.977	0.00291079685724198	0.0353327469867245	TTYH2
ENSG00000141570	-0.699	-3.674	0.000239145683981649	0.00711300035220253	CBX8
ENSG00000141639	0.352	3.818	0.000134797208890772	0.00481870673754182	MAPK4
ENSG00000141642	-0.563	-3.084	0.00204218020007235	0.0282823657983977	ELAC1
ENSG00000141682	-1.624	-4.766	1.88181619648942e-06	0.000217922299616225	PMAIP1
ENSG00000141738	1.47	4.709	2.4842738319652e-06	0.000270484723583362	GRB7
ENSG00000141741	0.694	2.989	0.00280094743021946	0.0344179347359046	MIEN1
ENSG00000141753	0.563	3.315	0.000915525321552722	0.0166471785442254	IGFBP4
ENSG00000141854	2.055	3.498	0.000469324678459412	0.0108457909503906	MISP3
ENSG00000141905	1.035	4.392	1.12070975719864e-05	0.000825145524101373	NFIC
ENSG00000142089	0.845	3.423	0.000619079389733005	0.0130844249841805	IFITM3
ENSG00000142156	0.922	2.868	0.00413263205829326	0.044218424614198	COL6A1
ENSG00000142173	2.045	3.302	0.000958711931549549	0.0172405003506383	COL6A2
ENSG00000142227	1.12	4.042	5.29947483724646e-05	0.00251200700398767	EMP3
ENSG00000142611	-1.602	-6.757	1.40945565314191e-11	1.40671504492747e-08	PRDM16
ENSG00000142619	1.749	3.454	0.000552528682326685	0.0120609693535831	PADI3
ENSG00000142623	1.625	4.422	9.79899509904623e-06	0.000752303192112673	PADI1
ENSG00000142794	0.745	4.146	3.3896145495128e-05	0.0018286614228828	NBPF3
ENSG00000142871	-1.181	-4.565	5.00607838122666e-06	0.000472510289542973	CCN1
ENSG00000142945	0.754	4.593	4.37665168535926e-06	0.000429653265177481	KIF2C
ENSG00000143107	1.39	2.9	0.00372592083916573	0.0413441432215024	FNDC7
ENSG00000143127	-1.104	-3.183	0.00145610145071045	0.0225529225085708	ITGA10
ENSG00000143194	-1.199	-2.917	0.00352962404239175	0.0400075051405304	MAEL
ENSG00000143198	0.34	3.631	0.000281809246147626	0.00788583038480079	MGST3
ENSG00000143248	-1.441	-4.775	1.79949845978927e-06	0.000210666059173932	RGS5
ENSG00000143315	-0.488	-3.42	0.000626841978868134	0.0132018946663142	PIGM
ENSG00000143387	0.693	4.111	3.94031304965003e-05	0.0020337499367036	CTSK
ENSG00000143416	0.703	3.208	0.00133646533662169	0.0212851061812134	SELENBP1
ENSG00000143479	0.52	3.223	0.00126894302342983	0.0204636996552216	DYRK3
ENSG00000143774	1.094	3.115	0.00183941463265817	0.0266277871681741	GUK1
ENSG00000143847	1.742	5.093	3.52422642916727e-07	5.97349743182152e-05	PPFIA4
ENSG00000144227	-0.941	-4.39	1.13427239990273e-05	0.00082834161236799	NXPH2
ENSG00000144285	0.699	2.952	0.00315949981648136	0.0372646313414809	SCN1A
ENSG00000144410	-1.706	-3.107	0.00189027678013539	0.0270157695744887	CPO
ENSG00000144476	0.863	3.169	0.00152918626011762	0.023327155977408	ACKR3
ENSG00000144535	-0.253	-3.515	0.000439208051559522	0.0104405505246368	DIS3L2
ENSG00000144645	0.528	3.098	0.00194956053844626	0.0275995705856478	OSBPL10
ENSG00000144649	0.426	2.965	0.00302743845244563	0.0362344648888646	GASK1A
ENSG00000144711	0.292	3.03	0.00244741801615179	0.0318629389053868	IQSEC1
ENSG00000144802	-0.748	-3.165	0.00155161269707065	0.0234833379131207	NFKBIZ
ENSG00000144843	-0.58	-3.743	0.00018162841322154	0.00592187739296726	ADPRH
ENSG00000144868	0.618	3.053	0.00226803772575548	0.0303164417732121	TMEM108
ENSG00000145020	1.003	3.428	0.000607685023351299	0.0128738932128609	AMT
ENSG00000145075	0.76	3.29	0.00100274090844599	0.017678351737225	CCDC39
ENSG00000145309	-1.306	-2.888	0.00387446241647332	0.0422358721553054	CABS1
ENSG00000145335	0.946	7.728	1.09403192610698e-14	3.27571392541865e-11	SNCA
ENSG00000145362	-0.454	-2.995	0.00274300754193413	0.0338681309215441	ANK2
ENSG00000145416	-0.788	-5.172	2.32049894608484e-07	4.48255522219506e-05	MARCHF1
ENSG00000145476	-1.211	-6.492	8.48680296651846e-11	6.62893109971757e-08	CYP4V2
ENSG00000145555	-0.357	-2.932	0.00337208493575867	0.0388579255105225	MYO10
ENSG00000145626	1.198	4.783	1.72639695714081e-06	0.000204391246947289	UGT3A1
ENSG00000145692	0.861	4.685	2.80482843836991e-06	0.000299932993424497	BHMT
ENSG00000145794	0.89	3.393	0.000690770058416376	0.0139748694813628	MEGF10
ENSG00000145824	-2.395	-3.01	0.00261241899337494	0.032976498906394	CXCL14
ENSG00000145864	1.104	5.391	7.00187158599077e-08	1.99664481019562e-05	GABRB2
ENSG00000145882	0.477	2.902	0.00370995928863127	0.0412179459618187	PCYOX1L
ENSG00000146094	-1.209	-2.93	0.00338462753326878	0.0389275503426207	DOK3
ENSG00000146112	0.409	2.921	0.00349327531466662	0.0397697661774309	PPP1R18
ENSG00000146122	1.039	5.337	9.45429902538954e-08	2.53502211927049e-05	DAAM2
ENSG00000146151	0.587	3.088	0.00201359820196829	0.0279986777851086	HMGCLL1
ENSG00000146166	0.847	3.132	0.00173404043708104	0.025425551496143	LGSN
ENSG00000146197	-0.684	-4.739	2.14382807096087e-06	0.000240711695592575	SCUBE3
ENSG00000146215	1.055	3.436	0.000590700981151692	0.012641232178357	CRIP3
ENSG00000146243	-0.367	-2.863	0.0041932033113411	0.0446008866123404	IRAK1BP1
ENSG00000146250	0.693	3.276	0.00105264120164465	0.0181885827487895	PRSS35
ENSG00000146414	-0.472	-2.939	0.0032980079123035	0.0382743618504732	SHPRH
ENSG00000146426	-0.457	-3.233	0.00122580635774658	0.0200378627997429	TIAM2
ENSG00000146530	0.737	3.581	0.000341776027955112	0.00896351290834102	VWDE
ENSG00000146592	-0.92	-3.659	0.000253663203378118	0.00737388260305482	CREB5
ENSG00000146670	0.486	3.539	0.000401890920519797	0.00987245778450813	CDCA5
ENSG00000146700	1.357	3.903	9.49869703673141e-05	0.00383733906451437	SSC4D
ENSG00000146729	0.472	2.883	0.00394321555726372	0.0428273076968269	NIPSNAP2
ENSG00000146733	-0.774	-2.913	0.00358407333182803	0.0403470164721223	PSPH
ENSG00000147027	-0.468	-2.861	0.00421742387383792	0.0448073979818398	TMEM47
ENSG00000147231	0.38	2.807	0.00499944719360219	0.0495394753629693	RADX
ENSG00000147234	0.878	3.694	0.000220531408175632	0.00676083062777342	FRMPD3
ENSG00000147246	-1.785	-3.073	0.00211692147163678	0.0289926926262246	HTR2C
ENSG00000147256	-1.088	-3.658	0.000254542316151104	0.00738748418360999	ARHGAP36
ENSG00000147509	0.394	2.825	0.0047343496922244	0.0478630231968551	RGS20
ENSG00000147654	-0.633	-5.18	2.21799319003275e-07	4.34161782135093e-05	EBAG9
ENSG00000147676	-0.656	-4.401	1.07569091985146e-05	0.000801858397308362	MAL2
ENSG00000147679	-0.598	-2.86	0.00423266087330908	0.0448612109669602	UTP23
ENSG00000147852	-0.738	-3.029	0.00245113173210379	0.0318629389053868	VLDLR
ENSG00000148143	-0.325	-2.836	0.00457247117795056	0.0469453531061484	ZNF462
ENSG00000148180	0.841	4.069	4.73041010684238e-05	0.00228445746154364	GSN
ENSG00000148218	0.297	3.153	0.00161346759908614	0.0242154932477715	ALAD
ENSG00000148296	-0.459	-3.175	0.00149751191945894	0.0229938475496409	SURF6
ENSG00000148303	0.434	2.959	0.0030886544208769	0.0365981331745106	RPL7A
ENSG00000148408	1.244	4.901	9.54847434348973e-07	0.000128976196677288	CACNA1B
ENSG00000148484	-0.55	-3.772	0.000162147752173437	0.00550658670660832	RSU1
ENSG00000148498	-0.426	-3.774	0.000160640147045607	0.00547609154017899	PARD3
ENSG00000148704	-1.338	-4.209	2.5645383091134e-05	0.0015155240369481	VAX1
ENSG00000148737	-0.648	-4.154	3.27143458906453e-05	0.00177971111372396	TCF7L2
ENSG00000148824	-0.87	-3.062	0.00219642119274164	0.0296808828600357	MTG1
ENSG00000148848	-1.001	-3.473	0.000515578206364963	0.0115779530966832	ADAM12
ENSG00000148908	0.71	3.185	0.00144986097198195	0.022512318376539	RGS10
ENSG00000148926	-1.286	-3.469	0.000522635270893545	0.0116346253303625	ADM
ENSG00000149090	0.728	4.357	1.31701289045402e-05	0.000931501440039628	PAMR1
ENSG00000149273	0.498	2.926	0.00343146669548982	0.0392401649805694	RPS3
ENSG00000149451	1.425	3.317	0.000909297415037414	0.0166180346502006	ADAM33
ENSG00000149503	0.526	3.126	0.00177433292523089	0.025900864068149	INCENP
ENSG00000149571	1.221	3.176	0.00149064843445895	0.0229141567633096	KIRREL3
ENSG00000149591	-1.02	-3.216	0.00130200642245041	0.0208471883951174	TAGLN
ENSG00000149633	1.269	2.809	0.00497694717038342	0.0493871653576743	KIAA1755
ENSG00000149806	0.794	2.968	0.00299976537790188	0.0360391614773517	FAU
ENSG00000149922	1.982	3.242	0.0011851082393707	0.019586448500731	TBX6
ENSG00000149925	0.767	3.132	0.00173513643942507	0.025425551496143	ALDOA
ENSG00000150275	1.074	4.248	2.15223607908556e-05	0.00134088417115688	PCDH15
ENSG00000150347	0.718	3.542	0.000397694762443153	0.00983116687606499	ARID5B
ENSG00000150527	-0.727	-3.185	0.00144656853240493	0.0225000897702637	MIA2
ENSG00000150627	-0.467	-3.018	0.0025469539369431	0.0325897631603866	WDR17
ENSG00000150636	-0.467	-4.144	3.40910922934947e-05	0.00183367207500788	CCDC102B
ENSG00000150773	-0.597	-2.813	0.0049088984106443	0.0489391564634988	PIH1D2
ENSG00000151006	1.37	3.097	0.00195176098162786	0.0276089653818461	PRSS53
ENSG00000151012	-1.502	-4.892	9.9985131894527e-07	0.000133054288480384	SLC7A11
ENSG00000151023	-0.955	-4.749	2.04324393628824e-06	0.000230860863618982	ENKUR
ENSG00000151062	1.78	4.923	8.51789558998682e-07	0.00011592726838948	CACNA2D4
ENSG00000151276	-0.458	-3.373	0.000743940161315993	0.014606431691849	MAGI1
ENSG00000151304	-0.609	-2.951	0.00317082642075136	0.0372800370738208	SRFBP1
ENSG00000151322	-1.197	-7.031	2.05769051796238e-12	2.84357001193801e-09	NPAS3
ENSG00000151376	0.768	3.204	0.00135405518146274	0.0214511475617091	ME3
ENSG00000151474	-0.476	-2.917	0.00352974648748904	0.0400075051405304	FRMD4A
ENSG00000151576	-0.568	-2.841	0.00450309902218807	0.0465682621961504	QTRT2
ENSG00000151632	0.58	3.104	0.00190783465604463	0.0272017853935252	AKR1C2
ENSG00000151657	-0.543	-3.022	0.0025104436287023	0.0322889602095053	KIN
ENSG00000151687	-0.713	-3.193	0.00140813476432673	0.0220853984305177	ANKAR
ENSG00000151806	-0.438	-2.826	0.00471502224983517	0.0477790972588767	GUF1
ENSG00000151834	1.364	3.344	0.000824325168105322	0.0156378053273623	GABRA2
ENSG00000151892	0.908	3.238	0.00120454230182644	0.0198069455786779	GFRA1
ENSG00000151917	-1.048	-3.873	0.000107382917285816	0.00415761661430966	BEND6
ENSG00000151952	1.04	4.631	3.64123415217269e-06	0.000367498716538103	TMEM132D
ENSG00000152154	0.799	3.27	0.0010765401084667	0.0184156479343532	TMEM178A
ENSG00000152229	-0.357	-3.093	0.00197893799954619	0.0277313737611913	PSTPIP2
ENSG00000152433	-0.645	-2.844	0.00445168765860101	0.0463083779888634	ZNF547
ENSG00000152457	-0.612	-2.905	0.00366923063251108	0.0410252983936712	DCLRE1C
ENSG00000152527	0.898	4.184	2.86449678604933e-05	0.00162336544988569	PLEKHH2
ENSG00000152763	-0.619	-3.433	0.000596790936615034	0.0127180891770926	WDR78
ENSG00000152778	-0.665	-4.373	1.22781032637677e-05	0.000882333054682633	IFIT5
ENSG00000152822	-0.855	-3.698	0.000217542416608604	0.00670351546204728	GRM1
ENSG00000152969	0.73	3.274	0.00106147461611411	0.0182832133063183	JAKMIP1
ENSG00000152977	-1.801	-3.834	0.000126225184626429	0.00465625888395316	ZIC1
ENSG00000153044	0.488	3.284	0.00102285014033045	0.0178750026955608	CENPH
ENSG00000153048	0.445	2.923	0.00346136333799819	0.0394815189632619	CARHSP1
ENSG00000153208	0.84	4.42	9.87361710402529e-06	0.000754806516058784	MERTK
ENSG00000153246	1.548	3.895	9.83167106533083e-05	0.00394440647501676	PLA2R1
ENSG00000153404	-0.534	-3.385	0.000711974181003397	0.0142434478415657	PLEKHG4B
ENSG00000153406	0.67	2.999	0.00270966202945058	0.0336948675547379	NMRAL1
ENSG00000153560	-0.258	-3.181	0.00146781755480711	0.0226930657247072	UBP1
ENSG00000153714	2.304	5.375	7.65351623922951e-08	2.08411657410228e-05	LURAP1L
ENSG00000153814	1.206	4.014	5.96000529581824e-05	0.00275248059484254	JAZF1
ENSG00000153902	1.191	5.287	1.24442904753287e-07	3.10502331096222e-05	LGI4
ENSG00000153904	-0.596	-3.439	0.000583369483542836	0.0125361636026879	DDAH1
ENSG00000153993	1.322	4.506	6.59585069451732e-06	0.000564216133432864	SEMA3D
ENSG00000154040	0.704	3.46	0.000540530456819015	0.0119148830144216	CABYR
ENSG00000154144	-0.416	-3.629	0.00028414685709108	0.00788979642602974	TBRG1
ENSG00000154153	-1.029	-3.756	0.000172368356471681	0.00570275787111189	RETREG1
ENSG00000154217	-0.468	-3.422	0.000620987528687805	0.0131093313194788	PITPNC1
ENSG00000154237	1.09	3.245	0.00117654792297767	0.0195314544186308	LRRK1
ENSG00000154319	-0.653	-3.329	0.000871530819046602	0.0161561225263827	FAM167A
ENSG00000154511	0.404	2.817	0.00485136791680611	0.0485881752206506	DIPK1A
ENSG00000154529	-0.816	-2.816	0.00486906197399604	0.0486499990894543	CNTNAP3B
ENSG00000154556	-0.924	-4.385	1.16235543568449e-05	0.000842004653309351	SORBS2
ENSG00000154640	0.725	3.52	0.000432005911663181	0.0103617973338171	BTG3
ENSG00000154654	0.744	3.025	0.00248540168158834	0.032156298318946	NCAM2
ENSG00000154743	-0.615	-4.184	2.85836402381595e-05	0.00162336544988569	TSEN2
ENSG00000154917	0.633	4.26	2.04237179025408e-05	0.00129650915943161	RAB6B
ENSG00000154920	0.775	3.819	0.000134249133224275	0.00481394346980859	EME1
ENSG00000155229	0.499	2.972	0.00296186688670457	0.0357113682011058	MMS19
ENSG00000155313	-0.603	-3.692	0.000222473556086032	0.00678563231763253	USP25
ENSG00000155438	-0.59	-3.099	0.00194090965662419	0.0275422132553346	NIFK
ENSG00000155506	-0.221	-3.271	0.00107170125262666	0.0183712910338148	LARP1
ENSG00000155719	1.434	3.761	0.00016911832237914	0.00565505998759905	OTOA
ENSG00000155849	0.457	3.545	0.000392020007538399	0.00978144366031575	ELMO1
ENSG00000155957	-0.46	-3.08	0.00206774831711871	0.0285328251057301	TMBIM4
ENSG00000155961	-0.464	-3.033	0.00241965180446167	0.031613850667021	RAB39B
ENSG00000155974	-0.457	-3.404	0.00066368781489391	0.0137047719477806	GRIP1
ENSG00000156097	0.653	3.35	0.000807460169246019	0.0154396886096366	GPR61
ENSG00000156170	-0.565	-3.395	0.000685168999843218	0.0139409470244516	NDUFAF6
ENSG00000156218	0.964	3.905	9.44203345979999e-05	0.00382906324370813	ADAMTSL3
ENSG00000156256	-0.652	-3.169	0.00152960699924223	0.023327155977408	USP16
ENSG00000156395	2.27	6.287	3.22902817907796e-10	2.07176754418341e-07	SORCS3
ENSG00000156466	-1.013	-4.301	1.7019119514701e-05	0.00112822318111293	GDF6
ENSG00000156515	0.304	2.809	0.00497573003695185	0.0493871653576743	HK1
ENSG00000156650	-0.574	-3.639	0.000273575006209243	0.00775015489069758	KAT6B
ENSG00000156675	-0.781	-3.335	0.000852152490195234	0.0159467911316223	RAB11FIP1
ENSG00000156697	-0.783	-2.842	0.00448466384543089	0.0464898938160219	UTP14A
ENSG00000156804	-1.117	-4.043	5.27657750008594e-05	0.00250777023251439	FBXO32
ENSG00000156959	1.898	6.062	1.34374375947661e-09	7.54386144968663e-07	LHFPL4
ENSG00000156968	-0.706	-4.487	7.2373396696061e-06	0.000607564519460157	MPV17L
ENSG00000157087	1.697	3.409	0.000653009708078491	0.0135779159787385	ATP2B2
ENSG00000157103	1.271	3.622	0.000291813585171393	0.00801594962936403	SLC6A1
ENSG00000157152	0.709	4.45	8.5697292759911e-06	0.000684546177466345	SYN2
ENSG00000157227	0.77	3.741	0.000182939110572126	0.00595380637939898	MMP14
ENSG00000157388	-1.245	-2.964	0.00303855211948326	0.0363038224281066	CACNA1D
ENSG00000157470	-0.811	-3.047	0.00231362206787467	0.0307496827537611	FAM81A
ENSG00000157693	-1.21	-3.976	7.00542524479072e-05	0.00307707737219231	TMEM268
ENSG00000157734	0.602	3.152	0.00162070327141299	0.0242977896354921	SNX22
ENSG00000157766	1.158	4.439	9.04078843042582e-06	0.000712040362528348	ACAN
ENSG00000157782	1.288	3.18	0.00147352730954983	0.0227580418612717	CABP1
ENSG00000158122	0.431	3.047	0.0023120877238913	0.0307496827537611	PRXL2C
ENSG00000158158	0.635	3.541	0.00039930166733066	0.00983978476114582	CNNM4
ENSG00000158195	0.389	3.288	0.00100987838701479	0.0177345701101864	WASF2
ENSG00000158292	0.596	2.848	0.00439982695843578	0.0459868902591057	GPR153
ENSG00000158716	0.732	2.845	0.00444811521281121	0.0462980242167749	DUSP23
ENSG00000158769	0.54	3.598	0.000320240360007987	0.00859219699844622	F11R
ENSG00000158825	2.794	4.025	5.70056920218612e-05	0.00265312760925579	CDA
ENSG00000158828	0.706	3.371	0.000749541369253598	0.0146843082864132	PINK1
ENSG00000158859	0.728	3.876	0.000106218207649969	0.00412307911961813	ADAMTS4
ENSG00000159082	0.36	2.819	0.00481447748878448	0.0484697003577337	SYNJ1
ENSG00000159167	1.026	3.996	6.44089625447352e-05	0.00288555364617498	STC1
ENSG00000159208	0.504	3.28	0.0010392273632407	0.0180558216446995	CIART
ENSG00000159374	1.405	3.076	0.00209965876665412	0.0288823658062337	M1AP
ENSG00000159618	0.827	3.261	0.00111076225078341	0.0188555039169702	ADGRG5
ENSG00000159674	1.792	3.011	0.00260688395138617	0.0329731709550976	SPON2
ENSG00000159917	-0.54	-4.051	5.1024651271783e-05	0.00243145320980791	ZNF235
ENSG00000160014	0.511	3.507	0.000453187204956344	0.0106009220534384	CALM3
ENSG00000160097	0.684	4.981	6.33977392848598e-07	9.51606825543156e-05	FNDC5
ENSG00000160145	-0.76	-4.507	6.58712528729696e-06	0.000564216133432864	KALRN
ENSG00000160207	-0.9	-3.024	0.00249684817283307	0.0322452944851739	HSF2BP
ENSG00000160233	0.469	3.192	0.00141145425287807	0.0221070406738923	LRRC3
ENSG00000160284	0.613	3.01	0.00261389003299221	0.032976498906394	SPATC1L
ENSG00000160318	3.201	5.264	1.41049096933176e-07	3.42425273838447e-05	CLDND2
ENSG00000160408	0.837	2.997	0.00272602251691642	0.0337279576559252	ST6GALNAC6
ENSG00000160410	0.687	3.058	0.00222500203250082	0.0299192825702674	SHKBP1
ENSG00000160460	1.314	3.541	0.000398832720392921	0.00983978476114582	SPTBN4
ENSG00000160471	2.278	3.076	0.002098131235415	0.0288823658062337	COX6B2
ENSG00000160588	-0.587	-2.867	0.00414620291064534	0.0443108478820604	MPZL3
ENSG00000160867	1.366	3.583	0.000340115117265191	0.00894403899770701	FGFR4
ENSG00000160932	0.873	2.84	0.00450518450859502	0.0465682621961504	LY6E
ENSG00000161013	0.743	3.754	0.000173758573772281	0.0057381852533438	MGAT4B
ENSG00000161040	-0.662	-3.322	0.000894610420530484	0.016478369160366	FBXL13
ENSG00000161558	0.961	3.496	0.000472017010907855	0.0108854757393577	TMEM143
ENSG00000161642	0.928	3.323	0.000890160149665956	0.0164354851888478	ZNF385A
ENSG00000161888	0.932	5.278	1.30631883784547e-07	3.21479697560191e-05	SPC24
ENSG00000161896	1.221	5.311	1.09095341145877e-07	2.79985400526527e-05	IP6K3
ENSG00000161940	2.401	5.914	3.3471024306799e-09	1.50326737917911e-06	BCL6B
ENSG00000162063	0.622	3.703	0.000213450023534528	0.0066172143875601	CCNF
ENSG00000162086	-0.779	-4.159	3.19637178435626e-05	0.00175069570445	ZNF75A
ENSG00000162105	0.571	3.61	0.000306271240831218	0.00828638982158558	SHANK2
ENSG00000162244	0.657	3.354	0.000796120233050743	0.0153257911780052	RPL29
ENSG00000162302	0.704	3.162	0.0015650712610954	0.023647186884423	RPS6KA4
ENSG00000162407	0.467	3.941	8.1158784592754e-05	0.00348808029954265	PLPP3
ENSG00000162430	0.532	3.63	0.00028389432500854	0.00788979642602974	SELENON
ENSG00000162444	1.301	3.33	0.000869664043182327	0.0161399943551348	RBP7
ENSG00000162576	0.982	3.067	0.00216304530954977	0.0293497802009529	MXRA8
ENSG00000162614	-1.018	-5.011	5.41063029852e-07	8.45234550547059e-05	NEXN
ENSG00000162722	-0.828	-3.317	0.000911195041372029	0.0166337749317498	TRIM58
ENSG00000162733	-1.735	-5.183	2.18733871550757e-07	4.34161782135093e-05	DDR2
ENSG00000162745	0.607	3.378	0.000729272398829495	0.0144288311067972	OLFML2B
ENSG00000162761	1.106	3.565	0.000363687725198468	0.00929395445688545	LMX1A
ENSG00000162772	-1.16	-3.022	0.00250766768250102	0.0322889602095053	ATF3
ENSG00000162814	-0.539	-3.29	0.00100176020273573	0.017678351737225	SPATA17
ENSG00000162910	1.313	3.388	0.000703732649306907	0.0141415626899313	MRPL55
ENSG00000162929	-0.51	-3.228	0.00124864122970761	0.0202088645871146	KIAA1841
ENSG00000162971	-0.48	-3.888	0.000101189704709712	0.00399329699126563	TYW5
ENSG00000162976	0.654	3.103	0.00191591396477842	0.0272520937270342	SLC66A3
ENSG00000163013	0.494	2.885	0.00391713178910391	0.0426492561159101	FBXO41
ENSG00000163032	0.897	2.837	0.00454692557720613	0.0467920722009794	VSNL1
ENSG00000163138	-0.462	-4.653	3.27585279477038e-06	0.000336919656166625	PACRGL
ENSG00000163378	-0.859	-2.922	0.00347566299392558	0.0396194706128636	EOGT
ENSG00000163389	-0.376	-3.039	0.002377518131067	0.0312223049887563	POGLUT1
ENSG00000163395	-0.794	-3.071	0.00213661054699646	0.0291260981069278	IGFN1
ENSG00000163479	0.35	2.902	0.00370986161717938	0.0412179459618187	SSR2
ENSG00000163520	1.559	3.637	0.000276160456389628	0.00776682276552424	FBLN2
ENSG00000163531	1.117	5.118	3.08347981232215e-07	5.65252192126198e-05	NFASC
ENSG00000163637	0.448	2.961	0.00306848767766002	0.0364827141821061	PRICKLE2
ENSG00000163697	-0.619	-5.093	3.52082301397054e-07	5.97349743182152e-05	APBB2
ENSG00000163738	-1.186	-6.413	1.42574019935312e-10	9.85131641591495e-08	MTHFD2L
ENSG00000163743	-0.542	-4.505	6.62675224905841e-06	0.000564216133432864	RCHY1
ENSG00000163806	-1.173	-3.342	0.00083100399611991	0.0156981985176595	SPDYA
ENSG00000163811	-0.59	-3.23	0.00123656081847256	0.020118070391653	WDR43
ENSG00000163833	-2.937	-2.976	0.00292411631124902	0.0354226227455082	FBXO40
ENSG00000163867	-0.449	-2.875	0.00404223419904554	0.0435364133008712	ZMYM6
ENSG00000163873	-0.946	-4.29	1.79043000328827e-05	0.0011654012684447	GRIK3
ENSG00000163932	0.921	4.759	1.94531821248292e-06	0.000222596443867871	PRKCD
ENSG00000163975	1.221	3.056	0.00224582332203802	0.0301316026739455	MELTF
ENSG00000164002	-0.584	-3.323	0.000891664393425106	0.0164463560861212	EXO5
ENSG00000164056	-0.427	-3.772	0.0001616694748752	0.00550074264419124	SPRY1
ENSG00000164078	1.354	2.998	0.00271752586568402	0.0336948675547379	MST1R
ENSG00000164082	0.997	6.882	5.91444496940952e-12	6.64081274221513e-09	GRM2
ENSG00000164087	0.539	2.846	0.00442585645900609	0.0461465532710647	POC1A
ENSG00000164099	0.946	4.851	1.22627286072624e-06	0.000157357085306764	PRSS12
ENSG00000164116	-0.489	-4.822	1.4236103637075e-06	0.000180106761859191	GUCY1A1
ENSG00000164128	-0.53	-3.442	0.000577350412987369	0.0124365709464246	NPY1R
ENSG00000164161	-1.918	-2.991	0.00278401834735444	0.0342567737056319	HHIP
ENSG00000164176	1.804	5.384	7.27785730567797e-08	2.04291728900789e-05	EDIL3
ENSG00000164284	-0.426	-3.34	0.000837470395248115	0.0158037349271349	GRPEL2
ENSG00000164294	-0.719	-3.621	0.000293480676920948	0.00803716518427567	GPX8
ENSG00000164330	-0.74	-3.118	0.00182339143221428	0.0264811859981646	EBF1
ENSG00000164344	-2.786	-4.721	2.34424514954164e-06	0.000258370331972488	KLKB1
ENSG00000164587	0.439	3.066	0.00217261985990976	0.0294574458741728	RPS14
ENSG00000164626	0.743	3.308	0.000938627395644482	0.0169642265218844	KCNK5
ENSG00000164627	-0.551	-2.835	0.0045773822762902	0.046963262474902	KIF6
ENSG00000164692	1.309	6.447	1.14032070929393e-10	8.53577564269394e-08	COL1A2
ENSG00000164707	0.887	3.586	0.000335890149975125	0.00886089066711177	SLC13A4
ENSG00000164815	-0.466	-2.837	0.00454896606901553	0.0467920722009794	ORC5
ENSG00000164867	1.322	3.858	0.000114470449913766	0.00434596866303679	NOS3
ENSG00000164949	1.132	3.199	0.00137685160092203	0.0216974903601441	GEM
ENSG00000164967	1.014	3.306	0.000946631900054513	0.0170745402454612	RPP25L
ENSG00000164970	0.362	2.841	0.0044944478849516	0.0465644499729847	FAM219A
ENSG00000165272	0.7	2.83	0.00465947125587267	0.0474705162991633	AQP3
ENSG00000165300	0.886	4.506	6.61561162386951e-06	0.000564216133432864	SLITRK5
ENSG00000165304	0.414	3.039	0.00237449011457628	0.0312223049887563	MELK
ENSG00000165443	-1.07	-5.316	1.06362224642682e-07	2.76927154450115e-05	PHYHIPL
ENSG00000165449	-0.551	-3.854	0.000115984331916247	0.00435911824869325	SLC16A9
ENSG00000165617	0.583	4.141	3.46301060927171e-05	0.00184695682021909	DACT1
ENSG00000165632	-0.387	-3.604	0.000312819333439524	0.00842548624473921	TAF3
ENSG00000165633	0.55	3.41	0.000649021072321276	0.0135452402620858	VSTM4
ENSG00000165646	1.556	6.657	2.78944247334448e-11	2.38630162064922e-08	SLC18A2
ENSG00000165688	0.254	2.948	0.0031956952085571	0.0374743240350707	PMPCA
ENSG00000165724	0.741	3.038	0.00238374103949211	0.0312630556708559	ZMYND19
ENSG00000165731	0.441	4.186	2.83722284622877e-05	0.00161811772801587	RET
ENSG00000165752	0.655	2.899	0.00374404353351282	0.0414428478617116	STK32C
ENSG00000165757	0.462	3.022	0.00251145802897574	0.0322889602095053	JCAD
ENSG00000165898	0.368	3.16	0.00157789197627535	0.0238008642768989	ISCA2
ENSG00000165912	1.427	3.029	0.00245040639284481	0.0318629389053868	PACSIN3
ENSG00000165929	1.151	3.18	0.00147455389515838	0.0227580418612717	TC2N
ENSG00000165948	0.734	3.019	0.00253576077282239	0.0324938739645826	IFI27L1
ENSG00000165996	-0.775	-3.058	0.00222857939900431	0.02994497300158	HACD1
ENSG00000166106	-1.657	-4.168	3.07546879879491e-05	0.00170369706662218	ADAMTS15
ENSG00000166199	-0.477	-3.688	0.00022593154331832	0.00683309793891182	ALKBH3
ENSG00000166261	-0.45	-3.338	0.000845011562362364	0.0158916712887999	ZNF202
ENSG00000166342	0.696	2.827	0.00469174674319962	0.0476448225808258	NETO1
ENSG00000166394	0.552	3.062	0.00219996427570557	0.0296808828600357	CYB5R2
ENSG00000166401	-1.456	-4.721	2.34411654738767e-06	0.000258370331972488	SERPINB8
ENSG00000166402	0.525	4.076	4.57873668141745e-05	0.00223524468700175	TUB
ENSG00000166426	1.457	6.908	4.91733082658287e-12	5.88932321997075e-09	CRABP1
ENSG00000166501	0.871	4.19	2.78986636324532e-05	0.00160127633277004	PRKCB
ENSG00000166535	1.955	2.927	0.00342020701015194	0.0391612612730272	A2ML1
ENSG00000166704	-0.305	-2.996	0.00273513434277742	0.0337941461265449	ZNF606
ENSG00000166710	0.486	4.437	9.11601911391706e-06	0.000712040362528348	B2M
ENSG00000166762	-0.684	-3.724	0.00019632239960863	0.00623132846107604	CATSPER2
ENSG00000166825	1.465	4.549	5.38626141939169e-06	0.00048531724835572	ANPEP
ENSG00000166863	1.159	3.802	0.000143298347477695	0.00501823550182611	TAC3
ENSG00000166881	0.357	2.991	0.00278220654830492	0.0342567737056319	NEMP1
ENSG00000166897	2.134	3.367	0.000760717527003176	0.0148224407512061	ELFN2
ENSG00000166912	-0.688	-4.757	1.96955986757967e-06	0.000223943943171322	MTMR10
ENSG00000166965	0.935	3.129	0.00175451008050856	0.0256466831540571	RCCD1
ENSG00000166971	-0.393	-2.818	0.0048305221940956	0.0485138378913917	AKTIP
ENSG00000167074	0.714	2.918	0.00352324320907519	0.0400075051405304	TEF
ENSG00000167105	1.361	3.829	0.000128883728934493	0.00470608981769951	TMEM92
ENSG00000167107	1.06	3.22	0.00128270556568079	0.0206275462872077	ACSF2
ENSG00000167186	-0.449	-3.139	0.00169259452900393	0.0249855880965946	COQ7
ENSG00000167202	0.348	3.542	0.000397843491171681	0.00983116687606499	TBC1D2B
ENSG00000167216	0.797	4.68	2.86707985244855e-06	0.000302982879701401	KATNAL2
ENSG00000167244	1.503	5.599	2.15981760287567e-08	7.18539319178915e-06	IGF2
ENSG00000167280	0.873	2.872	0.00408270587787778	0.043867111899566	ENGASE
ENSG00000167281	0.96	3.35	0.000808725131181075	0.0154396886096366	RBFOX3
ENSG00000167283	0.458	3.23	0.00123653159637303	0.020118070391653	ATP5MG
ENSG00000167311	1.397	4.283	1.8428013006546e-05	0.0011951597605148	ART5
ENSG00000167371	1.364	3.476	0.000508253121772284	0.0114997069680593	PRRT2
ENSG00000167397	0.891	3.595	0.000324934101460522	0.00867791138389309	VKORC1
ENSG00000167414	1.594	3.89	0.000100168303541676	0.00397245821882164	GNG8
ENSG00000167522	-0.691	-4.238	2.25383561910152e-05	0.0013772162209918	ANKRD11
ENSG00000167543	1.119	3.25	0.00115503226833732	0.0192666246060167	TP53I13
ENSG00000167549	2.371	5.317	1.0545594961186e-07	2.76927154450115e-05	CORO6
ENSG00000167553	0.506	2.893	0.00381849151475023	0.0418830589251429	TUBA1C
ENSG00000167554	-0.461	-3.173	0.0015104991598795	0.0231536837945693	ZNF610
ENSG00000167617	2.081	3.255	0.00113322657372261	0.0190031684793626	CDC42EP5
ENSG00000167642	0.991	4.801	1.57548298094488e-06	0.0001912402145451	SPINT2
ENSG00000167658	0.686	3.339	0.000840579744477644	0.0158291562993091	EEF2
ENSG00000167680	1.124	3.891	9.98530435275195e-05	0.00397112687321819	SEMA6B
ENSG00000167840	-0.386	-3.853	0.000116787791020633	0.00437764376565472	ZNF232
ENSG00000167900	0.761	2.944	0.00323888475964388	0.0378572314294095	TK1
ENSG00000167964	1.724	4.037	5.40895133376912e-05	0.00255715291345164	RAB26
ENSG00000168060	1.756	2.88	0.00397049744520109	0.0430476684387674	NAALADL1
ENSG00000168071	1.434	3.352	0.000801489812292294	0.0153804454640943	CCDC88B
ENSG00000168243	0.392	3.001	0.00269366495041525	0.0336189125705785	GNG4
ENSG00000168255	-0.748	-3.301	0.000964556547600389	0.0172857439870784	POLR2J3
ENSG00000168298	1.271	2.912	0.00359687074488468	0.0403952300088858	H1-4
ENSG00000168356	-1.029	-5.085	3.67289335181197e-07	6.10958602456501e-05	SCN11A
ENSG00000168386	-0.856	-4.088	4.35738755138996e-05	0.00216843399891193	FILIP1L
ENSG00000168394	0.851	3.248	0.00116094772624974	0.0193473338609244	TAP1
ENSG00000168476	1.005	2.898	0.0037502621265262	0.0414861201373419	REEP4
ENSG00000168490	0.865	2.86	0.00423592570906711	0.044869342785018	PHYHIP
ENSG00000168502	0.418	3.255	0.00113357524311921	0.0190031684793626	MTCL1
ENSG00000168522	-0.332	-3.736	0.00018689519884985	0.0060387990060028	FNTA
ENSG00000168546	1.801	5.813	6.13924451314425e-09	2.51084523008981e-06	GFRA2
ENSG00000168646	0.376	2.849	0.00438733665414497	0.0459315285499501	AXIN2
ENSG00000168702	-2.248	-4.524	6.07522952634173e-06	0.000529813099226841	LRP1B
ENSG00000168765	0.69	3.959	7.52031318968061e-05	0.00326334363412107	GSTM4
ENSG00000168781	0.236	2.819	0.00481161626336333	0.0484697003577337	PPIP5K1
ENSG00000168792	0.817	4.13	3.62581237663151e-05	0.00190753390573557	ABHD15
ENSG00000169047	-0.571	-3.017	0.00255283873296284	0.0326418134075996	IRS1
ENSG00000169062	-0.537	-3.163	0.0015594770109779	0.0235824953722374	UPF3A
ENSG00000169093	0.52	3.015	0.00256565011485751	0.032670020953572	ASMTL
ENSG00000169105	0.444	2.913	0.00358440513718381	0.0403470164721223	CHST14
ENSG00000169136	-1.155	-3.246	0.00116901183850658	0.0194636679135966	ATF5
ENSG00000169220	1.175	3.005	0.00265338935215285	0.0333110689807309	RGS14
ENSG00000169246	-0.532	-3.167	0.00153991139629634	0.0233850449995468	NPIPB3
ENSG00000169288	-0.498	-3.016	0.00255792660258045	0.032670020953572	MRPL1
ENSG00000169302	1.532	5.639	1.71444156743409e-08	6.11938820923184e-06	STK32A
ENSG00000169314	1.683	3.805	0.000141559826366103	0.00499631096398238	C22orf15
ENSG00000169330	-0.786	-3.548	0.00038836687593127	0.00973083811172283	MINAR1
ENSG00000169436	1.082	5.251	1.51292680659935e-07	3.62396401074098e-05	COL22A1
ENSG00000169504	-0.664	-4.967	6.80423372336998e-07	9.77904470722733e-05	CLIC4
ENSG00000169604	-1.082	-4.537	5.69311310320601e-06	0.000503826487187665	ANTXR1
ENSG00000169621	-0.444	-3.623	0.000291038114402105	0.00800689085028151	APLF
ENSG00000169744	0.971	3.809	0.00013952636229555	0.00495373734909002	LDB2
ENSG00000169750	1.206	3.168	0.00153647838098814	0.0233835604109536	RAC3
ENSG00000169991	-0.835	-3.095	0.00197031520168141	0.0277313737611913	IFFO2
ENSG00000170161	-0.76	-3.555	0.000378306078297666	0.00953683898509514	AL512625.1
ENSG00000170190	1.051	3.104	0.00190738127522413	0.0272017853935252	SLC16A5
ENSG00000170266	0.375	3.594	0.000325505422551219	0.00867791138389309	GLB1
ENSG00000170271	0.628	3.125	0.00177662367398837	0.025900864068149	FAXDC2
ENSG00000170275	0.622	3.91	9.23670549406135e-05	0.00379719483297053	CRTAP
ENSG00000170312	0.541	2.986	0.00282854025757718	0.034591372176565	CDK1
ENSG00000170365	-0.429	-3.395	0.000686596392605266	0.0139532852863729	SMAD1
ENSG00000170374	1.307	4.564	5.00690644207457e-06	0.000472510289542973	SP7
ENSG00000170430	1.129	3.457	0.000546476659647562	0.0119591618812037	MGMT
ENSG00000170500	-1.35	-6.364	1.96944453887696e-10	1.31041004225647e-07	LONRF2
ENSG00000170681	-0.682	-2.999	0.00271196885993034	0.0336948675547379	CAVIN4
ENSG00000170703	1.389	4.564	5.0081677026953e-06	0.000472510289542973	TTLL6
ENSG00000171033	-0.542	-3.337	0.00084715421543452	0.0158996622345311	PKIA
ENSG00000171126	1.294	3.037	0.00238785210794206	0.0312765719474595	KCNG3
ENSG00000171161	0.44	3.142	0.0016752212824081	0.0248274677651816	ZNF672
ENSG00000171219	0.698	3.67	0.000242318470639039	0.00714988147957787	CDC42BPG
ENSG00000171243	0.661	3.09	0.00199920657551963	0.0279209664719766	SOSTDC1
ENSG00000171425	0.882	3.337	0.000847863981112209	0.0158996622345311	ZNF581
ENSG00000171462	1.467	2.845	0.00444142543885199	0.0462820232070627	DLK2
ENSG00000171492	-0.304	-3.891	9.99136847589547e-05	0.00397112687321819	LRRC8D
ENSG00000171503	-0.457	-3.594	0.000325618568497636	0.00867791138389309	ETFDH
ENSG00000171530	0.459	2.925	0.00344950187778857	0.0393962499901282	TBCA
ENSG00000171566	-0.379	-3.475	0.000510225986878334	0.011529823716062	PLRG1
ENSG00000171621	0.778	2.835	0.00458055771086701	0.0469690178514416	SPSB1
ENSG00000171724	-0.466	-3.677	0.000235629049149947	0.00703168748833687	VAT1L
ENSG00000171763	-0.463	-3.224	0.00126470023909878	0.0204136026912934	SPATA5L1
ENSG00000171791	-0.454	-2.987	0.00281594893105487	0.0344880283294649	BCL2
ENSG00000171792	0.309	3.23	0.00123743210591575	0.020118070391653	RHNO1
ENSG00000171962	-0.772	-2.817	0.00485041935426746	0.0485881752206506	DRC3
ENSG00000171988	-0.552	-2.951	0.00316985610095607	0.0372800370738208	JMJD1C
ENSG00000172053	0.441	2.86	0.00423947687141807	0.04488049616678	QARS1
ENSG00000172113	-0.56	-2.989	0.00279796524797063	0.0344048225049914	NME6
ENSG00000172164	-1.407	-4.435	9.2045763558867e-06	0.000715845083261925	SNTB1
ENSG00000172201	-0.575	-3.254	0.00113690709568297	0.0190349822683547	ID4
ENSG00000172315	-0.556	-3.824	0.000131125186408458	0.0047302489434296	TP53RK
ENSG00000172345	1.038	3.64	0.000272770213325792	0.00775015489069758	STARD5
ENSG00000172572	-1.878	-4.138	3.497220388059e-05	0.001858803676671	PDE3A
ENSG00000172578	1.36	3.012	0.00259616467184524	0.032937922549223	KLHL6
ENSG00000172594	-1.163	-5.762	8.31794760192895e-09	3.17940273763093e-06	SMPDL3A
ENSG00000172602	0.945	3.105	0.00189999374337811	0.0271330585053956	RND1
ENSG00000172731	0.615	2.814	0.00489038374619323	0.0488087466668674	LRRC20
ENSG00000172794	2.004	4.865	1.14220878461707e-06	0.000148694063881491	RAB37
ENSG00000172809	0.543	3.243	0.00118287634582274	0.019585597744429	RPL38
ENSG00000172819	1.52	5.18	2.22337233267067e-07	4.34161782135093e-05	RARG
ENSG00000172830	1.222	3.031	0.00243677245676258	0.0317912978836163	SSH3
ENSG00000172878	-1.069	-5.211	1.87673380713419e-07	4.11164912745923e-05	METAP1D
ENSG00000172890	0.616	3.285	0.00101946318746321	0.0178331608206199	NADSYN1
ENSG00000172965	-1.321	-4.27	1.95785079225745e-05	0.00125170069334182	MIR4435-2HG
ENSG00000173141	-0.395	-3.003	0.0026729608405968	0.0334632344956944	MRPL57
ENSG00000173175	1.429	3.671	0.000241929795061226	0.00714988147957787	ADCY5
ENSG00000173221	0.603	3.843	0.000121312276801669	0.00452152500568877	GLRX
ENSG00000173227	0.807	3.05	0.00228615850851626	0.0304679804195064	SYT12
ENSG00000173261	-1.352	-4.371	1.23857244549772e-05	0.00088297436441931	PLAC8L1
ENSG00000173269	1.337	2.892	0.00382924507973274	0.0418954859058457	MMRN2
ENSG00000173442	0.775	4.031	5.55254731629553e-05	0.00260447813413183	EHBP1L1
ENSG00000173456	0.723	3.645	0.000266964265387206	0.0076613626640274	RNF26
ENSG00000173588	-0.432	-3.334	0.00085616656271791	0.0159719961570376	CEP83
ENSG00000173681	-0.491	-2.864	0.00418871441371572	0.0445795346222766	BCLAF3
ENSG00000174080	0.723	3.014	0.0025773478716145	0.0327918233098827	CTSF
ENSG00000174099	-0.84	-4	6.32546987206526e-05	0.00284804677322437	MSRB3
ENSG00000174106	-0.505	-3.614	0.000301085528871099	0.00820789305943748	LEMD3
ENSG00000174165	0.42	3.057	0.00223514263334967	0.0300107155516643	ZDHHC24
ENSG00000174428	-0.745	-3.502	0.000460986017084566	0.0107276989315277	GTF2IRD2B
ENSG00000174547	0.509	3.318	0.000906449205972795	0.0166072844831852	MRPL11
ENSG00000174564	-1.314	-3.646	0.000266801943298936	0.0076613626640274	IL20RB
ENSG00000174606	-0.514	-2.938	0.00330394767493563	0.0382943237211992	ANGEL2
ENSG00000174749	1.04	3.393	0.000692448237077556	0.0139930625186708	FAM241A
ENSG00000174807	1.824	3.662	0.000250296760115628	0.00731151430158903	CD248
ENSG00000174938	0.788	4.603	4.15924546108981e-06	0.000412822346455682	SEZ6L2
ENSG00000174939	1.218	4.082	4.46289829925868e-05	0.00218463127918753	ASPHD1
ENSG00000175029	-0.327	-3.278	0.00104685115306815	0.0181356614897486	CTBP2
ENSG00000175155	0.612	2.879	0.00398786917796733	0.0431318902963173	YPEL2
ENSG00000175197	-1.975	-3.538	0.000402896767655673	0.00987454356198385	DDIT3
ENSG00000175356	0.644	2.877	0.00401565456849946	0.0433801769832188	SCUBE2
ENSG00000175426	0.811	3.778	0.000158170490732007	0.00542277264503913	PCSK1
ENSG00000175697	0.798	3.011	0.00260422056214096	0.0329702765319678	GPR156
ENSG00000175764	-0.63	-2.941	0.00326845816177211	0.038054342758416	TTLL11
ENSG00000175806	-0.862	-3.098	0.00194858496333719	0.0275995705856478	MSRA
ENSG00000175906	0.646	2.82	0.00479823251546157	0.0483727537263003	ARL4D
ENSG00000175928	-0.476	-3.15	0.00163162658924197	0.0243254536728066	LRRN1
ENSG00000175938	0.689	3.817	0.000134976578371892	0.00481870673754182	ORAI3
ENSG00000176046	-2.004	-2.936	0.00332714951874138	0.0384634756140212	NUPR1
ENSG00000176165	-1.262	-4.968	6.77522091429905e-07	9.77904470722733e-05	FOXG1
ENSG00000176393	0.353	2.823	0.00476375463501924	0.0480883840807346	RNPEP
ENSG00000176399	-0.695	-2.825	0.00472715763475013	0.0478441616384711	DMRTA1
ENSG00000176406	0.473	3.1	0.00193680036321592	0.0275056272926277	RIMS2
ENSG00000176407	-0.427	-3.979	6.90817551043195e-05	0.00305678258731305	KCMF1
ENSG00000176771	-0.601	-2.893	0.00381464913627734	0.0418830589251429	NCKAP5
ENSG00000176809	-0.726	-4.882	1.05164828426363e-06	0.000137904098005811	LRRC37A3
ENSG00000176973	1.515	3.398	0.000679040930212061	0.0138940436346921	FAM89B
ENSG00000177042	0.461	2.848	0.00439795302672834	0.0459868902591057	TMEM80
ENSG00000177082	-0.488	-3.037	0.00238861434522206	0.0312765719474595	WDR73
ENSG00000177098	0.902	3.006	0.00265086282417924	0.0333026228226434	SCN4B
ENSG00000177311	-0.584	-3.256	0.00112838573014815	0.018998546993544	ZBTB38
ENSG00000177359	1.206	4.648	3.35078975102827e-06	0.000342028056120584	AC024940.1
ENSG00000177508	1.098	4.355	1.32813923740237e-05	0.000935687113722887	IRX3
ENSG00000177511	0.865	4.938	7.88652197903396e-07	0.000111560131774288	ST8SIA3
ENSG00000177599	-0.574	-3.112	0.00186021878070594	0.0267779089706588	ZNF491
ENSG00000177679	1.069	3.221	0.00127748488799663	0.0205645304774727	SRRM3
ENSG00000177694	-0.678	-3.108	0.00188473078527251	0.0270062365534709	NAALADL2
ENSG00000177791	1.241	3.696	0.000218806653775194	0.00671942142747242	MYOZ1
ENSG00000177822	0.421	3.359	0.000781173959433975	0.0151419278388264	TENM3-AS1
ENSG00000177989	1.677	3.24	0.0011933580057769	0.0196865716930964	ODF3B
ENSG00000178031	1.122	3.501	0.000464071512658476	0.0107687495979774	ADAMTSL1
ENSG00000178035	0.544	2.987	0.00281625035120095	0.0344880283294649	IMPDH2
ENSG00000178187	-0.648	-3.725	0.000195518553342996	0.00621679789523349	ZNF454
ENSG00000178229	-0.412	-3.165	0.00154981067133686	0.0234758420831085	ZNF543
ENSG00000178234	0.408	3.281	0.00103314518556976	0.0179849353282566	GALNT11
ENSG00000178403	2.317	4.98	6.35640518036063e-07	9.51606825543156e-05	NEUROG2
ENSG00000178537	-0.587	-2.823	0.00476467150925175	0.0480883840807346	SLC25A20
ENSG00000178568	1.135	3.072	0.00212420230322247	0.0289979440557688	ERBB4
ENSG00000178585	0.745	4.01	6.0828251186983e-05	0.00278060949764415	CTNNBIP1
ENSG00000178773	1.194	3.672	0.000240269292783184	0.00713460800801636	CPNE7
ENSG00000178980	0.626	2.892	0.00382452669376736	0.0418948914960552	SELENOW
ENSG00000178999	0.834	3.984	6.76322611094633e-05	0.00300003350822595	AURKB
ENSG00000179111	1.765	3.046	0.00231763421105021	0.030773317517751	HES7
ENSG00000179178	1.493	3	0.00269980454593715	0.0336585625730471	TMEM125
ENSG00000179406	-0.711	-3.757	0.000172082144030658	0.00570275787111189	LINC00174
ENSG00000179546	0.793	3.912	9.1445373118321e-05	0.00377658880016238	HTR1D
ENSG00000179869	-2.321	-3.508	0.000452051890032138	0.0106009220534384	ABCA13
ENSG00000180245	-1.457	-3.904	9.44210975208851e-05	0.00382906324370813	RRH
ENSG00000180336	1.295	3.025	0.00248622868717039	0.032156298318946	MEIOC
ENSG00000180354	0.842	4.923	8.51596664780565e-07	0.00011592726838948	MTURN
ENSG00000180592	0.509	3.311	0.000929410459937356	0.0168315110007808	SKIDA1
ENSG00000180626	-0.688	-5	5.73145658490938e-07	8.80048013229889e-05	ZNF594
ENSG00000180730	-0.478	-3.2	0.00137573326798788	0.0216974903601441	SHISA2
ENSG00000180739	1.821	4.01	6.07264543866806e-05	0.00278060949764415	S1PR5
ENSG00000181019	-1.438	-4.03	5.58623825449382e-05	0.00261345755838493	NQO1
ENSG00000181472	-0.767	-3.963	7.39014476555985e-05	0.00323026644071248	ZBTB2
ENSG00000181634	-1.769	-3.647	0.00026548216369647	0.00764324851090878	TNFSF15
ENSG00000181790	1.248	3.5	0.000464557803419565	0.0107687495979774	ADGRB1
ENSG00000181873	-0.386	-2.983	0.00285842266208131	0.0348855727746541	IBA57
ENSG00000182022	1.191	3.074	0.00210975056360032	0.0289546744653016	CHST15
ENSG00000182141	-0.764	-3.322	0.000895234528278162	0.016478369160366	ZNF708
ENSG00000182247	0.56	3.072	0.00212289928837648	0.0289979440557688	UBE2E2
ENSG00000182255	0.989	3.568	0.00035961702224661	0.00928235604117866	KCNA4
ENSG00000182378	0.506	2.998	0.00271772129623241	0.0336948675547379	PLCXD1
ENSG00000182400	-0.349	-2.872	0.00407807244534331	0.0438435496592415	TRAPPC6B
ENSG00000182492	1.963	5.247	1.54735822369687e-07	3.65766980114661e-05	BGN
ENSG00000182575	0.841	4.003	6.26392202548596e-05	0.00284170098959231	NXPH3
ENSG00000182795	1.381	3.522	0.000429054628548953	0.0103462636266872	C1orf116
ENSG00000182831	-0.489	-2.931	0.00337842043107696	0.0389059763104472	C16orf72
ENSG00000182866	1.605	3.348	0.000812646220881298	0.0154488776276535	LCK
ENSG00000182871	1.04	3.735	0.000187560306275438	0.0060494091602123	COL18A1
ENSG00000182968	-1.664	-6.028	1.66257147311413e-09	8.2966934762487e-07	SOX1
ENSG00000182986	-0.526	-3.883	0.000103103633233338	0.00404422875772251	ZNF320
ENSG00000183087	1.031	2.917	0.00353506793177146	0.0400238022537822	GAS6
ENSG00000183160	1.35	3.939	8.17248049408598e-05	0.00349935803639703	TMEM119
ENSG00000183281	-0.967	-3.389	0.000702595501582724	0.0141345220447185	PLGLB1
ENSG00000183337	-0.457	-4.557	5.18392151569803e-06	0.000472736802180279	BCOR
ENSG00000183379	1.33	2.913	0.00357779050853091	0.0403470164721223	SYNDIG1L
ENSG00000183401	0.719	3.168	0.00153479307060988	0.0233835604109536	CCDC159
ENSG00000183570	0.975	3.529	0.000416644376558963	0.010128574052614	PCBP3
ENSG00000183648	0.384	3.876	0.000106261376698202	0.00412307911961813	NDUFB1
ENSG00000183690	0.932	3.886	0.000102015178360578	0.00401029032658159	EFHC2
ENSG00000183742	0.841	2.933	0.00335285739240554	0.0387108502921372	MACC1
ENSG00000183763	0.706	3.022	0.00251298945031671	0.0322889602095053	TRAIP
ENSG00000183798	0.931	2.917	0.00353564008776801	0.0400238022537822	EMILIN3
ENSG00000183856	0.811	3.887	0.000101339806260269	0.00399329699126563	IQGAP3
ENSG00000183876	1.413	5.723	1.04571024193038e-08	3.86163863645864e-06	ARSI
ENSG00000184012	1.651	4.774	1.80587659965408e-06	0.000210666059173932	TMPRSS2
ENSG00000184156	-1.165	-3.749	0.000177564479372063	0.00583171091758522	KCNQ3
ENSG00000184182	-0.417	-3.039	0.00237659188356167	0.0312223049887563	UBE2F
ENSG00000184185	1.26	3.395	0.000687530858690051	0.0139564879958947	KCNJ12
ENSG00000184270	1.829	2.902	0.00370205399615089	0.0412065675593871	H2AC21
ENSG00000184388	1.704	3.289	0.00100647581111375	0.017692111493795	PABPC1L2B
ENSG00000184489	0.749	3.089	0.0020057483517612	0.0279383224928789	PTP4A3
ENSG00000184530	-1.021	-2.845	0.00444410635086747	0.0462831133874401	C6orf58
ENSG00000184564	0.56	2.916	0.00354671751924969	0.0400986659743994	SLITRK6
ENSG00000184575	-0.968	-6.667	2.60298931908431e-11	2.33813515586748e-08	XPOT
ENSG00000184611	1.171	3.48	0.000500957318120425	0.0113776210114203	KCNH7
ENSG00000185046	-0.78	-3.381	0.00072310510673055	0.0143766396037183	ANKS1B
ENSG00000185070	-0.538	-3.343	0.00082989304800551	0.0156937143235989	FLRT2
ENSG00000185100	0.717	3.28	0.00103719759756368	0.0180380008133897	ADSS1
ENSG00000185101	1.904	4.468	7.90843066170438e-06	0.000642925192935148	ANO9
ENSG00000185163	-0.45	-3.547	0.000390092818267098	0.00976047002808971	DDX51
ENSG00000185215	1.238	4.226	2.37462282879793e-05	0.00143636697371565	TNFAIP2
ENSG00000185238	-0.412	-3.007	0.00263919858946046	0.0331792880753374	PRMT3
ENSG00000185361	1.085	3.791	0.000150156689273272	0.00517766779806973	TNFAIP8L1
ENSG00000185404	-2.884	-3.094	0.00197305347543964	0.0277313737611913	SP140L
ENSG00000185585	0.693	3.732	0.000189927927367112	0.00609295574133959	OLFML2A
ENSG00000185652	0.743	3.994	6.49354694038216e-05	0.00289470398967656	NTF3
ENSG00000185664	0.646	4.413	1.01729785334509e-05	0.00076903200594727	PMEL
ENSG00000185666	0.957	3.376	0.000734363844014293	0.0144976334700184	SYN3
ENSG00000185668	0.663	3.228	0.00124693302225006	0.0201994154596234	POU3F1
ENSG00000185864	-0.602	-3.482	0.000497645198666822	0.0113598424320832	NPIPB4
ENSG00000185885	1.268	3.925	8.65564570858775e-05	0.00361624825941346	IFITM1
ENSG00000185947	-0.513	-2.823	0.00475353880258489	0.0480299913320796	ZNF267
ENSG00000186017	-0.531	-3.666	0.000246251457046974	0.00724283073166651	ZNF566
ENSG00000186019	-0.59	-4.307	1.65789911154904e-05	0.00110311694588809	AC021092.1
ENSG00000186047	-1.464	-3.151	0.0016257135063658	0.0242977896354921	DLEU7
ENSG00000186051	-1.593	-4.927	8.3297857687409e-07	0.00011592726838948	TAL2
ENSG00000186141	-0.462	-3.135	0.00172013154574051	0.0252675087647002	POLR3C
ENSG00000186166	-0.924	-3.229	0.00124035187865534	0.0201291070461095	CCDC84
ENSG00000186185	0.749	3.314	0.000920496138923831	0.0167206401777216	KIF18B
ENSG00000186205	-0.591	-3.523	0.000427045987928914	0.0103116682434717	MTARC1
ENSG00000186340	-1.794	-5.636	1.73720455703214e-08	6.11938820923184e-06	THBS2
ENSG00000186352	1.148	3.359	0.000781328533626056	0.0151419278388264	ANKRD37
ENSG00000186409	-0.591	-4.275	1.91223723645246e-05	0.0012269050697453	CCDC30
ENSG00000186446	-0.449	-3.313	0.000923852463342322	0.016748618295929	ZNF501
ENSG00000186470	0.831	3.832	0.00012706019074404	0.00465844148309527	BTN3A2
ENSG00000186479	0.818	3.4	0.00067498809836561	0.0138584699281579	RGS7BP
ENSG00000186654	0.967	2.903	0.00369523071726522	0.0411615272648884	PRR5
ENSG00000186806	0.389	2.861	0.00422088008519591	0.0448073979818398	VSIG10L
ENSG00000186907	0.956	2.894	0.00380727171570094	0.0418607391185423	RTN4RL2
ENSG00000186960	-2.426	-8.202	2.36578401039689e-16	1.41671032489267e-12	LINC01551
ENSG00000187017	3.04	3.857	0.000114581699762531	0.00434596866303679	ESPN
ENSG00000187134	0.633	4.107	4.01108576448011e-05	0.00205296740053804	AKR1C1
ENSG00000187266	1.131	3.775	0.000160090793113819	0.0054677397305889	EPOR
ENSG00000187323	0.615	3.146	0.0016530172149215	0.0245831575050204	DCC
ENSG00000187554	1.431	3.428	0.00060878432876426	0.012881991126325	TLR5
ENSG00000187595	0.563	2.826	0.0047172709867515	0.0477790972588767	ZNF385C
ENSG00000187678	-1.116	-4.784	1.71471905586645e-06	0.000204391246947289	SPRY4
ENSG00000187688	1.44	2.893	0.00382111514491006	0.0418830589251429	TRPV2
ENSG00000187837	1.196	2.897	0.00377192449727097	0.0416232331655239	H1-2
ENSG00000187867	1.094	4.061	4.89233846683144e-05	0.00234003966633108	PALM3
ENSG00000187902	0.679	2.905	0.00367066217945752	0.0410252983936712	SHISA7
ENSG00000187957	0.611	3.626	0.000287650951820389	0.00794642000795041	DNER
ENSG00000188064	-1.691	-5.142	2.71884022115691e-07	5.08791297636291e-05	WNT7B
ENSG00000188086	1.151	3.685	0.000228530402974817	0.00688850451248756	PRSS45P
ENSG00000188162	1.758	3.194	0.00140319375837164	0.0220352935919113	OTOG
ENSG00000188227	-0.536	-3.397	0.000680777121844516	0.0139137212672773	ZNF793
ENSG00000188229	0.816	3.107	0.00188788597375712	0.0270062365534709	TUBB4B
ENSG00000188295	-0.466	-3.011	0.00260360330066441	0.0329702765319678	ZNF669
ENSG00000188315	-0.443	-3.391	0.000696994174604964	0.0140533112758453	C3orf62
ENSG00000188321	-0.843	-5.436	5.44883264861851e-08	1.64079250087289e-05	ZNF559
ENSG00000188486	0.85	3.114	0.00184869949393596	0.0267082629585293	H2AX
ENSG00000188501	-0.366	-3.472	0.000517456847178426	0.011605119390184	LCTL
ENSG00000188529	-0.505	-2.861	0.00422247703225442	0.0448073979818398	SRSF10
ENSG00000188580	-0.831	-4.412	1.02546172111982e-05	0.00076903200594727	NKAIN2
ENSG00000188596	-0.627	-3.753	0.00017457418015601	0.00575454155321601	CFAP54
ENSG00000188610	0.719	2.819	0.00481594295232701	0.0484697003577337	FAM72B
ENSG00000188643	0.935	3.27	0.00107736409568635	0.0184156479343532	S100A16
ENSG00000188706	0.259	2.95	0.00317565376398506	0.037312374015691	ZDHHC9
ENSG00000188738	-1.005	-3.833	0.000126482289750578	0.00465625888395316	FSIP2
ENSG00000188848	0.715	3.187	0.00143708831312874	0.0223914063706486	BEND4
ENSG00000188906	-2.093	-2.853	0.00432411360278083	0.0454550619508237	LRRK2
ENSG00000188916	-1.366	-2.984	0.00284446115292894	0.0347387794781566	INSYN2A
ENSG00000189067	0.598	3.784	0.000154471707209307	0.00531625329504827	LITAF
ENSG00000189114	0.589	3.343	0.000827932482543621	0.0156757745966255	BLOC1S3
ENSG00000189164	-0.505	-2.931	0.00338261140963334	0.0389275503426207	ZNF527
ENSG00000189171	0.751	4.246	2.17520004251039e-05	0.00134749892288618	S100A13
ENSG00000189180	-0.634	-3.149	0.0016383219938079	0.0244050204135646	ZNF33A
ENSG00000189221	0.92	3.452	0.000557391694267507	0.0121523565382473	MAOA
ENSG00000189308	-0.582	-4.213	2.52345511291881e-05	0.0015011215597214	LIN54
ENSG00000189410	0.798	3.473	0.000515508946317603	0.0115779530966832	SH2D5
ENSG00000196083	0.714	4.071	4.67453262123875e-05	0.00226967509569065	IL1RAP
ENSG00000196126	0.937	3.213	0.0013120635216575	0.0209895112792315	HLA-DRB1
ENSG00000196169	1.567	3.011	0.00260812000708008	0.0329731709550976	KIF19
ENSG00000196275	-0.937	-3.637	0.000275466400875397	0.00776682276552424	GTF2IRD2
ENSG00000196305	-0.839	-6.729	1.70350974317734e-11	1.61071329137795e-08	IARS1
ENSG00000196357	-0.479	-3.375	0.000737569921009587	0.014528995209361	ZNF565
ENSG00000196381	-1.247	-7.895	2.89753589436008e-15	1.04108464684358e-11	ZNF781
ENSG00000196387	-0.535	-3.324	0.000888803269150416	0.0164273155661391	ZNF140
ENSG00000196418	-1.014	-4.321	1.55513012452097e-05	0.00103858411475908	ZNF124
ENSG00000196422	0.498	2.918	0.0035280747434496	0.0400075051405304	PPP1R26
ENSG00000196431	1.474	3.979	6.93381497307063e-05	0.00306058933639346	CRYBA4
ENSG00000196458	-0.54	-3.492	0.000479083029290587	0.0110060442726412	ZNF605
ENSG00000196470	-0.446	-3.671	0.000241236607695323	0.00714988147957787	SIAH1
ENSG00000196482	0.688	3.383	0.000715809132837933	0.0142745579437197	ESRRG
ENSG00000196597	-0.978	-3.855	0.000115649944166327	0.00435566299150536	ZNF782
ENSG00000196653	-0.571	-3.17	0.00152502709428853	0.0233166908501222	ZNF502
ENSG00000196693	-0.742	-3.219	0.00128742533294351	0.0206689866901967	ZNF33B
ENSG00000196743	0.372	4.092	4.28301711657949e-05	0.00214329811975907	GM2A
ENSG00000196793	-0.661	-4.547	5.43046530936047e-06	0.000485364722799308	ZNF239
ENSG00000196839	0.854	4.123	3.73869531005471e-05	0.00195249015247479	ADA
ENSG00000196961	0.389	3.171	0.00151798853778661	0.023248647980679	AP2A1
ENSG00000196972	0.787	3.022	0.00250810040265913	0.0322889602095053	SMIM10L2B
ENSG00000197016	-0.538	-3.335	0.000854110879555126	0.0159502099284905	ZNF470
ENSG00000197043	0.595	3.871	0.000108461178539851	0.00418134135722839	ANXA6
ENSG00000197054	-0.439	-3.451	0.000558994484223622	0.0121725283746392	ZNF763
ENSG00000197256	0.452	2.937	0.00331408788152712	0.0383865820706865	KANK2
ENSG00000197261	-0.772	-3.731	0.000191056019532286	0.00611821994812392	C6orf141
ENSG00000197322	2.309	3.536	0.00040686792851422	0.00993281979764318	C17orf102
ENSG00000197362	-0.435	-3.318	0.000908079884407825	0.0166126834250373	ZNF786
ENSG00000197380	0.669	3.709	0.000208483759629534	0.00647994938018094	DACT3
ENSG00000197406	-1.405	-3.655	0.000257457645660962	0.00744802995861381	DIO3
ENSG00000197415	-1.88	-5.091	3.55783036573839e-07	5.97349743182152e-05	VEPH1
ENSG00000197461	1.055	3.11	0.00186896350888504	0.0268438114633598	PDGFA
ENSG00000197467	1.349	4.56	5.10409866302025e-06	0.000472510289542973	COL13A1
ENSG00000197498	-0.664	-3.996	6.43035021151143e-05	0.00288555364617498	RPF2
ENSG00000197702	-0.58	-2.861	0.00422286473173062	0.0448073979818398	PARVA
ENSG00000197837	-0.793	-3.808	0.000139841224663908	0.0049551234735446	H4-16
ENSG00000197841	-0.551	-3.926	8.64556271956891e-05	0.00361624825941346	ZNF181
ENSG00000197859	1.747	3.155	0.00160649773436475	0.0241470832489037	ADAMTSL2
ENSG00000197943	0.452	3.144	0.00166752911693724	0.0247784620229756	PLCG2
ENSG00000197956	1.164	3.025	0.00248365434363457	0.032156298318946	S100A6
ENSG00000198010	-1.285	-4.204	2.62529608345287e-05	0.00154128902415787	DLGAP2
ENSG00000198028	-1.958	-3.003	0.00267535019869954	0.0334698233423657	ZNF560
ENSG00000198040	-0.639	-3.35	0.000808658999410763	0.0154396886096366	ZNF84
ENSG00000198042	-0.604	-3.272	0.00106685753372249	0.0183583291123798	MAK16
ENSG00000198075	0.411	3.524	0.000424421719124578	0.0102759247763788	SULT1C4
ENSG00000198113	1.409	3.651	0.000261569169957348	0.00754268079981341	TOR4A
ENSG00000198131	-0.465	-2.826	0.00471806949831602	0.0477790972588767	ZNF544
ENSG00000198258	0.664	3.702	0.000213636757293897	0.0066172143875601	UBL5
ENSG00000198298	-0.674	-4.071	4.67239227216283e-05	0.00226967509569065	ZNF485
ENSG00000198300	-0.647	-2.917	0.00352849923033296	0.0400075051405304	PEG3
ENSG00000198393	-0.58	-3.465	0.000529903357306503	0.0117651729955685	ZNF26
ENSG00000198440	-0.656	-3.246	0.00117189058137873	0.0194935317541378	ZNF583
ENSG00000198498	-0.447	-3.205	0.00135105264828958	0.0214344325094655	TMA16
ENSG00000198502	1.759	3.825	0.000130996662277056	0.0047302489434296	HLA-DRB5
ENSG00000198513	-0.548	-2.964	0.00303528304905761	0.0363038224281066	ATL1
ENSG00000198556	-0.681	-3.06	0.00221296235352141	0.0298020005105038	ZNF789
ENSG00000198570	0.976	4.102	4.08917995905489e-05	0.0020869919876256	RD3
ENSG00000198646	-0.315	-3.493	0.000477826324905559	0.0109912290997802	NCOA6
ENSG00000198690	-0.273	-2.808	0.00498690046987664	0.0494424210493012	FAN1
ENSG00000198691	0.821	3.232	0.00123131376913901	0.0200730960640493	ABCA4
ENSG00000198715	0.698	2.928	0.00340660157581895	0.0390802026242576	GLMP
ENSG00000198780	-0.454	-2.915	0.00355310411814847	0.0401456072217215	FAM169A
ENSG00000198791	-0.5	-2.95	0.00318107886582775	0.0373374488727216	CNOT7
ENSG00000198796	-2.126	-5.032	4.84936359913465e-07	7.64200149635561e-05	ALPK2
ENSG00000198860	-0.463	-4.093	4.26234209018018e-05	0.00213890993435997	TSEN15
ENSG00000198865	-0.677	-2.932	0.0033674802489212	0.0388297706494668	CCDC152
ENSG00000198879	0.312	2.959	0.0030860493004748	0.0365946374145411	SFMBT2
ENSG00000198901	0.486	3.488	0.00048690580015555	0.0111430098086554	PRC1
ENSG00000198909	0.383	3.419	0.000628331355243355	0.0132177667411556	MAP3K3
ENSG00000198915	1.188	3.605	0.0003124097704728	0.00842548624473921	RASGEF1A
ENSG00000198951	0.611	3.732	0.000189685199865959	0.00609295574133959	NAGA
ENSG00000203327	-0.966	-3.726	0.000194316784432267	0.00620053469329606	AC012358.1
ENSG00000203666	-0.693	-3.357	0.000787603808014536	0.0152143036677217	EFCAB2
ENSG00000203667	-0.432	-4.469	7.84893627911068e-06	0.000642925192935148	COX20
ENSG00000203685	1.073	2.996	0.00273192265792842	0.0337776948036366	STUM
ENSG00000203706	0.846	4.292	1.76877303397211e-05	0.00115549118382942	SERTAD4-AS1
ENSG00000203711	2.052	3.757	0.00017203517414356	0.00570275787111189	C6orf99
ENSG00000203872	-0.966	-3.438	0.000585028767146354	0.0125568002410803	C6orf163
ENSG00000203943	0.902	3.063	0.00218881710784607	0.0296323280651504	SAMD13
ENSG00000203993	0.671	2.834	0.00459489850601077	0.0470355280116715	ARRDC1-AS1
ENSG00000203995	0.695	2.914	0.00356427716126171	0.0402212557801926	ZYG11A
ENSG00000203999	1.429	5.817	5.98896078668624e-09	2.51084523008981e-06	LINC01270
ENSG00000204060	1.664	3.699	0.000216306444974709	0.00667688193122103	FOXO6
ENSG00000204103	1.213	3.448	0.000565758428747788	0.0122980767328826	MAFB
ENSG00000204219	0.792	3.094	0.00197458436737123	0.0277313737611913	TCEA3
ENSG00000204228	0.884	2.976	0.00292373304644713	0.0354226227455082	HSD17B8
ENSG00000204262	0.633	3.113	0.00184994154659312	0.0267082629585293	COL5A2
ENSG00000204264	0.963	4.575	4.76937776458982e-06	0.000460655223337936	PSMB8
ENSG00000204287	1.157	4.328	1.50344951953192e-05	0.00101539363227034	HLA-DRA
ENSG00000204386	0.424	3.107	0.00188810649101917	0.0270062365534709	NEU1
ENSG00000204442	0.591	4.706	2.52839560082126e-06	0.0002736302829443	FAM155A
ENSG00000204514	-0.7	-3.15	0.00163112547898158	0.0243254536728066	ZNF814
ENSG00000204516	1.179	5.438	5.37599454707623e-08	1.64079250087289e-05	MICB
ENSG00000204520	0.835	3.687	0.000227238667258014	0.0068610800962861	MICA
ENSG00000204525	0.678	2.816	0.00485683892744763	0.0485881752206506	HLA-C
ENSG00000204536	0.533	3.571	0.000355360001768728	0.00921218244123406	CCHCR1
ENSG00000204592	0.769	3.339	0.000839775331688838	0.0158291562993091	HLA-E
ENSG00000204611	-0.548	-3.179	0.00147731560959011	0.0227810943573273	ZNF616
ENSG00000204625	-2.3	-2.859	0.00425445664834311	0.04499643261245	HCG9
ENSG00000204634	0.638	4.195	2.72737785727237e-05	0.00157547727350155	TBC1D8
ENSG00000205085	-1.617	-3.369	0.00075381101139393	0.0147411398903731	FAM71F2
ENSG00000205336	0.525	2.828	0.00468391345007322	0.0476211121282204	ADGRG1
ENSG00000205544	0.993	3.045	0.00233053508791135	0.0308989393758874	TMEM256
ENSG00000206262	-2.232	-3.542	0.000397368860316032	0.00983116687606499	FOXL2NB
ENSG00000206344	1.787	3.197	0.00139064619464327	0.0218573568563136	HCG27
ENSG00000206432	-0.433	-3.471	0.000518079919339136	0.011605119390184	TMEM200C
ENSG00000206530	-0.994	-3.096	0.00196057461500792	0.0276781760775167	CFAP44
ENSG00000206549	1.454	2.867	0.00414583793697618	0.0443108478820604	AC109583.1
ENSG00000211643	-0.621	-4.093	4.2531343284008e-05	0.00213890993435997	IGLV5-52
ENSG00000213057	-0.73	-3.521	0.000430012299852994	0.0103514108137893	C1orf220
ENSG00000213347	1.484	3.506	0.000454340449446478	0.0106140782500728	MXD3
ENSG00000213366	0.67	2.992	0.00276984844951017	0.0341525925843859	GSTM2
ENSG00000213654	0.534	3.028	0.00245798474469019	0.031928919695126	GPSM3
ENSG00000213889	1.464	3.026	0.00247458602630704	0.0320981501535061	PPM1N
ENSG00000214046	-0.484	-4.239	2.24616449154211e-05	0.00137721314302232	SMIM7
ENSG00000214189	-0.453	-3.183	0.00145749752476764	0.0225529225085708	ZNF788P
ENSG00000214193	0.861	3.546	0.000390756400941733	0.00976347530308517	SH3D21
ENSG00000214265	-0.906	-3.162	0.00156814363598061	0.0236736978322619	AC124312.1
ENSG00000214357	0.666	4.035	5.45958781439809e-05	0.00257431745631658	NEURL1B
ENSG00000214595	0.606	3.174	0.00150119302903735	0.0230306855394159	EML6
ENSG00000214870	0.85	2.837	0.00454863279202709	0.0467920722009794	AC004540.1
ENSG00000214946	2.083	3.279	0.00104059790518034	0.0180621655715602	TBC1D26
ENSG00000214954	-0.858	-2.83	0.00465820558238974	0.0474705162991633	LRRC69
ENSG00000214960	-0.878	-2.856	0.00429442642832564	0.0452174055357671	CRPPA
ENSG00000215190	-0.708	-2.928	0.00341662540809862	0.0391612612730272	LINC00680
ENSG00000215424	-0.402	-2.904	0.00368327446712769	0.0411249383480105	MCM3AP-AS1
ENSG00000215784	0.867	3.075	0.0021065518014376	0.0289407677726469	FAM72D
ENSG00000215845	0.928	2.951	0.00316689451115714	0.0372800370738208	TSTD1
ENSG00000215859	2.197	3.557	0.000375742154769345	0.00950673159946739	PDZK1P1
ENSG00000217236	1.522	4.977	6.46672140908881e-07	9.60121075324631e-05	SP9
ENSG00000217442	2.185	4.231	2.32322195383858e-05	0.00141002305407804	SYCE3
ENSG00000219481	-0.401	-3.122	0.00179812633650515	0.026156550311996	NBPF1
ENSG00000221829	0.453	3.497	0.00046969247756214	0.0108457909503906	FANCG
ENSG00000221887	1.14	3.763	0.000167763795448527	0.0056334141780052	HMSD
ENSG00000221909	-0.494	-3.109	0.00187742966285594	0.0269393162086318	FAM200A
ENSG00000221946	1.161	2.972	0.00295745084113894	0.0356820714312029	FXYD7
ENSG00000221963	-0.733	-2.831	0.00463384067034118	0.0472994020697042	APOL6
ENSG00000222041	-1.227	-3.151	0.00162840234976895	0.0243177458134656	CYTOR
ENSG00000223482	-0.384	-3.227	0.00125137270139769	0.0202348430068493	NUTM2A-AS1
ENSG00000223751	2.079	3.232	0.00122986617645352	0.0200677074114328	AC116609.1
ENSG00000223774	2.303	2.804	0.00505016759348354	0.0499318991837819	AL513217.1
ENSG00000224152	0.755	2.938	0.00330399119219921	0.0382943237211992	AC009506.1
ENSG00000224157	1.533	2.939	0.00329641657867812	0.0382743618504732	HCG14
ENSG00000224184	-1.883	-3.085	0.00203281890645725	0.0282222501194006	MIR3681HG
ENSG00000224424	1.263	3.399	0.000676774679744607	0.0138634630805152	PRKAR2A-AS1
ENSG00000224635	-2.05	-5.077	3.84016516681212e-07	6.32922635062199e-05	AL391095.1
ENSG00000224729	1.439	3.028	0.00246139464808811	0.0319501118879357	PCOLCE-AS1
ENSG00000224825	2.194	3.712	0.00020598302674066	0.00644505232165139	RORB-AS1
ENSG00000224848	1.137	2.942	0.00326265993137349	0.038054342758416	AL589843.1
ENSG00000225077	1.134	3.332	0.000862891423340221	0.0160807514733476	LINC00337
ENSG00000225173	1.04	3.091	0.00199380950068853	0.0278962520871257	AL662890.1
ENSG00000225265	-0.445	-3.567	0.000361494133940554	0.00929076125356517	TAF1A-AS1
ENSG00000225407	-3.605	-3.829	0.000128471419254018	0.00470058869022083	AC025188.1
ENSG00000225470	-0.333	-2.952	0.00315286407434505	0.0372149823230019	JPX
ENSG00000225706	-0.502	-3.011	0.00260388500927108	0.0329702765319678	PTPRD-AS1
ENSG00000225792	0.837	3.626	0.000287955436970538	0.00794642000795041	AC004540.2
ENSG00000225889	1.66	3.852	0.000116964598247385	0.00437764376565472	AC012368.1
ENSG00000226125	2.808	4.017	5.88490844389365e-05	0.00273184444947156	LINC01907
ENSG00000226200	-0.792	-4.411	1.02737367897214e-05	0.00076903200594727	SGMS1-AS1
ENSG00000226864	-1.288	-3.289	0.00100374532009797	0.0176787104662352	ATE1-AS1
ENSG00000227403	0.939	3.062	0.00220066440131186	0.0296808828600357	LINC01806
ENSG00000227627	0.902	3.747	0.000179088302297158	0.00586033032926855	AL080276.2
ENSG00000227640	-0.723	-2.894	0.0037999672896147	0.0418555563200049	SOX21-AS1
ENSG00000227740	-1.489	-2.812	0.00491701366469987	0.0489657153471914	LINC02803
ENSG00000228049	-1.077	-3.084	0.00204344619016533	0.0282823657983977	POLR2J2
ENSG00000228208	-1.245	-4.16	3.17643171920416e-05	0.00174509467386858	LINC02869
ENSG00000228288	1.71	3.63	0.000283716122212608	0.00788979642602974	PCAT6
ENSG00000228434	-0.878	-3.457	0.000545228958133185	0.0119591618812037	AC004951.1
ENSG00000228474	0.633	2.832	0.00462898760305035	0.0472767267133596	OST4
ENSG00000228495	-2.183	-3.905	9.43377932149886e-05	0.00382906324370813	LINC01013
ENSG00000228696	-0.491	-2.859	0.00425543774052617	0.04499643261245	ARL17B
ENSG00000228817	-1.619	-3.938	8.22240709149959e-05	0.00350036832698555	BACH1-IT2
ENSG00000228906	-1.067	-4.187	2.82740964664974e-05	0.00161765650643511	AL353804.1
ENSG00000229117	0.397	3.113	0.00185500059905504	0.0267456547046741	RPL41
ENSG00000229127	-1.677	-4.09	4.31193801235414e-05	0.00215177684422061	KANSL1L-AS1
ENSG00000229180	-0.693	-3.589	0.000331758503902966	0.00879062171477403	AC006001.3
ENSG00000229970	-1.744	-2.88	0.00398232966454144	0.0431075162859874	AC007128.1
ENSG00000230091	-0.732	-4.474	7.67769838666299e-06	0.00063562143555945	TMEM254-AS1
ENSG00000230185	-0.837	-2.979	0.00289209902515977	0.0351770880074443	C9orf147
ENSG00000230269	2.16	5.519	3.41370468744373e-08	1.09512865553441e-05	LINC02525
ENSG00000230316	0.807	3.748	0.000177910939440579	0.0058324270566606	FEZF1-AS1
ENSG00000230432	1.08	2.976	0.00291851316256639	0.0354024908612459	AC114803.1
ENSG00000230590	-0.934	-4.258	2.06394092453687e-05	0.001305587982722	FTX
ENSG00000230667	-1.262	-3.14	0.00168927124444365	0.0249593881056732	SETSIP
ENSG00000230797	-0.79	-3.971	7.16053706778648e-05	0.00313753776640937	YY2
ENSG00000230873	-1.33	-3.22	0.00128369589474524	0.0206275462872077	STMND1
ENSG00000231074	-0.472	-2.894	0.00380742820593922	0.0418607391185423	HCG18
ENSG00000231177	-1.184	-3.284	0.00102458494531215	0.0178879188945897	LINC00852
ENSG00000231274	1.26	4.13	3.62847249467077e-05	0.00190753390573557	SBK3
ENSG00000231365	-0.533	-3.473	0.000514839718239813	0.0115779530966832	WARS2-AS1
ENSG00000231453	3.357	5.187	2.13668396382817e-07	4.34161782135093e-05	LINC01305
ENSG00000231605	4.177	3.721	0.000198504100302271	0.00628946413038852	LINC01363
ENSG00000231764	-2.612	-3.518	0.000435421943738797	0.0104008174866508	DLX6-AS1
ENSG00000231887	-1.674	-4.141	3.46465042256517e-05	0.00184695682021909	PRH1
ENSG00000231925	0.467	3.624	0.000290064190397053	0.00799233616638506	TAPBP
ENSG00000232093	0.778	3.44	0.000581902094581063	0.0125196061426932	DCST1-AS1
ENSG00000232112	0.472	4.58	4.65426988328048e-06	0.000451967342989912	TMA7
ENSG00000232623	-1.842	-3.016	0.00256352169382212	0.032670020953572	MRAP-AS1
ENSG00000232648	-0.914	-2.841	0.00450044676221558	0.0465682621961504	AC107214.1
ENSG00000232677	-0.389	-3.683	0.000230928573860662	0.0069259295983419	LINC00665
ENSG00000232721	1.82	3.234	0.00121949004387233	0.0199709559144635	AC239800.2
ENSG00000232767	1.631	3.478	0.000505411613881802	0.0114498356158721	AC016825.1
ENSG00000232790	3.095	5.432	5.57129655180887e-08	1.64079250087289e-05	LINC01162
ENSG00000233184	-0.55	-3.016	0.00256363969454985	0.032670020953572	AC093157.1
ENSG00000233251	0.911	3.514	0.000441676213471385	0.0104571438781537	AC007743.1
ENSG00000233349	1.905	2.965	0.00302559901095441	0.0362344648888646	LINC00333
ENSG00000233452	-1.302	-3.565	0.000363490684707153	0.00929395445688545	STXBP5-AS1
ENSG00000233593	1.155	3.216	0.00130092048634808	0.0208471883951174	LINC02609
ENSG00000233672	-1.048	-3.096	0.00196057619070188	0.0276781760775167	RNASEH2B-AS1
ENSG00000233930	-1.513	-3.125	0.00177766576098123	0.025900864068149	KRTAP5-AS1
ENSG00000234771	-1.205	-5.138	2.78361090205128e-07	5.15541957271663e-05	SLC25A25-AS1
ENSG00000234928	2.23	2.878	0.00399702692972483	0.0432049270713036	LINC01659
ENSG00000235098	1.323	2.926	0.00343678247417832	0.0392759523846142	ANKRD65
ENSG00000235453	0.811	3.29	0.00100081423371943	0.017678351737225	SMIM27
ENSG00000235513	-1.594	-4.249	2.15050880924538e-05	0.00134088417115688	L3MBTL2-AS1
ENSG00000235530	-1.064	-3.104	0.0019122984185944	0.0272222195642221	AC087294.1
ENSG00000235568	0.936	2.876	0.00403352817670893	0.043494798136	NFAM1
ENSG00000235688	1.889	2.894	0.00380346778618581	0.0418607391185423	SNTG2-AS1
ENSG00000236154	1.131	3.054	0.00225920910464042	0.0302635828881265	AL450311.1
ENSG00000236404	-1.42	-3.412	0.000645203923640762	0.0135251907680353	VLDLR-AS1
ENSG00000236432	-0.766	-3.824	0.000131456374730614	0.00473269292993084	MFF-DT
ENSG00000236502	1.379	4.338	1.438851155786e-05	0.000979127311124827	SIX3-AS1
ENSG00000236618	0.838	3.598	0.000320443751124908	0.00859219699844622	PITPNA-AS1
ENSG00000237457	1.1	4.394	1.11512209547115e-05	0.0008244102240798	LINC01351
ENSG00000237517	-0.772	-3.253	0.00114081814391122	0.0190649283305721	DGCR5
ENSG00000238035	-0.56	-3.407	0.000657198199586511	0.0136177227861265	AC138035.1
ENSG00000238083	-0.353	-2.851	0.00436276522543653	0.0457542774518198	LRRC37A2
ENSG00000238142	1.392	3.32	0.000899704584365132	0.016526782063517	BX284668.5
ENSG00000239382	0.563	3.3	0.000967963175674975	0.0172857439870784	ALKBH6
ENSG00000239482	-1.004	-3.085	0.0020366269909133	0.0282314844843808	AC112487.1
ENSG00000239569	1.464	3.38	0.000724845357570583	0.0143766396037183	KMT2E-AS1
ENSG00000239922	-1.057	-3.403	0.000666304532568522	0.0137402349613425	AC092958.1
ENSG00000240211	-1.521	-3.02	0.0025318185837434	0.0324886577549645	PPP1R35-AS1
ENSG00000240288	-0.9	-3.469	0.000522584116991721	0.0116346253303625	GHRLOS
ENSG00000241058	-0.444	-3.924	8.715453136962e-05	0.00363278690500052	NSUN6
ENSG00000241163	0.983	3.383	0.000715912981201861	0.0142745579437197	LINC00877
ENSG00000241399	1.245	4.064	4.82412318863568e-05	0.00231725596480856	CD302
ENSG00000241449	4.761	4.815	1.47376459385587e-06	0.000185148118381962	AC092666.1
ENSG00000241644	1.091	2.884	0.00392818039137199	0.042717772839587	INMT
ENSG00000241685	0.343	3.234	0.00121947228862975	0.0199709559144635	ARPC1A
ENSG00000242268	-1.741	-3.567	0.000360909249634704	0.00929076125356517	LINC02082
ENSG00000242474	-0.813	-3.517	0.000437212226821624	0.0104171321682367	AC093627.5
ENSG00000242574	1.455	3.714	0.000203791578609233	0.00643429825960435	HLA-DMB
ENSG00000242689	-1.795	-4.354	1.33909987014821e-05	0.000936067282770919	CNTF
ENSG00000243649	2.776	3.513	0.000443106028053963	0.0104724656564528	CFB
ENSG00000243716	-0.511	-3.09	0.00200023845529829	0.0279209664719766	NPIPB5
ENSG00000243811	1.29	2.847	0.0044177694022143	0.0461157625280534	APOBEC3D
ENSG00000244227	-1.637	-3.368	0.000757362580140143	0.0147730931077282	LRRC77P
ENSG00000244509	0.775	5.188	2.12005934006796e-07	4.34161782135093e-05	APOBEC3C
ENSG00000244754	-0.467	-3.445	0.000571355048026434	0.0123667390816806	N4BP2L2
ENSG00000245384	-1.656	-3.817	0.000135186651584808	0.00481870673754182	CXXC4-AS1
ENSG00000245498	-0.529	-3.86	0.000113197253653227	0.00433461709181009	AP000866.1
ENSG00000245651	1.086	3.01	0.00261583270980563	0.0329778488643216	AC083805.1
ENSG00000245812	-1.115	-3.331	0.000865584107870787	0.0161142160599986	LINC02202
ENSG00000245937	-0.433	-3.47	0.000519852081825707	0.0116158490671627	LINC01184
ENSG00000246100	0.872	3.481	0.000500356466814757	0.0113776210114203	LINC00900
ENSG00000246273	0.761	2.817	0.00485371655923823	0.0485881752206506	SBF2-AS1
ENSG00000246339	-1.098	-2.968	0.00300084308692272	0.0360391614773517	EXTL3-AS1
ENSG00000246465	0.656	2.989	0.00280318758978579	0.0344219173277524	AC138904.1
ENSG00000246528	-1.04	-4.58	4.65328012194131e-06	0.000451967342989912	AC079089.1
ENSG00000246889	-0.825	-4.17	3.05103457297551e-05	0.00169879805806347	AP000487.1
ENSG00000247095	1.477	4.826	1.39051117153279e-06	0.000177166902103451	MIR210HG
ENSG00000247240	0.479	3.3	0.000967161915474186	0.0172857439870784	UBL7-AS1
ENSG00000247675	1.473	3.642	0.000270563193952843	0.007722135007589	LRP4-AS1
ENSG00000247982	-1.142	-3.429	0.000605487444132278	0.0128576618603267	LINC00926
ENSG00000248049	-0.397	-3.158	0.00159111087199229	0.023939955456735	UBA6-AS1
ENSG00000248309	1.364	2.991	0.00278169709359365	0.0342567737056319	MEF2C-AS1
ENSG00000248746	2.375	6.628	3.39286294175776e-11	2.77058103403083e-08	ACTN3
ENSG00000248905	0.738	3.409	0.000652388047974904	0.0135779159787385	FMN1
ENSG00000249167	-1.407	-3.009	0.00262514838587842	0.0330489073246712	SEMA6A-AS2
ENSG00000249437	-0.483	-2.935	0.00333108456300547	0.0384842020414105	NAIP
ENSG00000249550	1.061	3.848	0.000118969508414814	0.00444342457104395	LINC01234
ENSG00000249684	-1.466	-3.674	0.000238919606390452	0.00711300035220253	AC106795.2
ENSG00000249685	-1.348	-2.839	0.00452501978526377	0.0467195289898067	AC079921.2
ENSG00000249790	0.691	4.252	2.12185746849773e-05	0.00133751471654602	AC092490.1
ENSG00000249825	-1.885	-3.251	0.00115084326822334	0.0192145904401788	CTD-2201I18.1
ENSG00000249959	1.152	3.3	0.000965191163917401	0.0172857439870784	AC024587.2
ENSG00000250132	-0.385	-2.892	0.00382706233969552	0.0418954859058457	AC004803.1
ENSG00000250241	1.184	3.009	0.00262245777110444	0.0330381864361089	AC105383.1
ENSG00000250410	-1.426	-3.155	0.00160756535294678	0.0241470832489037	AC112722.1
ENSG00000250565	-0.786	-3.881	0.00010383202422432	0.00404815967189064	ATP6V1E2
ENSG00000250786	0.853	3.003	0.00267077363639137	0.0334591690221555	SNHG18
ENSG00000250802	-0.742	-3.939	8.18107640014892e-05	0.00349935803639703	ZBED3-AS1
ENSG00000250838	1.016	2.875	0.00403765868182542	0.0435132202873388	AC091133.3
ENSG00000251192	-0.651	-4.174	2.99439955073121e-05	0.00167583763018337	ZNF674
ENSG00000251247	-0.645	-3.48	0.00050082124968538	0.0113776210114203	ZNF345
ENSG00000251279	-1.671	-2.849	0.00438606868705167	0.0459315285499501	SMIM15-AS1
ENSG00000251615	-1.171	-4.249	2.14475415252493e-05	0.00134088417115688	AC104825.1
ENSG00000253106	-0.862	-4.417	1.00193038689581e-05	0.000762698279685729	AC090198.1
ENSG00000253230	1.359	2.986	0.00282394041892707	0.0345586441594175	MIR124-1HG
ENSG00000253251	-0.663	-4.221	2.43659221488057e-05	0.00146890534027951	SHLD3
ENSG00000253276	-0.655	-4.387	1.15027691304231e-05	0.00083662853209737	CCDC71L
ENSG00000253485	-1.554	-3.611	0.000305206361181752	0.00827003360276045	PCDHGA5
ENSG00000253537	-2.037	-3.193	0.00140884311724872	0.0220853984305177	PCDHGA7
ENSG00000253598	-0.964	-3.301	0.000962080539987929	0.0172837769008831	SLC10A5
ENSG00000253730	1.489	3.459	0.000542344336752293	0.0119256009911321	AC015909.2
ENSG00000253731	-0.96	-2.817	0.00485126874590863	0.0485881752206506	PCDHGA6
ENSG00000254389	0.842	3.548	0.000387988644035908	0.00973083811172283	RHPN1-AS1
ENSG00000254427	1.318	3.108	0.00188630176768511	0.0270062365534709	LINC02696
ENSG00000254505	-0.651	-3.389	0.000702476004549652	0.0141345220447185	CHMP4A
ENSG00000254585	0.485	3.798	0.000145948688335534	0.00508133369369742	MAGEL2
ENSG00000254635	-0.567	-3.158	0.00158719439498026	0.0239010455203859	WAC-AS1
ENSG00000254815	1.946	3.047	0.00231414255959282	0.0307496827537611	LMNTD2-AS1
ENSG00000254854	1.142	3.19	0.00142350945180919	0.0222570472600106	AP003390.1
ENSG00000254910	2.213	4.06	4.89760598129967e-05	0.00234003966633108	AC136475.2
ENSG00000254966	1.434	3.515	0.000439938588764268	0.0104405505246368	AC103974.1
ENSG00000255031	1.271	2.981	0.00287715946073282	0.0350233995482886	AP002807.1
ENSG00000255100	0.946	3.614	0.000301689626827325	0.00821190022114074	AP003119.2
ENSG00000255121	-0.873	-3.313	0.000923900959157564	0.016748618295929	CCDC84-DT
ENSG00000255176	-1.242	-3.856	0.000115312936750238	0.00435566299150536	AP000941.1
ENSG00000255441	0.912	4.15	3.32593645213569e-05	0.00179971230007884	SIGLEC10-AS1
ENSG00000255517	-0.853	-2.842	0.00447916143953165	0.04648650217284	AP002748.4
ENSG00000255669	-1.795	-3.275	0.00105748562605765	0.0182319858657636	AC092471.1
ENSG00000255874	1.149	3.184	0.00145186066412599	0.0225239005449252	PRECSIT
ENSG00000256061	-0.617	-3.797	0.000146621404933837	0.00508919945717882	DNAAF4
ENSG00000256087	-0.424	-3.502	0.000460995467583602	0.0107276989315277	ZNF432
ENSG00000256223	-0.573	-3.133	0.00173110034709578	0.0254078576271044	ZNF10
ENSG00000256537	-0.582	-3.641	0.000271725844688765	0.00773621996804068	SMIM10L1
ENSG00000256591	-0.983	-3.408	0.000654893608398832	0.0136013452888844	AP003108.2
ENSG00000256628	-0.779	-3.557	0.000375458708665508	0.00950673159946739	ZBTB11-AS1
ENSG00000257126	-1.538	-4.638	3.52071735644337e-06	0.000357342866149747	FOXG1-AS1
ENSG00000257176	-1.09	-2.915	0.00355645589758366	0.0401582213702643	AC009318.1
ENSG00000257225	-2.233	-3.431	0.000600543331199573	0.0127828921149293	AC079601.1
ENSG00000257335	-1.444	-5.722	1.05327187969092e-08	3.86163863645864e-06	MGAM
ENSG00000257354	-1.149	-3.445	0.000570254713020353	0.0123578117242589	AC048341.1
ENSG00000257526	-1.781	-2.973	0.00294870171855021	0.0356483353793772	AC107032.2
ENSG00000257621	-0.823	-4.009	6.10603877503206e-05	0.00278413671556982	PSMA3-AS1
ENSG00000257727	-0.839	-3.681	0.000232281395673462	0.00695489212212292	CNPY2
ENSG00000257920	-2.772	-3.001	0.00269404353224967	0.0336189125705785	LINC02409
ENSG00000257935	1.144	3.457	0.000546533365124865	0.0119591618812037	LHX5-AS1
ENSG00000258365	-1.489	-2.85	0.00436983558088002	0.0458016897377536	AC073655.2
ENSG00000258457	-0.927	-4.951	7.38767215309336e-07	0.000105332960500256	AL132780.2
ENSG00000259030	1.793	3.502	0.0004622220831974	0.0107423282336886	FPGT-TNNI3K
ENSG00000259088	0.923	3.956	7.62273746565793e-05	0.00329981876073601	AL137779.2
ENSG00000259287	-1.621	-3.518	0.000434999192860299	0.0104008174866508	AC010809.1
ENSG00000259408	-1.417	-3.205	0.00135180695982323	0.0214344325094655	AC010809.2
ENSG00000259424	1.549	3.551	0.000383202221498659	0.00962829078213064	IRAIN
ENSG00000259439	-0.762	-4.56	5.12714840941019e-06	0.000472510289542973	LINC01833
ENSG00000259456	-1.066	-3.17	0.001526901686315	0.0233255006757219	ADNP-AS1
ENSG00000259548	-1.767	-3.693	0.00022191637477288	0.00678563231763253	AC021483.1
ENSG00000259887	-1.08	-3.563	0.000366497772193879	0.00934037322547179	FIGNL2-DT
ENSG00000259985	-0.77	-3.349	0.000811969953561355	0.0154488776276535	AC017100.1
ENSG00000260060	-0.988	-3.089	0.00200614728727046	0.0279383224928789	AC009088.1
ENSG00000260086	1.258	3.717	0.000201227833094212	0.00636453877031252	AC007611.1
ENSG00000260111	-1.146	-3.397	0.000682081369162136	0.013924536132952	AC012184.1
ENSG00000260236	-0.824	-2.865	0.00416905522934831	0.0444229402107013	AC099778.1
ENSG00000260274	-1.188	-2.96	0.00308089994369748	0.0365577063992901	AC068338.2
ENSG00000260306	-0.964	-3.26	0.00111465541914431	0.0188555039169702	AC092375.2
ENSG00000260455	0.956	3.307	0.000943711813342037	0.0170389776147635	NBAT1
ENSG00000260469	0.784	3.763	0.000167705520105578	0.0056334141780052	INSYN1-AS1
ENSG00000260578	1.648	3.891	9.96927281324922e-05	0.00397112687321819	AC110597.1
ENSG00000260719	-1.152	-2.884	0.00392662636900593	0.042717772839587	AC009133.3
ENSG00000260852	-1.56	-5.098	3.43326270052096e-07	5.97349743182152e-05	FBXL19-AS1
ENSG00000260855	-1.065	-3.746	0.000179494746178389	0.00586295111835409	AL591848.4
ENSG00000260894	-1.923	-3.192	0.00141393020713447	0.0221265297658282	AC027682.3
ENSG00000260955	-2.521	-3.701	0.000214739170508038	0.00663991256140603	AC100821.2
ENSG00000261126	-0.654	-2.947	0.00320363595247635	0.0375184614643009	RBFADN
ENSG00000261603	1.438	3.208	0.00133635114168105	0.0212851061812134	PRSS46P
ENSG00000261722	-1.385	-3.228	0.00124453727120497	0.020178801513716	AC092376.1
ENSG00000261770	-1.535	-2.897	0.00376541557859113	0.0415853419145957	AC006504.1
ENSG00000261949	1.673	2.948	0.00320292738766897	0.0375184614643009	GFY
ENSG00000262228	-1.291	-3.039	0.00237396367124885	0.0312223049887563	AC087392.3
ENSG00000263002	-0.383	-3.018	0.0025463918943826	0.0325897631603866	ZNF234
ENSG00000263146	1.334	3.47	0.000521147453474662	0.0116303279523879	LINC01896
ENSG00000263465	-0.599	-3.622	0.000292365796696655	0.00801885730939758	SRSF8
ENSG00000263513	0.78	2.838	0.00453432900393444	0.0467887539090651	FAM72C
ENSG00000263603	-0.914	-3.001	0.00269475280276276	0.0336189125705785	AC127024.2
ENSG00000263753	-0.468	-3.796	0.000147058856537689	0.00509038989922847	LINC00667
ENSG00000264247	-0.743	-4.967	6.78321379202924e-07	9.77904470722733e-05	LINC00909
ENSG00000265451	-2.656	-5.195	2.04793597902527e-07	4.34161782135093e-05	AC012447.1
ENSG00000266258	-1.799	-2.903	0.00369515042852471	0.0411615272648884	LINC01909
ENSG00000266490	-1.236	-3.919	8.89853043834852e-05	0.00369249823402798	AC127024.5
ENSG00000266538	-0.983	-3.052	0.00227172717876849	0.0303431812390899	AC005838.2
ENSG00000266644	-1.375	-3.022	0.00251445896649585	0.0322889602095053	AC103810.5
ENSG00000266964	2.441	3.316	0.000913929238075887	0.0166349936798716	FXYD1
ENSG00000267040	-0.631	-3.17	0.00152282473405373	0.0233028503809841	AC027097.1
ENSG00000267115	-1.874	-3.562	0.000368128105755152	0.00936745243610668	AC022148.2
ENSG00000267216	-0.75	-2.978	0.00290244925945725	0.0352552406667677	ZNF8-ERVK3-1
ENSG00000267243	0.61	3.5	0.000465226365009028	0.010770350061066	AC005381.1
ENSG00000267254	-0.846	-4.438	9.07740370608928e-06	0.000712040362528348	ZNF790-AS1
ENSG00000267272	1.273	3.353	0.000799431351448153	0.0153601970361134	LINC01140
ENSG00000267278	0.934	3.48	0.0005007982850876	0.0113776210114203	MAP3K14-AS1
ENSG00000267325	0.824	3.08	0.00207273541977266	0.028577660641762	LINC01415
ENSG00000267374	0.547	3.428	0.000607098070058561	0.0128738932128609	MIR924HG
ENSG00000267397	-1.93	-3.387	0.000707222430724209	0.0141799675981701	AC090229.1
ENSG00000267405	-1.725	-3.662	0.000250172499124515	0.00731151430158903	AC005180.1
ENSG00000267530	-1.757	-3.483	0.000496596168408612	0.0113503182766676	LINC01836
ENSG00000267571	-1.698	-2.883	0.00394153513458426	0.0428273076968269	AC104532.2
ENSG00000267750	0.664	3.463	0.000535006529976	0.0118221307638608	RUNDC3A-AS1
ENSG00000267784	-1.056	-3.03	0.00244359387460736	0.0318571581693188	AC010680.1
ENSG00000267858	-0.813	-3.683	0.000230495988310315	0.00692451576922207	MZF1-AS1
ENSG00000267939	1.007	3.465	0.000530464243050961	0.0117651729955685	AC008946.1
ENSG00000268027	-2.629	-3.655	0.000257232884506431	0.00744802995861381	AC243960.1
ENSG00000268089	0.648	3.197	0.00138911380649826	0.0218523901346246	GABRQ
ENSG00000268093	-1.414	-3.977	6.9847640003385e-05	0.00307552169769807	AC022154.1
ENSG00000268205	-0.681	-3.289	0.00100600173415768	0.017692111493795	AC005261.1
ENSG00000268362	-0.843	-3.509	0.000450282515463898	0.0105743424256572	AC092279.1
ENSG00000268658	1.042	4.348	1.37633107479672e-05	0.00095466362002792	LINC00664
ENSG00000269343	-0.723	-3.336	0.000849663698095565	0.0159167970138549	ZNF587B
ENSG00000269392	2.218	3.303	0.000958073995876279	0.0172405003506383	AC008655.2
ENSG00000269416	0.296	3.116	0.0018325597068553	0.0265928393648267	LINC01224
ENSG00000269439	-0.999	-2.829	0.00467515136382434	0.0475858890941101	AC010618.3
ENSG00000269473	-0.55	-2.988	0.00280603087074971	0.0344332954870345	AC012313.8
ENSG00000269559	-2.298	-2.899	0.00373933279371817	0.0414162229587835	AC093677.2
ENSG00000269892	-1.555	-2.875	0.00404467366024191	0.0435365861631192	AC125494.2
ENSG00000269895	-1.422	-3.316	0.000912175494023891	0.0166337749317498	AP000654.1
ENSG00000269929	-0.707	-2.868	0.00413052763653571	0.044218424614198	MIRLET7A1HG
ENSG00000269939	-0.925	-2.936	0.00332031687299358	0.0384339514325578	PCF11-AS1
ENSG00000269993	-2.612	-7.152	8.5449875086835e-13	1.39555182357726e-09	KC877982.1
ENSG00000270091	-1.368	-3.297	0.000977348695734146	0.0174128366873277	AC015726.1
ENSG00000270127	-1.496	-3.4	0.000673884164743446	0.0138516350338856	AC027020.2
ENSG00000270933	2.188	3.266	0.00109024668494999	0.0186004574502627	AC010719.1
ENSG00000270956	0.814	3.467	0.000526901122757394	0.0117150726118027	AC009948.2
ENSG00000271254	-0.627	-3.38	0.000724506497078556	0.0143766396037183	AC240274.1
ENSG00000271335	-0.7	-2.905	0.00366985678142756	0.0410252983936712	AL117336.2
ENSG00000271474	0.856	2.856	0.0042919896154378	0.0452174055357671	AC106881.1
ENSG00000271553	-1.483	-3.178	0.00148222345515366	0.0228371735607509	AC018638.7
ENSG00000271714	-2.025	-2.981	0.00287751392893259	0.0350233995482886	AC010501.2
ENSG00000271755	2.608	4.555	5.24163895338423e-06	0.000475586079785595	AL031118.1
ENSG00000271860	1.072	3.542	0.000397786356402092	0.00983116687606499	AL589740.1
ENSG00000271870	-0.66	-2.994	0.00275642420838538	0.0340104127085463	AC024060.2
ENSG00000272137	-1.422	-3.738	0.000185657009881737	0.00600960032887459	AL451064.1
ENSG00000272140	-0.65	-3.094	0.00197358309661008	0.0277313737611913	AC022400.4
ENSG00000272159	-1.532	-4.398	1.09101705167875e-05	0.00080992236914912	AC087623.3
ENSG00000272180	1.184	3.513	0.000443615160843895	0.0104724656564528	AC011306.1
ENSG00000272263	-0.922	-2.962	0.00305861437118472	0.0364098755893166	AC034198.2
ENSG00000272293	-1.752	-3.335	0.000853365534871855	0.0159502099284905	AC083964.1
ENSG00000272375	-1.521	-4.01	6.07946325978456e-05	0.00278060949764415	AC026979.3
ENSG00000272417	-1.444	-3.069	0.00215047117201121	0.0292327755357492	AC034229.4
ENSG00000272501	1.286	3.411	0.000646899847365153	0.0135388427169504	AL662844.4
ENSG00000272576	-2.097	-2.972	0.00295666234284833	0.0356820714312029	AC027271.1
ENSG00000272604	-0.792	-3.297	0.000977987877401262	0.0174128366873277	AC073073.2
ENSG00000272870	1.189	4.243	2.2080506731384e-05	0.00135848049119628	SAP30-DT
ENSG00000272892	-1.135	-3.272	0.00106968716929034	0.0183712910338148	AL133551.1
ENSG00000272994	-0.628	-2.94	0.00327779047860757	0.0381382810545239	AC012360.3
ENSG00000273032	-1.146	-3.794	0.000148239940145747	0.00512140485522757	DGCR5
ENSG00000273108	-1.113	-2.854	0.00431326864272703	0.0453676060694327	AL121929.2
ENSG00000273162	0.777	3.416	0.000635139302818858	0.0133297635223607	AL133215.2
ENSG00000273173	-1.304	-4.462	8.13209766258341e-06	0.000658077182469869	SNURF
ENSG00000273209	2.045	3.992	6.55719215050245e-05	0.00291584051940041	AC069148.1
ENSG00000273247	-0.566	-3.376	0.000735293937041004	0.0145000610087175	AC097376.3
ENSG00000273270	-0.518	-2.94	0.00328491414172725	0.0381964288389192	AC090114.2
ENSG00000273729	-0.983	-3.442	0.000576514306544275	0.0124334688080047	AC007686.3
ENSG00000273805	1.845	4.558	5.15513591708448e-06	0.000472510289542973	AC083805.3
ENSG00000274002	1.899	2.821	0.00478857324733387	0.0483024808469136	AL135999.3
ENSG00000274286	0.983	3.556	0.000376247490521643	0.00950673159946739	ADRA2B
ENSG00000274383	-2.162	-3.582	0.000340535634535574	0.00894403899770701	AC103691.1
ENSG00000274425	0.771	3.435	0.000593634856909563	0.0126658553496203	AC114271.1
ENSG00000274750	-1.102	-3.183	0.00145716729657393	0.0225529225085708	H3C6
ENSG00000275183	1.502	3.258	0.00112209794144892	0.0189459487952348	LENG9
ENSG00000275401	-1.865	-4.281	1.86328291327731e-05	0.00120409631428154	AL391095.3
ENSG00000276292	-1.565	-3.937	8.24539086586866e-05	0.00350185453676904	AC131159.1
ENSG00000276702	-2.577	-4.493	7.0330840131836e-06	0.000595987520268129	AC010809.3
ENSG00000276728	-0.7	-3.365	0.00076409591260549	0.0148721376705933	AC142472.1
ENSG00000277182	0.812	3.24	0.00119703025931503	0.0197290354207289	AC006449.5
ENSG00000277200	1.6	3.63	0.000283310776128865	0.00788979642602974	AC005696.4
ENSG00000277449	-1.669	-2.832	0.00462734564728877	0.0472767267133596	CEBPB-AS1
ENSG00000277511	1.89	3.35	0.000807553557662665	0.0154396886096366	AC116407.2
ENSG00000277954	-0.863	-3.304	0.000952564425408332	0.0171643128409836	AC092376.2
ENSG00000278023	1.491	4.521	6.15186731065014e-06	0.000533904812733477	RDM1
ENSG00000278041	1.149	3.534	0.000409625090497989	0.00997142920162111	AL133325.3
ENSG00000278156	-1.387	-4.475	7.65467995841451e-06	0.00063562143555945	TSC22D1-AS1
ENSG00000278238	1.369	4.662	3.13903565271386e-06	0.000325969800583841	AL359513.1
ENSG00000278535	0.539	3.14	0.00168943033323121	0.0249593881056732	DHRS11
ENSG00000278611	0.906	3.369	0.000754083359824821	0.0147411398903731	ZNF426-DT
ENSG00000278703	-1.42	-3.063	0.00219419611169023	0.0296808828600357	AC100847.1
ENSG00000279765	-0.468	-2.956	0.0031159434983111	0.0368518268249894	AC013394.1
ENSG00000280207	-2.058	-3.141	0.00168601828905381	0.0249500152906522	AC106795.5
ENSG00000280241	-0.582	-3.002	0.0026838441150017	0.0335527206165661	AC079298.3
ENSG00000280433	-0.67	-3.33	0.000868655867135511	0.0161379551738257	FP565260.6
ENSG00000280639	-1.669	-3.068	0.00215360515324111	0.0292437767029301	LINC02204
ENSG00000282034	-1.264	-4.112	3.91552008728334e-05	0.00202715614893502	AC106886.6

## Sheet: S1D
Table S1D. Differentially expressed genes in cells exposed to 100 uM paracetamol compared to 200 uM paracetamol cells at Day 7. Related to Figure 2.
ensembl_gene_id	log2FoldChange	stat	pvalue	padj	external_gene_name
ENSG00000015592	-1.3	-4.717	2.39713701235559e-06	0.0101143864897501	STMN4
ENSG00000113407	-0.763	-4.805	1.54722773275308e-06	0.0101143864897501	TARS1
ENSG00000115902	-1.31	-5.246	1.55130347706208e-07	0.00324625765610012	SLC1A4
ENSG00000135116	-1.488	-4.303	1.68151913511884e-05	0.0439843367768712	HRK
ENSG00000142611	-1.171	-4.715	2.41670326143317e-06	0.0101143864897501	PRDM16
ENSG00000161896	1.055	4.406	1.05091591362412e-05	0.0314163805835691	IP6K3
ENSG00000171962	-1.187	-4.227	2.36870841054726e-05	0.049567592199112	DRC3
ENSG00000183648	0.47	4.535	5.77045134405542e-06	0.020125410804284	NDUFB1
ENSG00000186960	-1.47	-4.75	2.02981652150819e-06	0.0101143864897501	LINC01551
ENSG00000232112	0.457	4.243	2.20877824057248e-05	0.049567592199112	TMA7

## Sheet: S1E
Table S1E. Differentially expressed genes in cells exposed to 100 uM paracetamol compared to control cells at Day 20. Related to Figure 2.
ensembl_gene_id	log2FoldChange	stat	pvalue	padj	external_gene_name
ENSG00000004399	1.289	4.272	1.93502202216794e-05	0.00375902459902361	PLXND1
ENSG00000004848	-1.515	-7.336	2.20183270477884e-13	4.70507184203406e-10	ARX
ENSG00000005471	1.288	3.942	8.08688131562959e-05	0.0102997947988204	ABCB4
ENSG00000009694	-1.037	-3.73	0.000191848552830894	0.0188246498369579	TENM1
ENSG00000010704	1.27	4.351	1.35502901576582e-05	0.00299539287715037	HFE
ENSG00000016082	-1.332	-3.867	0.000110083209636978	0.0128792146574095	ISL1
ENSG00000021355	0.702	3.347	0.000815965687242079	0.0472670243886737	SERPINB1
ENSG00000041515	-1.077	-5.757	8.57322812802605e-09	6.34155089839219e-06	MYO16
ENSG00000042493	1.654	4.629	3.66816933686462e-06	0.00106888231343304	CAPG
ENSG00000043143	1.233	4.087	4.37774685092285e-05	0.00647637134130371	JADE2
ENSG00000050327	1.197	3.558	0.000373177581732792	0.0290564828011541	ARHGEF5
ENSG00000063015	-1.398	-3.69	0.000224559435382822	0.0208641615508147	SEZ6
ENSG00000065361	1.129	3.913	9.11603601211003e-05	0.0111668537952166	ERBB3
ENSG00000065833	0.941	3.487	0.000489247316776542	0.0349784550046337	ME1
ENSG00000067057	1.048	3.696	0.000218891835807775	0.0207375753017494	PFKP
ENSG00000068615	-0.861	-4.229	2.34667352058306e-05	0.00412255280800606	REEP1
ENSG00000069869	1.122	4.33	1.48964787491218e-05	0.00304775616279905	NEDD4
ENSG00000071967	1.053	4.344	1.39641637293298e-05	0.00301751457126371	CYBRD1
ENSG00000072682	0.999	3.468	0.000523800526600172	0.0357224529346614	P4HA2
ENSG00000075651	1.188	3.631	0.000281950349688254	0.0245208171532669	PLD1
ENSG00000076356	-1.752	-7.581	3.42416947419803e-14	1.31707254655553e-10	PLXNA2
ENSG00000076554	1.117	5.546	2.91465819052781e-08	1.86849021067436e-05	TPD52
ENSG00000078269	0.687	3.609	0.000307075863486112	0.0255346696058874	SYNJ2
ENSG00000078725	-1.758	-5.913	3.368403181402e-09	2.81657086890102e-06	BRINP1
ENSG00000080644	-1.095	-4.255	2.08966050892142e-05	0.00394003440270361	CHRNA3
ENSG00000082397	0.597	3.855	0.000115656242466084	0.0133191667970522	EPB41L3
ENSG00000082512	0.821	3.435	0.00059270618684187	0.0390374157032289	TRAF5
ENSG00000083067	-1.031	-4.906	9.27967451858948e-07	0.000371805625711485	TRPM3
ENSG00000085276	0.799	3.427	0.000610219297861695	0.0397491740114936	MECOM
ENSG00000086300	0.768	3.828	0.00012921813104752	0.0142823166454363	SNX10
ENSG00000087253	0.828	3.48	0.000501821810052829	0.035208469434711	LPCAT2
ENSG00000087303	0.953	3.607	0.00030945489101974	0.0255346696058874	NID2
ENSG00000089169	-1.58	-4.452	8.51860966806595e-06	0.0020225913720524	RPH3A
ENSG00000090530	1.455	4.246	2.17224991761907e-05	0.00397873432529999	P3H2
ENSG00000091664	-1.399	-3.543	0.000395633889694749	0.0300744306980609	SLC17A6
ENSG00000092036	0.611	3.401	0.000671541930681682	0.0412622824628438	HAUS4
ENSG00000095587	-1.28	-3.548	0.000387723704691982	0.0298898857331248	TLL2
ENSG00000100095	-1.261	-3.411	0.000647264780553613	0.0402169572184053	SEZ6L
ENSG00000100196	0.981	3.779	0.000157455781530666	0.0165735828448599	KDELR3
ENSG00000100504	0.661	3.372	0.000745551526104311	0.0442544658951794	PYGL
ENSG00000100678	-1.053	-4.487	7.22253416217158e-06	0.00182768127640637	SLC8A3
ENSG00000101134	-1.258	-5.257	1.46665129953668e-07	8.29606993902631e-05	DOK5
ENSG00000101384	0.992	6.349	2.16493745206649e-10	2.97400550558163e-07	JAG1
ENSG00000101438	-1.248	-3.5	0.000465434370985376	0.0338759274943142	SLC32A1
ENSG00000101463	-1.955	-3.587	0.000334075240227692	0.0265493182647065	SYNDIG1
ENSG00000101958	-2.273	-6.787	1.14793407072781e-11	2.00700618620339e-08	GLRA2
ENSG00000102466	-1.092	-4.034	5.47271626946429e-05	0.00785457308166696	FGF14
ENSG00000102924	-0.742	-3.596	0.000323761009432392	0.0261256445273522	CBLN1
ENSG00000103485	0.809	3.449	0.000562315423960336	0.037681011266917	QPRT
ENSG00000104313	1.078	3.608	0.000308456614406973	0.0255346696058874	EYA1
ENSG00000104368	1.062	3.922	8.76934749347743e-05	0.010880780064165	PLAT
ENSG00000104722	-1.036	-4.242	2.2190526107983e-05	0.00402611507649744	NEFM
ENSG00000104998	1.303	3.525	0.000423637609447926	0.0316222164699371	IL27RA
ENSG00000106066	0.694	3.372	0.000744971108354643	0.0442544658951794	CPVL
ENSG00000106785	1.287	3.63	0.000283050198004641	0.0245208171532669	TRIM14
ENSG00000106789	1.035	3.781	0.000156225250962374	0.0165735828448599	CORO2A
ENSG00000107282	-0.804	-4.335	1.45824104284937e-05	0.00304775616279905	APBA1
ENSG00000107864	-0.744	-3.691	0.000223078283417491	0.0208641615508147	CPEB3
ENSG00000108018	0.913	4.846	1.25737978108689e-06	0.00045626279150685	SORCS1
ENSG00000109255	0.977	4.941	7.76569505498182e-07	0.000331888549549801	NMU
ENSG00000109854	0.87	3.419	0.000628097928644504	0.0401941826926835	HTATIP2
ENSG00000109944	-0.895	-4.249	2.14659666648708e-05	0.0039695526047961	JHY
ENSG00000110660	0.949	4.488	7.19136997995836e-06	0.00182768127640637	SLC35F2
ENSG00000111834	-0.835	-3.701	0.000214787238530935	0.0204494463932027	RSPH4A
ENSG00000112175	1.072	5.107	3.26688426347866e-07	0.000153593004757683	BMP5
ENSG00000112414	0.972	3.45	0.000561604971039511	0.037681011266917	ADGRG6
ENSG00000113555	-1.891	-3.522	0.000428228977077145	0.0317980682901454	PCDH12
ENSG00000115008	1.543	3.731	0.000190421844035446	0.0187804764332805	IL1A
ENSG00000115271	0.727	3.38	0.000725681895289891	0.0436134819069224	GCA
ENSG00000115290	1.437	4.177	2.94928279092944e-05	0.00464923005206189	GRB14
ENSG00000115353	-3.176	-5.834	5.39980816024627e-09	4.17381053910233e-06	TACR1
ENSG00000116962	0.738	3.422	0.000622759995887996	0.0401910075198588	NID1
ENSG00000117600	-1.72	-3.908	9.3177190227029e-05	0.0112703378770203	PLPPR4
ENSG00000118298	0.715	3.504	0.000459181595740328	0.0335778724307148	CA14
ENSG00000118515	-0.646	-3.499	0.000466780406925606	0.0338759274943142	SGK1
ENSG00000118733	-0.977	-3.62	0.000294826171499694	0.0250431815006078	OLFM3
ENSG00000118785	1.022	5.214	1.85261446116585e-07	0.000101798518048976	SPP1
ENSG00000118985	0.767	3.386	0.00070940187894712	0.0430385392300032	ELL2
ENSG00000119283	-1.659	-4.615	3.92643230073783e-06	0.00109439342040275	TRIM67
ENSG00000119547	-1.57	-4.944	7.66978338193718e-07	0.000331888549549801	ONECUT2
ENSG00000120251	-1.471	-4.327	1.51465725927914e-05	0.00306630404320594	GRIA2
ENSG00000121207	1.454	3.963	7.41248658492188e-05	0.00983151324146328	LRAT
ENSG00000121236	1.596	6.293	3.12150857580873e-10	3.7520533081221e-07	TRIM6
ENSG00000121281	1.668	5.107	3.27439330026259e-07	0.000153593004757683	ADCY7
ENSG00000121310	1.547	3.928	8.58129169593203e-05	0.0107991204959162	ECHDC2
ENSG00000122359	0.985	4.515	6.32769401287247e-06	0.00166704398980224	ANXA11
ENSG00000122420	1.13	3.547	0.000390097822328116	0.0298898857331248	PTGFR
ENSG00000122861	1.161	4.229	2.35229177208662e-05	0.00412255280800606	PLAU
ENSG00000123104	1.008	3.504	0.000457716437705806	0.0335778724307148	ITPR2
ENSG00000123119	-1.507	-4.872	1.10482517751946e-06	0.000430196290940913	NECAB1
ENSG00000123612	-1.093	-3.831	0.000127644217563287	0.0141899051570932	ACVR1C
ENSG00000124493	-4.513	-3.431	0.000600899529666533	0.03944197868446	GRM4
ENSG00000124785	-1.563	-3.673	0.000240079702933456	0.0217793058812086	NRN1
ENSG00000124813	0.808	3.902	9.53668070322045e-05	0.011463090205271	RUNX2
ENSG00000124818	-3.27	-5.056	4.27775879699291e-07	0.000195880612342304	OPN5
ENSG00000125851	-0.492	-3.507	0.000453248169683918	0.03339796474851	PCSK2
ENSG00000128805	-0.65	-3.453	0.00055510641532364	0.0374589704544008	ARHGAP22
ENSG00000131831	-2.698	-5.657	1.54374278511403e-08	1.09666222600303e-05	RAI2
ENSG00000132872	-1.389	-7.447	9.56443996176047e-14	3.06572182240962e-10	SYT4
ENSG00000132938	-1.405	-4.235	2.28493022173307e-05	0.00410689514246452	MTUS2
ENSG00000134516	1.24	3.891	9.97029310041925e-05	0.0119098557085257	DOCK2
ENSG00000134762	1.466	4.109	3.97393418873951e-05	0.00611413618542706	DSC3
ENSG00000134873	1.375	6.468	9.92350078494368e-11	1.59040639246697e-07	CLDN10
ENSG00000135063	-1.055	-3.841	0.000122590129421682	0.013868549229634	FAM189A2
ENSG00000135842	1.41	3.918	8.91518402546059e-05	0.0109908217421576	NIBAN1
ENSG00000135903	-4.152	-3.369	0.000754589660721889	0.0446531334000104	PAX3
ENSG00000136750	-1.445	-3.812	0.000137875237746687	0.0149808845895157	GAD2
ENSG00000136842	-2.856	-8.536	1.38811420775257e-17	8.89873748116584e-14	TMOD1
ENSG00000136928	-1.538	-4.457	8.30194430757372e-06	0.00199578741154072	GABBR2
ENSG00000137266	-0.859	-3.879	0.000104834525213897	0.0124455406723066	SLC22A23
ENSG00000137819	1.92	4.337	1.44658573604656e-05	0.00304775616279905	PAQR5
ENSG00000138131	1.164	4.213	2.51963803346404e-05	0.00418846222622223	LOXL4
ENSG00000138162	-0.712	-3.666	0.00024622494025082	0.0221280282752513	TACC2
ENSG00000138356	1.472	3.405	0.000662821976640368	0.0408570264575242	AOX1
ENSG00000138642	1.614	4.255	2.08727983651201e-05	0.00394003440270361	HERC6
ENSG00000138798	1.208	3.372	0.000745289683402887	0.0442544658951794	EGF
ENSG00000138821	0.947	3.721	0.00019813819642965	0.019245423200682	SLC39A8
ENSG00000139117	1.046	3.544	0.000393391385624802	0.0300226314616515	CPNE8
ENSG00000139629	1.683	3.41	0.000650065901095471	0.0402169572184053	GALNT6
ENSG00000139725	1.476	4.188	2.8112970141602e-05	0.00446833588234124	RHOF
ENSG00000140450	1.094	3.742	0.0001827585868713	0.0183063184516085	ARRDC4
ENSG00000140538	-0.899	-5.17	2.3377573085578e-07	0.000124888190439399	NTRK3
ENSG00000141441	-0.908	-3.758	0.000171282470235874	0.0173758412433754	GAREM1
ENSG00000141668	-1.36	-5.601	2.13090585963996e-08	1.4131579825033e-05	CBLN2
ENSG00000142227	0.995	4.616	3.9166534667808e-06	0.00109439342040275	EMP3
ENSG00000143162	0.87	4.321	1.55141292426405e-05	0.00310799722494232	CREG1
ENSG00000143355	-1.791	-8.235	1.78854860541901e-16	8.59934169485461e-13	LHX9
ENSG00000143473	-1.066	-4.096	4.20420162228354e-05	0.00629657900732418	KCNH1
ENSG00000143858	-1.026	-3.346	0.000820033983899814	0.0473010327870509	SYT2
ENSG00000144218	-1.218	-5.116	3.11499105526649e-07	0.000153593004757683	AFF3
ENSG00000144339	-1.037	-3.659	0.000253093160316268	0.0226394774846626	TMEFF2
ENSG00000144355	-1.199	-3.571	0.000355624005579012	0.0279157586746758	DLX1
ENSG00000144460	-1.081	-3.476	0.000509407788167202	0.0352407574893224	NYAP2
ENSG00000144583	-0.856	-3.604	0.000313695298302089	0.0256722892635991	MARCHF4
ENSG00000144596	-1.066	-4.148	3.35719272389996e-05	0.00520689761822936	GRIP2
ENSG00000144668	1.254	4.027	5.65276638635808e-05	0.0079936767016499	ITGA9
ENSG00000144810	2.207	6.81	9.78987391145159e-12	1.88278855065037e-08	COL8A1
ENSG00000146250	0.954	3.675	0.000238246413504076	0.0217154266564474	PRSS35
ENSG00000146285	-1.618	-3.394	0.000688482250234343	0.0420345734492282	SCML4
ENSG00000146411	0.625	3.427	0.000610138584214453	0.0397491740114936	SLC2A12
ENSG00000146530	1.184	3.485	0.000491407438006455	0.035002769806445	VWDE
ENSG00000146592	1.346	4.371	1.23922257418041e-05	0.00283722958888542	CREB5
ENSG00000146700	1.412	3.392	0.000694872646856633	0.0422904770390721	SSC4D
ENSG00000147202	1.725	4.174	2.99179065331508e-05	0.00467789575971997	DIAPH2
ENSG00000147437	-1.325	-3.538	0.00040290414896437	0.030506506271192	GNRH1
ENSG00000148123	-1.195	-5.332	9.72934186861553e-08	5.67014250961254e-05	PLPPR1
ENSG00000148798	-1.031	-3.689	0.00022545836781796	0.0208641615508147	INA
ENSG00000148848	-1.118	-4.252	2.1209960829908e-05	0.00396029093864846	ADAM12
ENSG00000149295	-1.129	-3.426	0.000611780132456433	0.0397491740114936	DRD2
ENSG00000151067	-1.451	-4.406	1.05239333518619e-05	0.00243850947256636	CACNA1C
ENSG00000151632	-0.736	-4.218	2.46764701992277e-05	0.00418846222622223	AKR1C2
ENSG00000151812	-1.623	-3.47	0.000520875500088202	0.0357224529346614	SLC35F4
ENSG00000152377	-1.653	-7.42	1.17448029326164e-13	3.22680071428683e-10	SPOCK1
ENSG00000152578	-1.014	-3.474	0.000512766067566712	0.0353459391091147	GRIA4
ENSG00000152939	0.902	3.349	0.000812197128090305	0.0472670243886737	MARVELD2
ENSG00000153157	1.108	3.339	0.000841296356536178	0.0482128143882923	SYCP2L
ENSG00000153234	-0.571	-3.441	0.000578956145441738	0.038527628336109	NR4A2
ENSG00000153551	1.192	4.045	5.22869597995876e-05	0.00761805159746719	CMTM7
ENSG00000153820	-2.904	-7.386	1.51014727632975e-13	3.63039405229671e-10	SPHKAP
ENSG00000154080	-0.914	-3.594	0.000325985238416666	0.0261256445273522	CHST9
ENSG00000154188	1.492	3.648	0.000264047048114583	0.0232942790336682	ANGPT1
ENSG00000154760	1.196	5.651	1.59663801622737e-08	1.09666222600303e-05	SLFN13
ENSG00000156395	-0.872	-3.447	0.000567132819610574	0.0378718693984395	SORCS3
ENSG00000156475	-1.146	-4.854	1.20734585284716e-06	0.000446532220037625	PPP2R2B
ENSG00000157227	0.782	3.959	7.52637711568873e-05	0.00991419758143327	MMP14
ENSG00000157542	-2.178	-4.228	2.35794929742443e-05	0.00412255280800606	KCNJ6
ENSG00000157766	2.269	4.195	2.72333892081139e-05	0.00440128185924745	ACAN
ENSG00000158122	0.893	3.469	0.00052305605606087	0.0357224529346614	PRXL2C
ENSG00000158769	1.504	5.438	5.40114650338644e-08	3.350801598488e-05	F11R
ENSG00000159248	-1.15	-3.866	0.000110496589978815	0.0128792146574095	GJD2
ENSG00000161249	0.843	3.483	0.000495333402664073	0.0351522214023448	DMKN
ENSG00000162433	1.395	3.771	0.000162806506084524	0.0169248363514463	AK4
ENSG00000162493	1.001	3.721	0.000198095875459298	0.019245423200682	PDPN
ENSG00000162542	1.882	3.911	9.17874410837981e-05	0.011172506752681	TMCO4
ENSG00000162595	-1.434	-3.642	0.000270474607653747	0.0236443984290767	DIRAS3
ENSG00000162630	-0.712	-3.943	8.03583131849101e-05	0.0102997947988204	B3GALT2
ENSG00000162817	0.974	3.869	0.000109472268553498	0.0128792146574095	C1orf115
ENSG00000162849	-1.311	-5.136	2.80635642113079e-07	0.000142031175503125	KIF26B
ENSG00000162989	-0.803	-3.655	0.000257304480165356	0.0229096285302784	KCNJ3
ENSG00000163191	0.809	4.105	4.04195911922994e-05	0.00616944109373256	S100A11
ENSG00000163421	-0.888	-3.437	0.000589163753907785	0.0389374478184004	PROK2
ENSG00000163840	1.095	4.192	2.7683036516126e-05	0.00443666798565113	DTX3L
ENSG00000164007	1.978	3.414	0.000639911058134426	0.0401941826926835	CLDN19
ENSG00000164100	-1.13	-4.47	7.83926847103605e-06	0.00190841533208817	NDST3
ENSG00000164393	-1.978	-3.362	0.000774340215129467	0.04554162390633	ADGRF2
ENSG00000164440	1.23	3.497	0.000470836962280178	0.0339143687586981	TXLNB
ENSG00000164588	-1.644	-3.777	0.000158565892442503	0.0165735828448599	HCN1
ENSG00000164649	0.656	4.334	1.4618202957473e-05	0.00304775616279905	CDCA7L
ENSG00000164692	0.856	4.48	7.46259910654393e-06	0.00186390527294874	COL1A2
ENSG00000164695	1.139	3.48	0.000500670313161977	0.035208469434711	CHMP4C
ENSG00000165912	1.972	3.861	0.000113058478788877	0.0130984377353475	PACSIN3
ENSG00000165929	1.96	3.438	0.000586797291244416	0.0389147776041814	TC2N
ENSG00000166006	-1.461	-3.607	0.000309912993119754	0.0255346696058874	KCNC2
ENSG00000166105	-0.973	-3.737	0.000186144404413444	0.018548855884349	GLB1L3
ENSG00000166349	1.055	3.752	0.000175624186060057	0.017683792389042	RAG1
ENSG00000166510	1.514	3.619	0.000295590796622191	0.0250431815006078	CCDC68
ENSG00000166710	0.615	4.92	8.63522323523193e-07	0.000360291292822926	B2M
ENSG00000166900	0.623	3.735	0.000187981130908424	0.0186353253073753	STX3
ENSG00000168209	1.029	3.478	0.000505279615431585	0.035208469434711	DDIT4
ENSG00000168394	1.464	4.223	2.41091445436379e-05	0.00413988453449326	TAP1
ENSG00000169218	-0.805	-3.977	6.99216943789086e-05	0.00940373444961658	RSPO1
ENSG00000169427	-2.853	-6.364	1.96178473913953e-10	2.90223416177935e-07	KCNK9
ENSG00000169744	1.326	4.917	8.80495567942882e-07	0.000360291292822926	LDB2
ENSG00000169836	1.22	3.926	8.64738226066501e-05	0.0107991204959162	TACR3
ENSG00000169856	-1.21	-4.309	1.6398526021659e-05	0.00325130363349016	ONECUT1
ENSG00000170091	-1.321	-3.926	8.64324705139285e-05	0.0107991204959162	NSG2
ENSG00000170190	1.316	3.368	0.000757917704706088	0.0447124947757898	SLC16A5
ENSG00000170379	2.055	4.207	2.59207755787232e-05	0.00426075517888893	TCAF2
ENSG00000170419	-1.721	-4.011	6.04332737053419e-05	0.00848359649562872	VSTM2A
ENSG00000170485	-1.341	-3.589	0.000332091031366622	0.0265011398972733	NPAS2
ENSG00000170624	-1.877	-4.807	1.53225399199324e-06	0.0005357874322548	SGCD
ENSG00000170873	-0.751	-3.768	0.000164494435625573	0.0170083708922098	MTSS1
ENSG00000171017	1.324	4.041	5.33037350049912e-05	0.00770780023771421	LRRC8E
ENSG00000171450	-1.215	-4.866	1.14028510957868e-06	0.000430196290940913	CDK5R2
ENSG00000171502	1.132	4.224	2.39898218427515e-05	0.00413988453449326	COL24A1
ENSG00000171587	-1.437	-4.732	2.22077492229493e-06	0.000762677559028145	DSCAM
ENSG00000171714	0.804	3.606	0.000310685975861983	0.0255346696058874	ANO5
ENSG00000172159	-1.354	-6.018	1.76288253964883e-09	1.69518785012632e-06	FRMD3
ENSG00000172209	-1.573	-3.953	7.70445064544554e-05	0.00994442918209454	GPR22
ENSG00000172568	-1.514	-3.817	0.000134878122958137	0.0148227203470337	FNDC9
ENSG00000172716	2.249	10.63	2.15976891200387e-26	4.15366757156583e-22	SLFN11
ENSG00000173210	-0.846	-4.001	6.30368676105315e-05	0.0087849640426503	ABLIM3
ENSG00000173404	-0.795	-3.854	0.000116437065814052	0.0133292717246182	INSM1
ENSG00000174453	-1.425	-4.631	3.64026187516123e-06	0.00106888231343304	VWC2L
ENSG00000174607	0.942	4.866	1.14080755189198e-06	0.000430196290940913	UGT8
ENSG00000175077	-1.25	-3.778	0.00015801541826581	0.0165735828448599	RTP1
ENSG00000175538	1.378	3.414	0.000639622767413959	0.0401941826926835	KCNE3
ENSG00000175832	-1.067	-3.599	0.000319513165034727	0.0260376152116435	ETV4
ENSG00000175985	-1.713	-5.983	2.1856710693614e-09	2.00165838123612e-06	PLEKHD1
ENSG00000176092	1.541	3.838	0.000123799449060244	0.0139234561656527	CRYBG2
ENSG00000176204	-0.976	-3.41	0.000650347009927416	0.0402169572184053	LRRTM4
ENSG00000176244	0.736	3.415	0.000637876797074246	0.0401941826926835	ACBD7
ENSG00000176907	1.484	3.46	0.000539580397886062	0.0366685873220662	TCIM
ENSG00000177359	1.841	4.298	1.7253022317863e-05	0.00338581760425655	AC024940.1
ENSG00000177511	-0.938	-3.645	0.00026704960864989	0.0234515893769621	ST8SIA3
ENSG00000177807	-0.988	-3.651	0.000260976557632319	0.0231294984165196	KCNJ10
ENSG00000178031	1.442	3.614	0.000301734884912009	0.0254516022220515	ADAMTSL1
ENSG00000179750	1.164	4.833	1.34598510169581e-06	0.000479370101403959	APOBEC3B
ENSG00000180071	1.548	5.334	9.60733542060219e-08	5.67014250961254e-05	ANKRD18A
ENSG00000180336	1.869	4.548	5.4030654695483e-06	0.00146354584662469	MEIOC
ENSG00000180509	-2.32	-3.714	0.000203809669307566	0.0196968219101663	KCNE1
ENSG00000180660	-3.92	-4.527	5.97911374783238e-06	0.00159708771664323	MAB21L1
ENSG00000181381	0.888	3.383	0.00071591139764912	0.0432729244673661	DDX60L
ENSG00000182218	1.206	3.71	0.000207450509318241	0.019948440976042	HHIPL1
ENSG00000182601	-1.327	-6.314	2.7158036718185e-10	3.48202241442756e-07	HS3ST4
ENSG00000182836	-1.332	-3.338	0.000842320384487635	0.0482128143882923	PLCXD3
ENSG00000182968	-0.702	-4.506	6.6065973239093e-06	0.0017170010774787	SOX1
ENSG00000183090	-3.727	-4.442	8.8968555293946e-06	0.00208663811635752	FREM3
ENSG00000183273	-0.797	-4.963	6.94041313655844e-07	0.000310414012656493	CCDC60
ENSG00000183486	1.668	4.351	1.35358723323587e-05	0.00299539287715037	MX2
ENSG00000183654	-1.546	-3.621	0.000293849062555981	0.0250431815006078	MARCHF11
ENSG00000183715	-0.923	-3.787	0.000152464373599168	0.0163809767210011	OPCML
ENSG00000183908	-1.011	-3.688	0.000225652329584518	0.0208641615508147	LRRC55
ENSG00000184486	0.957	3.629	0.000284583196289029	0.0245430674037247	POU3F2
ENSG00000184588	-0.542	-3.453	0.000554000308569879	0.0374589704544008	PDE4B
ENSG00000184838	-0.663	-4.356	1.32463924019073e-05	0.00299539287715037	PRR16
ENSG00000185008	0.812	3.791	0.000149991776229905	0.0162058530362558	ROBO2
ENSG00000185090	-0.851	-3.334	0.000854832042209253	0.0487837680586598	MANEAL
ENSG00000185585	1.34	3.956	7.62131256353957e-05	0.00994442918209454	OLFML2A
ENSG00000185664	1.424	3.692	0.000222290304170918	0.0208641615508147	PMEL
ENSG00000185736	-1.491	-8.845	9.19051117760986e-19	8.83759554838964e-15	ADARB2
ENSG00000185745	0.902	4.213	2.52273507609449e-05	0.00418846222622223	IFIT1
ENSG00000185774	-1.409	-6.04	1.53868753056927e-09	1.55747571515306e-06	KCNIP4
ENSG00000185885	1.836	4.095	4.22347489571973e-05	0.00629657900732418	IFITM1
ENSG00000186470	0.781	3.576	0.000348558286155804	0.0274732498333952	BTN3A2
ENSG00000187957	-0.912	-3.374	0.000739780553363745	0.0442544658951794	DNER
ENSG00000188517	0.93	3.383	0.000717765334083287	0.0432729244673661	COL25A1
ENSG00000188522	1.326	3.761	0.000169154704833139	0.0173041664008028	FAM83G
ENSG00000188641	0.687	3.764	0.000167435771814488	0.0172199185215841	DPYD
ENSG00000188730	-1.881	-4.707	2.50832178751303e-06	0.000831724907197424	VWC2
ENSG00000188803	-1.335	-5.934	2.9550712397435e-09	2.58326954921578e-06	SHISA6
ENSG00000188916	-2.002	-6.171	6.77776465540186e-10	7.24166499181603e-07	INSYN2A
ENSG00000188921	1.824	4.472	7.74108155146871e-06	0.00190841533208817	HACD4
ENSG00000189337	-0.535	-3.417	0.000633367264485984	0.0401941826926835	KAZN
ENSG00000189350	-3.31	-3.606	0.000310433880758206	0.0255346696058874	TOGARAM2
ENSG00000196220	-0.528	-3.529	0.000416906825456313	0.0313201252624055	SRGAP3
ENSG00000196352	0.803	3.842	0.000121800663364871	0.0138607713481254	CD55
ENSG00000196581	-1.864	-5.834	5.42560646201946e-09	4.17381053910233e-06	AJAP1
ENSG00000196767	1.377	4.199	2.67644856078e-05	0.00436215751872212	POU3F4
ENSG00000197587	3.319	4.619	3.85960118266067e-06	0.00109439342040275	DMBX1
ENSG00000197712	0.786	3.498	0.000469376278743936	0.0339143687586981	FAM114A1
ENSG00000198010	-1.285	-3.666	0.000246218632007268	0.0221280282752513	DLGAP2
ENSG00000198216	-1.117	-3.418	0.000630983803832582	0.0401941826926835	CACNA1E
ENSG00000198797	-0.978	-3.525	0.000424216506304272	0.0316222164699371	BRINP2
ENSG00000198915	1.524	4.604	4.14265927868996e-06	0.00113816604639665	RASGEF1A
ENSG00000204252	1.144	3.977	6.98086929096901e-05	0.00940373444961658	HLA-DOA
ENSG00000204264	1.443	4.347	1.37777251164705e-05	0.00301105919818138	PSMB8
ENSG00000204381	1.974	4.713	2.44022138022651e-06	0.000823339255868708	LAYN
ENSG00000204516	1.711	6.199	5.69960534252522e-10	6.44792999690853e-07	MICB
ENSG00000204592	0.961	3.684	0.00022926374821823	0.0210966526590095	HLA-E
ENSG00000205517	2.103	3.677	0.000235903136073272	0.0216042338712437	RGL3
ENSG00000205856	-1.201	-3.348	0.000813985995809088	0.0472670243886737	C22orf42
ENSG00000205922	-1.894	-5.136	2.80423018784495e-07	0.000142031175503125	ONECUT3
ENSG00000206579	-1.196	-3.548	0.000387719008477145	0.0298898857331248	XKR4
ENSG00000213949	1.124	4.258	2.06585199006469e-05	0.00394003440270361	ITGA1
ENSG00000215218	-0.868	-3.413	0.000642563870155515	0.0401941826926835	UBE2QL1
ENSG00000221887	1.666	4.637	3.53070527342461e-06	0.0010609769346641	HMSD
ENSG00000224243	-0.838	-3.831	0.000127580741749683	0.0141899051570932	SOX1-OT
ENSG00000225826	-1.148	-3.332	0.00086165250634897	0.0490275177577023	LINC00626
ENSG00000227082	-1.306	-3.583	0.000340116200329479	0.0269181677561175	LINC02798
ENSG00000230623	2.379	4.693	2.69384924853193e-06	0.000845468818917331	AC104461.1
ENSG00000231672	-0.946	-3.974	7.06382193461023e-05	0.00943412662822389	DIRC3
ENSG00000235750	1.732	4.69	2.72561703269938e-06	0.000845468818917331	KIAA0040
ENSG00000236609	-0.696	-4.332	1.47974254700784e-05	0.00304775616279905	ZNF853
ENSG00000237515	-1.586	-4.691	2.72429191403432e-06	0.000845468818917331	SHISA9
ENSG00000237737	-1.804	-4.03	5.57030242936588e-05	0.00793541157937516	DCTN1-AS1
ENSG00000238243	-1.308	-3.597	0.000322391398760846	0.0261256445273522	OR2W3
ENSG00000239713	2.929	3.359	0.000783109233123997	0.0459169413763436	APOBEC3G
ENSG00000240875	1.48	3.954	7.69156892605244e-05	0.00994442918209454	LINC00886
ENSG00000242715	1.362	3.345	0.000821471763252652	0.0473010327870509	CCDC169
ENSG00000243620	-1.315	-3.413	0.000642875175040768	0.0401941826926835	AC092957.1
ENSG00000243811	2.121	3.547	0.000389347409812228	0.0298898857331248	APOBEC3D
ENSG00000246250	-1.853	-3.517	0.000436744298171449	0.0323056397785896	AC087521.2
ENSG00000246273	1.12	3.533	0.000411558707903645	0.0310395963545212	SBF2-AS1
ENSG00000246363	-1.226	-3.48	0.000501340771214375	0.035208469434711	LINC02458
ENSG00000248329	1.231	4.069	4.71415044074968e-05	0.00692080467759525	APELA
ENSG00000249790	1.581	3.993	6.51106699964826e-05	0.00894434575265967	AC092490.1
ENSG00000253250	1.168	3.997	6.40277197014494e-05	0.00885885687264946	C8orf88
ENSG00000259030	2.596	3.56	0.000370898889840905	0.0289964530464239	FPGT-TNNI3K
ENSG00000259203	-2.2	-4.64	3.4851738158627e-06	0.0010609769346641	AC016044.1
ENSG00000259436	-1.026	-3.986	6.72756458127801e-05	0.00917620723596728	AC010247.2
ENSG00000260978	-1.441	-3.757	0.000171662325095742	0.0173758412433754	AC126407.1
ENSG00000261227	-1.196	-3.479	0.000504074668667265	0.035208469434711	AC140912.1
ENSG00000261762	-1.094	-4.212	2.5263187304585e-05	0.00418846222622223	AC027228.2
ENSG00000263513	1.029	3.814	0.000136993565503587	0.014969660521392	FAM72C
ENSG00000265972	0.831	3.412	0.00064370883264073	0.0401941826926835	TXNIP
ENSG00000267374	0.666	3.621	0.000293545766966183	0.0250431815006078	MIR924HG
ENSG00000268658	1.627	4.103	4.08248078597675e-05	0.00618222602172479	LINC00664
ENSG00000270035	-1.079	-3.42	0.000626584692120752	0.0401941826926835	AL359881.2
ENSG00000270171	-1.26	-4.697	2.63567548071566e-06	0.000845468818917331	AL359881.3
ENSG00000271860	1.315	3.704	0.000211831231859142	0.0202683495080349	AL589740.1
ENSG00000273079	-1.149	-3.489	0.000483941858702492	0.0347282456215161	GRIN2B
ENSG00000273301	-0.963	-3.594	0.000326027177961966	0.0261256445273522	AC016717.2
ENSG00000273447	-0.983	-3.477	0.000507640141889517	0.0352407574893224	AC004067.1
ENSG00000276116	-1.151	-3.395	0.000685371893710403	0.0419779371332435	FUT8-AS1
ENSG00000278041	2.661	3.422	0.000621288240458131	0.0401910075198588	AL133325.3

## Sheet: S1F
Table S1F. Differentially expressed genes in cells exposed to 200 uM paracetamol compared to control cells at Day 20. Related to Figure 2.
ensembl_gene_id	log2FoldChange	stat	pvalue	padj	external_gene_name
ENSG00000001036	0.518	3.364	0.00076888438542551	0.0137843101061349	FUCA2
ENSG00000001084	0.424	2.969	0.00298357526800942	0.0394334719452454	GCLC
ENSG00000001617	1.58	4.091	4.29582973588624e-05	0.00132106557303432	SEMA3F
ENSG00000002933	2.495	4.717	2.39548631032747e-06	0.000116241404051502	TMEM176A
ENSG00000003096	-0.959	-4.41	1.03227657674383e-05	0.000411183396267941	KLHL13
ENSG00000003137	3.908	5.255	1.47917636241037e-07	9.94389823700126e-06	CYP26B1
ENSG00000003249	-1.275	-4.353	1.34531890267905e-05	0.000510281713310299	DBNDD1
ENSG00000003436	0.631	3.653	0.000259620852663528	0.00586320084112331	TFPI
ENSG00000004139	-0.571	-3.25	0.00115460616205835	0.018917777886033	SARM1
ENSG00000004399	0.932	3.363	0.000772242502437993	0.0138286079971972	PLXND1
ENSG00000004700	0.476	3.369	0.000753091036285501	0.0136304088723051	RECQL
ENSG00000004848	-2.328	-11.945	6.93188761176892e-33	4.67555819413814e-29	ARX
ENSG00000005020	0.754	3.28	0.00103956888989523	0.0173848566008512	SKAP2
ENSG00000005102	2.168	5.059	4.2164209718114e-07	2.56214049142954e-05	MEOX1
ENSG00000005243	1.07	3.145	0.00165926924470939	0.025037519139966	COPZ2
ENSG00000005436	0.667	2.883	0.00393367095884145	0.0482703649800829	GCFC2
ENSG00000005471	1.324	4.424	9.70946238588331e-06	0.000392941942756697	ABCB4
ENSG00000005981	-1.593	-3.577	0.000347288828044874	0.00731258005773988	ASB4
ENSG00000006047	1.196	4.246	2.17804532338337e-05	0.000759874950321768	YBX2
ENSG00000006453	1.1	5.876	4.19917314995543e-09	4.3799107571829e-07	BAIAP2L1
ENSG00000007062	1.288	5.464	4.66787151022249e-08	3.70409333370008e-06	PROM1
ENSG00000007171	-0.908	-3.797	0.000146243254558751	0.00366695446839693	NOS2
ENSG00000007350	2.392	5.729	1.01047621061851e-08	9.55466641208671e-07	TKTL1
ENSG00000007372	3.751	6.013	1.81567656339229e-09	2.12371186475393e-07	PAX6
ENSG00000007516	-1.106	-2.895	0.00379543251151785	0.0469617215100775	BAIAP3
ENSG00000008056	-0.942	-4.306	1.66351425385494e-05	0.000609804545774541	SYN1
ENSG00000008394	-1.143	-5.185	2.16159202545191e-07	1.42474966237848e-05	MGST1
ENSG00000009709	3.512	4.428	9.50175512603449e-06	0.00038530664323709	PAX7
ENSG00000010030	2.766	3.309	0.000937058396665542	0.0160553570334693	ETV7
ENSG00000010278	2.055	7.374	1.65904364840155e-13	5.3286901945088e-11	CD9
ENSG00000010379	1.488	3.317	0.000911441823603945	0.0156695202214323	SLC6A13
ENSG00000010704	1.468	5.478	4.30256342133657e-08	3.46862035182253e-06	HFE
ENSG00000010818	-0.499	-3.014	0.0025802415107378	0.0351117598989773	HIVEP2
ENSG00000011021	-0.438	-3.08	0.00206848337254546	0.0297905772551298	CLCN6
ENSG00000011201	2.099	4.004	6.22058238437659e-05	0.0017956274543204	ANOS1
ENSG00000011332	-0.638	-2.937	0.00330982781801455	0.042503985989828	DPF1
ENSG00000011347	-0.8	-3.119	0.00181692887983235	0.0269014608313513	SYT7
ENSG00000011426	0.509	3.18	0.00147107559489479	0.0228276186063621	ANLN
ENSG00000013293	-1.342	-2.932	0.00336490855530632	0.0429583120609612	SLC7A14
ENSG00000013588	2.001	4.338	1.43915460186311e-05	0.000539283210531484	GPRC5A
ENSG00000013619	-0.65	-3.976	7.01548421340634e-05	0.00198801032891201	MAMLD1
ENSG00000014914	0.909	3.667	0.000245757251419716	0.0055938110039122	MTMR11
ENSG00000015475	-0.599	-2.947	0.00321086946394927	0.0417826003877901	BID
ENSG00000016082	-1.16	-3.689	0.000224966845206601	0.00519065463256051	ISL1
ENSG00000018189	-0.67	-3.732	0.00019001693092812	0.00452352070274177	RUFY3
ENSG00000018408	0.548	3.132	0.00173711812109547	0.0259413912770235	WWTR1
ENSG00000019582	2.283	6.353	2.11167235615506e-10	3.11895548370785e-08	CD74
ENSG00000021645	-0.853	-3.923	8.74861343598664e-05	0.00240854684186653	NRXN3
ENSG00000022267	-0.803	-4.416	1.0036282801274e-05	0.000404550164310318	FHL1
ENSG00000023171	0.548	2.981	0.00287527364471029	0.0382770803952058	GRAMD1B
ENSG00000023909	0.567	3.063	0.00219319802059053	0.0309477321567576	GCLM
ENSG00000026559	-1.529	-3.843	0.000121465015374869	0.00315108280270574	KCNG1
ENSG00000027075	1.273	2.882	0.00394588157927413	0.0483615467938292	PRKCH
ENSG00000027644	-1.558	-5.061	4.17131457979166e-07	2.54236597958085e-05	INSRR
ENSG00000028116	0.71	3.874	0.000107271750411506	0.00284488056301026	VRK2
ENSG00000028137	2.122	3.746	0.000179525496034603	0.00432464096697641	TNFRSF1B
ENSG00000028277	-1.064	-6.386	1.69754679454619e-10	2.58269619455956e-08	POU2F2
ENSG00000033327	-0.483	-3.196	0.00139540880980431	0.0219565297561355	GAB2
ENSG00000034053	-0.61	-3.317	0.000910203217862723	0.0156615324093981	APBA2
ENSG00000036565	-2.478	-7.417	1.19996254619026e-13	3.91632937454191e-11	SLC18A1
ENSG00000038210	0.773	3.863	0.000112003739383657	0.00294719852591457	PI4K2B
ENSG00000041515	-0.625	-3.668	0.000244207782400487	0.00557107607313851	MYO16
ENSG00000041982	-1.35	-6.08	1.19918828093094e-09	1.47960822345352e-07	TNC
ENSG00000042062	1.851	3.075	0.00210654969877282	0.0301457094446026	RIPOR3
ENSG00000042781	-1.155	-4.311	1.62156878263832e-05	0.000598154151294839	USH2A
ENSG00000043355	0.708	2.885	0.00391631348083972	0.0481157275560363	ZIC2
ENSG00000044524	1.798	5.156	2.52947891439099e-07	1.6197470200222e-05	EPHA3
ENSG00000047457	3.394	5.317	1.05319280845487e-07	7.34874361347735e-06	CP
ENSG00000047617	0.68	3.314	0.000919173506829112	0.0157890287866614	ANO2
ENSG00000047648	1.61	5.015	5.30051995727115e-07	3.11790759695877e-05	ARHGAP6
ENSG00000048140	-0.604	-3.479	0.000503192556931313	0.00992407542836756	TSPAN17
ENSG00000048740	-0.485	-3.128	0.00175721135681068	0.0262221031010797	CELF2
ENSG00000049245	0.483	3.637	0.000276205412360906	0.00616889240521295	VAMP3
ENSG00000049449	0.637	3.539	0.000400973420660981	0.00827928282354586	RCN1
ENSG00000050165	-0.746	-4.136	3.52779229699243e-05	0.00112594443422148	DKK3
ENSG00000050327	2.06	6.727	1.73411866293666e-11	3.65519699422118e-09	ARHGEF5
ENSG00000050344	0.993	3.896	9.77772509115323e-05	0.00263451753954042	NFE2L3
ENSG00000050628	3.186	4.293	1.76367539427207e-05	0.000637612961130689	PTGER3
ENSG00000051341	0.591	3.382	0.0007189147186992	0.0132007616450801	POLQ
ENSG00000053108	1.113	3.693	0.000221509482666999	0.00512256500773341	FSTL4
ENSG00000053328	0.655	3.075	0.00210483166099532	0.0301424406654212	METTL24
ENSG00000053524	-0.768	-3.41	0.000650394245637494	0.0121073850602343	MCF2L2
ENSG00000053747	1.679	5.331	9.79326432804243e-08	6.90476319435326e-06	LAMA3
ENSG00000054356	-1.168	-4.022	5.76611066182029e-05	0.00170083453705442	PTPRN
ENSG00000054392	0.61	3.67	0.000242157057335483	0.00553677746348419	HHAT
ENSG00000055732	1.433	2.922	0.00348104909818361	0.0440243928135908	MCOLN3
ENSG00000056291	-2.342	-6.196	5.80163525179134e-10	7.73665452619207e-08	NPFFR2
ENSG00000056487	-0.644	-3.801	0.000144123604341662	0.00363633557837097	PHF21B
ENSG00000057294	0.853	4.111	3.94663372572043e-05	0.00123051053066183	PKP2
ENSG00000057657	0.965	3.12	0.00181157680908245	0.0268748216508676	PRDM1
ENSG00000058404	-0.857	-2.895	0.00379685576429388	0.0469617215100775	CAMK2B
ENSG00000058866	-2.364	-5.009	5.46365695299319e-07	3.17692811620165e-05	DGKG
ENSG00000060718	0.953	6.211	5.2505701483511e-10	7.17251602472344e-08	COL11A1
ENSG00000061918	0.772	4.609	4.04092936077214e-06	0.000181707123589387	GUCY1B1
ENSG00000062038	0.678	4	6.32627651581725e-05	0.00182094175387713	CDH3
ENSG00000063015	-2.049	-5.78	7.49028383027413e-09	7.46630016283729e-07	SEZ6
ENSG00000063587	0.674	4.344	1.40183507867194e-05	0.000528515633235916	ZNF275
ENSG00000064012	0.912	2.923	0.00346496298147701	0.0438483589306987	CASP8
ENSG00000064042	-0.961	-4.495	6.97263018447309e-06	0.000297034045858554	LIMCH1
ENSG00000064199	-0.51	-3.105	0.00190144878050548	0.0279214920707753	SPA17
ENSG00000064309	1.908	8.177	2.91169764254739e-16	1.55047899465649e-13	CDON
ENSG00000064692	-0.511	-3.697	0.000218389688164338	0.00507361118255497	SNCAIP
ENSG00000065154	0.409	4.29	1.78939975174722e-05	0.000645182456936861	OAT
ENSG00000065320	-1.51	-6.102	1.04933920440921e-09	1.31070239513706e-07	NTN1
ENSG00000065361	0.967	3.652	0.000260405873786591	0.00587437330665738	ERBB3
ENSG00000065413	-0.469	-3.013	0.00258568188444369	0.0351484757306288	ANKRD44
ENSG00000065534	0.526	2.882	0.00395554997969264	0.0484213876824444	MYLK
ENSG00000065717	-1.369	-3.658	0.000254370950527707	0.00576779044597454	TLE2
ENSG00000065911	1.095	4.74	2.13851974721829e-06	0.000105687035946472	MTHFD2
ENSG00000066032	-0.64	-3.273	0.00106290470810082	0.0177457729112378	CTNNA2
ENSG00000068366	0.757	3.446	0.000569354239948566	0.0108893034455191	ACSL4
ENSG00000068615	-1.101	-5.926	3.09751395413893e-09	3.36979542268824e-07	REEP1
ENSG00000068976	1.709	3.953	7.70739859520492e-05	0.00214229684854357	PYGM
ENSG00000069535	0.923	3.288	0.00100893930953531	0.0170274286308983	MAOB
ENSG00000069974	0.763	4.541	5.58985856283935e-06	0.000242727012916425	RAB27A
ENSG00000070159	1.113	5.079	3.79199367965966e-07	2.3755725110809e-05	PTPN3
ENSG00000070193	-1.23	-4.876	1.0814195140448e-06	5.80438298851369e-05	FGF10
ENSG00000070669	0.882	3.116	0.00183217660207643	0.0270416437221127	ASNS
ENSG00000070759	0.683	3.213	0.00131302446383953	0.0209040519479095	TESK2
ENSG00000070808	-0.839	-3.498	0.000469476652939435	0.00939649858776406	CAMK2A
ENSG00000070882	0.645	3.616	0.000298752293180222	0.0065424812256513	OSBPL3
ENSG00000070950	0.399	3.043	0.00234510417500488	0.0324799335942667	RAD18
ENSG00000071967	1.036	4.673	2.97209518971236e-06	0.00014084390202302	CYBRD1
ENSG00000072609	-0.442	-2.929	0.00340490024204146	0.0432505689878902	CHFR
ENSG00000072657	1.797	6.703	2.04869299539214e-11	4.23013293487346e-09	TRHDE
ENSG00000072682	0.809	3.068	0.00215813897387212	0.0306040248485752	P4HA2
ENSG00000072832	-0.69	-3.642	0.000270103046848951	0.00604594596569528	CRMP1
ENSG00000073331	1.618	6.137	8.38881782153075e-10	1.07435271277642e-07	ALPK1
ENSG00000073849	0.703	4.696	2.64771917472342e-06	0.000126658622932691	ST6GAL1
ENSG00000074047	1.997	7.17	7.51103604024633e-13	2.17122591820549e-10	GLI2
ENSG00000074410	-0.548	-3.033	0.00241931325329827	0.0332799481172607	CA12
ENSG00000074803	-1.198	-2.951	0.003163117817208	0.041347344335403	SLC12A1
ENSG00000075643	1.094	3.352	0.000801959220735985	0.0142597933493784	MOCOS
ENSG00000075790	0.569	3.307	0.000942520631554726	0.0161216441077852	BCAP29
ENSG00000075891	3.963	3.667	0.000245052414830673	0.00558404911497599	PAX2
ENSG00000076258	0.91	2.989	0.00279451759056322	0.0373494474537958	FMO4
ENSG00000076382	0.417	3.352	0.000802826553181149	0.0142626824439162	SPAG5
ENSG00000076554	1.006	5.452	4.97776157116064e-08	3.90406997645099e-06	TPD52
ENSG00000076555	0.521	3.103	0.00191312718837381	0.0280726096133025	ACACB
ENSG00000077080	-1.063	-3.378	0.000729851342393063	0.0133410496055317	ACTL6B
ENSG00000077092	2.61	4.284	1.83891023246341e-05	0.000660929814456431	RARB
ENSG00000077274	1.581	5.595	2.20614407262303e-08	1.94092718737074e-06	CAPN6
ENSG00000077713	1.019	4.897	9.70686348822623e-07	5.29429602922528e-05	SLC25A43
ENSG00000077782	-0.525	-4.11	3.96221566458217e-05	0.00123157348652566	FGFR1
ENSG00000078269	0.885	5.08	3.77783798684804e-07	2.37405439949907e-05	SYNJ2
ENSG00000078295	1.331	3.448	0.000564413295800471	0.0108152490914039	ADCY2
ENSG00000078549	-1.517	-8.839	9.66626357564217e-19	7.52295551742766e-16	ADCYAP1R1
ENSG00000078725	-1.134	-4.221	2.43323794199422e-05	0.000833096625551635	BRINP1
ENSG00000079101	0.748	4.414	1.01416186432696e-05	0.000407173915171747	CLUL1
ENSG00000079156	1.076	5.523	3.32436449847307e-08	2.76825167187665e-06	OSBPL6
ENSG00000079691	0.983	4.221	2.43401802774121e-05	0.000833096625551635	CARMIL1
ENSG00000080819	0.43	3.118	0.00181828695949243	0.0269014608313513	CPOX
ENSG00000081479	-0.444	-3.238	0.00120338434134299	0.0194733243004767	LRP2
ENSG00000081803	0.978	4.486	7.27009934429629e-06	0.000307762469104258	CADPS2
ENSG00000082397	1.194	8.467	2.51210598615387e-17	1.58851451968198e-14	EPB41L3
ENSG00000082497	1.093	6.493	8.43736844184678e-11	1.42275125350641e-08	SERTAD4
ENSG00000082512	0.859	3.926	8.63665227998343e-05	0.00238722470650611	TRAF5
ENSG00000084093	0.492	2.974	0.00293667067961084	0.0389407150733456	REST
ENSG00000084453	-1.597	-3.051	0.0022832931581261	0.0318198602304971	SLCO1A2
ENSG00000084731	-0.65	-3.588	0.000332721663021762	0.00710942222940375	KIF3C
ENSG00000085117	-1.046	-4.04	5.34459361448975e-05	0.001597457190387	CD82
ENSG00000085276	2.383	11.225	3.08329574523864e-29	1.24780978809808e-25	MECOM
ENSG00000085491	0.731	4.139	3.48519169007799e-05	0.00111410511609365	SLC25A24
ENSG00000085563	1.036	3.766	0.000165564812760776	0.00407567394916581	ABCB1
ENSG00000085831	0.656	3.017	0.00255263655093348	0.0348298048605118	TTC39A
ENSG00000085871	0.554	3.336	0.000849265576553879	0.0148915848713759	MGST2
ENSG00000086062	0.587	4.156	3.24279415685948e-05	0.00105664959362402	B4GALT1
ENSG00000086300	1.108	6.053	1.41844939792133e-09	1.70847164088918e-07	SNX10
ENSG00000086666	-0.507	-3.303	0.000956040794361551	0.0162977973663909	ZFAND6
ENSG00000086696	2.294	3.199	0.00137809698482905	0.0217517882121809	HSD17B2
ENSG00000087258	-1.647	-6.644	3.06290400829302e-11	5.84696817054805e-09	GNAO1
ENSG00000087303	1.131	4.677	2.91519284556323e-06	0.000138471660164253	NID2
ENSG00000088367	-0.552	-3.597	0.000322234252144919	0.00692187907871809	EPB41L1
ENSG00000088727	-0.647	-3.634	0.000279447756350229	0.00622756095787101	KIF9
ENSG00000088992	-1.641	-5.419	6.00287410059516e-08	4.58370405379407e-06	TESC
ENSG00000089169	-1.595	-4.974	6.55952471341433e-07	3.72842647685222e-05	RPH3A
ENSG00000089177	0.598	4.162	3.1613291904005e-05	0.00103510511598307	KIF16B
ENSG00000089199	-1.109	-4.327	1.51429763866719e-05	0.000563268616147619	CHGB
ENSG00000089472	0.528	3.215	0.00130600130662343	0.0208578819570048	HEPH
ENSG00000089558	-1.85	-4.6	4.2325174567762e-06	0.000188230748874432	KCNH4
ENSG00000090339	3.277	5.004	5.61144815974584e-07	3.24421867178449e-05	ICAM1
ENSG00000090530	2.384	7.617	2.58755817984084e-14	9.51986177619626e-12	P3H2
ENSG00000090932	-0.803	-3.127	0.00176753655290681	0.0263179559588443	DLL3
ENSG00000091128	-1.412	-2.911	0.00360629229639585	0.0451870296723136	LAMB4
ENSG00000091129	-0.894	-4.991	6.00132253255435e-07	3.44781430875542e-05	NRCAM
ENSG00000091136	0.988	4.043	5.26926058152898e-05	0.0015796072276628	LAMB1
ENSG00000091409	-0.527	-3.063	0.00219471191722002	0.0309477321567576	ITGA6
ENSG00000091428	-1.231	-4.797	1.61352549653544e-06	8.32900214857007e-05	RAPGEF4
ENSG00000091490	0.718	3.645	0.000267362777828274	0.00599787783742253	SEL1L3
ENSG00000091986	1.163	4.25	2.13361461295072e-05	0.000746949683270895	CCDC80
ENSG00000095587	-1.732	-5.254	1.4895166692399e-07	9.98025490134746e-06	TLL2
ENSG00000095596	2.249	3.776	0.000159430955291421	0.00396200450585013	CYP26A1
ENSG00000095777	0.678	3.832	0.000127352080250759	0.00327442102144105	MYO3A
ENSG00000096060	1.096	5.468	4.53989706958959e-08	3.63102044281207e-06	FKBP5
ENSG00000099194	-0.534	-3.422	0.000621239959724376	0.0116828908782739	SCD
ENSG00000099715	1.218	3.262	0.0011055548802762	0.0183217878807444	PCDH11Y
ENSG00000100065	1.321	2.925	0.0034495381234494	0.0436804780525649	CARD10
ENSG00000100078	-0.825	-4.832	1.34972630640967e-06	7.09395111953238e-05	PLA2G3
ENSG00000100124	-0.539	-3.419	0.000628750315932284	0.0117996080712245	ANKRD54
ENSG00000100167	-0.588	-3.559	0.000372937857404191	0.00779586523199772	SEPTIN3
ENSG00000100216	-0.497	-3.075	0.00210395924677903	0.0301424406654212	TOMM22
ENSG00000100296	-0.572	-3.55	0.000385578325193726	0.0080269314920731	THOC5
ENSG00000100314	2.282	4.355	1.32864844449224e-05	0.000506456451310471	CABP7
ENSG00000100344	-1.002	-6.006	1.90387950758534e-09	2.21408056528674e-07	PNPLA3
ENSG00000100427	-2.622	-9.545	1.36461109104925e-21	1.31490025844674e-18	MLC1
ENSG00000100433	-0.814	-6.323	2.5627342720428e-10	3.75774840541928e-08	KCNK10
ENSG00000100503	0.666	3.384	0.000715336807207963	0.0131709192846707	NIN
ENSG00000100504	1.089	6.09	1.12565799125375e-09	1.39740426092145e-07	PYGL
ENSG00000100625	0.906	5.172	2.31153266788109e-07	1.51371726649106e-05	SIX4
ENSG00000100632	-0.557	-2.937	0.00331864843635464	0.0425631046041691	ERH
ENSG00000100678	-0.711	-3.403	0.000667392179485178	0.0123669237654602	SLC8A3
ENSG00000100749	0.42	2.878	0.00399880577023775	0.0488032779015445	VRK1
ENSG00000100987	2.947	3.212	0.00131862869394439	0.020976770143054	VSX1
ENSG00000101180	-1.605	-3.354	0.000796588122521173	0.0142017274530537	HRH3
ENSG00000101327	-1.564	-7.812	5.61253573363415e-15	2.31774817489973e-12	PDYN
ENSG00000101342	2.443	3.366	0.000761932813062774	0.0137205015934839	TLDC2
ENSG00000101347	-0.427	-3.11	0.0018696209430317	0.0274740593916096	SAMHD1
ENSG00000101384	1.071	7.496	6.57460356203131e-14	2.18093611602793e-11	JAG1
ENSG00000101438	-1.396	-4.289	1.79190778748958e-05	0.000645182456936861	SLC32A1
ENSG00000101542	1.679	4.311	1.62858136971326e-05	0.000599169891202688	CDH20
ENSG00000101608	0.364	3.224	0.00126442633974652	0.0203222136495399	MYL12A
ENSG00000101680	0.648	4.261	2.03422991175806e-05	0.000718370720147023	LAMA1
ENSG00000101746	-0.918	-3.604	0.00031378667657228	0.0067908806421819	NOL4
ENSG00000101825	0.558	2.994	0.00274989542489067	0.0368016758747769	MXRA5
ENSG00000101888	0.493	2.906	0.00366304694724743	0.0456933094576545	NXT2
ENSG00000101938	0.623	3.022	0.00251166650556247	0.0343634697363466	CHRDL1
ENSG00000101955	0.767	4.116	3.85356538335671e-05	0.00120707268625732	SRPX
ENSG00000101958	-1.211	-4.133	3.58568653689018e-05	0.00113903245014086	GLRA2
ENSG00000102003	-0.906	-3.241	0.00118988905559291	0.0193082638652145	SYP
ENSG00000102048	2.469	3.189	0.00142836398876606	0.0223880289021544	ASB9
ENSG00000102195	-2.395	-11.821	3.05156105519435e-32	1.54370844879644e-28	GPR50
ENSG00000102239	-2.489	-5.158	2.49005788843516e-07	1.60265514264051e-05	BRS3
ENSG00000102290	0.977	2.898	0.00375365684791461	0.0465983106242651	PCDH11X
ENSG00000102385	0.577	3.022	0.00251037414009047	0.0343634697363466	DRP2
ENSG00000102452	-0.951	-3.877	0.000105861985051286	0.00281117751642097	NALCN
ENSG00000102468	-1.209	-4.648	3.35214059136106e-06	0.000155574690060071	HTR2A
ENSG00000102575	5.015	3.24	0.00119390986511481	0.0193579856735563	ACP5
ENSG00000102924	-0.716	-3.809	0.000139406829535428	0.00353053466289035	CBLN1
ENSG00000102996	-1.061	-3.052	0.00227040012373642	0.0317056911689486	MMP15
ENSG00000103056	-1.26	-3.72	0.00019960143603307	0.00470190344368937	SMPD3
ENSG00000103196	1.854	4.986	6.17600335060967e-07	3.53026632202222e-05	CRISPLD2
ENSG00000103316	1.789	5.444	5.21494995909017e-08	4.05863509316114e-06	CRYM
ENSG00000103460	-0.606	-3.7	0.000215748395869147	0.00502957233918455	TOX3
ENSG00000103485	1.429	6.674	2.48989853156648e-11	5.03830967862478e-09	QPRT
ENSG00000103723	-0.554	-3.102	0.00192201374178935	0.028182571061672	AP3B2
ENSG00000104059	-0.639	-3.441	0.00057914673147745	0.0110348720446763	FAM189A1
ENSG00000104081	0.835	3.904	9.46250419600314e-05	0.00257011775041777	BMF
ENSG00000104112	-0.794	-3.011	0.00260689506668653	0.0353318966338928	SCG3
ENSG00000104154	0.61	3.148	0.00164206823390193	0.0248893263767832	SLC30A4
ENSG00000104213	0.877	3.179	0.00147552419780957	0.0228615866329837	PDGFRL
ENSG00000104327	1.061	3.541	0.000398072676407496	0.00824462702876733	CALB1
ENSG00000104332	0.962	5.521	3.3785499285878e-08	2.80184253299074e-06	SFRP1
ENSG00000104361	0.737	3.088	0.00201227819437846	0.0292097914370504	NIPAL2
ENSG00000104368	0.749	3.02	0.00253066612180229	0.0345766569714175	PLAT
ENSG00000104369	1.676	4.66	3.15904342539093e-06	0.000148658706308804	JPH1
ENSG00000104375	0.728	3.732	0.000189724188839563	0.00452187156792528	STK3
ENSG00000104435	-0.818	-3.765	0.00016621772762028	0.00408181519222861	STMN2
ENSG00000104626	0.887	4.151	3.31728109127976e-05	0.00107057707945847	ERI1
ENSG00000104728	0.356	3.197	0.00138788365550943	0.0218721384495586	ARHGEF10
ENSG00000104833	-0.932	-4.229	2.35109359188209e-05	0.000813237244986907	TUBB4A
ENSG00000104888	1.27	4.079	4.51790421581686e-05	0.00137680409347973	SLC17A7
ENSG00000104964	-0.707	-3.068	0.00215501406296514	0.0306040248485752	TLE5
ENSG00000105048	1.345	3.821	0.000133025577520227	0.00338583536361263	TNNT1
ENSG00000105088	-0.839	-3.31	0.000934158067004618	0.0160192275303716	OLFM2
ENSG00000105173	0.592	3.118	0.00181869030972516	0.0269014608313513	CCNE1
ENSG00000105370	2.178	3.326	0.000879478083613924	0.0153020111968424	LIM2
ENSG00000105379	-1.224	-7.831	4.83358066620696e-15	2.03765634959787e-12	ETFB
ENSG00000105419	-0.624	-3.142	0.00167664219966884	0.0252757366957295	MEIS3
ENSG00000105472	1.53	3.383	0.000717043661407565	0.0131783637498475	CLEC11A
ENSG00000105559	0.888	3.482	0.000498106392911201	0.00984295201226382	PLEKHA4
ENSG00000105810	-0.674	-3.244	0.00117687771744292	0.0191740101549577	CDK6
ENSG00000105854	-0.485	-2.897	0.00376520129690241	0.0466843432860419	PON2
ENSG00000105877	1.647	4.881	1.05395592702594e-06	5.68714618223195e-05	DNAH11
ENSG00000105889	1.168	3.842	0.000122151199440679	0.00316077943821247	STEAP1B
ENSG00000105967	7.227	4.311	1.62286448757532e-05	0.000598154151294839	TFEC
ENSG00000105991	4.488	2.962	0.00305899413706058	0.0401896573936306	HOXA1
ENSG00000106066	1.108	5.902	3.58635815365048e-09	3.81947143363776e-07	CPVL
ENSG00000106100	1.398	5.677	1.36869181878372e-08	1.25318909289993e-06	NOD1
ENSG00000106128	-0.841	-2.897	0.00377274913027919	0.046720672369155	GHRHR
ENSG00000106278	-0.706	-3.578	0.000346263489236005	0.00729858510905266	PTPRZ1
ENSG00000106477	-0.332	-2.94	0.00328115614853817	0.0422892959653949	CEP41
ENSG00000106546	1.642	5.558	2.73605729584558e-08	2.31649035068767e-06	AHR
ENSG00000106565	1.577	4.009	6.10611969445703e-05	0.0017680037776672	TMEM176B
ENSG00000106571	0.531	4.652	3.29170336732865e-06	0.000153120960087115	GLI3
ENSG00000106633	-1.376	-5.864	4.51707224789545e-09	4.6397440069119e-07	GCK
ENSG00000106714	-0.677	-3.243	0.00118246102120367	0.0192340022219102	CNTNAP3
ENSG00000106853	0.673	4.087	4.37913695053473e-05	0.00134260357869804	PTGR1
ENSG00000107099	1.427	3.385	0.000710728720320547	0.0130979924004429	DOCK8
ENSG00000107562	0.978	4.574	4.79202014528313e-06	0.000211256051502841	CXCL12
ENSG00000107679	0.714	4.153	3.28134126183801e-05	0.00106406955822584	PLEKHA1
ENSG00000107736	0.923	3.351	0.000804619945012456	0.0142820040239711	CDH23
ENSG00000107742	1.13	3.959	7.51783892560058e-05	0.00210269460995674	SPOCK2
ENSG00000107821	0.8	3.615	0.000300702085573454	0.00657806129900416	KAZALD1
ENSG00000107864	-0.653	-3.552	0.000381664338031925	0.00796183286605773	CPEB3
ENSG00000107968	1.135	5.896	3.72790230005373e-09	3.928859533416e-07	MAP3K8
ENSG00000108018	1.137	6.604	4.01053133239824e-11	7.44523867074114e-09	SORCS1
ENSG00000108039	0.555	6.016	1.78981228027132e-09	2.1056309006564e-07	XPNPEP1
ENSG00000108231	1.69	6.021	1.73728817371205e-09	2.05579100555926e-07	LGI1
ENSG00000108255	1.043	3.272	0.00106767444373322	0.0177960398426208	CRYBA1
ENSG00000108309	-0.787	-2.891	0.00384481200155488	0.0474099761434875	RUNDC3A
ENSG00000108379	-0.478	-3.731	0.00019059367359479	0.00452659974787627	WNT3
ENSG00000108384	0.648	3.461	0.000539099765341852	0.0104489307966402	RAD51C
ENSG00000108669	-0.679	-4.298	1.7198410402689e-05	0.000627044746843985	CYTH1
ENSG00000108691	1.522	4.145	3.40195278103642e-05	0.00109441199561641	CCL2
ENSG00000108924	1.206	3.482	0.000497528617505582	0.0098411452348245	HLF
ENSG00000108947	-0.579	-3.18	0.00147481760151994	0.0228615866329837	EFNB3
ENSG00000109084	-0.418	-3.314	0.000921251019509643	0.0158112929429836	TMEM97
ENSG00000109255	1.207	6.665	2.64548974184564e-11	5.24818479669083e-09	NMU
ENSG00000109323	0.504	3.434	0.000593776680364495	0.0112606102410268	MANBA
ENSG00000109586	0.554	3.158	0.00159053176300287	0.0243084669368301	GALNT7
ENSG00000109670	-0.524	-3.521	0.000430104561542962	0.00874632702270726	FBXW7
ENSG00000109738	0.605	3.059	0.00222152175274351	0.0311521085701766	GLRB
ENSG00000109756	-0.403	-2.911	0.0035984521068531	0.0451870296723136	RAPGEF2
ENSG00000109794	0.708	3.253	0.00114072322804364	0.0187358234735902	FAM149A
ENSG00000109805	0.583	3.459	0.000542002580944528	0.0104851072900693	NCAPG
ENSG00000109861	0.975	5.873	4.28014176789404e-09	4.4414701883762e-07	CTSC
ENSG00000110042	-0.512	-3.822	0.000132443096373381	0.00337529729863397	DTX4
ENSG00000110092	-0.539	-3.579	0.000345028778286129	0.00728774251421693	CCND1
ENSG00000110455	1.646	4.47	7.82580069841728e-06	0.000327857302551705	ACCS
ENSG00000110723	1.066	3.838	0.0001238151747274	0.00319566334261344	EXPH5
ENSG00000110799	2.741	3.323	0.000890450693977196	0.0154266008498532	VWF
ENSG00000110900	-0.759	-3.989	6.64552929916722e-05	0.00190470659162392	TSPAN11
ENSG00000110975	0.89	3.91	9.23464011981838e-05	0.00251497904205282	SYT10
ENSG00000111057	1.325	6.138	8.356609055302e-10	1.07435271277642e-07	KRT18
ENSG00000111058	0.625	2.944	0.00323728540108629	0.0419913269813981	ACSS3
ENSG00000111218	-1.106	-3.995	6.45600625154666e-05	0.00185564327414839	PRMT8
ENSG00000111247	0.609	3.561	0.000369194978528541	0.00773360288874227	RAD51AP1
ENSG00000111432	5.272	4.484	7.32237504438562e-06	0.000309328306937668	FZD10
ENSG00000111490	1.131	4.462	8.12965357150805e-06	0.000338484650245814	TBC1D30
ENSG00000111653	-0.377	-2.929	0.00340186225060445	0.0432505689878902	ING4
ENSG00000111783	-2.16	-6.507	7.67506510312707e-11	1.31614357933709e-08	RFX4
ENSG00000111799	1.1	3.433	0.000596817537169205	0.0112971027732637	COL12A1
ENSG00000111834	-0.654	-3.182	0.00146039560261797	0.0227291300318647	RSPH4A
ENSG00000111885	1.519	6.594	4.27451184665717e-11	7.86315883791889e-09	MAN1A1
ENSG00000111907	1.446	3.889	0.000100499516878026	0.00268640386265106	TPD52L1
ENSG00000111981	1.564	3.99	6.6137504493691e-05	0.0018982870970636	ULBP1
ENSG00000112041	3.362	3.738	0.00018549249108702	0.00443669096589344	TULP1
ENSG00000112137	-0.499	-2.891	0.00383936543672858	0.0473716826903676	PHACTR1
ENSG00000112175	0.681	3.491	0.000481841411272452	0.00957766302268965	BMP5
ENSG00000112183	-0.975	-5.664	1.47603307849269e-08	1.34538420465313e-06	RBM24
ENSG00000112208	0.53	2.87	0.00409947900243684	0.0497113975595452	BAG2
ENSG00000112280	0.575	3.007	0.00263916894966169	0.0356975826847622	COL9A1
ENSG00000112319	0.836	5.341	9.26059179514726e-08	6.66861476778665e-06	EYA4
ENSG00000112414	0.773	2.979	0.00288800420076776	0.0383960348242678	ADGRG6
ENSG00000112530	-0.873	-3.931	8.45832266648807e-05	0.00234137016629803	PACRG
ENSG00000112562	1.558	3.758	0.000171254275716839	0.00416506041962769	SMOC2
ENSG00000112796	0.908	3.12	0.00180836417371067	0.0268487824291999	ENPP5
ENSG00000112964	1.004	3.483	0.000495163831103593	0.00981355545776807	GHR
ENSG00000113100	-1.836	-4.803	1.56629219463249e-06	8.10586254690244e-05	CDH9
ENSG00000113396	1.504	5.447	5.11317490284727e-08	3.99479128027469e-06	SLC27A6
ENSG00000113532	-0.804	-3.984	6.78510474902096e-05	0.00193114136985936	ST8SIA4
ENSG00000113645	0.847	4.514	6.36497369459925e-06	0.000274032431298332	WWC1
ENSG00000113721	0.757	3.148	0.00164542768241594	0.0249215787078493	PDGFRB
ENSG00000113739	2.843	4.174	2.98715960620973e-05	0.000987666252151206	STC2
ENSG00000113749	2.119	3.492	0.000479941329246102	0.00954927512025062	HRH2
ENSG00000113805	1.069	3.436	0.000589439132726348	0.0111993435218006	CNTN3
ENSG00000113916	0.734	3.006	0.00264570498761181	0.0357620844517869	BCL6
ENSG00000114200	0.79	3.646	0.00026585261835175	0.00597725303594184	BCHE
ENSG00000114204	1.138	3.388	0.000702875883350123	0.012965080674193	SERPINI2
ENSG00000114279	-1.597	-6.043	1.5160410540657e-09	1.81521246917275e-07	FGF12
ENSG00000114529	1.157	4.733	2.21198670245263e-06	0.000108376636620167	C3orf52
ENSG00000114638	2.363	3.751	0.000176325818705977	0.00425770040753632	UPK1B
ENSG00000114646	0.533	3.259	0.00111823143464414	0.018486448594791	CSPG5
ENSG00000114698	0.882	4.245	2.18938550152452e-05	0.000762516620023213	PLSCR4
ENSG00000114757	-2.164	-8.47	2.45996778839853e-17	1.58851451968198e-14	PEX5L
ENSG00000114790	0.531	4.121	3.76588985132892e-05	0.0011832729990938	ARHGEF26
ENSG00000114948	-0.528	-3.625	0.000289061891925675	0.0063925326591432	ADAM23
ENSG00000115008	1.355	3.504	0.000458443013538505	0.00924884783544532	IL1A
ENSG00000115232	1.167	3.358	0.000784036301245845	0.0140223238529174	ITGA4
ENSG00000115290	1.419	4.414	1.0164929179238e-05	0.000407301667211645	GRB14
ENSG00000115353	-2.549	-5.727	1.0194744357159e-08	9.59491404963313e-07	TACR1
ENSG00000115363	1.218	3.147	0.00164918782449606	0.0249411925475917	EVA1A
ENSG00000115380	1.631	6.582	4.64998969337662e-11	8.40111977191749e-09	EFEMP1
ENSG00000115461	0.706	3.192	0.00141483847510744	0.0222276836520179	IGFBP5
ENSG00000115844	-1.689	-6.275	3.49078473663413e-10	4.90527980179109e-08	DLX2
ENSG00000115935	0.394	2.971	0.00296441948818228	0.0392572175022044	WIPF1
ENSG00000115963	-0.562	-3.214	0.00131044309760159	0.0208793827401324	RND3
ENSG00000116031	4.585	4.555	5.24035336547766e-06	0.0002295206717542	CD207
ENSG00000116035	2.316	4.024	5.72747665959398e-05	0.00169190496652386	VAX2
ENSG00000116039	3.157	4.401	1.07843705583699e-05	0.000427885761271795	ATP6V1B1
ENSG00000116096	-1.032	-3.336	0.000849054957358011	0.0148915848713759	SPR
ENSG00000116157	0.488	3.418	0.000630430248807434	0.0118118111894615	GPX7
ENSG00000116194	2.475	6.859	6.9264595502226e-12	1.61099895400867e-09	ANGPTL1
ENSG00000116285	0.77	5.323	1.01915994423106e-07	7.1606602331651e-06	ERRFI1
ENSG00000116667	-0.746	-5.417	6.05577182839761e-08	4.60671214088818e-06	C1orf21
ENSG00000116679	0.457	3.133	0.00173229069547823	0.0259075404456778	IVNS1ABP
ENSG00000116741	0.691	2.987	0.00281873222021807	0.0375738119078476	RGS2
ENSG00000116774	1.647	5.991	2.09088047522749e-09	2.40391854637661e-07	OLFML3
ENSG00000116833	-1.606	-3.296	0.000981888896767444	0.0166682230084641	NR5A2
ENSG00000116852	-0.824	-4.602	4.19221177920413e-06	0.000187261380468423	KIF21B
ENSG00000116871	-0.71	-3.176	0.00149341470458369	0.0230857498451115	MAP7D1
ENSG00000116962	1.073	5.452	4.97183890043318e-08	3.90406997645099e-06	NID1
ENSG00000116983	-1.395	-4.959	7.09686124311834e-07	4.00013892073815e-05	HPCAL4
ENSG00000116985	-1.967	-6.733	1.65735748250107e-11	3.53017143772727e-09	BMP8B
ENSG00000116991	2.091	9.321	1.15365039020533e-20	1.0610961657184e-17	SIPA1L2
ENSG00000117114	0.726	4.411	1.0272224902872e-05	0.000409977260176755	ADGRL2
ENSG00000117115	1.914	5.911	3.40191799755953e-09	3.6615856745009e-07	PADI2
ENSG00000117394	0.823	4.233	2.30960205066638e-05	0.000801626029077773	SLC2A1
ENSG00000117425	-1.071	-3.284	0.00102214130536689	0.0171785957758297	PTCH2
ENSG00000117525	1.202	3.546	0.000391090551938707	0.00810831692467185	F3
ENSG00000117595	2.49	3.024	0.00249853907766606	0.0342301545271312	IRF6
ENSG00000117598	-1.268	-4.971	6.65461950557595e-07	3.76134708646171e-05	PLPPR5
ENSG00000117600	-1.742	-4.343	1.40258411192333e-05	0.000528515633235916	PLPPR4
ENSG00000117791	-1.021	-3.032	0.00243218279152588	0.0334033608356193	MTARC2
ENSG00000118160	-1.377	-4.383	1.17122396418824e-05	0.000457523492574306	SLC8A2
ENSG00000118276	0.577	2.936	0.00332334726988118	0.0425631046041691	B4GALT6
ENSG00000118292	0.778	4.916	8.82726771596033e-07	4.85379788675156e-05	C1orf54
ENSG00000118322	-2.746	-3.266	0.00109165173381597	0.0181268071857971	ATP10B
ENSG00000118407	0.819	3.808	0.000140101491522722	0.00354369210120285	FILIP1
ENSG00000118432	-1.223	-6.488	8.67985306149404e-11	1.43964612048633e-08	CNR1
ENSG00000118495	-1.168	-4.491	7.09206523215519e-06	0.000301487268850126	PLAGL1
ENSG00000118689	0.657	2.959	0.00308407821592624	0.040471026393818	FOXO3
ENSG00000118702	-1.633	-4.103	4.07805262762459e-05	0.00126176444831779	GHRH
ENSG00000118733	-0.88	-3.586	0.000336088073724567	0.00713614078889467	OLFM3
ENSG00000118898	-0.873	-3.6	0.000318590764670159	0.00686207612202873	PPL
ENSG00000118985	1.34	6.487	8.75153455265456e-11	1.43973415994281e-08	ELL2
ENSG00000119139	0.476	2.914	0.00356826640250768	0.0449308467048804	TJP2
ENSG00000119227	1.434	3.303	0.000955566453959758	0.0162977973663909	PIGZ
ENSG00000119283	-1.594	-4.865	1.14415177688225e-06	6.07661711422898e-05	TRIM67
ENSG00000119514	0.539	3.976	7.01246725223512e-05	0.00198801032891201	GALNT12
ENSG00000119614	6.397	3.587	0.000334582426992679	0.00712660569494407	VSX2
ENSG00000119655	0.773	3.692	0.000222749286865229	0.0051453559585821	NPC2
ENSG00000119862	1.057	5.626	1.84587448693567e-08	1.64543040718693e-06	LGALSL
ENSG00000119913	-4.937	-4.714	2.42927099652857e-06	0.00011738804210527	TECTB
ENSG00000119938	0.682	3.239	0.00120014375892016	0.0194434819549636	PPP1R3C
ENSG00000119946	0.661	2.952	0.00315949791515165	0.0413301374052545	CNNM1
ENSG00000119950	0.764	5.011	5.41837746422264e-07	3.15967919275346e-05	MXI1
ENSG00000120156	1.503	5.535	3.11088089548147e-08	2.60118491405238e-06	TEK
ENSG00000120251	-1.1	-3.548	0.000388786754169506	0.00807710469262828	GRIA2
ENSG00000120256	0.614	4.355	1.32902582478804e-05	0.000506456451310471	LRP11
ENSG00000120341	0.928	4.001	6.30582364605414e-05	0.00181764019199296	SEC16B
ENSG00000120539	0.474	3.201	0.00136896586168943	0.0216414251650669	MASTL
ENSG00000120645	-1.293	-4.27	1.95235969415824e-05	0.000693087691426176	IQSEC3
ENSG00000120647	0.489	3.611	0.00030450573249429	0.00663973437179089	CCDC77
ENSG00000120685	-0.436	-3.594	0.000325833613330427	0.00698436776031906	PROSER1
ENSG00000120756	0.754	3.223	0.00126689658716648	0.0203457559058045	PLS1
ENSG00000120833	-0.59	-3.784	0.000154614293391	0.00386249410711961	SOCS2
ENSG00000121236	0.869	3.715	0.000203112140491808	0.00476795146502521	TRIM6
ENSG00000121316	1.185	4.729	2.2515253567024e-06	0.000110047380659114	PLBD1
ENSG00000121361	-1.005	-3.292	0.000994451348105711	0.0168390987689699	KCNJ8
ENSG00000121440	1.772	7.243	4.39948314347445e-13	1.34884153648796e-10	PDZRN3
ENSG00000121578	0.517	3.341	0.000834221308425437	0.0146659150095471	B4GALT4
ENSG00000121898	4.411	8.458	2.71423873981817e-17	1.66432184546123e-14	CPXM2
ENSG00000121904	-0.731	-3.798	0.00014585486166545	0.0036663020196278	CSMD2
ENSG00000122012	-0.927	-3.782	0.000155409256648555	0.00387539215034248	SV2C
ENSG00000122176	2.816	4.038	5.39879221338425e-05	0.00160778541777735	FMOD
ENSG00000122254	1.654	3.551	0.00038402260785105	0.00800277803281772	HS3ST2
ENSG00000122420	1.031	3.483	0.000496448225425923	0.00982938340654946	PTGFR
ENSG00000122644	0.736	3.502	0.000462022345246481	0.00930250960802243	ARL4A
ENSG00000122694	0.528	3.096	0.00196459002252777	0.0287028730006133	GLIPR2
ENSG00000122884	0.677	3.146	0.00165239877377976	0.0249524546174877	P4HA1
ENSG00000123130	0.617	3.619	0.000296029790825401	0.00651813146610662	ACOT9
ENSG00000123146	1.414	3.022	0.0025135995076876	0.0343666797554449	ADGRE5
ENSG00000123307	2.911	4.677	2.91415850536129e-06	0.000138471660164253	NEUROD4
ENSG00000123374	0.324	3.249	0.0011580740677999	0.018943919775207	CDK2
ENSG00000123405	1.294	3.661	0.000250956579194283	0.0056993337598163	NFE2
ENSG00000123485	0.49	2.938	0.00330162616478671	0.0424664491330158	HJURP
ENSG00000123496	-2.739	-10.479	1.08208794619474e-25	1.88504596128455e-22	IL13RA2
ENSG00000123560	-0.433	-3.077	0.00208887964931694	0.0300415634000912	PLP1
ENSG00000123643	-0.527	-3.445	0.000571580229125355	0.0109215542364037	SLC36A1
ENSG00000123892	1.33	9.118	7.663128372103e-20	6.74188706997844e-17	RAB38
ENSG00000124126	-0.989	-5.14	2.7485616427853e-07	1.74896681892329e-05	PREX1
ENSG00000124145	1.062	4.073	4.63981681221682e-05	0.00141182997286026	SDC4
ENSG00000124151	-0.505	-3.716	0.000202492763123984	0.00475893270826228	NCOA3
ENSG00000124191	-1.213	-3.863	0.000112213606413193	0.00294888613736487	TOX2
ENSG00000124194	-0.971	-3.318	0.000906772112975969	0.0156370174929229	GDAP1L1
ENSG00000124491	1.95	6.195	5.81157147507385e-10	7.73665452619207e-08	F13A1
ENSG00000124557	2.496	2.907	0.00364921284911893	0.0455960917440878	BTN1A1
ENSG00000124743	0.981	3.068	0.00215741403895962	0.0306040248485752	KLHL31
ENSG00000124785	-1.494	-3.853	0.000116651400060586	0.0030536107118059	NRN1
ENSG00000124818	-2.839	-5.073	3.91625254445746e-07	2.43083957782505e-05	OPN5
ENSG00000125246	1.146	6.066	1.30848175121124e-09	1.59725136704361e-07	CLYBL
ENSG00000125355	0.618	4.734	2.20032356819275e-06	0.000108066862627137	TMEM255A
ENSG00000125378	1.093	3.465	0.000531099896359715	0.0103673025145123	BMP4
ENSG00000125462	-5.148	-10.186	2.28084758180318e-24	2.88455942611171e-21	C1orf61
ENSG00000125637	1.673	5.042	4.6064684516024e-07	2.78244445128879e-05	PSD4
ENSG00000125740	1.805	3.208	0.00133893997890535	0.0212664446414049	FOSB
ENSG00000125744	-0.646	-3.45	0.000560896742916772	0.0107859667169121	RTN2
ENSG00000125821	-0.534	-2.95	0.00317569169357795	0.0414581428513225	DTD1
ENSG00000125864	-0.912	-3.411	0.00064686892232727	0.0120528477378382	BFSP1
ENSG00000125869	4.422	4.646	3.38570187979146e-06	0.000156652014546632	LAMP5
ENSG00000125931	-1.802	-5.759	8.47098953584621e-09	8.16240348846896e-07	CITED1
ENSG00000125966	-1.181	-3.902	9.54982607427085e-05	0.00258689063738783	MMP24
ENSG00000126010	-0.892	-3.198	0.00138286358781549	0.02181001145709	GRPR
ENSG00000126016	-1.008	-6.357	2.06084885252197e-10	3.06627033314575e-08	AMOT
ENSG00000126756	-0.647	-3.214	0.00131036013513177	0.0208793827401324	UXT
ENSG00000126785	-1.046	-3.151	0.0016286162783869	0.0247410288236929	RHOJ
ENSG00000126822	0.959	4.094	4.24291516026391e-05	0.00130877116262104	PLEKHG3
ENSG00000126878	-0.538	-3.723	0.000197195333551626	0.00465606484762795	AIF1L
ENSG00000127084	-1.342	-3.901	9.58731252915825e-05	0.00259357311534114	FGD3
ENSG00000127152	-0.816	-2.946	0.00321656417083404	0.0418188198803782	BCL11B
ENSG00000127241	-2.501	-6.674	2.48095442388566e-11	5.03830967862478e-09	MASP1
ENSG00000127252	1.188	3.842	0.000121948269931638	0.00315956881186518	PLAAT1
ENSG00000127585	-1.058	-4.329	1.50019887104638e-05	0.000560083471505969	FBXL16
ENSG00000127863	1.732	5.773	7.76568045582711e-09	7.66529483042251e-07	TNFRSF19
ENSG00000128045	1.147	4.615	3.93917183201393e-06	0.000178320228234456	RASL11B
ENSG00000128052	1.939	5.592	2.2383373048977e-08	1.96072534045909e-06	KDR
ENSG00000128165	1.651	3.009	0.00262210375883497	0.035514236653297	ADM2
ENSG00000128482	-0.684	-2.907	0.00364459905109778	0.0455960917440878	RNF112
ENSG00000128567	-0.487	-3.617	0.000298543575776882	0.0065424812256513	PODXL
ENSG00000128573	1.026	4.011	6.04852553425826e-05	0.00175598155216235	FOXP2
ENSG00000128578	0.549	2.902	0.00370574173094311	0.0460883121853927	STRIP2
ENSG00000128683	-1.936	-6.357	2.06012157998242e-10	3.06627033314575e-08	GAD1
ENSG00000128805	-1.028	-5.931	3.01077446320729e-09	3.29313628448646e-07	ARHGAP22
ENSG00000128833	0.903	4.435	9.20519734072814e-06	0.000375538645543617	MYO5C
ENSG00000128849	1.7	5.984	2.17472370313545e-09	2.45840972809754e-07	CGNL1
ENSG00000128917	1.27	5.366	8.02912418754388e-08	5.95125743351467e-06	DLL4
ENSG00000128918	1.454	3.012	0.00259578490425135	0.0352239520396388	ALDH1A2
ENSG00000129595	-0.673	-4.761	1.92210935697172e-06	9.57977409810905e-05	EPB41L4A
ENSG00000129654	-1.848	-5.656	1.54531099737881e-08	1.40221381309238e-06	FOXJ1
ENSG00000129680	-0.519	-3.365	0.000764318085028519	0.0137357737452053	MAP7D3
ENSG00000129757	-1.062	-4.37	1.24365615106615e-05	0.000479340613653783	CDKN1C
ENSG00000129990	-0.883	-2.987	0.00281347223686153	0.0375284184000613	SYT5
ENSG00000130037	-1.666	-3.322	0.000894045037521369	0.0154756213295508	KCNA5
ENSG00000130066	0.924	4.765	1.88756545001121e-06	9.43083626690785e-05	SAT1
ENSG00000130147	-0.634	-3.959	7.52335506601769e-05	0.00210269460995674	SH3BP4
ENSG00000130226	-1.01	-5.033	4.82558278522057e-07	2.88892507866681e-05	DPP6
ENSG00000130433	1.162	3.45	0.000561286036714034	0.0107859667169121	CACNG6
ENSG00000130477	-0.905	-3.843	0.000121448882416196	0.00315108280270574	UNC13A
ENSG00000130528	2.278	4.793	1.64087224279504e-06	8.39845509184912e-05	HRC
ENSG00000130540	0.672	2.944	0.00323715586683337	0.0419913269813981	SULT4A1
ENSG00000130558	-0.916	-4.541	5.58740564820769e-06	0.000242727012916425	OLFM1
ENSG00000130829	1.466	3.442	0.00057823050474996	0.0110298188389726	DUSP9
ENSG00000131089	-0.465	-3.083	0.0020495012698014	0.0295803553455287	ARHGEF9
ENSG00000131459	0.489	3.067	0.00216425472078975	0.03066785313388	GFPT2
ENSG00000131730	2.344	3.348	0.000812956145728739	0.0143749453570922	CKMT2
ENSG00000131771	-1.17	-4.18	2.91493444509361e-05	0.000971724851671652	PPP1R1B
ENSG00000131778	0.505	3.273	0.00106249397957743	0.0177457729112378	CHD1L
ENSG00000131831	-1.515	-3.873	0.000107595882801726	0.00284974173886509	RAI2
ENSG00000131914	0.534	2.941	0.00326790376567191	0.0422260745200327	LIN28A
ENSG00000132294	0.579	3.342	0.000831759735008868	0.0146407034484537	EFR3A
ENSG00000132321	0.626	3.859	0.000113979488785839	0.00298753232588271	IQCA1
ENSG00000132334	0.502	2.978	0.00290414833605986	0.0385853194879653	PTPRE
ENSG00000132376	-0.666	-3.646	0.000266734301606275	0.00599042019201218	INPP5K
ENSG00000132436	0.596	2.916	0.00354469315930442	0.0446896361859968	FIGNL1
ENSG00000132437	-0.852	-3.682	0.000231327834995813	0.00531922584220487	DDC
ENSG00000132688	-0.576	-3.861	0.000113114407475071	0.00296870302886908	NES
ENSG00000132718	-0.685	-2.911	0.00360198022855913	0.0451870296723136	SYT11
ENSG00000132854	2.42	4.792	1.64785708464577e-06	8.39909020347785e-05	KANK4
ENSG00000133019	1.205	4.433	9.29039398519269e-06	0.000378251755111417	CHRM3
ENSG00000133110	1.616	4.297	1.73372107055338e-05	0.000630968450767043	POSTN
ENSG00000133124	0.909	4.74	2.14142252226604e-06	0.000105687035946472	IRS4
ENSG00000133131	0.656	3.406	0.000659465397427427	0.0122312395205719	MORC4
ENSG00000133636	3.775	4.483	7.36611592126127e-06	0.00031052782430567	NTS
ENSG00000133805	1.522	5.757	8.58648635065871e-09	8.21141664044365e-07	AMPD3
ENSG00000134107	0.861	3.298	0.000973768753731864	0.0165442575413638	BHLHE40
ENSG00000134138	0.932	3.294	0.000986706077791431	0.0167359576564205	MEIS2
ENSG00000134215	1.36	6.462	1.03530529164826e-10	1.66265099813512e-08	VAV3
ENSG00000134245	-0.786	-3.258	0.00112224094130849	0.0185224677384807	WNT2B
ENSG00000134253	0.568	3.63	0.000283566264291481	0.00629853277490462	TRIM45
ENSG00000134326	1.18	5.58	2.40770874522347e-08	2.08205070340158e-06	CMPK2
ENSG00000134333	1.079	3.892	9.95291432441866e-05	0.00266751286562399	LDHA
ENSG00000134369	1.288	5.357	8.47387595842891e-08	6.19021227504725e-06	NAV1
ENSG00000134376	-1.192	-5.9	3.63626801614023e-09	3.85234991134018e-07	CRB1
ENSG00000134504	0.327	3.163	0.00156292473332902	0.0239770902038762	KCTD1
ENSG00000134569	2.086	8.331	8.0345253810093e-17	4.64510345956352e-14	LRP4
ENSG00000134602	0.58	3.073	0.00211818367879848	0.0302058314077398	STK26
ENSG00000134709	0.984	5.018	5.21771322932952e-07	3.07814656546597e-05	HOOK1
ENSG00000134762	1.029	3.137	0.00170781528044261	0.0255982534813009	DSC3
ENSG00000134775	-0.582	-5.464	4.65759886556041e-08	3.70409333370008e-06	FHOD3
ENSG00000134873	1.188	6.066	1.31032234706814e-09	1.59725136704361e-07	CLDN10
ENSG00000134874	0.474	4.026	5.66576733841382e-05	0.00167857689740562	DZIP1
ENSG00000134917	-1.365	-4.398	1.09238146562961e-05	0.000432265202581736	ADAMTS8
ENSG00000134982	-0.705	-2.995	0.00274579749192508	0.0367711530437485	APC
ENSG00000135045	0.529	3.183	0.00145935294031721	0.0227291300318647	C9orf40
ENSG00000135047	0.406	3.333	0.000859221150218018	0.0150400864832713	CTSL
ENSG00000135144	-1.169	-4.954	7.27939623661054e-07	4.06902162563023e-05	DTX1
ENSG00000135185	0.603	2.997	0.00272936490645857	0.036575297272973	TMEM243
ENSG00000135269	0.958	4.784	1.71964548651943e-06	8.72105925306284e-05	TES
ENSG00000135272	0.547	3.06	0.00221150006114504	0.0310546174443234	MDFIC
ENSG00000135298	-0.705	-3.512	0.000444334854540579	0.00898213364798064	ADGRB3
ENSG00000135299	-0.837	-6.416	1.39865266170383e-10	2.19393307050985e-08	ANKRD6
ENSG00000135314	0.69	2.941	0.0032672554766084	0.0422260745200327	KHDC1
ENSG00000135324	-1.335	-5.803	6.52725054431975e-09	6.5710902867816e-07	MRAP2
ENSG00000135333	1.846	7.543	4.59617325950537e-14	1.60350975700157e-11	EPHA7
ENSG00000135334	-0.521	-3.171	0.00151903164154566	0.0233746047655333	AKIRIN2
ENSG00000135424	0.83	3.468	0.000523854160429846	0.0102814635657594	ITGA7
ENSG00000135454	-0.803	-4.617	3.88476811628097e-06	0.000176647826590888	B4GALNT1
ENSG00000135506	-0.596	-3.474	0.000512103437262923	0.0100703722575464	OS9
ENSG00000135525	0.925	3.603	0.000314174257996756	0.00679200439162858	MAP7
ENSG00000135547	-1.17	-3.255	0.00113414335508724	0.0186428844761904	HEY2
ENSG00000135605	1.168	3.617	0.000297751808581298	0.00653471566880971	TEC
ENSG00000135638	6.526	5.483	4.18487452399827e-08	3.40084080293595e-06	EMX1
ENSG00000135750	0.853	3.498	0.000469299728917857	0.00939649858776406	KCNK1
ENSG00000135842	1.417	4.293	1.76458244740887e-05	0.000637612961130689	NIBAN1
ENSG00000136040	-0.816	-3.87	0.000109014791104198	0.00288354810195223	PLXNC1
ENSG00000136059	1.184	2.93	0.00338646996546824	0.0431247449661736	VILL
ENSG00000136111	0.885	5.018	5.21493731760618e-07	3.07814656546597e-05	TBC1D4
ENSG00000136147	0.638	3.37	0.000751167472260326	0.0136199586032148	PHF11
ENSG00000136160	-1.578	-6.296	3.05007689443401e-10	4.40845042563373e-08	EDNRB
ENSG00000136205	-0.562	-3.185	0.00144537561548128	0.022584691566999	TNS3
ENSG00000136267	-0.998	-4.822	1.42437334015606e-06	7.44759548787023e-05	DGKB
ENSG00000136352	-2.165	-10.402	2.43605557319749e-25	3.52097032311794e-22	NKX2-1
ENSG00000136383	1.122	4.381	1.18306737567857e-05	0.000460372468208768	ALPK3
ENSG00000136449	1.266	3.006	0.00264764866649576	0.0357644664663163	MYCBPAP
ENSG00000136492	0.58	3.214	0.00130921115997597	0.0208793827401324	BRIP1
ENSG00000136535	4.498	4.378	1.19516429090128e-05	0.000464187129105326	TBR1
ENSG00000136542	1.449	3.579	0.000344621164528751	0.00728673904309224	GALNT5
ENSG00000136750	-1.509	-4.364	1.27693392523844e-05	0.000491231140250949	GAD2
ENSG00000136770	0.649	3.227	0.00124910592960242	0.020123931915211	DNAJC1
ENSG00000136842	-1.455	-4.983	6.26135217153123e-07	3.5689707377728e-05	TMOD1
ENSG00000136943	0.627	3.643	0.000268974025322839	0.00602734153090548	CTSV
ENSG00000136960	1.594	7.64	2.17697331345552e-14	8.15760277736526e-12	ENPP2
ENSG00000136982	0.796	4.129	3.63721307520323e-05	0.00115178414048102	DSCC1
ENSG00000136999	1.356	4.134	3.55808616428294e-05	0.00113342445360621	CCN3
ENSG00000137252	-1.576	-3.073	0.00211821471547234	0.0302058314077398	HCRTR2
ENSG00000137267	-0.799	-2.949	0.0031895866504706	0.0415761894159365	TUBB2A
ENSG00000137269	0.657	5.274	1.33233538738242e-07	9.13891747921468e-06	LRRC1
ENSG00000137434	-0.743	-3.071	0.00213022479852993	0.0303557033790516	C6orf52
ENSG00000137449	-0.868	-2.87	0.00410023832601339	0.0497113975595452	CPEB2
ENSG00000137460	0.773	4.437	9.11711455982482e-06	0.000372696592157687	FHDC1
ENSG00000137462	1.294	3.448	0.000564291017204737	0.0108152490914039	TLR2
ENSG00000137502	-0.866	-3.244	0.00117915352605762	0.019195632823633	RAB30
ENSG00000137507	1.46	2.97	0.0029810207571448	0.0394254607979248	LRRC32
ENSG00000137571	-0.82	-3.753	0.000174569223193521	0.00422536869775227	SLCO5A1
ENSG00000137628	0.924	3.669	0.000243880613935484	0.00556989189953105	DDX60
ENSG00000137642	0.944	4.198	2.69356143915888e-05	0.000906892108508818	SORL1
ENSG00000137764	-0.799	-5.337	9.44671046771428e-08	6.72877138240799e-06	MAP2K5
ENSG00000137834	0.935	3.462	0.000535518275725278	0.0103994359974098	SMAD6
ENSG00000138061	3.047	4.271	1.9447295948138e-05	0.000691592326029126	CYP1B1
ENSG00000138162	-0.523	-2.952	0.00315314357119319	0.0412969968693167	TACC2
ENSG00000138172	1.763	3.332	0.000862923476356164	0.0150918379810432	CALHM2
ENSG00000138175	-0.44	-3.382	0.000719736981573961	0.0132038783519031	ARL3
ENSG00000138193	0.476	2.998	0.00271927521587356	0.0364642372387021	PLCE1
ENSG00000138346	0.512	3.28	0.0010388436691846	0.0173848566008512	DNA2
ENSG00000138386	0.498	3.319	0.0009033956981119	0.015624112778884	NAB1
ENSG00000138434	0.574	3.268	0.00108418593768415	0.0180415316192754	ITPRID2
ENSG00000138613	-0.472	-3.35	0.00080934574857112	0.0143281812968824	APH1B
ENSG00000138639	1.864	5.567	2.59738308100228e-08	2.2270358747492e-06	ARHGAP24
ENSG00000138646	0.927	3.176	0.00149257478782211	0.0230857498451115	HERC5
ENSG00000138658	0.6	3.289	0.00100530030539457	0.0169943623054796	ZGRF1
ENSG00000138670	-1.086	-4.657	3.20981275390392e-06	0.000150697357483169	RASGEF1B
ENSG00000138696	1.087	3.492	0.000479884401832673	0.00954927512025062	BMPR1B
ENSG00000138798	1.658	5.065	4.08142062429475e-07	2.49509203421765e-05	EGF
ENSG00000138821	0.926	3.977	6.96950270761289e-05	0.00198072875405262	SLC39A8
ENSG00000138823	-2.822	-9.924	3.28653832509082e-23	3.91194723577722e-20	MTTP
ENSG00000138829	0.738	4.065	4.79871780319124e-05	0.00145362357406549	FBN2
ENSG00000138944	-0.917	-4.239	2.24802043294115e-05	0.000781592671143714	SHISAL1
ENSG00000139117	2.218	8.263	1.41845765521876e-16	7.97291407037546e-14	CPNE8
ENSG00000139155	-3.131	-10.577	3.82153313920705e-26	7.73287230718547e-23	SLCO1C1
ENSG00000139219	1.164	4.859	1.17927545737634e-06	6.24676410471474e-05	COL2A1
ENSG00000139263	0.704	3.936	8.28521816125674e-05	0.00229659437661685	LRIG3
ENSG00000139292	1.668	5.165	2.41043876698799e-07	1.56833531993575e-05	LGR5
ENSG00000139304	2.502	3.711	0.000206733056607437	0.00484732723111412	PTPRQ
ENSG00000139330	3.417	3.5	0.000465503366040516	0.00934470298792642	KERA
ENSG00000139352	-1.36	-6.486	8.84363537371885e-11	1.44315291763872e-08	ASCL1
ENSG00000139438	-0.66	-2.876	0.004030412940527	0.0491001841370042	FAM222A
ENSG00000139679	1.982	4.794	1.63372427140343e-06	8.39045955123059e-05	LPAR6
ENSG00000139722	-0.758	-4.17	3.051446652931e-05	0.00100167455424571	VPS37B
ENSG00000139734	0.558	3.328	0.000873696840347368	0.0152276103052791	DIAPH3
ENSG00000139767	-0.678	-3.151	0.00162808996069567	0.0247410288236929	SRRM4
ENSG00000139800	1.037	4.46	8.21418635948021e-06	0.000340285256652564	ZIC5
ENSG00000139926	0.6	3.366	0.000761297487357774	0.0137205015934839	FRMD6
ENSG00000139946	-0.535	-3.364	0.000769087527048496	0.0137843101061349	PELI2
ENSG00000140092	0.861	3.925	8.65936710934265e-05	0.00238722470650611	FBLN5
ENSG00000140323	-1.035	-3.628	0.000285121868471311	0.00631921249563743	DISP2
ENSG00000140416	0.55	3.175	0.00149809292666802	0.0231227386507455	TPM1
ENSG00000140459	1.672	5.809	6.29735832237154e-09	6.3713522826594e-07	CYP11A1
ENSG00000140481	1.392	3.6	0.000317869454130309	0.00685723710482602	CCDC33
ENSG00000140538	-1.121	-7.063	1.63055703766497e-12	4.28497683859099e-10	NTRK3
ENSG00000140848	-0.539	-3.245	0.00117257935839539	0.0191193741475671	CPNE2
ENSG00000140859	-0.849	-3.85	0.00011809845266007	0.00308351250267937	KIFC3
ENSG00000140873	3.738	4.211	2.5395446357289e-05	0.000866571428397544	ADAMTS18
ENSG00000140937	0.577	3.694	0.000221148557658114	0.00512006986751937	CDH11
ENSG00000141098	-0.66	-3.125	0.00177772309465868	0.0264307324176477	GFOD2
ENSG00000141198	0.786	4.72	2.35414235813679e-06	0.000114509785136774	TOM1L1
ENSG00000141314	0.783	3.926	8.65331622588483e-05	0.00238722470650611	RHBDL3
ENSG00000141540	-1.451	-4.778	1.77377832379357e-06	8.9507242847788e-05	TTYH2
ENSG00000141570	-0.593	-2.928	0.00341609961936306	0.0433656058957412	CBX8
ENSG00000141580	-0.419	-3.03	0.00244518507360344	0.0335446237046546	WDR45B
ENSG00000141622	-0.32	-3	0.00269699244108242	0.036198896567607	RNF165
ENSG00000141668	1.695	7.962	1.69248101971321e-15	7.96450079858065e-13	CBLN2
ENSG00000141682	0.819	2.938	0.00329877092157835	0.04246223256879	PMAIP1
ENSG00000141738	2.942	3.377	0.000732257405971024	0.0133608914425822	GRB7
ENSG00000142227	0.886	4.488	7.18020347908631e-06	0.00030459416645558	EMP3
ENSG00000142494	1.036	3.586	0.000335797011154265	0.00713614078889467	SLC47A1
ENSG00000142632	1.029	3.138	0.00170147349773191	0.0255410357764133	ARHGEF19
ENSG00000142661	2.759	3.282	0.00103019337662187	0.0172708889610136	MYOM3
ENSG00000142700	4.286	7.524	5.33287013283754e-14	1.82899368030454e-11	DMRTA2
ENSG00000142731	0.62	2.91	0.0036181807452414	0.0453056233786879	PLK4
ENSG00000142794	0.466	3.329	0.000871319697485585	0.0152205896509517	NBPF3
ENSG00000142961	0.43	3.093	0.00198019639667116	0.0288891666089697	MOB3C
ENSG00000143036	1.324	4.569	4.89973037857293e-06	0.000215534878718311	SLC44A3
ENSG00000143061	0.483	3.033	0.00241852817400959	0.0332799481172607	IGSF3
ENSG00000143162	0.871	4.735	2.19233014652365e-06	0.000107936254294175	CREG1
ENSG00000143167	1.105	3.266	0.0010919979223863	0.0181268071857971	GPA33
ENSG00000143171	-2.143	-8.169	3.11311755952823e-16	1.61522907223215e-13	RXRG
ENSG00000143248	1.401	5.272	1.35182935716143e-07	9.17928424233606e-06	RGS5
ENSG00000143333	-0.698	-3.091	0.00199296207047273	0.0290126528748314	RGS16
ENSG00000143341	1.015	3.488	0.000487546838562149	0.0096720689002991	HMCN1
ENSG00000143355	-0.645	-3.262	0.00110711968119462	0.0183327060138896	LHX9
ENSG00000143476	0.474	3.041	0.00235984616139862	0.0326617558658694	DTL
ENSG00000143603	-0.622	-3.3	0.000966870116445529	0.0164546819228556	KCNN3
ENSG00000143674	1.217	5.04	4.6581125958345e-07	2.80526513025926e-05	MAP3K21
ENSG00000143768	2.452	3.463	0.000534845321865543	0.0103994359974098	LEFTY2
ENSG00000143995	1.771	6.621	3.56270556633233e-11	6.73750907801258e-09	MEIS1
ENSG00000144285	-0.769	-3.324	0.000887718706787376	0.0154056501130725	SCN1A
ENSG00000144331	1.432	3.527	0.000420450002979398	0.0085773589496225	ZNF385B
ENSG00000144355	-2.002	-6.523	6.8775136249702e-11	1.19971110518338e-08	DLX1
ENSG00000144395	0.882	2.901	0.00371453498159666	0.0461692968996366	CCDC150
ENSG00000144460	-0.825	-2.943	0.00325108695844579	0.042080495341299	NYAP2
ENSG00000144596	-2.481	-10.344	4.45403774948961e-25	6.00849692406149e-22	GRIP2
ENSG00000144644	4.421	3.501	0.000463668319070434	0.00931710867566062	GADL1
ENSG00000144645	0.512	2.92	0.00349478412988086	0.0441429193933453	OSBPL10
ENSG00000144655	0.93	2.935	0.00333596985924004	0.0426426722057626	CSRNP1
ENSG00000144677	0.691	5.733	9.86511219593473e-09	9.37185658613799e-07	CTDSPL
ENSG00000144681	0.587	3.493	0.000477924389463788	0.00952788179389138	STAC
ENSG00000144824	0.774	4.015	5.93983873107378e-05	0.00173188237353426	PHLDB2
ENSG00000144834	-0.843	-3.23	0.00123827693302616	0.0199653655297086	TAGLN3
ENSG00000144857	1.822	5.223	1.76338717969637e-07	1.16990621577561e-05	BOC
ENSG00000144959	0.63	3.612	0.000303921273271528	0.0066341391204416	NCEH1
ENSG00000145016	-0.468	-3.189	0.00142645316419723	0.0223754106802566	RUBCN
ENSG00000145248	-0.806	-3.127	0.00176478236495171	0.0263156751324966	SLC10A4
ENSG00000145309	-1.179	-4.508	6.55698832285285e-06	0.00028110309049349	CABS1
ENSG00000145358	2.178	6.412	1.43292398121555e-10	2.23040128922281e-08	DDIT4L
ENSG00000145362	-0.761	-4.6	4.22736862512525e-06	0.000188230748874432	ANK2
ENSG00000145365	0.927	4.942	7.71479439866609e-07	4.30051968752089e-05	TIFA
ENSG00000145390	0.7	3.914	9.06167413807041e-05	0.00247453409155	USP53
ENSG00000145391	0.555	3.453	0.000555140616132036	0.0107187694345723	SETD7
ENSG00000145428	0.796	4.356	1.32692702046067e-05	0.000506456451310471	RNF175
ENSG00000145431	0.818	5.309	1.10413939776078e-07	7.67775282257366e-06	PDGFC
ENSG00000145451	-1.41	-3.221	0.00127779756035716	0.0204558810394202	GLRA3
ENSG00000145526	2.532	7.876	3.38789197985664e-15	1.55804532300907e-12	CDH18
ENSG00000145569	0.655	4.018	5.86605105790236e-05	0.00172046262082709	OTULINL
ENSG00000145604	0.414	2.911	0.00360647654661658	0.0451870296723136	SKP2
ENSG00000145623	1.109	3.264	0.00109680050333806	0.0181916050697095	OSMR
ENSG00000145626	1.856	3.097	0.00195429722212709	0.0285731244868075	UGT3A1
ENSG00000145685	0.572	4.221	2.43651461953849e-05	0.000833096625551635	LHFPL2
ENSG00000145692	2.127	4.029	5.59517985592037e-05	0.00166009478569719	BHMT
ENSG00000145721	-0.536	-2.945	0.00322803253892939	0.0419250567556073	LIX1
ENSG00000145779	0.539	2.87	0.00410915721847207	0.0497301413371904	TNFAIP8
ENSG00000145808	1.394	3.37	0.000750500426814834	0.0136199586032148	ADAMTS19
ENSG00000145824	-1.1	-2.875	0.0040424814248005	0.0491879805356814	CXCL14
ENSG00000146006	-0.733	-3.252	0.00114520268411721	0.0187941413731644	LRRTM2
ENSG00000146122	1.883	6.393	1.62858487116824e-10	2.49654658091586e-08	DAAM2
ENSG00000146242	1.274	7.713	1.23249000526863e-14	4.89008534443348e-12	TPBG
ENSG00000146250	2.075	8.795	1.43085695913869e-18	1.07234779882116e-15	PRSS35
ENSG00000146285	-1.247	-2.936	0.00332006965900498	0.0425631046041691	SCML4
ENSG00000146374	4.302	5.066	4.06754224575002e-07	2.49414294978036e-05	RSPO3
ENSG00000146530	1.047	3.345	0.000821885862817753	0.0145120946196485	VWDE
ENSG00000146592	0.831	2.951	0.00316596347576346	0.0413578250045666	CREB5
ENSG00000146648	0.692	3.171	0.00151835626503651	0.0233746047655333	EGFR
ENSG00000146700	2.088	5.482	4.21620452659611e-08	3.4125959438269e-06	SSC4D
ENSG00000147010	0.428	3.077	0.00209426700711371	0.0300615485446016	SH3KBP1
ENSG00000147027	0.706	3.888	0.000100924228834057	0.00269419758635508	TMEM47
ENSG00000147119	-1.221	-3.571	0.000355056401928014	0.00746060881932851	CHST7
ENSG00000147202	2.486	6.578	4.7766654668677e-11	8.55361289575821e-09	DIAPH2
ENSG00000147223	2.601	3.35	0.000806728516870104	0.0142943533615294	RIPPLY1
ENSG00000147231	-0.588	-3.758	0.000171167073134946	0.00416506041962769	RADX
ENSG00000147234	-0.958	-5.012	5.40064280118719e-07	3.15967919275346e-05	FRMPD3
ENSG00000147246	-1.817	-7.108	1.18113522309439e-12	3.18670283190866e-10	HTR2C
ENSG00000147256	-1.336	-3.623	0.000290815135887509	0.006417278380244	ARHGAP36
ENSG00000147383	-0.694	-3.272	0.00106726900509303	0.0177960398426208	NSDHL
ENSG00000147394	1.176	6.211	5.28146719883268e-10	7.17251602472344e-08	ZNF185
ENSG00000147481	-1.173	-3.126	0.00177467328517746	0.0264047896511514	SNTG1
ENSG00000147488	-1.643	-7.658	1.89366235771001e-14	7.36889573235809e-12	ST18
ENSG00000147676	1.283	6.159	7.33032355869778e-10	9.50827546219548e-08	MAL2
ENSG00000147869	-3.29	-4.714	2.430718539269e-06	0.00011738804210527	CER1
ENSG00000147912	-0.92	-4.89	1.00927610694845e-06	5.46061551446572e-05	FBXO10
ENSG00000148408	-0.733	-3.838	0.000124061991088054	0.00319795463651819	CACNA1B
ENSG00000148488	2.323	5.92	3.21842619439454e-09	3.48261251569912e-07	ST8SIA6
ENSG00000148600	-0.72	-4.067	4.76816386361805e-05	0.00144653366986974	CDHR1
ENSG00000148700	1.131	6.11	9.941298081183e-10	1.24945445138347e-07	ADD3
ENSG00000148798	-0.747	-2.93	0.00339195920013351	0.0431674807639632	INA
ENSG00000148826	-2.726	-3.782	0.000155513636079965	0.00387539215034248	NKX6-2
ENSG00000148841	-0.626	-3.328	0.000874900699656561	0.0152354695848111	ITPRIP
ENSG00000148908	0.831	2.985	0.00283560557466387	0.037773850430101	RGS10
ENSG00000149054	0.842	4.181	2.90351150851606e-05	0.000969514115096079	ZNF215
ENSG00000149090	2.922	7.059	1.67677000385815e-12	4.349928336932e-10	PAMR1
ENSG00000149177	0.604	3.538	0.000402699817123497	0.00830645341436693	PTPRJ
ENSG00000149294	-0.662	-4.132	3.59537270827689e-05	0.0011403192280875	NCAM1
ENSG00000149488	-1.712	-3.113	0.00184952965402681	0.0271985701665934	TMC2
ENSG00000149548	0.757	4.09	4.31560051386242e-05	0.00132513166006079	CCDC15
ENSG00000149573	2.386	7.752	9.06887565771961e-15	3.67017397867913e-12	MPZL2
ENSG00000149633	0.912	3.335	0.000851614778625253	0.0149198485242268	KIAA1755
ENSG00000149654	-2.118	-3.142	0.00167755445428044	0.0252757366957295	CDH22
ENSG00000150361	-0.623	-3.006	0.00264970683442841	0.0357683907902995	KLHL1
ENSG00000150457	0.399	3.152	0.00162320793473853	0.0246959492928077	LATS2
ENSG00000150672	-0.748	-4.465	8.01541925267275e-06	0.000334579894443648	DLG2
ENSG00000150687	1.167	5.976	2.28714026038727e-09	2.57112684271869e-07	PRSS23
ENSG00000150893	-0.82	-3.251	0.00115026705758569	0.0188619561671365	FREM2
ENSG00000150907	-0.932	-4.222	2.4187825712179e-05	0.000832382063411466	FOXO1
ENSG00000151023	-0.973	-5.561	2.68647272708981e-08	2.2937036131925e-06	ENKUR
ENSG00000151067	-0.922	-3.099	0.0019409235571662	0.0284044289184171	CACNA1C
ENSG00000151233	0.637	2.943	0.00325193666858099	0.042080495341299	GXYLT1
ENSG00000151322	-1.015	-5.337	9.46078894565815e-08	6.72877138240799e-06	NPAS3
ENSG00000151332	-1.111	-6.307	2.83749002976413e-10	4.13069142102713e-08	MBIP
ENSG00000151376	1.17	5.678	1.35924734051134e-08	1.25019863342032e-06	ME3
ENSG00000151617	1.391	3.357	0.000786532973209187	0.0140348277891428	EDNRA
ENSG00000151623	-1.554	-5.003	5.63966177669394e-07	3.25124091314535e-05	NR3C2
ENSG00000151632	-0.91	-5.709	1.13713375876079e-08	1.06036412942509e-06	AKR1C2
ENSG00000151702	-2.228	-6.817	9.27015540363861e-12	2.08423993991808e-09	FLI1
ENSG00000151725	0.722	4.3	1.71015344098837e-05	0.000624638174700354	CENPU
ENSG00000151789	-0.699	-2.87	0.0041055281528804	0.0497301413371904	ZNF385D
ENSG00000151838	-0.941	-3.436	0.000591125680311431	0.0112208519147297	CCDC175
ENSG00000151917	1.017	3.061	0.00220305758796787	0.0310221783524912	BEND6
ENSG00000152137	0.881	3.865	0.000111219950021343	0.00293420559150179	HSPB8
ENSG00000152192	-0.824	-3.285	0.00101995541664836	0.0171703809117134	POU4F1
ENSG00000152214	-2.525	-6.435	1.23134185688702e-10	1.96190570662274e-08	RIT2
ENSG00000152217	-0.615	-3.618	0.000297228133880001	0.00653030541700524	SETBP1
ENSG00000152413	0.629	3.063	0.00219365967338938	0.0309477321567576	HOMER1
ENSG00000152527	0.815	3.117	0.00182954436093551	0.0270225037544014	PLEKHH2
ENSG00000152578	-0.835	-3.138	0.00169986038679547	0.0255410357764133	GRIA4
ENSG00000152583	-2.29	-10.466	1.23855162762991e-25	1.92785324500702e-22	SPARCL1
ENSG00000152661	0.718	3.464	0.000533139632291555	0.0103831380745136	GJA1
ENSG00000152672	5.705	4.854	1.21198806811912e-06	6.40328421890087e-05	CLEC4F
ENSG00000152760	1.025	3.002	0.002686177564108	0.0360921666731244	TCTEX1D1
ENSG00000152784	1.474	3.732	0.00018968701521644	0.00452187156792528	PRDM8
ENSG00000152932	-1.341	-5.572	2.51850581776457e-08	2.16859426478579e-06	RAB3C
ENSG00000152936	-2.099	-3.963	7.38830971090744e-05	0.00207739025707987	LMNTD1
ENSG00000152939	0.901	3.654	0.000258679380810164	0.00584846622423873	MARVELD2
ENSG00000152977	-0.685	-3.175	0.00149646990585487	0.0231153194999797	ZIC1
ENSG00000153044	0.51	3.053	0.0022631831962629	0.0316485915524393	CENPH
ENSG00000153093	1.75	3.202	0.00136403673593776	0.0215803622765445	ACOXL
ENSG00000153094	0.498	4.085	4.4159860074958e-05	0.00134990162296716	BCL2L11
ENSG00000153113	0.814	4.59	4.42522700317058e-06	0.000196369448265694	CAST
ENSG00000153179	1.738	6.408	1.47392320521092e-10	2.2767050425529e-08	RASSF3
ENSG00000153214	0.702	3.851	0.000117861172262644	0.00308129305004471	TMEM87B
ENSG00000153237	0.625	3.29	0.00100210397361986	0.0169544932326069	CCDC148
ENSG00000153246	0.794	3.078	0.00208372199542961	0.0299887016909801	PLA2R1
ENSG00000153250	1.585	6.652	2.88599319863071e-11	5.56172117850404e-09	RBMS1
ENSG00000153253	-0.799	-3.28	0.00103773865240921	0.0173829814830301	SCN3A
ENSG00000153294	-1.561	-3.037	0.00239109211843538	0.0330490088910792	ADGRF4
ENSG00000153404	0.491	3.38	0.000725651029678512	0.0132882792629364	PLEKHG4B
ENSG00000153551	1.351	4.991	6.0147193031414e-07	3.44781430875542e-05	CMTM7
ENSG00000153721	0.59	3.102	0.00192343527724787	0.0281829926394718	CNKSR3
ENSG00000153789	-0.803	-2.882	0.00394947122412612	0.0483762410533851	CIBAR2
ENSG00000153815	-0.606	-3.047	0.00230985506074083	0.0321015914519854	CMIP
ENSG00000153820	-2.371	-7.165	7.80312471241422e-13	2.22389054303805e-10	SPHKAP
ENSG00000153902	0.973	4.459	8.22335016076618e-06	0.000340285256652564	LGI4
ENSG00000153930	-1.204	-5.067	4.03257746715676e-07	2.48778064170479e-05	ANKFN1
ENSG00000153956	0.878	3.578	0.000345778825775386	0.00729596928004686	CACNA2D1
ENSG00000154040	0.532	3	0.00269769883982957	0.036198896567607	CABYR
ENSG00000154080	0.931	4.122	3.75054511929245e-05	0.00118028429998263	CHST9
ENSG00000154188	2.138	5.684	1.31796327768001e-08	1.21776195999338e-06	ANGPT1
ENSG00000154265	0.743	3.651	0.000261639171381897	0.00588906410780054	ABCA5
ENSG00000154545	-0.928	-3.234	0.00122141395059839	0.0197249092500865	MAGED4
ENSG00000154620	-0.697	-3.065	0.0021791793885657	0.0308577291305997	TMSB4Y
ENSG00000154640	0.511	2.927	0.00342306480408897	0.0434267813860441	BTG3
ENSG00000154734	0.432	2.94	0.00327727210199752	0.0422890085853915	ADAMTS1
ENSG00000154760	1.64	8.485	2.16431914073465e-17	1.45983326042552e-14	SLFN13
ENSG00000154839	0.453	2.973	0.00294545058073739	0.0390315602496536	SKA1
ENSG00000154928	-1.547	-7.584	3.34476240253169e-14	1.2085940574148e-11	EPHB1
ENSG00000155093	-0.692	-4.02	5.82111896379756e-05	0.00171206892779714	PTPRN2
ENSG00000155313	0.436	2.871	0.0040912867590727	0.0497113975595452	USP25
ENSG00000155324	1.558	7.214	5.44331920986869e-13	1.61978770899548e-10	GRAMD2B
ENSG00000155657	1.315	3.519	0.000433976827209674	0.00880794493338792	TTN
ENSG00000155659	-4.287	-4.174	2.99782567307794e-05	0.000989575897140816	VSIG4
ENSG00000155760	0.93	6.57	5.03546443284331e-11	8.93794936829688e-09	FZD7
ENSG00000155966	-1.308	-6.705	2.01868354890066e-11	4.21114037237164e-09	AFF2
ENSG00000155980	-0.666	-3.9	9.62459395673595e-05	0.00260018235933981	KIF5A
ENSG00000156011	-0.739	-3.619	0.000295450966064215	0.0065124730918403	PSD3
ENSG00000156097	-1.447	-3.451	0.000559255266427147	0.010777647920146	GPR61
ENSG00000156140	-1.659	-6.424	1.32665736020359e-10	2.09725872529059e-08	ADAMTS3
ENSG00000156395	-0.967	-4.187	2.83206997468303e-05	0.000948790330094556	SORCS3
ENSG00000156427	1.178	3.258	0.00112379351996171	0.0185329762644052	FGF18
ENSG00000156463	1.459	4.108	3.98386188962839e-05	0.00123640253583789	SH3RF2
ENSG00000156466	1.271	2.967	0.0030023351486042	0.039621039505702	GDF6
ENSG00000156802	0.551	3.046	0.0023154993055939	0.0321358905683763	ATAD2
ENSG00000156920	-1.713	-4.524	6.05679520437854e-06	0.000261320364521535	ADGRG4
ENSG00000156925	1.075	6.264	3.74410163989977e-10	5.22495839195668e-08	ZIC3
ENSG00000156959	-1.012	-3.013	0.00258727896030384	0.0351484757306288	LHFPL4
ENSG00000157064	-1.059	-3.756	0.000172844947507376	0.00418864372791827	NMNAT2
ENSG00000157087	-2.337	-5.158	2.49486716052266e-07	1.60265514264051e-05	ATP2B2
ENSG00000157168	-0.405	-3.513	0.000443642498020653	0.00897710594744791	NRG1
ENSG00000157240	1.414	8.218	2.07667607808975e-16	1.13571730919314e-13	FZD1
ENSG00000157470	-0.857	-5.095	3.48904600768232e-07	2.19940330110442e-05	FAM81A
ENSG00000157483	-0.52	-3.138	0.00170104298935669	0.0255410357764133	MYO1E
ENSG00000157542	-1.828	-3.975	7.02459790052922e-05	0.00198801032891201	KCNJ6
ENSG00000157601	0.901	4.129	3.64648748236799e-05	0.00115291678446432	MX1
ENSG00000157766	1.601	3.071	0.00213622990757275	0.0304198537506928	ACAN
ENSG00000157856	-0.761	-3.675	0.000238103805614828	0.00545643318982565	DRC1
ENSG00000157927	0.912	3.398	0.000678570738518205	0.0125281741732809	RADIL
ENSG00000157978	0.864	3.916	8.98861457626732e-05	0.00245790021555094	LDLRAP1
ENSG00000158089	1.104	4.169	3.05427823063803e-05	0.00100167455424571	GALNT14
ENSG00000158104	2.569	3.765	0.000166584492972861	0.00408586329127982	HPD
ENSG00000158195	0.499	5.167	2.38236594383695e-07	1.55507015721099e-05	WASF2
ENSG00000158220	1.275	3.373	0.000743858541944848	0.0135237893946577	ESYT3
ENSG00000158715	-0.871	-4.305	1.67280733014588e-05	0.000612102284367124	SLC45A3
ENSG00000158813	1.017	4.908	9.20544653459018e-07	5.03438407101168e-05	EDA
ENSG00000158816	-2.153	-8.404	4.3323148102203e-17	2.57836441720023e-14	VWA5B1
ENSG00000159173	2.671	3.117	0.00182648035161012	0.0269969539187953	TNNI1
ENSG00000159176	0.541	3.06	0.00221115768668212	0.0310546174443234	CSRP1
ENSG00000159335	-0.785	-3.056	0.00224641526907205	0.0314358319292345	PTMS
ENSG00000159409	-1.043	-3.886	0.000102074720094356	0.00272132010686338	CELF3
ENSG00000160188	-0.608	-3.73	0.000191520348800213	0.00454327580067094	RSPH1
ENSG00000160190	-0.743	-3.849	0.000118440907321204	0.00308846876242855	SLC37A1
ENSG00000161249	1.469	6.661	2.72374845813362e-11	5.35097573304211e-09	DMKN
ENSG00000161610	-1.618	-6.13	8.76720934672979e-10	1.11575145365457e-07	HCRT
ENSG00000161905	2.524	4.835	1.33134109150072e-06	7.01554348607215e-05	ALOX15
ENSG00000162105	-0.842	-4.26	2.04313164159261e-05	0.000720257295603247	SHANK2
ENSG00000162415	-0.668	-4.177	2.95081499715526e-05	0.000978848220777652	ZSWIM5
ENSG00000162493	-1.12	-4.536	5.73344142365262e-06	0.000248428666397454	PDPN
ENSG00000162496	4.553	4.057	4.96364990809703e-05	0.00149686223383522	DHRS3
ENSG00000162551	0.812	3.703	0.00021300717757703	0.00497403500663954	ALPL
ENSG00000162552	0.676	3.16	0.001576830685426	0.0241380058110376	WNT4
ENSG00000162620	1.43	3.354	0.00079764974747056	0.0142079997580018	LRRIQ3
ENSG00000162624	-3.451	-4.374	1.22253803939856e-05	0.000473003006256785	LHX8
ENSG00000162630	-0.776	-4.712	2.45813146062027e-06	0.000118147957495608	B3GALT2
ENSG00000162670	-2.873	-10.977	4.90368717030761e-28	1.65376849818624e-24	BRINP3
ENSG00000162728	-1.061	-3.502	0.000461940087422587	0.00930250960802243	KCNJ9
ENSG00000162733	0.979	3.895	9.83065577306075e-05	0.00264174395176473	DDR2
ENSG00000162745	1.132	5.347	8.94750239243604e-08	6.4661682468194e-06	OLFML2B
ENSG00000162772	1.592	7.027	2.11531500034217e-12	5.34504234121468e-10	ATF3
ENSG00000162817	0.87	3.762	0.000168684298503674	0.00412237533843218	C1orf115
ENSG00000162825	1.169	3.826	0.000130265679254814	0.00332818941883986	NBPF20
ENSG00000162849	-0.948	-4.085	4.41628304622812e-05	0.00134990162296716	KIF26B
ENSG00000162873	-0.465	-3.798	0.000145623239349788	0.0036663020196278	KLHDC8A
ENSG00000162878	1.076	3.09	0.00199964891617851	0.0290681722836725	PKDCC
ENSG00000162989	-1.182	-5.872	4.30965375097526e-09	4.44927773729512e-07	KCNJ3
ENSG00000163032	-1.209	-3.771	0.000162465186437393	0.00401402081509237	VSNL1
ENSG00000163083	2.535	3.216	0.00129853766207604	0.0207550628689641	INHBB
ENSG00000163110	-0.984	-4.921	8.63130139658538e-07	4.77197769835807e-05	PDLIM5
ENSG00000163132	1.32	3.205	0.00135123234827926	0.0214112659102825	MSX1
ENSG00000163191	0.931	5.164	2.41831123482023e-07	1.56841435373677e-05	S100A11
ENSG00000163285	-1.151	-3.04	0.00236926114983697	0.0327696509685243	GABRG1
ENSG00000163331	4.428	3.288	0.00100782514710732	0.0170228229146216	DAPL1
ENSG00000163347	2.512	6.292	3.1402160318664e-10	4.5065440712636e-08	CLDN1
ENSG00000163421	-2.172	-9.055	1.37098539497766e-19	1.15591206114054e-16	PROK2
ENSG00000163430	0.591	3.606	0.00031153751064284	0.00676390721873161	FSTL1
ENSG00000163431	1.316	3.894	9.87060002835311e-05	0.00264896010044728	LMOD1
ENSG00000163492	1.505	5.263	1.41961935086647e-07	9.57533252159433e-06	CCDC141
ENSG00000163508	6.363	5.581	2.38730103105148e-08	2.08205070340158e-06	EOMES
ENSG00000163513	1.616	5.949	2.6942799082952e-09	2.9791668822051e-07	TGFBR2
ENSG00000163520	2.136	4.228	2.35790612485193e-05	0.000814201884579843	FBLN2
ENSG00000163624	1.4	6.524	6.86413504607734e-11	1.19971110518338e-08	CDS1
ENSG00000163630	1.064	3.26	0.0011137945468151	0.0184281542557673	SYNPR
ENSG00000163637	0.487	3.189	0.00142630914000202	0.0223754106802566	PRICKLE2
ENSG00000163638	0.703	4.747	2.06690928804782e-06	0.000102509581969724	ADAMTS9
ENSG00000163689	1	3.135	0.00171956005416864	0.0257552166514451	CFAP20DC
ENSG00000163694	1.785	3.598	0.000320202829038904	0.00688555180191521	RBM47
ENSG00000163702	1.315	3.963	7.40666092423944e-05	0.0020786932566156	IL17RC
ENSG00000163710	1.456	3.867	0.0001103890643554	0.00291608709821348	PCOLCE2
ENSG00000163820	0.586	3.985	6.73507522488425e-05	0.00192491874541713	FYCO1
ENSG00000163873	-2.924	-10.752	5.77210800120307e-27	1.29776228227049e-23	GRIK3
ENSG00000163884	-0.922	-3.179	0.00147906097444724	0.0228988514291813	KLF15
ENSG00000163909	0.907	3.439	0.000584350141149793	0.0111235419625269	HEYL
ENSG00000163995	-1.403	-5.986	2.1458329847964e-09	2.43937811501995e-07	ABLIM2
ENSG00000164023	1.526	5.767	8.05646854976443e-09	7.9137204419652e-07	SGMS2
ENSG00000164076	-0.995	-3.82	0.000133191250280981	0.00338583536361263	CAMKV
ENSG00000164082	-0.616	-3.165	0.001549647041971	0.0237914323932345	GRM2
ENSG00000164100	-1.123	-4.868	1.12822549289479e-06	6.00780074966477e-05	NDST3
ENSG00000164129	0.85	2.932	0.00336746711256422	0.0429638694973121	NPY5R
ENSG00000164142	1.138	2.965	0.00302759930302093	0.0398895388299559	FAM160A1
ENSG00000164176	-0.818	-3.64	0.00027239796201642	0.00609057763690857	EDIL3
ENSG00000164181	1.107	5.273	1.34259920287595e-07	9.1473046700993e-06	ELOVL7
ENSG00000164185	-2.172	-7.835	4.69565267657528e-15	2.02162833852129e-12	ZNF474
ENSG00000164199	-1.862	-7.006	2.4540012722805e-12	6.05569704202388e-10	ADGRV1
ENSG00000164307	1.031	3.955	7.63750402494111e-05	0.00212578946278794	ERAP1
ENSG00000164309	0.654	3.248	0.00116123005559116	0.0189802020798765	CMYA5
ENSG00000164318	1.781	3.709	0.000207968470093564	0.00487065045410099	EGFLAM
ENSG00000164330	2.1	6.503	7.88197989393675e-11	1.34026775759504e-08	EBF1
ENSG00000164430	1.821	4.026	5.67631503030679e-05	0.00167924319646576	CGAS
ENSG00000164442	0.61	3.14	0.00169131705567788	0.0254452049231539	CITED2
ENSG00000164483	2.635	5.604	2.09775813768207e-08	1.85363038934484e-06	SAMD3
ENSG00000164626	0.814	2.943	0.00324813986268235	0.042080495341299	KCNK5
ENSG00000164649	0.701	5.067	4.04909047303171e-07	2.49037524990263e-05	CDCA7L
ENSG00000164651	1.852	6.206	5.44756712749767e-10	7.34876805499435e-08	SP8
ENSG00000164690	-2.08	-3.003	0.00267044677384521	0.0359285175989081	SHH
ENSG00000164695	1.792	6.001	1.96665844043681e-09	2.2740190595565e-07	CHMP4C
ENSG00000164707	1.432	4.896	9.80369605521853e-07	5.32130796234032e-05	SLC13A4
ENSG00000164741	-1.144	-4.144	3.41579003477927e-05	0.00109711922783744	DLC1
ENSG00000164853	4.905	3.764	0.000167269598006665	0.00409770014003009	UNCX
ENSG00000164930	0.808	4.394	1.11038472018974e-05	0.000437132973016332	FZD6
ENSG00000164946	-1.054	-4.875	1.089303237117e-06	5.83123042409059e-05	FREM1
ENSG00000164976	-1.408	-6.164	7.10507557168107e-10	9.27556156083654e-08	MYORG
ENSG00000165105	1.166	4.508	6.54857443974275e-06	0.00028110309049349	RASEF
ENSG00000165118	1.434	5.18	2.22345218554207e-07	1.46076477189752e-05	C9orf64
ENSG00000165194	0.764	3.964	7.38295692353377e-05	0.00207739025707987	PCDH19
ENSG00000165197	2.645	4.11	3.95965269520406e-05	0.00123157348652566	VEGFD
ENSG00000165323	-0.708	-3.036	0.00239808373269652	0.0331004258738841	FAT3
ENSG00000165349	0.712	3.169	0.00152788425073284	0.0234929618644217	SLC7A3
ENSG00000165424	0.634	3.365	0.00076434303123801	0.0137357737452053	ZCCHC24
ENSG00000165474	2.069	3.308	0.000939457678757538	0.0160828478254304	GJB2
ENSG00000165480	0.533	3.115	0.00184242855899587	0.0271222310549627	SKA3
ENSG00000165495	1.123	5.339	9.35070095292178e-08	6.70962531143164e-06	PKNOX2
ENSG00000165548	-0.601	-3.242	0.0011860223368009	0.0192764353294507	TMEM63C
ENSG00000165566	-1.08	-4.178	2.93806574100297e-05	0.00097771220632924	AMER2
ENSG00000165591	0.777	4.441	8.96786444427886e-06	0.000367337524352192	FAAH2
ENSG00000165621	1.258	3.604	0.000313326651768053	0.00678818500912908	OXGR1
ENSG00000165655	1.157	3.35	0.000806718253174045	0.0142943533615294	ZNF503
ENSG00000165675	0.507	3.035	0.00240677762384188	0.0331751670425343	ENOX2
ENSG00000165694	1.658	3.127	0.00176714421402689	0.0263179559588443	FRMD7
ENSG00000165704	0.573	4.431	9.3629612550454e-06	0.000380440805212538	HPRT1
ENSG00000165730	0.68	3.731	0.000190497211248394	0.00452659974787627	STOX1
ENSG00000165806	0.639	4.395	1.10683757405626e-05	0.000436585931988858	CASP7
ENSG00000165863	1.444	5.766	8.10097915211863e-09	7.91900063493336e-07	C10orf82
ENSG00000165899	1.439	3.703	0.000213120254546898	0.00497403500663954	OTOGL
ENSG00000165923	1.432	3.631	0.000282152108604233	0.00628091080044737	AGBL2
ENSG00000165929	3.11	5.906	3.49639681407991e-09	3.74336452555064e-07	TC2N
ENSG00000165966	-1.435	-3.583	0.000340199485738992	0.00720831056955863	PDZRN4
ENSG00000165973	1.411	3.627	0.000287168556614215	0.00635761022219763	NELL1
ENSG00000165995	-0.718	-3.45	0.00056084162406153	0.0107859667169121	CACNB2
ENSG00000166002	0.71	4.017	5.88360088902226e-05	0.00172293290867389	SMCO4
ENSG00000166033	0.994	4.775	1.79966289080434e-06	9.03627260432402e-05	HTRA1
ENSG00000166086	-0.278	-2.975	0.00292741523801813	0.0388434408795389	JAM3
ENSG00000166105	-2.741	-10.926	8.62088623209397e-28	2.18054541133027e-24	GLB1L3
ENSG00000166111	-1.239	-4.201	2.6603611925507e-05	0.00090171538913339	SVOP
ENSG00000166147	0.654	4.28	1.87186613186437e-05	0.000670393118199565	FBN1
ENSG00000166206	-0.868	-4.022	5.77670553756022e-05	0.00170147942580103	GABRB3
ENSG00000166257	-1.012	-3.257	0.00112698816953144	0.0185705257414241	SCN3B
ENSG00000166391	3.844	2.913	0.00357621459502351	0.0450029243347641	MOGAT2
ENSG00000166394	1.237	4.878	1.07178559843102e-06	5.76797382559884e-05	CYB5R2
ENSG00000166407	-1.017	-4.21	2.55370288921297e-05	0.000869935655946541	LMO1
ENSG00000166415	1.069	4.793	1.6435820194575e-06	8.39845509184912e-05	WDR72
ENSG00000166426	3.307	5.559	2.71535144394529e-08	2.30861917933752e-06	CRABP1
ENSG00000166510	2.227	5.797	6.75446978914819e-09	6.76617307838681e-07	CCDC68
ENSG00000166573	3.902	3.285	0.00102098543926294	0.017173433386106	GALR1
ENSG00000166596	-0.746	-3.529	0.000417317661603762	0.00852972008338597	CFAP52
ENSG00000166710	0.572	5.008	5.51283921709313e-07	3.19634101885041e-05	B2M
ENSG00000166796	2.392	3.053	0.0022655483557651	0.0316597865876428	LDHC
ENSG00000166801	0.787	3.751	0.00017602785044947	0.00425558369635008	FAM111A
ENSG00000166863	-1.615	-4.53	5.90121270385512e-06	0.000255151792868608	TAC3
ENSG00000166881	0.423	3.182	0.00146296599538427	0.0227366489374813	NEMP1
ENSG00000166900	0.438	2.869	0.00411467385923057	0.049767140192188	STX3
ENSG00000166924	-0.858	-3.076	0.00209970512042587	0.0301116464293533	NYAP1
ENSG00000166949	0.422	3.772	0.000162247583924072	0.00401354506198484	SMAD3
ENSG00000167011	-1.237	-4.251	2.12445423285165e-05	0.000745031740065045	NAT16
ENSG00000167037	-1.084	-7.301	2.85163665146529e-13	8.87736425267695e-11	SGSM1
ENSG00000167114	-0.735	-3.53	0.000414888694110503	0.00850584875919558	SLC27A4
ENSG00000167202	0.529	3.837	0.000124366610595153	0.00320172820024546	TBC1D2B
ENSG00000167216	0.5	2.988	0.00280386519704648	0.0374249421254852	KATNAL2
ENSG00000167281	-1.797	-4.254	2.09885543715613e-05	0.00073861460471051	RBFOX3
ENSG00000167306	0.946	4.652	3.28087877827429e-06	0.000152969083129908	MYO5B
ENSG00000167434	5.66	4.913	8.95001534282797e-07	4.90795556807924e-05	CA4
ENSG00000167600	1.948	4.118	3.81474213397199e-05	0.00119676445086703	CYP2S1
ENSG00000167619	-0.889	-3.324	0.000888605455272597	0.0154078246679015	TMEM145
ENSG00000167654	-0.707	-3.099	0.00194135533452784	0.0284044289184171	ATCAY
ENSG00000167723	1.578	7.547	4.44444322784252e-14	1.5777773458841e-11	TRPV3
ENSG00000168004	1.07	2.962	0.0030528335022024	0.0401557226344539	PLAAT5
ENSG00000168209	1.011	3.744	0.000181276228321421	0.00435127459084693	DDIT4
ENSG00000168309	-1.276	-4.221	2.43732741451232e-05	0.000833096625551635	FAM107A
ENSG00000168386	0.855	3.475	0.000510250891563606	0.0100534827563676	FILIP1L
ENSG00000168412	1.615	3.035	0.00240608361778531	0.0331751670425343	MTNR1A
ENSG00000168542	1.659	4.171	3.03753201687819e-05	0.00100104984302166	COL3A1
ENSG00000168594	-1.566	-2.97	0.00297546519691008	0.0393777228642743	ADAM29
ENSG00000168646	0.561	3.953	7.72622525367322e-05	0.00214458392329325	AXIN2
ENSG00000168675	-0.711	-3.54	0.000400476906139811	0.00827747721730242	LDLRAD4
ENSG00000168772	-0.522	-3.549	0.00038733324643612	0.00805517804895672	CXXC4
ENSG00000168824	-0.921	-4.262	2.02431108302295e-05	0.000716117740646319	NSG1
ENSG00000168916	0.704	4.46	8.186313148538e-06	0.000340143832773442	ZNF608
ENSG00000168938	1.291	5.938	2.89180983364252e-09	3.18020499911719e-07	PPIC
ENSG00000169031	-1.862	-3.76	0.000170075106578193	0.00414634913446955	COL4A3
ENSG00000169129	1.177	5.762	8.30630944087542e-09	8.06857018741459e-07	AFAP1L2
ENSG00000169255	0.693	3.769	0.000164092017337163	0.0040492706961189	B3GALNT1
ENSG00000169258	-0.579	-4.196	2.71759583565384e-05	0.000913464314525837	GPRIN1
ENSG00000169282	-1.304	-3.242	0.00118778159575621	0.0192895349840505	KCNAB1
ENSG00000169291	2.215	3.085	0.00203728243945455	0.0294460072588307	SHE
ENSG00000169372	-0.755	-4.409	1.03806980642689e-05	0.000412678635226879	CRADD
ENSG00000169427	-1.569	-4.038	5.39675060433574e-05	0.00160778541777735	KCNK9
ENSG00000169548	4.652	3.438	0.000586635379598201	0.0111565478441444	ZNF280A
ENSG00000169618	1.855	3.831	0.00012782673871063	0.00327881965824845	PROKR1
ENSG00000169744	0.91	3.684	0.000229512718044429	0.0052834924341627	LDB2
ENSG00000169836	1.449	5.072	3.94260798673128e-07	2.4397147587617e-05	TACR3
ENSG00000169840	-4.768	-6.816	9.38446596235661e-12	2.08675460162952e-09	GSX1
ENSG00000169851	1.168	4.955	7.25151584241256e-07	4.06466545903651e-05	PCDH7
ENSG00000169856	-0.752	-2.946	0.00321778614053614	0.0418188198803782	ONECUT1
ENSG00000169860	-0.934	-3.745	0.000180250106275332	0.00433352680096986	P2RY1
ENSG00000169884	-2.189	-4.343	1.40834176699945e-05	0.000529698804000631	WNT10B
ENSG00000169946	0.667	3.564	0.00036539681544647	0.0076619736378853	ZFPM2
ENSG00000169991	0.543	3.723	0.000196931714218851	0.00465527247338604	IFFO2
ENSG00000170017	0.566	3.016	0.00255987355145545	0.0348815093021556	ALCAM
ENSG00000170312	0.588	3.012	0.0025971898415192	0.0352239520396388	CDK1
ENSG00000170340	0.595	2.989	0.002798361330817	0.0373761330224963	B3GNT2
ENSG00000170370	1.341	4.193	2.75290304019225e-05	0.000923797562492376	EMX2
ENSG00000170379	1.482	3.2	0.00137447562515291	0.0217115646174623	TCAF2
ENSG00000170381	0.851	2.889	0.00386700956907816	0.0476256473708439	SEMA3E
ENSG00000170396	0.779	3.088	0.00201396688393591	0.0292133475960166	ZNF804A
ENSG00000170421	1.372	4.661	3.15101448503965e-06	0.000148626522388758	KRT8
ENSG00000170561	0.499	2.939	0.00329363533411932	0.0424231132946559	IRX2
ENSG00000170571	0.547	3.14	0.0016871393728405	0.0254012389951097	EMB
ENSG00000170743	0.936	4.061	4.87980296271204e-05	0.00147377332761908	SYT9
ENSG00000170775	0.994	4.018	5.86666275448824e-05	0.00172046262082709	GPR37
ENSG00000170893	1.654	5.288	1.23469238366012e-07	8.49795931406887e-06	TRH
ENSG00000170921	-0.718	-6.234	4.5605906988514e-10	6.2777927068883e-08	TANC2
ENSG00000170961	1.662	4.614	3.95362237019384e-06	0.000178574885403733	HAS2
ENSG00000171017	0.937	3.061	0.00220832586244006	0.0310546174443234	LRRC8E
ENSG00000171208	0.608	3.087	0.00202051832583568	0.0292664197017072	NETO2
ENSG00000171227	1.462	2.931	0.0033828857399513	0.0431062298160671	TMEM37
ENSG00000171303	-1.13	-2.926	0.00343392568337476	0.0435100101459538	KCNK3
ENSG00000171320	0.636	3.687	0.000226787800939976	0.00522670974034215	ESCO2
ENSG00000171345	2.192	4.817	1.45840619987933e-06	7.58633662070906e-05	KRT19
ENSG00000171428	0.86	3.325	0.000884637203701657	0.0153653509157966	NAT1
ENSG00000171450	-1.2	-5.273	1.34151170724123e-07	9.1473046700993e-06	CDK5R2
ENSG00000171488	1.006	5.118	3.08361585296336e-07	1.95601776754588e-05	LRRC8C
ENSG00000171502	1.083	4.413	1.02005970070357e-05	0.000407923083868313	COL24A1
ENSG00000171517	-1.826	-3.409	0.000652803109517901	0.0121355570142318	LPAR3
ENSG00000171533	-0.527	-2.963	0.0030508901882132	0.0401557226344539	MAP6
ENSG00000171540	-2.614	-10.476	1.11789234175511e-25	1.88504596128455e-22	OTP
ENSG00000171551	-1.028	-3.256	0.0011299082075538	0.0185883679510985	ECEL1
ENSG00000171552	-0.498	-3.051	0.00228149728287314	0.0318167453610875	BCL2L1
ENSG00000171587	-0.801	-2.941	0.00327042225051854	0.0422316491635243	DSCAM
ENSG00000171714	0.877	4.31	1.6353776510674e-05	0.000600578344271304	ANO5
ENSG00000171729	1.378	5.074	3.9051743454261e-07	2.43083957782505e-05	TMEM51
ENSG00000171791	-0.889	-4.775	1.79395059271198e-06	9.02999757301662e-05	BCL2
ENSG00000171848	0.896	5.361	8.25704637592959e-08	6.0536715006136e-06	RRM2
ENSG00000171877	-0.406	-3.06	0.00221360397609756	0.0310626050321318	FRMD5
ENSG00000171940	1.242	5.699	1.20277616465642e-08	1.11643007760655e-06	ZNF217
ENSG00000172123	1.117	5.413	6.18283743634255e-08	4.66827296732804e-06	SLFN12
ENSG00000172137	-2.291	-4.629	3.66885787012525e-06	0.000167583158018023	CALB2
ENSG00000172175	0.477	3.371	0.000749637714314728	0.0136166240118119	MALT1
ENSG00000172201	-0.663	-4.037	5.40298534266664e-05	0.00160778541777735	ID4
ENSG00000172209	-1.051	-2.911	0.00360339308966941	0.0451870296723136	GPR22
ENSG00000172216	1.035	2.929	0.00340279334679745	0.0432505689878902	CEBPB
ENSG00000172296	1.342	4.795	1.62779172482804e-06	8.38126349921003e-05	SPTLC3
ENSG00000172380	0.569	2.888	0.00388058109831008	0.0477637217301122	GNG12
ENSG00000172403	-0.934	-3.018	0.00254715279559133	0.0347784324013431	SYNPO2
ENSG00000172493	0.549	3.475	0.00051115658703655	0.0100615306796543	AFF1
ENSG00000172568	-2.416	-6.585	4.54997507936488e-11	8.29448159738274e-09	FNDC9
ENSG00000172602	-1.264	-5.151	2.59375952643113e-07	1.65566952736069e-05	RND1
ENSG00000172716	3.097	15.886	7.92376909563054e-57	1.60337467650084e-52	SLFN11
ENSG00000172819	1.131	3.266	0.00108994088832598	0.0181223943100052	RARG
ENSG00000172985	-0.948	-3.249	0.00115746972890848	0.018943919775207	SH3RF3
ENSG00000172986	1.825	4.82	1.43352307919944e-06	7.476118429794e-05	GXYLT2
ENSG00000173175	-0.765	-2.903	0.00370061012593051	0.046052795755353	ADCY5
ENSG00000173210	-1.156	-5.96	2.52000189841088e-09	2.81725074112399e-07	ABLIM3
ENSG00000173226	0.382	3.048	0.00230069237576725	0.0319962269578352	IQCB1
ENSG00000173227	-0.907	-3.068	0.00215823787788075	0.0306040248485752	SYT12
ENSG00000173281	1.299	5.459	4.78288345779454e-08	3.78053307689346e-06	PPP1R3B
ENSG00000173376	0.931	3.481	0.000499314227535605	0.00985719355530046	NDNF
ENSG00000173404	-0.881	-4.683	2.82723849624802e-06	0.000134927290027308	INSM1
ENSG00000173482	0.631	4.418	9.95939302886393e-06	0.000402252131614893	PTPRM
ENSG00000173530	0.554	3.247	0.00116482995108655	0.0190236755934112	TNFRSF10D
ENSG00000173546	1.204	3.419	0.000628651051340757	0.0117996080712245	CSPG4
ENSG00000173597	-4.681	-4.034	5.49278860467763e-05	0.00163210833209474	SULT1B1
ENSG00000173848	0.559	3.533	0.000410341698937401	0.00843827670528284	NET1
ENSG00000173890	1.153	3.521	0.000430508609568393	0.00874632702270726	GPR160
ENSG00000173917	1.687	3.618	0.00029709053384692	0.00653030541700524	HOXB2
ENSG00000173926	1.29	3.826	0.000130120982565887	0.00332818941883986	MARCHF3
ENSG00000174032	0.714	4.296	1.74140539144446e-05	0.00063262725486317	SLC25A30
ENSG00000174307	-1.026	-2.943	0.00325247811780537	0.042080495341299	PHLDA3
ENSG00000174371	0.75	4.465	8.01933525105854e-06	0.000334579894443648	EXO1
ENSG00000174453	-2.019	-7.105	1.20185505811416e-12	3.19993909222896e-10	VWC2L
ENSG00000174521	-1.332	-4.249	2.15171876597597e-05	0.000751986687901966	TTC9B
ENSG00000174527	-1.277	-2.958	0.00309815761910162	0.0406031213876433	MYO1H
ENSG00000174607	0.749	4.222	2.41790842271074e-05	0.000832382063411466	UGT8
ENSG00000174611	-1.502	-3.196	0.00139386303671529	0.021949275134579	KY
ENSG00000174640	2.154	3.246	0.00116957255745526	0.0190857263710542	SLCO2A1
ENSG00000174721	-1.05	-4.918	8.73334871802319e-07	4.81524009016892e-05	FGFBP3
ENSG00000174738	0.52	3.154	0.00161140146748769	0.0245532444989558	NR1D2
ENSG00000174749	1.069	3.306	0.000944934532155297	0.0161492823126372	FAM241A
ENSG00000174776	0.765	3.462	0.000537079728657174	0.0104197586858849	WDR49
ENSG00000174939	-1.055	-3.37	0.00075195245556358	0.0136219856207064	ASPHD1
ENSG00000175048	0.574	3.223	0.00127054760948203	0.0203882084677787	ZDHHC14
ENSG00000175147	1.945	4.383	1.16790684788973e-05	0.000457110156035757	TMEM51-AS1
ENSG00000175264	-0.871	-3.21	0.00132609488337969	0.0210789709074533	CHST1
ENSG00000175416	-0.745	-3.091	0.00199771116724939	0.0290608809987717	CLTB
ENSG00000175449	1.002	3.671	0.000241461434990885	0.00552711780208209	RFESD
ENSG00000175463	2.078	3.402	0.00067013796765046	0.0123951021713044	TBC1D10C
ENSG00000175471	-0.839	-3.745	0.000180322686751501	0.00433352680096986	MCTP1
ENSG00000175538	1.628	4.345	1.38986531291274e-05	0.000525680833771763	KCNE3
ENSG00000175745	2.817	3.407	0.000657345189545382	0.012203100835276	NR2F1
ENSG00000175826	-0.52	-3.004	0.0026642869481229	0.0358773968264773	CTDNEP1
ENSG00000175868	1.035	3.231	0.00123572520926907	0.0199401113313873	CALCB
ENSG00000175984	1.072	4.371	1.23839187347665e-05	0.000478222510683207	DENND2C
ENSG00000176076	1.788	3.89	0.000100291581246771	0.00268439172821219	KCNE5
ENSG00000176204	-0.956	-3.663	0.000249735057903982	0.0056779650524574	LRRTM4
ENSG00000176222	0.776	3.119	0.00181330436370055	0.0268807427102423	ZNF404
ENSG00000176273	0.68	3.365	0.000765225014805033	0.0137394216278437	SLC35G1
ENSG00000176399	1.191	5.011	5.40421934196546e-07	3.15967919275346e-05	DMRTA1
ENSG00000176658	0.898	4.014	5.97767708411549e-05	0.00173790654880858	MYO1D
ENSG00000176720	-1.071	-4.319	1.56601164561249e-05	0.000579924460424558	BOK
ENSG00000176749	-0.656	-3.205	0.00134965740922658	0.0214030702787616	CDK5R1
ENSG00000176771	0.803	3.806	0.000141241425622872	0.00356806522781375	NCKAP5
ENSG00000176840	-1.404	-4.64	3.47912589907637e-06	0.000159637443464422	MIR7-3HG
ENSG00000176871	-0.475	-3.074	0.00211364877895992	0.0302058314077398	WSB2
ENSG00000176907	1.784	4.545	5.50584327155182e-06	0.000240627945140067	TCIM
ENSG00000176974	0.453	3.566	0.00036247080697785	0.00760850288298424	SHMT1
ENSG00000177108	-1.699	-6.38	1.77636832775218e-10	2.68244873970638e-08	ZDHHC22
ENSG00000177181	-0.575	-2.962	0.00306065045928267	0.0401896573936306	RIMKLA
ENSG00000177182	1.245	3.044	0.00233522064557806	0.0323651984679945	CLVS1
ENSG00000177272	-0.831	-3.063	0.00218846762087082	0.0309459415152488	KCNA3
ENSG00000177406	0.646	2.88	0.00397567929826907	0.0486089852570844	NINJ2-AS1
ENSG00000177459	2.789	3.466	0.000528563734431476	0.0103531459540572	ERICH5
ENSG00000177508	1.68	5.336	9.47714279212393e-08	6.72877138240799e-06	IRX3
ENSG00000177679	-0.847	-3.763	0.000167891092998087	0.00410795195503784	SRRM3
ENSG00000177706	-0.795	-2.87	0.00409961301302287	0.0497113975595452	FAM20C
ENSG00000177707	-0.768	-3.522	0.000427530591845071	0.00870330133398895	NECTIN3
ENSG00000177791	-1.921	-3.182	0.00146135894101586	0.0227291300318647	MYOZ1
ENSG00000177807	-2.611	-9.771	1.5027952528309e-22	1.60047694426491e-19	KCNJ10
ENSG00000177822	1.022	5.433	5.52732307485242e-08	4.25267613762885e-06	TENM3-AS1
ENSG00000177875	-0.879	-4.178	2.94255860466769e-05	0.00097771220632924	CCDC184
ENSG00000178031	1.975	5.399	6.68723913845791e-08	5.03034512887345e-06	ADAMTSL1
ENSG00000178171	-1.29	-4.375	1.21263961329372e-05	0.000470072079980814	AMER3
ENSG00000178202	0.762	3.919	8.8780515696916e-05	0.00244086105316181	POGLUT3
ENSG00000178217	-1.323	-3.183	0.00145748518911359	0.0227212733449257	SH2D4B
ENSG00000178233	-0.65	-3.173	0.00150672483038206	0.0232268716972736	TMEM151B
ENSG00000178538	2.359	8.078	6.57940945181839e-16	3.1698654823225e-13	CA8
ENSG00000178573	1.845	5.025	5.03980137923882e-07	2.99062700612603e-05	MAF
ENSG00000178695	1.05	4.609	4.03645656940472e-06	0.000181707123589387	KCTD12
ENSG00000178796	-0.781	-3.495	0.000473703108109725	0.00946237156229052	RIIAD1
ENSG00000179041	-0.601	-3.087	0.00201904556860189	0.02926603659073	RRS1
ENSG00000179104	-0.672	-4.703	2.56723017531481e-06	0.000123099295254728	TMTC2
ENSG00000179165	-1.247	-2.886	0.00390459063289505	0.0480008453563982	PXT1
ENSG00000179222	-0.544	-3.532	0.000412063261253602	0.0084650762349915	MAGED1
ENSG00000179270	-2.412	-2.871	0.00408867769509787	0.0497113975595452	PCARE
ENSG00000179520	-1.454	-4.381	1.17992676961529e-05	0.000460035032430934	SLC17A8
ENSG00000179604	-0.604	-3.366	0.000761833386934393	0.0137205015934839	CDC42EP4
ENSG00000179761	-1.228	-5.32	1.03615830627079e-07	7.25490080532508e-06	PIPOX
ENSG00000179774	3.003	8.119	4.705060157669e-16	2.32211932415688e-13	ATOH7
ENSG00000179820	0.482	3.225	0.00125902238103599	0.0202514450558532	MYADM
ENSG00000180071	0.829	3.017	0.00255473025623089	0.034834883244496	ANKRD18A
ENSG00000180332	-2.129	-3.283	0.00102838576755154	0.0172548806023263	KCTD4
ENSG00000180336	1.429	3.776	0.000159576657883265	0.00396200450585013	MEIOC
ENSG00000180447	2.043	6.489	8.64525970889979e-11	1.43964612048633e-08	GAS1
ENSG00000180530	1.012	4.543	5.54033145302605e-06	0.000241613377051685	NRIP1
ENSG00000180616	0.767	2.911	0.00360174574212693	0.0451870296723136	SSTR2
ENSG00000180730	-0.9	-4.62	3.83321981451541e-06	0.000174696403033152	SHISA2
ENSG00000181019	0.637	3.156	0.00160215361013242	0.0244491540731746	NQO1
ENSG00000181234	2.082	5.859	4.64767452219993e-09	4.74978252306645e-07	TMEM132C
ENSG00000181378	-0.795	-3.18	0.00147024417654272	0.0228276186063621	CFAP65
ENSG00000181381	1.056	4.39	1.13186502135255e-05	0.000443862184245519	DDX60L
ENSG00000181418	-2.273	-6.607	3.92290313370159e-11	7.34999489911589e-09	DDN
ENSG00000181449	-0.521	-2.938	0.00330329582087308	0.0424664491330158	SOX2
ENSG00000181481	0.714	3.609	0.000307337065554283	0.00668705970052787	RNF135
ENSG00000181541	1.936	5.101	3.37662993496646e-07	2.13519083543895e-05	MAB21L2
ENSG00000181577	4	2.891	0.0038340914067897	0.0473354726152469	C6orf223
ENSG00000181634	4.048	3.96	7.49449936468033e-05	0.00210043205878541	TNFSF15
ENSG00000181744	-0.624	-3.301	0.000964789614013042	0.0164330958245403	DIPK2A
ENSG00000181751	-0.489	-3.157	0.00159536859566517	0.0243639875722904	MACIR
ENSG00000181773	0.606	2.952	0.00315975896051044	0.0413301374052545	GPR3
ENSG00000181965	0.806	3.584	0.000338280874832498	0.0071751713859912	NEUROG1
ENSG00000182022	1.764	5.535	3.10674794027735e-08	2.60118491405238e-06	CHST15
ENSG00000182050	1.968	3.911	9.18217696931009e-05	0.00250406133388126	MGAT4C
ENSG00000182103	-2.029	-3.724	0.000195920383227613	0.0046367824030535	FAM181B
ENSG00000182117	-0.55	-2.906	0.00366494891276369	0.0456933094576545	NOP10
ENSG00000182118	-0.906	-3.727	0.000194033573811428	0.00459750511249911	FAM89A
ENSG00000182132	-0.901	-3.464	0.000531814183843031	0.0103673025145123	KCNIP1
ENSG00000182218	1.19	3.965	7.32691026754964e-05	0.00206778283492144	HHIPL1
ENSG00000182240	0.772	3.825	0.000130860926746011	0.00333918140315957	BACE2
ENSG00000182329	-1.04	-4.781	1.7478417499054e-06	8.84189445233393e-05	KIAA2012
ENSG00000182511	2.111	3.366	0.000762137078876992	0.0137205015934839	FES
ENSG00000182534	-0.466	-3.956	7.62722524581351e-05	0.00212578946278794	MXRA7
ENSG00000182601	-1.106	-5.822	5.80427201030698e-09	5.90198211701315e-07	HS3ST4
ENSG00000182636	-0.714	-3.368	0.000756919267691844	0.0136874543179128	NDN
ENSG00000182698	-3.364	-3.185	0.00144939314757048	0.0226125445960592	RESP18
ENSG00000182718	0.744	4.05	5.12010540414098e-05	0.00153846140037103	ANXA2
ENSG00000182749	-0.768	-2.921	0.00348526800051683	0.0440502173581874	PAQR7
ENSG00000182771	-0.949	-3.696	0.000219196039449526	0.00508067795906203	GRID1
ENSG00000182901	-0.971	-3.658	0.000254540986817656	0.00576779044597454	RGS7
ENSG00000182902	-1.388	-4.451	8.52871737893077e-06	0.000351483902571617	SLC25A18
ENSG00000183044	-0.732	-3.358	0.000784882230759348	0.0140223238529174	ABAT
ENSG00000183150	-0.906	-5.775	7.68589019589265e-09	7.62372490754352e-07	GPR19
ENSG00000183307	-0.752	-3.376	0.000736170647995976	0.0134201919479266	TMEM121B
ENSG00000183337	-0.411	-3.188	0.00143299987766836	0.0224259493616544	BCOR
ENSG00000183454	-1.189	-3.918	8.91905239580007e-05	0.00244880631246967	GRIN2A
ENSG00000183486	2.044	5.756	8.60301619853745e-09	8.21141664044365e-07	MX2
ENSG00000183662	1.735	3.222	0.00127232252913796	0.020400512184712	TAFA1
ENSG00000183691	-1.847	-9.88	5.06250918837123e-23	5.69110407926066e-20	NOG
ENSG00000183696	0.69	3.086	0.00202713770432725	0.02933101835106	UPP1
ENSG00000183715	-0.996	-4.477	7.57171818507733e-06	0.000318531637162245	OPCML
ENSG00000183722	-0.979	-4.183	2.8758802763818e-05	0.000961874998224557	LHFPL6
ENSG00000183742	1.607	4.828	1.38180506158124e-06	7.24373715572448e-05	MACC1
ENSG00000183775	-1.139	-5.554	2.78678745139883e-08	2.34961016996064e-06	KCTD16
ENSG00000183778	-0.682	-4.274	1.91706932533538e-05	0.000682955947150729	B3GALT5
ENSG00000183780	1.052	4.005	6.19258048358341e-05	0.00179009808693301	SLC35F3
ENSG00000183850	0.643	3.008	0.00263181922841863	0.0356219813291311	ZNF730
ENSG00000183943	-0.584	-3.288	0.00101075846173178	0.0170439145609522	PRKX
ENSG00000183960	-0.841	-3.158	0.00158904403477457	0.0243040862008038	KCNH8
ENSG00000184144	1.158	7.336	2.2025368173172e-13	6.9638019528771e-11	CNTN2
ENSG00000184221	-2.003	-3.149	0.00163654104102497	0.0248427666655215	OLIG1
ENSG00000184226	1.108	4.791	1.66026581119302e-06	8.44107504761072e-05	PCDH9
ENSG00000184254	6.62	5.718	1.0782070102899e-08	1.01007031727852e-06	ALDH1A3
ENSG00000184261	-1.175	-2.933	0.00335198319525662	0.0428203156287991	KCNK12
ENSG00000184271	-0.855	-5.051	4.38692062865205e-07	2.65776463834654e-05	POU6F1
ENSG00000184307	2.094	5.266	1.39506778670468e-07	9.44120289764858e-06	ZDHHC23
ENSG00000184347	1.374	4.327	1.50901448217827e-05	0.000562337164767538	SLIT3
ENSG00000184368	0.531	3.328	0.000873371400537461	0.0152276103052791	MAP7D2
ENSG00000184378	1.129	3.402	0.000668438597202932	0.0123749817149143	ACTRT3
ENSG00000184481	-0.686	-4.112	3.91557388156482e-05	0.00122271045514605	FOXO4
ENSG00000184731	1.879	5.437	5.42126573014874e-08	4.2030387758452e-06	FAM110C
ENSG00000184809	-1.06	-5.232	1.67745425813489e-07	1.11655549057103e-05	B3GALT5-AS1
ENSG00000184828	-0.927	-3.6	0.000318772006657129	0.00686207612202873	ZBTB7C
ENSG00000184838	-0.716	-5.159	2.48083814209043e-07	1.60265514264051e-05	PRR16
ENSG00000184845	4.634	6.667	2.61855418483596e-11	5.24618256734213e-09	DRD1
ENSG00000185052	-0.96	-3.917	8.97998038200837e-05	0.00245790021555094	SLC24A3
ENSG00000185053	1.851	3.032	0.00243323715699051	0.0334033608356193	SGCZ
ENSG00000185088	-0.742	-4.123	3.73842243467223e-05	0.00117830183747029	RPS27L
ENSG00000185090	-1.6	-6.842	7.79967502365503e-12	1.79348209208704e-09	MANEAL
ENSG00000185101	3.353	3.091	0.00199227593421663	0.0290126528748314	ANO9
ENSG00000185215	1.044	3.434	0.000595132879333249	0.0112757619974797	TNFAIP2
ENSG00000185272	0.766	3.383	0.000716456623601221	0.0131783637498475	RBM11
ENSG00000185437	0.757	3.586	0.000335342425769291	0.00713528284483869	SH3BGR
ENSG00000185518	1.845	2.868	0.0041314028438322	0.0499396275656778	SV2B
ENSG00000185532	-1.055	-4.81	1.50632729973785e-06	7.81552125902446e-05	PRKG1
ENSG00000185551	2.587	3.416	0.000636505455393116	0.011881630894723	NR2F2
ENSG00000185565	-0.905	-4.352	1.34662928049271e-05	0.000510281713310299	LSAMP
ENSG00000185567	0.737	3.463	0.000535097950824264	0.0103994359974098	AHNAK2
ENSG00000185615	-1.408	-3.594	0.000325797804340001	0.00698436776031906	PDIA2
ENSG00000185651	-0.353	-3.766	0.000165841951632314	0.00407753571236923	UBE2L3
ENSG00000185664	2.215	6.289	3.19371762511594e-10	4.51922210798748e-08	PMEL
ENSG00000185736	-1.116	-7.515	5.71273141601565e-14	1.92661867005128e-11	ADARB2
ENSG00000185742	1.294	3.373	0.00074296652933782	0.0135197191736968	C11orf87
ENSG00000185774	-0.85	-4.08	4.49453988473274e-05	0.00137174984264807	KCNIP4
ENSG00000185811	2.547	6.186	6.17363250515349e-10	8.16493161710986e-08	IKZF1
ENSG00000185885	1.218	2.936	0.00332471769625914	0.0425631046041691	IFITM1
ENSG00000185920	-1.22	-5.378	7.53896556949912e-08	5.62918702209648e-06	PTCH1
ENSG00000186205	-0.484	-3.399	0.000677406608029348	0.0125181029346793	MTARC1
ENSG00000186297	-1.723	-6.883	5.85850648565936e-12	1.41127236592044e-09	GABRA5
ENSG00000186369	-0.947	-3.466	0.000529041409265882	0.0103531459540572	LINC00643
ENSG00000186470	-0.74	-3.657	0.000255567189038587	0.00578456607404452	BTN3A2
ENSG00000186471	-1.979	-3.162	0.00156480045869944	0.0239876797589266	AKAP14
ENSG00000186777	0.739	3.419	0.000629195804736903	0.0117996080712245	ZNF732
ENSG00000186838	1.136	3.497	0.000470977312399912	0.00941721928499232	SELENOV
ENSG00000186854	2.124	5.638	1.72221318868946e-08	1.54199043686421e-06	TRABD2A
ENSG00000186868	-1.018	-4.583	4.59437801443045e-06	0.000203429407269147	MAPT
ENSG00000186895	2.472	3.304	0.000953222776943701	0.0162771838746462	FGF3
ENSG00000186960	-0.572	-3.416	0.000636485106156906	0.011881630894723	LINC01551
ENSG00000187134	-0.724	-4.646	3.39083678633184e-06	0.000156652014546632	AKR1C1
ENSG00000187135	1.584	3.133	0.00172770133249059	0.0258580151353158	VSTM2B
ENSG00000187210	2.749	4.973	6.5872836157723e-07	3.73371663767934e-05	GCNT1
ENSG00000187266	-0.803	-3.423	0.000619044057454045	0.0116632742109708	EPOR
ENSG00000187416	1.077	2.899	0.00374582690120747	0.0465296546015551	LHFPL3
ENSG00000187605	-0.44	-2.883	0.00393815652654958	0.0482961195846853	TET3
ENSG00000187676	0.672	3.878	0.000105131311205527	0.00279544294644394	B3GLCT
ENSG00000187699	1.172	4.331	1.48304376675051e-05	0.000554702229578493	C2orf88
ENSG00000187773	2.054	3.12	0.00180849470971087	0.0268487824291999	DIPK1C
ENSG00000187889	1.645	3.353	0.000798344241405881	0.0142079997580018	FYB2
ENSG00000187902	-0.836	-3.738	0.000185288065752419	0.00443669096589344	SHISA7
ENSG00000187955	1.419	4.14	3.46620705799574e-05	0.00110978955409088	COL14A1
ENSG00000188064	2.798	5.641	1.69518237554467e-08	1.52453401640651e-06	WNT7B
ENSG00000188107	-1.615	-5.232	1.67488844861619e-07	1.11655549057103e-05	EYS
ENSG00000188153	0.487	3.523	0.000427248748523669	0.00870330133398895	COL4A5
ENSG00000188158	0.814	3.831	0.000127847230558835	0.00327881965824845	NHS
ENSG00000188175	-4.791	-13.15	1.70715882950176e-39	1.72721794574841e-35	HEPACAM2
ENSG00000188176	1.312	2.962	0.00305409721445142	0.0401557226344539	SMTNL2
ENSG00000188313	0.592	3.292	0.000994381882920073	0.0168390987689699	PLSCR1
ENSG00000188404	2.506	3.329	0.000871789641979393	0.0152205896509517	SELL
ENSG00000188483	0.94	4.319	1.56767323870637e-05	0.000579924460424558	IER5L
ENSG00000188488	1.402	4.653	3.27818009594454e-06	0.000152969083129908	SERPINA5
ENSG00000188501	1.268	4.503	6.69080789980312e-06	0.000286034946369699	LCTL
ENSG00000188505	1.667	3.534	0.000409584420341626	0.00843127237600488	NCCRP1
ENSG00000188517	1.346	5.361	8.2537659769069e-08	6.0536715006136e-06	COL25A1
ENSG00000188522	1.136	3.507	0.000453529140956089	0.00915884447828989	FAM83G
ENSG00000188620	-4.738	-3.651	0.000261490512945306	0.00588906410780054	HMX3
ENSG00000188626	-3.008	-4.357	1.31577173007219e-05	0.000504254563598689	GOLGA8M
ENSG00000188674	-0.903	-2.937	0.00331041669977608	0.042503985989828	C2orf80
ENSG00000188730	-1.042	-2.881	0.00396712825159295	0.0485337606837868	VWC2
ENSG00000188760	-1.03	-2.907	0.0036540395745887	0.0456135044983358	TMEM198
ENSG00000188770	4.53	4.671	2.99890882235616e-06	0.000141782523412096	OPTC
ENSG00000188779	-1.132	-3.086	0.0020278771768289	0.02933101835106	SKOR1
ENSG00000188803	-0.835	-4.069	4.72319254224058e-05	0.00143504205844202	SHISA6
ENSG00000188816	-4.093	-4.014	5.95986034956368e-05	0.00173521977227944	HMX2
ENSG00000188859	0.847	2.976	0.00292408879508738	0.0388247616591819	FAM78B
ENSG00000188897	-3.22	-6.176	6.55749345125646e-10	8.61629090819314e-08	AC099489.1
ENSG00000188909	-1.884	-4.231	2.32456119633343e-05	0.000805436572051489	BSX
ENSG00000188921	1.111	2.915	0.003554605012105	0.0447866951556318	HACD4
ENSG00000189143	1.594	3.442	0.000578336436281193	0.0110298188389726	CLDN4
ENSG00000189190	0.566	2.959	0.0030892132749932	0.0405121390923444	ZNF600
ENSG00000196104	0.557	3.051	0.00227984023118089	0.0318155635020313	SPOCK3
ENSG00000196132	-0.857	-4.278	1.88535825182e-05	0.000674032230133882	MYT1
ENSG00000196141	-0.836	-5.076	3.85275915041334e-07	2.40619078421648e-05	SPATS2L
ENSG00000196151	0.687	3.218	0.00129248794006734	0.020674698393093	WDSUB1
ENSG00000196154	1.032	4.091	4.29454382097963e-05	0.00132106557303432	S100A4
ENSG00000196167	1.117	3.057	0.00223839373902322	0.0313669648955228	COLCA1
ENSG00000196218	1.046	4.209	2.56162117205269e-05	0.00087116646078128	RYR1
ENSG00000196247	0.566	2.905	0.00367360951257303	0.0457730840436671	ZNF107
ENSG00000196337	3.07	3.409	0.000653107071336716	0.0121355570142318	CGB7
ENSG00000196352	0.619	3.226	0.00125446148413198	0.0201941353471843	CD55
ENSG00000196361	-0.828	-3.696	0.000218697242231998	0.00507492969789505	ELAVL3
ENSG00000196502	1.91	3.591	0.000328877615810235	0.00704215720203186	SULT1A1
ENSG00000196562	0.971	7.156	8.33254606312763e-13	2.34179263315816e-10	SULF2
ENSG00000196581	-2.048	-7.025	2.13960182672789e-12	5.34504234121468e-10	AJAP1
ENSG00000196782	-0.381	-2.907	0.0036503913331071	0.0455960917440878	MAML3
ENSG00000196878	-2.208	-3.147	0.00164862198583992	0.0249411925475917	LAMB3
ENSG00000196935	-0.717	-4.266	1.98569453198744e-05	0.00070368702022357	SRGAP1
ENSG00000197122	-0.643	-2.911	0.00360515488002236	0.0451870296723136	SRC
ENSG00000197177	-0.983	-4.471	7.78403405379904e-06	0.00032678408522536	ADGRA1
ENSG00000197256	0.621	4.2	2.66852673152521e-05	0.000901916192101638	KANK2
ENSG00000197299	0.493	2.897	0.00376793306490574	0.0466896053694841	BLM
ENSG00000197332	0.604	3.63	0.000283550498013486	0.00629853277490462	AC008543.1
ENSG00000197375	0.598	3.72	0.000198952465562939	0.00469207825252456	SLC22A5
ENSG00000197406	0.984	3.013	0.00258815067154124	0.0351484757306288	DIO3
ENSG00000197410	-1.59	-6.766	1.3224976747309e-11	2.90877613567172e-09	DCHS2
ENSG00000197415	-1.26	-5.414	6.16869547383046e-08	4.66827296732804e-06	VEPH1
ENSG00000197496	0.604	3.269	0.00107958202299239	0.0179797055434165	SLC2A10
ENSG00000197565	0.586	3.733	0.000189479425648802	0.00452187156792528	COL4A6
ENSG00000197580	1.437	3.518	0.000434608269138163	0.00881192217035143	BCO2
ENSG00000197584	1.342	3.817	0.000135042505238294	0.00342429209711389	KCNMB2
ENSG00000197705	2.47	4.042	5.30989622928449e-05	0.00158943417454988	KLHL14
ENSG00000197816	0.782	4.956	7.20687831837142e-07	4.05086618811794e-05	CCDC180
ENSG00000197893	2.195	3.167	0.00154255769243673	0.0237005732015621	NRAP
ENSG00000197921	-1.561	-4.772	1.82667003306963e-06	9.14917527702077e-05	HES5
ENSG00000197943	1.765	4.923	8.53357219931882e-07	4.73087214940318e-05	PLCG2
ENSG00000197959	-0.855	-3.049	0.002296639891792	0.0319618350828138	DNM3
ENSG00000198010	-1.096	-3.449	0.000562303538217824	0.0107952676431097	DLGAP2
ENSG00000198075	0.651	4.016	5.91523870584943e-05	0.00172969443949224	SULT1C4
ENSG00000198108	1.027	3.899	9.64050860068505e-05	0.00260100922046483	CHSY3
ENSG00000198168	0.764	5.58	2.39879874988633e-08	2.08205070340158e-06	SVIP
ENSG00000198221	-0.661	-3.047	0.00231317056601452	0.0321256049439285	AFDN-DT
ENSG00000198363	0.477	3.082	0.00205587124347951	0.0296511437005046	ASPH
ENSG00000198369	0.382	3.147	0.0016521440006814	0.0249524546174877	SPRED2
ENSG00000198400	-1.189	-3.741	0.000183383770929029	0.00439664763595842	NTRK1
ENSG00000198554	0.464	2.919	0.00351397207558076	0.0443575951025432	WDHD1
ENSG00000198597	-1.249	-8.128	4.35260408254542e-16	2.20187359025766e-13	ZNF536
ENSG00000198598	-1.276	-3.073	0.00211726698571794	0.0302058314077398	MMP17
ENSG00000198670	1.4	2.877	0.00401673687190066	0.0489925681753525	LPA
ENSG00000198673	0.813	2.949	0.00319089805598959	0.0415761894159365	TAFA2
ENSG00000198689	-1.209	-5.493	3.95975728721769e-08	3.25714181735162e-06	SLC9A6
ENSG00000198722	-0.408	-3.467	0.000525406787183269	0.0103019441266022	UNC13B
ENSG00000198729	1.526	5.289	1.23248697497842e-07	8.49795931406887e-06	PPP1R14C
ENSG00000198732	0.824	3.115	0.00184102718363596	0.0271222310549627	SMOC1
ENSG00000198739	-1.739	-3.318	0.000908135593409482	0.0156392542405454	LRRTM3
ENSG00000198774	2.966	7.053	1.75690307210993e-12	4.50011818533474e-10	RASSF9
ENSG00000198785	0.997	2.886	0.00390091624384429	0.0479848268657685	GRIN3A
ENSG00000198796	0.916	3.864	0.000111405976866248	0.00293528638266736	ALPK2
ENSG00000198797	1.674	6.739	1.599598572626e-11	3.48041689431044e-09	BRINP2
ENSG00000198807	-2.635	-5.989	2.10873598652602e-09	2.41074986934204e-07	PAX9
ENSG00000198883	-0.967	-2.89	0.00385459629544197	0.0475016784642315	PNMA5
ENSG00000198894	-0.459	-3.036	0.00239533348935872	0.0330850328717909	CIPC
ENSG00000198915	1.327	4.339	1.42979845124113e-05	0.000536771273856478	RASGEF1A
ENSG00000198948	-0.892	-4.641	3.47286055400559e-06	0.000159637443464422	MFAP3L
ENSG00000198959	2.244	5.365	8.08677986260957e-08	5.97211644233229e-06	TGM2
ENSG00000203666	-0.556	-3.318	0.000906581729475925	0.0156370174929229	EFCAB2
ENSG00000203685	1.201	4.602	4.18414718608224e-06	0.000187261380468423	STUM
ENSG00000203727	-1.118	-4.253	2.10559436392774e-05	0.000739699686702739	SAMD5
ENSG00000203760	0.512	3.064	0.00218176138084801	0.0308726863926291	CENPW
ENSG00000203780	0.908	4.75	2.03389112509918e-06	0.00010111986957342	FANK1
ENSG00000203867	2.51	5.484	4.15904569990461e-08	3.39347942490201e-06	RBM20
ENSG00000203952	0.59	3.629	0.000284408399886324	0.00631031137247782	CCDC160
ENSG00000204128	-2.707	-8.648	5.25458420705352e-18	3.79737540820457e-15	C2orf72
ENSG00000204131	-1.544	-6.869	6.46743698807009e-12	1.53963044063057e-09	NHSL2
ENSG00000204262	0.605	3.606	0.000310907245983596	0.00675747381576591	COL5A2
ENSG00000204264	0.911	2.918	0.00352522400665162	0.0444718876400222	PSMB8
ENSG00000204291	0.959	3.153	0.00161756823887774	0.0246286631404748	COL15A1
ENSG00000204301	-0.817	-4.16	3.18175539508055e-05	0.00104011018448231	NOTCH4
ENSG00000204428	-0.866	-3.115	0.00184161058964609	0.0271222310549627	LY6G5C
ENSG00000204516	1.514	5.879	4.1357937166751e-09	4.33615470761247e-07	MICB
ENSG00000204815	-0.388	-3.076	0.00209472614024652	0.0300615485446016	TTC25
ENSG00000204950	-1.09	-3.204	0.0013541585141254	0.0214408431403188	LRRC10B
ENSG00000205279	2.833	4.057	4.97383345233482e-05	0.00149770118910707	CTXN3
ENSG00000205403	2.463	3.185	0.00144790714908744	0.0226067910198953	CFI
ENSG00000205517	2.031	3.797	0.00014623550590592	0.00366695446839693	RGL3
ENSG00000205927	-1.864	-3.501	0.000462660173310298	0.00930609205460623	OLIG2
ENSG00000205929	-0.929	-3.798	0.000145817265909205	0.0036663020196278	C21orf62
ENSG00000206190	-0.831	-3.718	0.000200542473891209	0.00471857785952165	ATP10A
ENSG00000206384	1.822	3.422	0.000620498599333565	0.0116798038674555	COL6A6
ENSG00000213023	-0.86	-2.871	0.00409565403782587	0.0497113975595452	SYT3
ENSG00000213190	-0.503	-3.074	0.00211553101451429	0.0302058314077398	MLLT11
ENSG00000213468	1.49	4.895	9.8089837902295e-07	5.32130796234032e-05	FIRRE
ENSG00000213694	0.973	3.963	7.39175184135165e-05	0.00207739025707987	S1PR3
ENSG00000213988	0.46	2.876	0.00402999996164369	0.0491001841370042	ZNF90
ENSG00000214336	3.16	6.115	9.66001744857951e-10	1.22169033170004e-07	FOXI3
ENSG00000214944	1.223	3.818	0.00013452470966941	0.00341544228376476	ARHGEF28
ENSG00000215196	-1.111	-6.517	7.16579604121526e-11	1.23931523841018e-08	BASP1-AS1
ENSG00000215475	-2.177	-7.2	6.03345950958486e-13	1.76937758226739e-10	SIAH3
ENSG00000215808	1.87	2.98	0.00288165562395441	0.0383368189025098	LINC01139
ENSG00000215859	2.008	3.132	0.00173572584651058	0.0259397433560868	PDZK1P1
ENSG00000215915	1.867	4.632	3.61613989429351e-06	0.000165548847875631	ATAD3C
ENSG00000217236	-2.122	-4.392	1.1243208411002e-05	0.000441759848925485	SP9
ENSG00000219438	-0.516	-2.894	0.00380167900224342	0.0469926540075721	TAFA5
ENSG00000221890	-1.463	-7.855	4.00926336327559e-15	1.80283209235292e-12	NPTXR
ENSG00000221955	-1.567	-6.031	1.63067164858036e-09	1.94097887111903e-07	SLC12A8
ENSG00000221963	1.506	3.033	0.0024234858431976	0.0333146983947713	APOL6
ENSG00000221995	-0.714	-2.94	0.00327904395702887	0.0422890085853915	TIAF1
ENSG00000224063	1.699	2.875	0.00403873724522491	0.0491719904675849	AC007319.1
ENSG00000224116	-3.205	-3.155	0.0016042281214501	0.0244623632536118	INHBA-AS1
ENSG00000224127	-3.788	-4.323	1.54042760247439e-05	0.000571936743781088	AC099786.1
ENSG00000224149	-3.482	-4.101	4.11541924883087e-05	0.00127138180916172	AC099786.2
ENSG00000224243	-1.371	-6.828	8.59080384757297e-12	1.95320130174875e-09	SOX1-OT
ENSG00000224307	1.949	3.284	0.00102361670838015	0.0171891154307655	AL161785.1
ENSG00000224596	-1.174	-3.061	0.00220897600113736	0.0310546174443234	ZMIZ1-AS1
ENSG00000224765	1.556	5.375	7.67112108270305e-08	5.70680643781236e-06	AL035443.1
ENSG00000225361	0.768	3.588	0.00033359273945484	0.00711732352160654	PPP1R26-AS1
ENSG00000225387	2.096	3.186	0.00144131040308489	0.0225385749663236	AL591896.1
ENSG00000225506	1.902	3.318	0.000907232939792018	0.0156370174929229	CYP4A22-AS1
ENSG00000225826	1.481	5.289	1.23109636613486e-07	8.49795931406887e-06	LINC00626
ENSG00000226053	-1.276	-3.611	0.000305079288484485	0.00664508008878747	LINC01776
ENSG00000226237	2.03	3.427	0.000611214382856526	0.0115372416390875	GAS1RR
ENSG00000226328	-0.594	-3.495	0.000474327744602727	0.00946550484421713	NUP50-DT
ENSG00000226702	0.843	3.381	0.000721442326255674	0.0132231752461808	MIR217HG
ENSG00000226819	4.024	3.081	0.00206249305781918	0.0297254608439965	MEIS1-AS3
ENSG00000226887	1.793	5.485	4.12377824502519e-08	3.3783260238091e-06	ERVMER34-1
ENSG00000227036	-1.432	-4.581	4.62788799143587e-06	0.000204465750014639	LINC00511
ENSG00000227115	-0.762	-3.465	0.000531018284260614	0.0103673025145123	LINC01630
ENSG00000228659	-1.442	-3.062	0.00219824628578616	0.030975984396158	LINC01201
ENSG00000228824	-1.657	-3.298	0.000972565535342907	0.0165377005106418	MIR4500HG
ENSG00000229209	-2.424	-4.656	3.22314108915785e-06	0.000150972823933123	AC073987.1
ENSG00000229415	-2.141	-8.941	3.84873177854473e-19	3.11516350155411e-16	SFTA3
ENSG00000229425	3.546	3.015	0.00256910807842556	0.0349837832886549	AJ009632.2
ENSG00000229589	-0.664	-3.056	0.0022417981915345	0.031392931768651	ACVR2B-AS1
ENSG00000229847	1.292	4.295	1.74624324053207e-05	0.00063324788480585	EMX2OS
ENSG00000230393	1.279	3.004	0.00266487410082508	0.0358773968264773	AC092667.1
ENSG00000230417	-1.26	-3.004	0.00266029831872384	0.0358635153093784	LINC00595
ENSG00000230623	2.5	5.201	1.98535868077188e-07	1.31286708841239e-05	AC104461.1
ENSG00000231107	1.163	3.063	0.00219426926999518	0.0309477321567576	LINC01508
ENSG00000231672	-0.74	-3.472	0.000517043856255365	0.0101576528459488	DIRC3
ENSG00000231829	1.362	3.46	0.000540665545480171	0.0104692510170251	AL157834.1
ENSG00000232046	2.053	4.105	4.04388360731868e-05	0.00125310849608106	LINC01798
ENSG00000232520	-1.384	-3.05	0.00228954155362921	0.0318849782090069	GCSIR
ENSG00000233293	-1.934	-5.03	4.90483270807729e-07	2.91909676023365e-05	AL133343.2
ENSG00000233429	3.618	3.489	0.000484710331050652	0.00962523410089297	HOTAIRM1
ENSG00000233452	-1.255	-5.422	5.87743730166079e-08	4.50492211360251e-06	STXBP5-AS1
ENSG00000233593	1.685	7.125	1.04013566843577e-12	2.88317058230107e-10	LINC02609
ENSG00000234056	-1.303	-3.342	0.000832063699813281	0.0146407034484537	LINC00463
ENSG00000234177	-1.277	-4.459	8.24365164949783e-06	0.000340429165566507	LINC01114
ENSG00000234350	-1.341	-3.895	9.82125243185711e-05	0.00264174395176473	AC007405.1
ENSG00000234665	-2.178	-6.474	9.52984622410467e-11	1.54269150675806e-08	LERFS
ENSG00000234690	-1.042	-3.318	0.000907038723277285	0.0156370174929229	EPCAM-DT
ENSG00000234710	-4.434	-3.56	0.000371299091101286	0.00776963506559931	AC060834.2
ENSG00000234840	1.312	3.756	0.000172604347939814	0.00418782851386346	LINC01239
ENSG00000234869	-1.712	-3.789	0.000151070167029641	0.0037832980567386	AL021392.1
ENSG00000235091	2.051	3.777	0.000158970488484881	0.00395666400306465	BX324167.1
ENSG00000235300	2.271	2.931	0.00338003133671318	0.0430969969113997	THRA1/BTR
ENSG00000235314	-1.386	-3.879	0.000104969172604011	0.00279480422058178	LINC00957
ENSG00000235513	-1.106	-3.553	0.000381413604781148	0.00796183286605773	L3MBTL2-AS1
ENSG00000235750	1.691	4.874	1.09410760593689e-06	5.84149535781872e-05	KIAA0040
ENSG00000235934	-1.762	-3.956	7.61173335787677e-05	0.00212446102753981	AC007405.2
ENSG00000236502	1.049	3.697	0.000218214633945344	0.00507361118255497	SIX3-AS1
ENSG00000236609	-0.57	-3.903	9.48608614970656e-05	0.00257306907827496	ZNF853
ENSG00000236824	-1.268	-3.033	0.00241870789133279	0.0332799481172607	BCYRN1
ENSG00000237172	1.081	3.366	0.00076203892334098	0.0137205015934839	B3GNT9
ENSG00000237187	2.332	3.344	0.000824558582210567	0.0145465936451882	NR2F1-AS1
ENSG00000237250	-3.444	-6.29	3.16771417443388e-10	4.51399269856827e-08	AL359924.1
ENSG00000237372	-3.313	-4.152	3.29031141372904e-05	0.00106527122330891	UNQ6494
ENSG00000237457	-1.545	-4.154	3.26068289927568e-05	0.00105906771214837	LINC01351
ENSG00000237515	-1.317	-4.282	1.85093262462269e-05	0.000664071306014898	SHISA9
ENSG00000237552	-1.049	-3.077	0.00209223158252259	0.0300615485446016	LINC02567
ENSG00000237737	-1.148	-2.992	0.00277109533405469	0.0370608817479158	DCTN1-AS1
ENSG00000237819	-1.861	-6.933	4.1213708653711e-12	1.00477035494921e-09	CDK6-AS1
ENSG00000238113	1.531	4.065	4.8122294008294e-05	0.0014555375474706	LINC01410
ENSG00000240563	2.698	3.917	8.95747470432479e-05	0.0024560230439297	L1TD1
ENSG00000240694	-0.579	-3.527	0.000420496173858439	0.0085773589496225	PNMA2
ENSG00000241468	-0.729	-2.965	0.00302793830703298	0.0398895388299559	ATP5MF
ENSG00000242173	-1.522	-3.338	0.000842785565633741	0.0148036162505198	ARHGDIG
ENSG00000242220	-0.806	-3.427	0.00060942563310113	0.0115142181940256	TCP10L
ENSG00000242265	-1.748	-7.843	4.40040340633381e-15	1.9356991940688e-12	PEG10
ENSG00000242512	-2.582	-8.485	2.16304272349366e-17	1.45983326042552e-14	LINC01206
ENSG00000242516	0.712	3.092	0.00198506587088318	0.0289393428655052	LINC00960
ENSG00000242574	1.503	3.573	0.000352274015220552	0.00740983856339695	HLA-DMB
ENSG00000242732	-0.601	-4.009	6.10741112226032e-05	0.0017680037776672	RTL5
ENSG00000243620	-1.331	-3.786	0.000152810246109017	0.00382214503092209	AC092957.1
ENSG00000243701	0.463	3.173	0.00150713528730024	0.0232268716972736	DUBR
ENSG00000243710	-0.818	-4.134	3.56243119591574e-05	0.00113342445360621	CFAP57
ENSG00000243944	2.326	2.904	0.00367966998454822	0.0458203828537435	AC117386.2
ENSG00000243955	2.974	4.353	1.33983626541872e-05	0.00050961629381105	GSTA1
ENSG00000244198	1.829	2.935	0.00333338744404039	0.0426365960367618	ARHGEF35-AS1
ENSG00000244479	2.065	4.155	3.25300395739312e-05	0.00105827226813263	OR2A1-AS1
ENSG00000245105	0.92	3.767	0.00016505278068506	0.00406801829130594	A2M-AS1
ENSG00000245526	-1.686	-6.061	1.34879352279977e-09	1.63430161280559e-07	LINC00461
ENSG00000245571	1.043	5.611	2.01711920150539e-08	1.79019329133603e-06	FAM111A-DT
ENSG00000245694	0.897	3.238	0.00120554168933749	0.0194841342521918	CRNDE
ENSG00000245812	4.9	5.355	8.5449413576162e-08	6.21967224357424e-06	LINC02202
ENSG00000245864	-3.101	-4.112	3.91447442935887e-05	0.00122271045514605	MEF2C-AS2
ENSG00000246100	0.938	3.188	0.00143039830225706	0.0224025616456437	LINC00900
ENSG00000246250	-1.646	-3.464	0.000531380909535149	0.0103673025145123	AC087521.2
ENSG00000246379	-1.596	-5.032	4.85162054925167e-07	2.89594518625686e-05	AC040168.1
ENSG00000247271	-0.766	-4.447	8.69678898223139e-06	0.000356956440274751	ZBED5-AS1
ENSG00000247809	5.017	4.145	3.39139935532919e-05	0.0010927542349536	NR2F2-AS1
ENSG00000248008	-0.983	-4.503	6.70029970739992e-06	0.000286034946369699	NRAV
ENSG00000248184	-2.215	-3.84	0.000123217596247394	0.0031843014815658	LINC02283
ENSG00000248550	-1.102	-4.722	2.3345901532974e-06	0.000113832365667405	OTX2-AS1
ENSG00000248588	3.794	2.927	0.00342718833020273	0.0434518520436418	AC008517.1
ENSG00000248596	1.562	4.05	5.12440318186348e-05	0.00153846140037103	AC139491.2
ENSG00000249125	2.407	4.275	1.91304060439395e-05	0.000682722691885567	AC093821.1
ENSG00000249460	4.313	4.208	2.57374630790557e-05	0.000873821418464247	LINC02500
ENSG00000249487	-1.762	-3.54	0.000400013421414194	0.00827635131116177	LINC01586
ENSG00000249550	1.854	5.434	5.49988292382358e-08	4.24771492227367e-06	LINC01234
ENSG00000249738	1.192	3.358	0.000785139259963203	0.0140223238529174	AC008691.1
ENSG00000249790	2.413	6.656	2.81483390938794e-11	5.47674655350624e-09	AC092490.1
ENSG00000249896	-1.679	-3.415	0.000638754986984787	0.0119126333286978	LINC02495
ENSG00000249937	-1.209	-3.604	0.000313122253032791	0.00678818500912908	LINC02223
ENSG00000250049	2.889	4.603	4.17361608363756e-06	0.000187257475504226	AC114316.1
ENSG00000250156	-2.445	-3.748	0.000178035900359489	0.00429386942046991	LINC02060
ENSG00000250303	-0.891	-4.36	1.3004816151867e-05	0.0004993405215048	LINC02762
ENSG00000250305	1.031	4.175	2.98328761841116e-05	0.000987666252151206	TRMT9B
ENSG00000250348	-3.483	-3.024	0.00249260977139506	0.0341720587562188	AC113404.1
ENSG00000250358	-1.04	-3.53	0.000415399879217144	0.00850770906473574	LINC02200
ENSG00000250538	-1.03	-3.756	0.000172318424295968	0.00418591034289186	AC104407.1
ENSG00000253457	-1.086	-3.454	0.000552403760700387	0.0106761127963442	SMIM18
ENSG00000253554	1.53	3.909	9.26060593050475e-05	0.00251866076617962	LINC01414
ENSG00000253563	-1.872	-7.112	1.14726856720782e-12	3.13715938614193e-10	NKX2-1-AS1
ENSG00000253831	-1.888	-2.95	0.00318149534825162	0.0415071298335729	ETV3L
ENSG00000254585	-0.922	-5.036	4.75200876707694e-07	2.85332039767958e-05	MAGEL2
ENSG00000254685	0.862	4.2	2.67014735739885e-05	0.000901916192101638	FPGT
ENSG00000254968	-2.133	-4.159	3.19224606056341e-05	0.00104185643605646	LINC02763
ENSG00000255087	-2.552	-3.084	0.0020440090009157	0.0295221428504848	AP001993.1
ENSG00000255389	-0.619	-3.424	0.000617194685843406	0.0116392679105697	Z97989.1
ENSG00000255561	-0.67	-3.428	0.00060751824769821	0.0114889081702554	FDXACB1
ENSG00000255571	-4.79	-9.763	1.62935036468207e-22	1.64849523146708e-19	MIR9-3HG
ENSG00000256196	-1.015	-2.907	0.00364971045174977	0.0455960917440878	AP003721.1
ENSG00000256463	-2.228	-7.64	2.17165776382831e-14	8.15760277736526e-12	SALL3
ENSG00000256542	-0.986	-3.068	0.00215286378957739	0.0306040248485752	AC148477.2
ENSG00000256637	2.69	3.417	0.000633971474117712	0.0118562040469241	LINC01965
ENSG00000256955	-3.678	-2.949	0.00319303604407017	0.0415772743576318	AC131009.2
ENSG00000257718	3.089	3.529	0.000417031082220801	0.00852972008338597	CPNE8-AS1
ENSG00000258584	-1.341	-5.643	1.66871105945493e-08	1.50742715571743e-06	FAM181A-AS1
ENSG00000258598	-2.196	-6.247	4.17165985695942e-10	5.78174912366944e-08	AL512357.1
ENSG00000258844	-1.751	-3.849	0.000118643804793983	0.0030897778507159	AL162511.1
ENSG00000259005	1.868	3.068	0.00215251353496502	0.0306040248485752	AC005479.1
ENSG00000259104	-2.475	-4.151	3.30749710677165e-05	0.00106912466382627	PTCSC3
ENSG00000259129	-0.635	-3.005	0.00265895363820523	0.0358635153093784	LINC00648
ENSG00000259658	0.871	3.149	0.00163894460976583	0.0248606028325424	AC027559.1
ENSG00000260037	3.267	3.374	0.000741704979585598	0.0135089111268358	AC104938.1
ENSG00000260041	-2.113	-4.17	3.04925496869383e-05	0.00100167455424571	AC007495.1
ENSG00000260385	-1.654	-4.2	2.67432525456379e-05	0.000901916192101638	AL356961.1
ENSG00000260455	2.373	3.707	0.000209929014846486	0.00491088279239148	NBAT1
ENSG00000260548	1.256	5.334	9.58258681831932e-08	6.7798477017025e-06	AL035425.2
ENSG00000260903	-0.749	-3.093	0.00197915502895735	0.0288891666089697	XKR7
ENSG00000260971	-1.151	-3.003	0.00267614288352072	0.035981230065144	AC119674.1
ENSG00000261115	-0.749	-3.68	0.000233469720025421	0.00536238341057253	TMEM178B
ENSG00000261210	2.573	3.614	0.000301519499742766	0.00658881973789944	CLEC19A
ENSG00000261213	-3.892	-5.472	4.44839744218426e-08	3.57195723184915e-06	AC099786.3
ENSG00000261227	-1.716	-5.349	8.83600233212448e-08	6.40847696023437e-06	AC140912.1
ENSG00000261292	0.963	3.205	0.00134899494392865	0.0214030702787616	AC110491.1
ENSG00000261329	-3.238	-3.601	0.000317149996958291	0.0068490183441313	AC016597.1
ENSG00000261478	-4.921	-6.863	6.72454194191181e-12	1.58222216505332e-09	AC013391.3
ENSG00000261821	1.445	2.893	0.00381588571407794	0.0471394672920434	AC090826.1
ENSG00000261949	2.256	3.635	0.000277736381258549	0.00619624660944515	GFY
ENSG00000262454	1.926	3.829	0.000128647562778754	0.00329516890231405	MIR193BHG
ENSG00000262655	-1.827	-7.236	4.60577490825865e-13	1.39101276520319e-10	SPON1
ENSG00000263146	-2.696	-5.383	7.32916391147802e-08	5.49280117587992e-06	LINC01896
ENSG00000263961	4.465	3.845	0.000120792194896115	0.00314168388653327	RHEX
ENSG00000264343	0.945	3.538	0.000403372727634288	0.00831186063511183	NOTCH2NLA
ENSG00000265107	1.718	3.698	0.000217489048899079	0.00506431634576853	GJA5
ENSG00000265148	-0.665	-3.417	0.000632732361095557	0.0118439771755491	TSPOAP1-AS1
ENSG00000265702	-1.402	-3.451	0.000558996365438217	0.010777647920146	AC005821.1
ENSG00000265763	1.636	4.932	8.12802260703435e-07	4.51842135860824e-05	ZNF488
ENSG00000265907	-4.639	-4.416	1.00591147337652e-05	0.000404664386953757	AP000919.1
ENSG00000266338	0.601	4.447	8.69526961456863e-06	0.000356956440274751	NBPF15
ENSG00000267278	0.896	3.986	6.71631278377269e-05	0.00192227141696804	MAP3K14-AS1
ENSG00000267374	0.925	5.503	3.73082772263301e-08	3.08135914152975e-06	MIR924HG
ENSG00000267547	0.903	3.761	0.000169087406525927	0.00412724206399534	AC060766.4
ENSG00000267711	1.211	3.325	0.000883231768626321	0.0153541192767643	AC060766.6
ENSG00000267751	0.666	3.222	0.00127334467399786	0.0204007359290156	AC009005.1
ENSG00000267909	-0.648	-4.016	5.92927034727176e-05	0.00173129560572935	CCDC177
ENSG00000268654	-0.596	-3.258	0.00112132614935555	0.0185224677384807	MIMT1
ENSG00000268658	1.413	3.775	0.000159779252875523	0.00396217301707869	LINC00664
ENSG00000269713	0.478	3.984	6.77795850627513e-05	0.00193114136985936	NBPF9
ENSG00000269883	-2.79	-3.045	0.00232962723642454	0.0323098061199798	AC007375.3
ENSG00000269949	-1.337	-3.089	0.00200704139476666	0.0291546896073965	AC069307.1
ENSG00000269993	-2.315	-10.927	8.57320056140353e-28	2.18054541133027e-24	KC877982.1
ENSG00000270171	-0.757	-3.16	0.00157699252197637	0.0241380058110376	AL359881.3
ENSG00000270277	0.835	3.238	0.00120391048677521	0.0194733243004767	AC009948.1
ENSG00000270562	1.64	3.379	0.00072688399150836	0.0132988223943686	AC097634.1
ENSG00000270629	0.668	4.142	3.44658052253132e-05	0.00110525446709067	NBPF14
ENSG00000270953	-1.153	-3.344	0.000825994047784455	0.0145592243527164	AC007938.3
ENSG00000271011	1.256	3.591	0.000329894659185094	0.00705646768352049	AC010680.3
ENSG00000271383	0.599	3.256	0.00112883348149897	0.0185857978015717	NBPF19
ENSG00000271815	-1.226	-3.286	0.00101721927388493	0.0171385778576698	AC008897.3
ENSG00000271871	-1.185	-2.897	0.00376258725184289	0.0466805352796081	AC005740.4
ENSG00000271958	3.857	3.114	0.00184299815668761	0.0271222310549627	AC021860.1
ENSG00000272180	2.732	3.515	0.000440065321958032	0.00891363542524602	AC011306.1
ENSG00000272405	1.247	3.137	0.00170722021921781	0.0255982534813009	AL365181.3
ENSG00000272425	-0.716	-2.936	0.00332553834342433	0.0425631046041691	AC009902.3
ENSG00000272540	-2.204	-3.378	0.000730962852597986	0.0133493080526356	AL662797.1
ENSG00000272549	-2.487	-6.736	1.62843459629708e-11	3.50546532511397e-09	LINC02538
ENSG00000272865	-2.803	-5.762	8.33373446587423e-09	8.06857018741459e-07	AL591686.2
ENSG00000272922	-2.745	-2.87	0.0041067533328879	0.0497301413371904	AC107294.1
ENSG00000272970	-0.814	-4.127	3.6700990948203e-05	0.00115857184373929	AC107294.2
ENSG00000273108	-1.055	-2.967	0.00300256383209279	0.039621039505702	AL121929.2
ENSG00000273149	-2.287	-4.557	5.19012882469588e-06	0.000227814006003734	AL138963.3
ENSG00000273403	-0.999	-3.677	0.00023636620036397	0.00542275517501694	AC107294.3
ENSG00000273486	-0.724	-2.967	0.00300364094893733	0.039621039505702	AC096992.2
ENSG00000273487	-1.738	-3.499	0.000466363261753342	0.009352686423765	AC104836.1
ENSG00000273507	-1.218	-3.446	0.000569173979164722	0.0108893034455191	AL354809.1
ENSG00000273983	-0.576	-2.879	0.00398364387881502	0.0486769528308103	H3C8
ENSG00000275038	-3.183	-4.398	1.09374738681418e-05	0.000432265202581736	AC091980.2
ENSG00000275345	-1.226	-3.582	0.000341587265303012	0.00723014467929544	AC091167.5
ENSG00000275620	-1.004	-4.712	2.45178165943339e-06	0.000118123337806273	FLJ16779
ENSG00000275993	1.099	3.984	6.78547820098841e-05	0.00193114136985936	SIK1B
ENSG00000277200	-1.25	-3.772	0.000162196557182305	0.00401354506198484	AC005696.4
ENSG00000278041	2.915	3.971	7.16845745632643e-05	0.0020258901763794	AL133325.3
ENSG00000278058	2.014	3.547	0.000389655706395759	0.00808685458350583	AC009159.3
ENSG00000279750	-2.431	-5.959	2.54218017310077e-09	2.82642943970846e-07	AC239585.2
ENSG00000280850	-4.128	-3.624	0.000290057475863639	0.0064075469695423	AL121956.4
ENSG00000281181	-5.153	-2.879	0.00399124899127508	0.0487404486049797	FP236383.5
ENSG00000281327	-1.29	-4.644	3.4164486528357e-06	0.000157475714100525	LINC01338

## Sheet: S1G
Table S1G. Differentially expressed genes in cells exposed to 100 uM paracetamol compared to 200 uM paracetamol cells at Day 20. Related to Figure 2.
ensembl_gene_id	log2FoldChange	stat	pvalue	padj	external_gene_name
ENSG00000001617	1.316	3.42	0.000625872552261571	0.0166599399790705	SEMA3F
ENSG00000001626	4.259	3.447	0.000567291461119234	0.0154577604964106	CFTR
ENSG00000003096	-0.877	-4.032	5.52909849343959e-05	0.00229762297314556	KLHL13
ENSG00000003137	4.206	5.645	1.64725921306832e-08	2.16343555302419e-06	CYP26B1
ENSG00000003249	-1.401	-4.795	1.62651559565788e-06	0.000120455097827006	DBNDD1
ENSG00000004848	-0.812	-3.989	6.64053813779512e-05	0.00268417541569824	ARX
ENSG00000005102	1.778	4.344	1.39792881470989e-05	0.000732006361157178	MEOX1
ENSG00000005981	-1.449	-3.253	0.00114086740286584	0.0266708302884172	ASB4
ENSG00000006016	3.861	3.046	0.00231747207032646	0.0460297900864843	CRLF1
ENSG00000006210	-0.87	-3.483	0.00049635926504079	0.0138713015092801	CX3CL1
ENSG00000007062	1.216	5.159	2.48056990826802e-07	2.31698637918224e-05	PROM1
ENSG00000007171	-1.218	-5.098	3.42478333029707e-07	3.10085462930844e-05	NOS2
ENSG00000007174	0.732	3.459	0.000541501446091018	0.0149316143432757	DNAH9
ENSG00000007314	-1.998	-3.28	0.00103789143005112	0.0247946044856451	SCN4A
ENSG00000007350	2.987	7.098	1.26612071891014e-12	3.97792109504859e-10	TKTL1
ENSG00000007372	3.628	5.823	5.7931288381874e-09	8.51959713394709e-07	PAX6
ENSG00000008394	-1.334	-6.053	1.42387361014811e-09	2.50215620169757e-07	MGST1
ENSG00000009694	1.199	4.727	2.28196779212301e-06	0.000161497898080077	TENM1
ENSG00000009709	5.066	6.316	2.68335134599791e-10	5.67775239904211e-08	PAX7
ENSG00000010030	2.863	3.438	0.000585122589738914	0.0158602640795113	ETV7
ENSG00000010278	1.521	5.509	3.60942857619638e-08	4.50874162385591e-06	CD9
ENSG00000010379	1.385	3.157	0.00159501913360203	0.0343807866469559	SLC6A13
ENSG00000011201	2.013	3.844	0.000121081183327593	0.00437529763356257	ANOS1
ENSG00000013503	0.703	3.246	0.00117105942302137	0.0271547486737869	POLR3B
ENSG00000015133	0.613	4.2	2.67472702196569e-05	0.00125482216125522	CCDC88C
ENSG00000019582	1.351	3.964	7.36448493275791e-05	0.00290876113458415	CD74
ENSG00000020577	0.669	4.18	2.91527550748178e-05	0.00135237478575262	SAMD4A
ENSG00000022267	-0.687	-3.778	0.000158331503908158	0.00539993760697299	FHL1
ENSG00000025039	-0.617	-3.582	0.000340803302468489	0.0101975429725636	RRAGD
ENSG00000026950	-0.803	-4.298	1.7243489292929e-05	0.000861592756573918	BTN3A1
ENSG00000027644	-0.999	-3.241	0.00119094125577715	0.0274698085425973	INSRR
ENSG00000028277	-0.575	-3.449	0.000562266778971272	0.0153410051694056	POU2F2
ENSG00000034533	0.754	3.366	0.000763338863412313	0.0194454479996532	ASTE1
ENSG00000036530	0.583	3.454	0.000553192135785272	0.0151532260602951	CYP46A1
ENSG00000036565	-1.617	-4.805	1.54890063782765e-06	0.000115532387143864	SLC18A1
ENSG00000036672	-0.841	-3.178	0.00148398921502975	0.0324941925690146	USP2
ENSG00000039068	1.496	3.253	0.00114010789347096	0.0266708302884172	CDH1
ENSG00000041982	-1.566	-7.056	1.70920523815311e-12	5.21207056152103e-10	TNC
ENSG00000042493	-1.61	-4.994	5.92214275312505e-07	5.01230825015514e-05	CAPG
ENSG00000042781	-1.461	-5.465	4.63851988182834e-08	5.52783610744784e-06	USH2A
ENSG00000043143	-1.11	-4.084	4.43170509667184e-05	0.00189867431579726	JADE2
ENSG00000043355	1.562	6.359	2.02708341359675e-10	4.37850017336897e-08	ZIC2
ENSG00000044524	1.491	4.307	1.65819936830506e-05	0.000832552593248758	EPHA3
ENSG00000047457	3.143	5.267	1.38684729303127e-07	1.42930654526237e-05	CP
ENSG00000047617	0.642	3.145	0.00166124464718174	0.0355863316156617	ANO2
ENSG00000049130	1.453	4.126	3.69432455511088e-05	0.00163686995672605	KITLG
ENSG00000050327	0.863	3.111	0.00186595594705565	0.0389260186299254	ARHGEF5
ENSG00000050628	2.638	3.557	0.000374810838745009	0.0110555868452582	PTGER3
ENSG00000051382	0.859	4.464	8.02945914489029e-06	0.000459941615548191	PIK3CB
ENSG00000057294	0.712	3.439	0.00058387098869762	0.0158553326688342	PKP2
ENSG00000058335	5.115	4.461	8.17220025561435e-06	0.000464270532877861	RASGRF1
ENSG00000060718	0.59	3.848	0.000119205359083731	0.00432897079852933	COL11A1
ENSG00000061918	0.874	5.217	1.82198801519173e-07	1.78211054165168e-05	GUCY1B1
ENSG00000062038	1.135	6.638	3.1701423401244e-11	7.92000862226741e-09	CDH3
ENSG00000063587	1.005	6.464	1.01703282481493e-10	2.29230354949592e-08	ZNF275
ENSG00000064042	-0.706	-3.301	0.000962245874970972	0.0233097318497641	LIMCH1
ENSG00000064195	1.74	3.737	0.00018623902263431	0.0061494464543711	DLX3
ENSG00000064309	1.996	8.556	1.16901539419661e-17	9.54753845730426e-15	CDON
ENSG00000064763	0.544	3.097	0.00195404369831172	0.0403576196495934	FAR2
ENSG00000065320	-1.36	-5.493	3.96191397996979e-08	4.91941606518884e-06	NTN1
ENSG00000065833	-0.732	-3.011	0.00260393049685641	0.0499492162653233	ME1
ENSG00000066629	0.615	4.289	1.79518507873123e-05	0.000888423813665172	EML1
ENSG00000067057	-0.97	-3.776	0.000159637443981533	0.00542662629246075	PFKP
ENSG00000069974	0.517	3.105	0.00190424320605202	0.0396848111765776	RAB27A
ENSG00000070159	1.129	5.191	2.09543666370152e-07	1.99316397516123e-05	PTPN3
ENSG00000070193	-1.469	-5.852	4.85251203622373e-09	7.34863323109438e-07	FGF10
ENSG00000070540	-0.533	-3.011	0.0026079201292789	0.0499727032923137	WIPI1
ENSG00000072201	1.538	3.523	0.000426903512523216	0.0122268939719356	LNX1
ENSG00000072657	1.762	6.593	4.29810712148041e-11	1.0244316008163e-08	TRHDE
ENSG00000073331	1.408	5.49	4.02762327588158e-08	4.94182226323553e-06	ALPK1
ENSG00000073849	0.894	5.973	2.33515743718275e-09	3.81274209585997e-07	ST6GAL1
ENSG00000073910	0.7	3.214	0.0013069172767674	0.0294888320468432	FRY
ENSG00000074047	1.669	6.011	1.8454099028577e-09	3.13659178243092e-07	GLI2
ENSG00000074211	1.314	3.02	0.00253155251246016	0.0489685381514681	PPP2R2C
ENSG00000075213	-1	-4.412	1.02410985807354e-05	0.000561797407857487	SEMA3A
ENSG00000075461	0.658	3.211	0.00132462832696183	0.0297298542464398	CACNG4
ENSG00000075891	3.398	3.211	0.00132476781074992	0.0297298542464398	PAX2
ENSG00000076356	1.836	8.675	4.14867934931538e-18	3.9103188630638e-15	PLXNA2
ENSG00000076706	-0.954	-3.576	0.000348479218646462	0.0103822774107084	MCAM
ENSG00000077092	2.396	3.943	8.04123232148111e-05	0.00311087674287747	RARB
ENSG00000077274	0.947	3.359	0.000781502182941375	0.0198350419406026	CAPN6
ENSG00000077498	2.499	3.333	0.00086027777854574	0.0213381818372302	TYR
ENSG00000078114	-0.792	-3.656	0.000256164427972047	0.00795183469824606	NEBL
ENSG00000078295	1.333	3.458	0.000544020951651869	0.0149612976836249	ADCY2
ENSG00000078328	1.157	3.261	0.00111170246798335	0.026225554466556	RBFOX1
ENSG00000078549	-0.979	-5.703	1.17955837693906e-08	1.63062150028055e-06	ADCYAP1R1
ENSG00000079101	0.605	3.609	0.00030711091621992	0.00932394137443084	CLUL1
ENSG00000079156	0.869	4.494	6.9839175262039e-06	0.000410250747374969	OSBPL6
ENSG00000079689	2.505	4.296	1.74059014839887e-05	0.00086713117311887	SCGN
ENSG00000079691	0.802	3.454	0.000552005351807324	0.0151407182210009	CARMIL1
ENSG00000080224	1.17	4.054	5.02492880118746e-05	0.00211782365084193	EPHA6
ENSG00000080573	1.814	3.894	9.86851446146808e-05	0.00374101491541137	COL5A3
ENSG00000080644	1.007	4.287	1.81081546404268e-05	0.000894025463390214	CHRNA3
ENSG00000081237	1.523	3.367	0.000760475400958335	0.0194099700812561	PTPRC
ENSG00000082397	0.597	4.301	1.70115904608759e-05	0.000852058791779524	EPB41L3
ENSG00000082497	0.642	3.839	0.000123427111729889	0.00443567519728074	SERTAD4
ENSG00000082556	1.113	3.069	0.0021495588773136	0.0434014146835198	OPRK1
ENSG00000083067	1.364	7.109	1.16669801375442e-12	3.72194615587873e-10	TRPM3
ENSG00000084453	-1.605	-3.084	0.00204285579650318	0.0417484118686615	SLCO1A2
ENSG00000085117	-0.952	-3.678	0.00023516649956104	0.00737732607397538	CD82
ENSG00000085276	1.584	7.526	5.21537142067775e-14	2.25304045373279e-11	MECOM
ENSG00000085491	0.542	3.072	0.00212716209543424	0.0430330080106579	SLC25A24
ENSG00000086570	4.21	4.329	1.49754858546685e-05	0.000776329186706015	FAT2
ENSG00000087258	-1.303	-5.255	1.48077397265383e-07	1.50516319102696e-05	GNAO1
ENSG00000088808	0.603	3.88	0.000104623854646909	0.00393021784412736	PPP1R13B
ENSG00000088970	-0.53	-3.081	0.00206142933887791	0.0420312672280948	KIZ
ENSG00000088992	-1.613	-5.345	9.0401646659581e-08	9.81449500069671e-06	TESC
ENSG00000089876	0.653	3.575	0.000349706991942054	0.0104039084432	DHX32
ENSG00000090339	1.82	3.453	0.000554282905385097	0.0151630743087934	ICAM1
ENSG00000090530	0.929	3.103	0.00191676078742052	0.0398655483329508	P3H2
ENSG00000091129	-0.859	-4.797	1.61039904423146e-06	0.000119689012835783	NRCAM
ENSG00000091409	-0.561	-3.258	0.00112162838737078	0.0263996438598417	ITGA6
ENSG00000091490	0.89	4.519	6.22201640154591e-06	0.000373970237978134	SEL1L3
ENSG00000091656	0.702	4.011	6.04902817252987e-05	0.00248381481555603	ZFHX4
ENSG00000092445	-0.533	-3.25	0.00115452560275681	0.0268689594823403	TYRO3
ENSG00000092969	0.985	4.382	1.17363346624025e-05	0.000632115936518384	TGFB2
ENSG00000095596	2.153	3.72	0.000199052465200633	0.00641920982643909	CYP26A1
ENSG00000095777	0.694	3.929	8.51731382527246e-05	0.00327671650242764	MYO3A
ENSG00000099204	0.86	4.443	8.87429948881085e-06	0.000501410011444092	ABLIM1
ENSG00000099250	0.773	4.74	2.13408313245288e-06	0.000153122310846169	NRP1
ENSG00000099715	1.508	4.033	5.51467580292616e-05	0.00229623127408588	PCDH11Y
ENSG00000100065	1.587	3.505	0.000457139510848592	0.0129497881105962	CARD10
ENSG00000100078	-0.822	-4.82	1.43842687541761e-06	0.000108858466017006	PLA2G3
ENSG00000100314	2.745	5.153	2.55928301351021e-07	2.37978890440125e-05	CABP7
ENSG00000100336	1.907	3.073	0.00211980949492883	0.04294128783145	APOL4
ENSG00000100344	-0.844	-5.06	4.19757146924707e-07	3.73565845434795e-05	PNPLA3
ENSG00000100427	-2.192	-7.957	1.76155909420517e-15	1.14149029304495e-12	MLC1
ENSG00000100433	-0.567	-4.407	1.04985805644953e-05	0.000571387313872377	KCNK10
ENSG00000100503	0.66	3.354	0.000797830208000476	0.0201508004788037	NIN
ENSG00000100557	1.737	4.317	1.58459663670738e-05	0.000809210100664612	CCDC198
ENSG00000100987	5.699	5.192	2.08355518052573e-07	1.99316397516123e-05	VSX1
ENSG00000101134	0.819	3.697	0.000218095856508031	0.00694690580729727	DOK5
ENSG00000101327	-1.406	-7.021	2.20499644706045e-12	6.26339812688296e-10	PDYN
ENSG00000101347	-0.483	-3.532	0.00041230834593689	0.0119170900633368	SAMHD1
ENSG00000101542	2.428	6.219	5.00613348957145e-10	9.98146000382246e-08	CDH20
ENSG00000101638	1.158	3.397	0.000681976994734661	0.0178328814159116	ST8SIA5
ENSG00000101825	0.591	3.176	0.00149563659816722	0.0326802112746002	MXRA5
ENSG00000101958	1.062	3.387	0.000707489283680155	0.0183397613641642	GLRA2
ENSG00000102048	2.285	3.034	0.00241556850175818	0.0473881063883231	ASB9
ENSG00000102195	-2.182	-10.769	4.83898820277063e-27	1.43344656246645e-23	GPR50
ENSG00000102239	-1.563	-3.137	0.00170661097233624	0.0364077007431731	BRS3
ENSG00000102290	1.292	3.824	0.000131214315157633	0.00461162718492995	PCDH11X
ENSG00000102362	-0.844	-3.276	0.00105390381325545	0.0250329318117584	SYTL4
ENSG00000103184	-1.117	-3.834	0.000126167067522559	0.0045029265269325	SEC14L5
ENSG00000103355	1.148	3.165	0.00155071087882366	0.0336355029113886	PRSS33
ENSG00000103460	-0.683	-4.177	2.95283364338962e-05	0.00136369617882688	TOX3
ENSG00000104059	-0.637	-3.443	0.000575507769759696	0.0156610618290512	FAM189A1
ENSG00000104267	0.88	4.63	3.66370328782658e-06	0.000241176353575784	CA2
ENSG00000104327	1.345	4.485	7.30339330314385e-06	0.000425402144758401	CALB1
ENSG00000104361	0.917	3.832	0.000127126525579372	0.00451201583667929	NIPAL2
ENSG00000104490	0.446	3.091	0.0019968711180153	0.0410784915706005	NCALD
ENSG00000104626	0.882	4.13	3.62664217840884e-05	0.00161377794445248	ERI1
ENSG00000104722	0.865	3.877	0.000105958148192886	0.00395882551518501	NEFM
ENSG00000105329	-1.08	-3.498	0.000468849299958	0.0132272912706518	TGFB1
ENSG00000105357	-0.774	-3.063	0.00219027646601874	0.0440947308731695	MYH14
ENSG00000105370	2.138	3.336	0.000851415775667507	0.0212454362505914	LIM2
ENSG00000105379	-0.929	-5.937	2.90668650724833e-09	4.60012199662701e-07	ETFB
ENSG00000105612	-1.022	-3.617	0.000297478614193451	0.00908470772299764	DNASE2
ENSG00000105877	1.405	4.209	2.56014001599463e-05	0.00121759319659781	DNAH11
ENSG00000105894	1.242	3.919	8.90866441365723e-05	0.00340830378748333	PTN
ENSG00000105967	6.076	3.861	0.00011283126106751	0.00414100713185112	TFEC
ENSG00000105991	5.339	3.523	0.000426695041410426	0.0122268939719356	HOXA1
ENSG00000106100	0.895	3.73	0.000191859028543419	0.00624873152816111	NOD1
ENSG00000106415	-0.443	-3.415	0.000636908942170462	0.016852455892814	GLCCI1
ENSG00000106536	0.868	3.275	0.00105544905562977	0.0250409515074816	POU6F2
ENSG00000106565	1.575	4.039	5.35751288394444e-05	0.00224431085174691	TMEM176B
ENSG00000106571	0.474	4.151	3.30914023815595e-05	0.00150149522928669	GLI3
ENSG00000106714	-0.985	-4.729	2.26153263222505e-06	0.00016059979678705	CNTNAP3
ENSG00000106785	-1.133	-3.526	0.000422525439511832	0.0121589210730483	TRIM14
ENSG00000106852	-2.09	-3.424	0.000616534846669974	0.0164936863111394	LHX6
ENSG00000107077	0.456	3.144	0.00166821597595422	0.0356987889343517	KDM4C
ENSG00000107099	1.272	3.098	0.00194726778070788	0.0402979488031523	DOCK8
ENSG00000107249	0.603	3.733	0.000189297130664214	0.00619429688792148	GLIS3
ENSG00000107282	1.151	6.809	9.825818070628e-12	2.64608004561743e-09	APBA1
ENSG00000107679	0.566	3.291	0.000998204267463584	0.0240403759467188	PLEKHA1
ENSG00000107957	-0.612	-3.691	0.000223741242161209	0.00709403424687283	SH3PXD2A
ENSG00000107968	0.709	3.779	0.000157774637161814	0.00538981033968265	MAP3K8
ENSG00000108039	0.451	4.904	9.41123429391378e-07	7.53480132504232e-05	XPNPEP1
ENSG00000108176	-0.646	-4.023	5.74569543400224e-05	0.00237809861316308	DNAJC12
ENSG00000108231	1.144	4.188	2.81883423985554e-05	0.00131056831384853	LGI1
ENSG00000108379	-0.588	-4.604	4.14715435045299e-06	0.00026623960560679	WNT3
ENSG00000108448	-0.672	-3.225	0.00125947248797427	0.0286050618955471	TRIM16L
ENSG00000108669	-0.682	-4.324	1.53079583906836e-05	0.000789616480570189	CYTH1
ENSG00000108924	1.052	3.116	0.00183176660489945	0.0383686860328115	HLF
ENSG00000109084	-0.647	-5.131	2.88744831729254e-07	2.66107236921681e-05	TMEM97
ENSG00000109586	0.627	3.571	0.000356227443770497	0.0105524746771786	GALNT7
ENSG00000109670	-0.666	-4.473	7.7142591467342e-06	0.000445579046425294	FBXW7
ENSG00000109861	0.815	4.917	8.78420376242708e-07	7.11520504756594e-05	CTSC
ENSG00000110013	-0.447	-3.211	0.00132056074036725	0.0296997261521207	SIAE
ENSG00000110042	-0.436	-3.258	0.00112058712080689	0.0263996438598417	DTX4
ENSG00000110195	3.222	3.213	0.00131392742641757	0.0295826266169324	FOLR1
ENSG00000110318	-0.648	-3.343	0.000829131958038694	0.020828633598809	CEP126
ENSG00000110436	0.719	3.377	0.000732355186340159	0.0188413364068853	SLC1A2
ENSG00000110660	-1.09	-5.669	1.4328389525951e-08	1.92930834552026e-06	SLC35F2
ENSG00000110693	-0.757	-3.996	6.44567759768891e-05	0.00262588547476773	SOX6
ENSG00000110975	1.311	5.743	9.27448326352456e-09	1.29943030373274e-06	SYT10
ENSG00000111046	2.304	3.842	0.000122215903069235	0.00439977251049247	MYF6
ENSG00000111057	0.825	3.862	0.000112252629599288	0.00412707540313977	KRT18
ENSG00000111145	-0.999	-4.906	9.31075413471341e-07	7.4832479743185e-05	ELK3
ENSG00000111218	-1.503	-5.49	4.01109452642635e-08	4.94182226323553e-06	PRMT8
ENSG00000111432	3.092	3.729	0.000191958043182804	0.00624873152816111	FZD10
ENSG00000111452	2.07	3.333	0.000860276087613317	0.0213381818372302	ADGRD1
ENSG00000111490	1.175	4.645	3.40822207726793e-06	0.000225072907624929	TBC1D30
ENSG00000111783	-2.49	-7.512	5.81708257693422e-14	2.41246048630616e-11	RFX4
ENSG00000111885	1.065	4.65	3.31820510315417e-06	0.000221242125463038	MAN1A1
ENSG00000111961	-0.473	-3.226	0.00125743724137501	0.0285901520144212	SASH1
ENSG00000112183	-1.052	-6.124	9.12652682924142e-10	1.6897112529567e-07	RBM24
ENSG00000112293	0.664	3.193	0.00140966078575723	0.0312294081767756	GPLD1
ENSG00000112319	0.767	4.902	9.48778025581682e-07	7.56686966863914e-05	EYA4
ENSG00000112531	-0.498	-3.1	0.00193819206694483	0.0401903507001679	QKI
ENSG00000112562	2.026	4.81	1.5117833826035e-06	0.000113170903327315	SMOC2
ENSG00000112964	1.255	4.346	1.38674148665632e-05	0.000727986619425454	GHR
ENSG00000113100	-2.06	-5.415	6.11303267607215e-08	7.04221364283511e-06	CDH9
ENSG00000113231	-0.803	-3.367	0.000760665132597699	0.0194099700812561	PDE8B
ENSG00000113448	-0.938	-4.989	6.05741500117399e-07	5.08528572730137e-05	PDE4D
ENSG00000113805	1.93	6.035	1.58746511410681e-09	2.74313971717657e-07	CNTN3
ENSG00000114019	0.654	4.134	3.56185532142798e-05	0.00159178086088644	AMOTL2
ENSG00000114115	1.956	3.239	0.00119982638426131	0.0276074292726349	RBP1
ENSG00000114204	1.138	3.42	0.000625702762712813	0.0166599399790705	SERPINI2
ENSG00000114279	-1.988	-7.559	4.06621926306164e-14	1.79398133274141e-11	FGF12
ENSG00000114529	0.866	3.644	0.000268540280443315	0.00828638579653659	C3orf52
ENSG00000114646	0.566	3.471	0.000519097000610804	0.0144096324024975	CSPG5
ENSG00000114757	-1.309	-5.106	3.29376678360839e-07	2.99559421161858e-05	PEX5L
ENSG00000114948	-0.485	-3.332	0.000861721749581727	0.0213418763596972	ADAM23
ENSG00000115363	1.242	3.253	0.00114267361758782	0.0266829731242128	EVA1A
ENSG00000115380	1.09	4.411	1.02734323649751e-05	0.000562084151768134	EFEMP1
ENSG00000115461	0.861	3.891	0.000100029446600654	0.00378128790802288	IGFBP5
ENSG00000115844	-0.941	-3.481	0.000499714813212301	0.0139088407607655	DLX2
ENSG00000116031	4.592	4.589	4.44515814068978e-06	0.000281020729284583	CD207
ENSG00000116035	1.94	3.524	0.000424857210649414	0.0122019932410336	VAX2
ENSG00000116039	2.695	3.78	0.000156686992331532	0.0053614875791859	ATP6V1B1
ENSG00000116096	-1.513	-4.99	6.03362280369138e-07	5.08528572730137e-05	SPR
ENSG00000116132	1.159	3.825	0.000130848126475445	0.00460762493892281	PRRX1
ENSG00000116194	3.574	9.545	1.36198194158131e-21	2.01728982433072e-18	ANGPTL1
ENSG00000116285	0.801	5.54	3.01854096059025e-08	3.86373242955551e-06	ERRFI1
ENSG00000116667	-0.452	-3.279	0.00104236499163118	0.0248442304212232	C1orf21
ENSG00000116741	1.042	4.495	6.94348907022594e-06	0.000409034628864219	RGS2
ENSG00000116774	0.895	3.551	0.000383230088918534	0.0112240948076479	OLFML3
ENSG00000116983	-1.158	-4.115	3.8748657567801e-05	0.00169513114625722	HPCAL4
ENSG00000116985	-1.933	-6.632	3.31737968071159e-11	8.16161324595552e-09	BMP8B
ENSG00000116991	2.023	9.03	1.72149208178721e-19	1.98315887821886e-16	SIPA1L2
ENSG00000117114	0.553	3.358	0.000784988835107956	0.0198748821548212	ADGRL2
ENSG00000117115	1.176	3.825	0.000130699399540161	0.00460762493892281	PADI2
ENSG00000117394	0.917	4.719	2.37242123200566e-06	0.000167328321996154	SLC2A1
ENSG00000117525	1.085	3.205	0.00135247680942374	0.0302208611209167	F3
ENSG00000117598	-0.864	-3.347	0.000816889794942115	0.0205820495600482	PLPPR5
ENSG00000117643	0.507	3.01	0.00260997481026118	0.0499727032923137	MAN1C1
ENSG00000117791	-2.038	-6.175	6.63032153927545e-10	1.27302173554089e-07	MTARC2
ENSG00000118432	-1.039	-5.513	3.5325914520505e-08	4.4395040211951e-06	CNR1
ENSG00000118495	-1.29	-4.959	7.08498052562741e-07	5.90016691483575e-05	PLAGL1
ENSG00000118689	0.669	3.016	0.00256193024025628	0.049371919574307	FOXO3
ENSG00000118785	-0.817	-4.592	4.39295372972186e-06	0.00027856968972328	SPP1
ENSG00000118898	-0.769	-3.176	0.00149227646249071	0.0326411864200499	PPL
ENSG00000119139	0.495	3.033	0.00242430789417354	0.0474249514090402	TJP2
ENSG00000119514	0.509	3.762	0.000168379069209559	0.0056680330830023	GALNT12
ENSG00000119522	0.395	3.199	0.00137938079037854	0.0306897425636153	DENND1A
ENSG00000119547	1.502	5.18	2.22135906867585e-07	2.09373189309375e-05	ONECUT2
ENSG00000119614	6.526	3.659	0.000252832362246773	0.0078601677114679	VSX2
ENSG00000119862	0.837	4.461	8.14656745130772e-06	0.000464085776566805	LGALSL
ENSG00000119865	-0.464	-3.155	0.00160592598051456	0.0345440675642633	CNRIP1
ENSG00000119913	-4.539	-4.307	1.65522926241036e-05	0.000832552593248758	TECTB
ENSG00000119950	0.717	4.707	2.51753903063246e-06	0.000175180165567767	MXI1
ENSG00000120149	2.103	4.098	4.17204969042582e-05	0.00180514194170588	MSX2
ENSG00000120156	0.822	3.036	0.00239726501007115	0.0471181869657207	TEK
ENSG00000120833	-0.507	-3.256	0.00113190170031531	0.0265811026701453	SOCS2
ENSG00000121236	-0.727	-3.2	0.00137480136521629	0.0306207101064716	TRIM6
ENSG00000121281	-2.347	-7.842	4.44138655777383e-15	2.66504056756083e-12	ADCY7
ENSG00000121361	-1.514	-5.002	5.67817679881868e-07	4.88558813694208e-05	KCNJ8
ENSG00000121440	1.631	6.831	8.44525160005189e-12	2.33494316238235e-09	PDZRN3
ENSG00000121898	4.575	8.711	3.00601144146361e-18	2.96822158334236e-15	CPXM2
ENSG00000121904	-0.621	-3.228	0.00124568409299113	0.0284163975272432	CSMD2
ENSG00000122176	6.039	5.171	2.32249600334518e-07	2.17915281110251e-05	FMOD
ENSG00000122254	2.162	4.488	7.20214791805457e-06	0.000420686589376844	HS3ST2
ENSG00000122642	-0.706	-3.557	0.000375395465518144	0.0110571028025344	FKBP9
ENSG00000123096	-0.762	-3.171	0.00151978743627934	0.0331032692003028	SSPN
ENSG00000123119	1.355	4.764	1.89535251266172e-06	0.000138876430044358	NECAB1
ENSG00000123307	3.35	5.368	7.94462067368082e-08	8.71638382483839e-06	NEUROD4
ENSG00000123405	1.254	3.618	0.000296321066286388	0.00907280040803846	NFE2
ENSG00000123496	-3.183	-12.207	2.86246372586745e-34	2.96780239097937e-30	IL13RA2
ENSG00000123560	-0.423	-3.012	0.00259903565172509	0.0499014845131217	PLP1
ENSG00000123643	-0.482	-3.152	0.00162395534177338	0.0348595631128498	SLC36A1
ENSG00000123892	1.257	8.667	4.42171540805475e-18	3.98646481310536e-15	RAB38
ENSG00000124126	-1.008	-5.238	1.62309222182011e-07	1.62085670579528e-05	PREX1
ENSG00000124151	-0.512	-3.768	0.000164841244195438	0.0055852092150925	NCOA3
ENSG00000124191	-1.321	-4.214	2.51419911530542e-05	0.00120125421324823	TOX2
ENSG00000124243	-0.914	-3.22	0.00128194302703055	0.0290200552494601	BCAS4
ENSG00000124491	0.99	3.235	0.00121629973514142	0.027837959500985	F13A1
ENSG00000124762	-0.979	-3.166	0.001542954341308	0.0335023049438353	CDKN1A
ENSG00000124772	-1.164	-3.43	0.00060313087129924	0.016200157703706	CPNE5
ENSG00000124788	-0.649	-3.308	0.000940748032175045	0.0228691104281146	ATXN1
ENSG00000125246	0.978	5.212	1.86777046564854e-07	1.8098172138172e-05	CLYBL
ENSG00000125266	-0.805	-3.861	0.00011304122441881	0.00414138309107498	EFNB2
ENSG00000125457	-0.552	-3.018	0.00254070797338231	0.0490541159553589	MIF4GD
ENSG00000125462	-4.409	-8.722	2.73417230935348e-18	2.83478985033769e-15	C1orf61
ENSG00000125618	2.667	3.979	6.91600911185286e-05	0.00279008492107745	PAX8
ENSG00000125637	1.788	5.396	6.79675375417786e-08	7.67443343352424e-06	PSD4
ENSG00000125864	-1.085	-4.075	4.59514958451505e-05	0.00195256192181361	BFSP1
ENSG00000125869	4.967	5.045	4.54211017937519e-07	4.02500840510786e-05	LAMP5
ENSG00000125931	-1.226	-3.878	0.000105268818210499	0.00394729514360382	CITED1
ENSG00000126010	-1.035	-3.726	0.000194229725962531	0.00630289138898127	GRPR
ENSG00000126016	-1.337	-8.428	3.50287232688724e-17	2.6902059470494e-14	AMOT
ENSG00000126259	0.565	3.073	0.00212055742377531	0.04294128783145	KIRREL2
ENSG00000126822	0.876	3.743	0.000181526932073619	0.0060226279415657	PLEKHG3
ENSG00000127084	-1.829	-5.398	6.7419533874943e-08	7.67443343352424e-06	FGD3
ENSG00000127241	-1.986	-5.296	1.18611494688631e-07	1.25486120095075e-05	MASP1
ENSG00000127863	0.959	3.219	0.00128428135760594	0.029041284876027	TNFRSF19
ENSG00000127884	0.787	3.227	0.00125209920794028	0.0285000320261797	ECHS1
ENSG00000127920	-0.725	-3.503	0.000459929131816684	0.0130070486670567	GNG11
ENSG00000128045	1.161	4.693	2.68995463121155e-06	0.000184136473712937	RASL11B
ENSG00000128052	1.309	3.791	0.000150285771265629	0.00516803607456731	KDR
ENSG00000128394	-1.076	-3.196	0.00139540335547858	0.0309797473010748	APOBEC3F
ENSG00000128567	-0.632	-4.702	2.57530280625856e-06	0.000178600264182534	PODXL
ENSG00000128578	0.581	3.078	0.00208419279586544	0.042370413544182	STRIP2
ENSG00000128833	0.778	3.828	0.000129140607172476	0.00456972633161853	MYO5C
ENSG00000128849	1.145	4.246	2.18096899237579e-05	0.0010566489024744	CGNL1
ENSG00000128917	1.328	5.645	1.64845108689151e-08	2.16343555302419e-06	DLL4
ENSG00000128918	1.451	3.059	0.00221927776968847	0.0445919998374614	ALDH1A2
ENSG00000129474	0.5	3.343	0.000829084520987692	0.020828633598809	AJUBA
ENSG00000129521	-0.825	-3.094	0.00197321745900962	0.0406726016203017	EGLN3
ENSG00000129654	-1.274	-3.873	0.000107420260154439	0.00398473437309917	FOXJ1
ENSG00000129675	-0.961	-4.119	3.79935490006805e-05	0.00167268414453951	ARHGEF6
ENSG00000129680	-0.554	-3.6	0.000318683891808062	0.00959238482315494	MAP7D3
ENSG00000130037	-1.616	-3.238	0.00120223324812834	0.0276074292726349	KCNA5
ENSG00000130066	0.916	4.73	2.24039622698158e-06	0.000159645553823677	SAT1
ENSG00000130147	-0.76	-4.755	1.98811101161461e-06	0.000143642752393173	SH3BP4
ENSG00000130711	2.193	3.469	0.00052277822647249	0.014473069831954	PRDM12
ENSG00000130844	0.452	3.159	0.0015834205584474	0.0342018840624637	ZNF331
ENSG00000130958	-0.625	-3.583	0.000339705587562965	0.0101793859302105	SLC35D2
ENSG00000131378	1.468	3.066	0.00217079995035179	0.0437450998741446	RFTN1
ENSG00000131477	-1.22	-3.337	0.000846820745910215	0.0211562349243304	RAMP2
ENSG00000131626	0.409	3.415	0.000638405338809341	0.016852455892814	PPFIA1
ENSG00000131771	-1.388	-4.998	5.78954195202072e-07	4.92016155397958e-05	PPP1R1B
ENSG00000131969	3.094	3.309	0.000936074524105674	0.0227822081359804	ABHD12B
ENSG00000132141	0.693	3.419	0.000628462984444858	0.0166859917510426	CCT6B
ENSG00000132688	-0.537	-3.599	0.000319092140481911	0.00959238482315494	NES
ENSG00000132854	1.963	4.058	4.95756569221032e-05	0.00209368802838438	KANK4
ENSG00000132872	0.998	5.852	4.85514444762697e-09	7.34863323109438e-07	SYT4
ENSG00000132938	0.925	3.037	0.00238571654072852	0.0469802641866539	MTUS2
ENSG00000133019	1.169	4.315	1.59489530175122e-05	0.000810582082772384	CHRM3
ENSG00000133124	0.771	4.037	5.41298994478531e-05	0.00226297902207799	IRS4
ENSG00000133131	0.581	3.02	0.00252758901171817	0.0489685381514681	MORC4
ENSG00000133302	0.564	3.067	0.00216520824015308	0.0436748619336714	SLF1
ENSG00000133636	2.655	3.331	0.000865806035382962	0.0213640509000295	NTS
ENSG00000133794	0.751	3.287	0.00101309839587942	0.0243425357322778	ARNTL
ENSG00000134138	0.935	3.304	0.0009529978748007	0.0231127063530612	MEIS2
ENSG00000134215	1.012	4.942	7.74680713403212e-07	6.374515584575e-05	VAV3
ENSG00000134326	0.842	4.051	5.09192250775999e-05	0.00214170598622538	CMPK2
ENSG00000134343	-0.981	-3.355	0.00079233454230728	0.0200364013040046	ANO3
ENSG00000134369	1.742	7.244	4.37005911347045e-13	1.53589060638853e-10	NAV1
ENSG00000134376	-1.488	-7.376	1.6316715310506e-13	6.04184658354735e-11	CRB1
ENSG00000134504	0.351	3.403	0.000667064590044333	0.0174649638120698	KCTD1
ENSG00000134569	1.574	6.335	2.37200807474569e-10	5.07071746782748e-08	LRP4
ENSG00000134709	0.732	3.747	0.000179176294046571	0.00596347826676785	HOOK1
ENSG00000134775	-0.519	-4.874	1.09631811727875e-06	8.52198162703611e-05	FHOD3
ENSG00000134853	1.15	4.099	4.1448523068999e-05	0.00179806814719407	PDGFRA
ENSG00000134917	-1.166	-3.749	0.00017750993603221	0.00592728829881466	ADAMTS8
ENSG00000135116	1.992	3.431	0.000601627125055778	0.0161807264139515	HRK
ENSG00000135144	-0.761	-3.22	0.00128063223902273	0.0290200552494601	DTX1
ENSG00000135248	-1.495	-4.473	7.70200020721902e-06	0.000445579046425294	FAM71F1
ENSG00000135269	1.054	5.266	1.39236073564332e-07	1.42930654526237e-05	TES
ENSG00000135299	-0.934	-7.164	7.85006302134327e-13	2.62546623888023e-10	ANKRD6
ENSG00000135324	-1.678	-7.421	1.16270269266075e-13	4.54901944056856e-11	MRAP2
ENSG00000135333	1.082	4.433	9.29258975932398e-06	0.000520786868241465	EPHA7
ENSG00000135334	-0.587	-3.578	0.00034641222288422	0.0103355451132765	AKIRIN2
ENSG00000135355	3.993	3.114	0.00184880561045643	0.0386460011476053	GJA10
ENSG00000135638	4.902	5.213	1.86076468799419e-07	1.8098172138172e-05	EMX1
ENSG00000135750	0.957	3.928	8.57297407260538e-05	0.00329202204388047	KCNK1
ENSG00000135903	5.255	4.471	7.7741203959381e-06	0.000447789334806034	PAX3
ENSG00000136014	0.698	3.045	0.00232830389323995	0.0461565100671353	USP44
ENSG00000136099	1.023	3.027	0.0024678321843735	0.0480497353757455	PCDH8
ENSG00000136111	0.555	3.168	0.00153512494768642	0.0333672441459388	TBC1D4
ENSG00000136160	-1.666	-6.648	2.9790846675231e-11	7.53345117875109e-09	EDNRB
ENSG00000136161	0.482	3.203	0.00135909803481459	0.0303035019891563	RCBTB2
ENSG00000136237	0.84	3.586	0.00033593668711115	0.0100810175744382	RAPGEF5
ENSG00000136267	-1.487	-7.228	4.89013042966603e-13	1.66232368179598e-10	DGKB
ENSG00000136352	-2.264	-10.875	1.51768775101893e-27	6.29415464102572e-24	NKX2-1
ENSG00000136535	3.834	3.739	0.000184796212663963	0.00612130074408937	TBR1
ENSG00000136542	1.368	3.433	0.000596636988230849	0.0161091986822329	GALNT5
ENSG00000136842	1.401	4.484	7.33356362478476e-06	0.000425962956088338	TMOD1
ENSG00000136928	2.118	6.716	1.86304496070765e-11	4.89013927914352e-09	GABBR2
ENSG00000136960	1.623	7.817	5.39958298748075e-15	3.02610142779462e-12	ENPP2
ENSG00000136997	0.908	3.093	0.00198419856477981	0.0408583331075215	MYC
ENSG00000136999	1.276	3.972	7.11461468421165e-05	0.00284804343806588	CCN3
ENSG00000137124	-0.544	-3.031	0.00244060809550378	0.0476539072206841	ALDH1B1
ENSG00000137198	-1.031	-3.746	0.000179456521916625	0.00596347826676785	GMPR
ENSG00000137203	3.208	3.825	0.000130878235388963	0.00460762493892281	TFAP2A
ENSG00000137266	0.904	4.47	7.82790637460064e-06	0.000449638411589249	SLC22A23
ENSG00000137269	0.512	4.138	3.50087588143423e-05	0.00157211198429992	LRRC1
ENSG00000137331	1.095	3.023	0.00250119486003684	0.0486080380672201	IER3
ENSG00000137460	0.818	4.71	2.48031710994626e-06	0.000173756268891371	FHDC1
ENSG00000137486	-0.653	-3.369	0.000753330110874227	0.0193090892201335	ARRB1
ENSG00000137764	-0.851	-5.688	1.28438920584504e-08	1.75945387098181e-06	MAP2K5
ENSG00000137766	2.123	4.202	2.64851634271755e-05	0.00124534319461658	UNC13C
ENSG00000137834	0.891	3.313	0.000921893968578309	0.0225048572806175	SMAD6
ENSG00000137968	-0.616	-3.221	0.00127854907431906	0.0290065575547922	SLC44A5
ENSG00000138061	2.399	3.374	0.000739768515037784	0.0190084757469932	CYP1B1
ENSG00000138131	-1.175	-4.701	2.59063341980123e-06	0.000179064581976661	LOXL4
ENSG00000138185	-1.201	-3.546	0.000390945491250168	0.0114178108543148	ENTPD1
ENSG00000138386	0.618	4.12	3.78057196687527e-05	0.0016679561767048	NAB1
ENSG00000138613	-0.544	-3.864	0.000111542346445928	0.00410824528579533	APH1B
ENSG00000138639	1.744	5.257	1.46532054261044e-07	1.49679245180148e-05	ARHGAP24
ENSG00000138642	-1.416	-4.256	2.07840653403883e-05	0.001011686335442	HERC6
ENSG00000138823	-2.791	-9.822	9.05133871938303e-23	1.44375815142405e-19	MTTP
ENSG00000138944	-0.954	-4.414	1.01516822663831e-05	0.000558369452190241	SHISAL1
ENSG00000139117	1.172	4.514	6.3528993477627e-06	0.000380733297327189	CPNE8
ENSG00000139155	-3.271	-11.09	1.40425917970179e-28	7.27967958757407e-25	SLCO1C1
ENSG00000139174	0.968	3.65	0.000262473853677782	0.00813551245121448	PRICKLE1
ENSG00000139219	0.928	3.877	0.000105857012091673	0.00395882551518501	COL2A1
ENSG00000139263	0.606	3.394	0.000689319348509129	0.018002173816984	LRIG3
ENSG00000139292	2	6.187	6.14999344852555e-10	1.19427473642656e-07	LGR5
ENSG00000139330	2.926	3.254	0.00113816716347703	0.026667835369333	KERA
ENSG00000139352	-1.202	-5.731	9.99722496388303e-09	1.39129165671865e-06	ASCL1
ENSG00000139725	-0.981	-3.099	0.00194139486044234	0.0402165472788535	RHOF
ENSG00000139800	1.744	7.489	6.92230727712324e-14	2.81452869996917e-11	ZIC5
ENSG00000139946	-0.53	-3.329	0.00087036587759576	0.0214091421563769	PELI2
ENSG00000140416	0.809	4.67	3.01787362049034e-06	0.000203839177180742	TPM1
ENSG00000140873	3.233	3.733	0.000189389671438186	0.00619429688792148	ADAMTS18
ENSG00000140945	1.332	3.481	0.000499516412709212	0.0139088407607655	CDH13
ENSG00000141013	-0.678	-3.027	0.00246739615787359	0.0480497353757455	GAS8
ENSG00000141431	1.074	4.043	5.26969252749481e-05	0.00221199077429418	ASXL3
ENSG00000141441	1.303	5.911	3.40002325280935e-09	5.26140911718318e-07	GAREM1
ENSG00000141540	-1.628	-5.37	7.86237591197766e-08	8.67203334631748e-06	TTYH2
ENSG00000141574	-2.95	-3.353	0.000799269448144436	0.0201625927940669	SECTM1
ENSG00000141668	3.055	13.87	9.59651861331817e-44	1.98993409965766e-39	CBLN2
ENSG00000141837	0.474	3.133	0.00172869623714794	0.0367493574358428	CACNA1A
ENSG00000142661	2.854	3.411	0.000647959774996626	0.0170292698280482	MYOM3
ENSG00000142698	-3.025	-3.997	6.40584055625256e-05	0.00261479349949711	C1orf94
ENSG00000142700	4.573	7.783	7.06680393154903e-15	3.75736529037438e-12	DMRTA2
ENSG00000143032	5.093	3.536	0.000406275495743297	0.0117825575940322	BARHL2
ENSG00000143036	1.596	5.478	4.29518672356921e-08	5.20847905847551e-06	SLC44A3
ENSG00000143167	1.863	5.238	1.62585934994897e-07	1.62085670579528e-05	GPA33
ENSG00000143171	-1.282	-4.771	1.83199209025968e-06	0.000135189281080515	RXRG
ENSG00000143248	1.948	7.305	2.76913548555794e-13	9.90013679802233e-11	RGS5
ENSG00000143355	1.146	5.762	8.29158496163626e-09	1.17763223126363e-06	LHX9
ENSG00000143473	0.964	4.035	5.46276171330075e-05	0.00227919168786729	KCNH1
ENSG00000143479	-0.539	-3.195	0.00139866433335292	0.0310189343490974	DYRK3
ENSG00000143850	0.643	3.252	0.00114794464236897	0.0267759056289798	PLEKHA6
ENSG00000143995	1.779	6.656	2.82313882637734e-11	7.227235395526e-09	MEIS1
ENSG00000144218	1.668	7.681	1.58123234332867e-14	7.80676996934839e-12	AFF3
ENSG00000144331	1.857	4.557	5.18882688810322e-06	0.000316457395152084	ZNF385B
ENSG00000144596	-1.415	-5.845	5.07999116265084e-09	7.63323889483535e-07	GRIP2
ENSG00000144619	0.67	3.548	0.000387827077247231	0.0113427112465424	CNTN4
ENSG00000144730	1.093	4.462	8.10893191621432e-06	0.000463214358717962	IL17RD
ENSG00000144810	-2.316	-7.84	4.49828413699021e-15	2.66504056756083e-12	COL8A1
ENSG00000144824	0.588	3.056	0.00224579113503328	0.044950506733639	PHLDB2
ENSG00000144857	2.271	6.499	8.08642617697697e-11	1.88404644051455e-08	BOC
ENSG00000144895	-0.375	-3.085	0.0020364660480023	0.0417274308017547	EIF2A
ENSG00000144959	0.521	3.022	0.00250849072728551	0.0487041795140378	NCEH1
ENSG00000145358	1.538	4.568	4.93519720794238e-06	0.000305481341205651	DDIT4L
ENSG00000145362	-0.684	-4.138	3.50268005761268e-05	0.00157211198429992	ANK2
ENSG00000145365	0.576	3.087	0.0020190501589706	0.0414524991053608	TIFA
ENSG00000145431	0.531	3.465	0.000531150323533845	0.0146656898918746	PDGFC
ENSG00000145526	1.853	6.055	1.4014122583837e-09	2.48373372562772e-07	CDH18
ENSG00000145685	0.438	3.239	0.00120118879179049	0.0276074292726349	LHFPL2
ENSG00000145692	1.749	3.392	0.000694431827335775	0.0180901235824556	BHMT
ENSG00000145721	-0.863	-4.753	2.0018519623271e-06	0.000144133341287552	LIX1
ENSG00000145824	-1.276	-3.34	0.000838342316678065	0.0209696818801403	CXCL14
ENSG00000146122	0.85	3.043	0.00233939032543023	0.0462877841489707	DAAM2
ENSG00000146197	0.537	3.922	8.78218136310075e-05	0.00336612408031899	SCUBE3
ENSG00000146242	1.009	6.132	8.67611559987391e-10	1.63552666435441e-07	TPBG
ENSG00000146250	1.121	4.924	8.47478181879774e-07	6.94597137528024e-05	PRSS35
ENSG00000146374	3.65	4.311	1.6250367824309e-05	0.000821872261475294	RSPO3
ENSG00000147010	0.617	4.422	9.76693792595865e-06	0.000542780997989983	SH3KBP1
ENSG00000147117	-0.569	-3.06	0.00221559994935101	0.0445612808435912	ZNF157
ENSG00000147223	3.663	3.978	6.9380390642339e-05	0.00279353743759134	RIPPLY1
ENSG00000147231	-0.521	-3.332	0.000862676269109815	0.0213418763596972	RADX
ENSG00000147246	-1.981	-7.751	9.13163112469472e-15	4.61837812199194e-12	HTR2C
ENSG00000147394	1.018	5.396	6.80987534610562e-08	7.67443343352424e-06	ZNF185
ENSG00000147432	1.959	5.004	5.62455190523474e-07	4.85961284612282e-05	CHRNB3
ENSG00000147488	-1.32	-6.153	7.58135287640816e-10	1.44226544261651e-07	ST18
ENSG00000147676	1.122	5.423	5.86752437669298e-08	6.79715002654221e-06	MAL2
ENSG00000147869	-2.132	-3.044	0.00233389683811494	0.0462231946849584	CER1
ENSG00000148053	1.308	4.25	2.13579734149357e-05	0.00103718720546161	NTRK2
ENSG00000148123	0.804	3.912	9.16732219662035e-05	0.00348795583613064	PLPPR1
ENSG00000148344	-1.023	-3.28	0.00103948713766982	0.0248041487764342	PTGES
ENSG00000148411	-0.642	-3.119	0.00181343913218946	0.0380601961994744	NACC2
ENSG00000148488	1.92	5.249	1.53125861947881e-07	1.54136789968508e-05	ST8SIA6
ENSG00000148600	-1.168	-6.625	3.47393047410732e-11	8.3762118966383e-09	CDHR1
ENSG00000148677	0.698	3.843	0.000121325045297959	0.00437529763356257	ANKRD1
ENSG00000148700	0.981	5.304	1.13173454218633e-07	1.20346910086029e-05	ADD3
ENSG00000148841	-0.713	-3.796	0.000146842737738763	0.00506644094800498	ITPRIP
ENSG00000148848	1.142	4.756	1.97816727626126e-06	0.000143642752393173	ADAM12
ENSG00000149090	1.803	4.551	5.33919324062046e-06	0.000324673052895912	PAMR1
ENSG00000149177	0.601	3.525	0.000422771127202344	0.0121589210730483	PTPRJ
ENSG00000149573	1.263	4.419	9.92537085279546e-06	0.000548833306676178	MPZL2
ENSG00000149633	1.182	4.315	1.59936515333606e-05	0.000810866401456638	KIAA1755
ENSG00000149654	-2.167	-3.236	0.00121322926439708	0.0277983668801523	CDH22
ENSG00000149970	0.581	3.084	0.00204352999839368	0.0417484118686615	CNKSR2
ENSG00000149972	0.892	3.963	7.40781600994287e-05	0.00291827337366047	CNTN5
ENSG00000150347	-0.64	-3.313	0.000922508135056177	0.0225048572806175	ARID5B
ENSG00000150672	-0.576	-3.439	0.000584176030043852	0.0158553326688342	DLG2
ENSG00000150687	1.451	7.431	1.07523250281112e-13	4.28769638044065e-11	PRSS23
ENSG00000150893	-0.934	-3.705	0.000211603879204717	0.00677132413455095	FREM2
ENSG00000150907	-1.206	-5.474	4.40321180999946e-08	5.30843023791563e-06	FOXO1
ENSG00000151023	-0.914	-5.229	1.70262451064703e-07	1.68926420348214e-05	ENKUR
ENSG00000151090	1.384	3.788	0.000152073145548452	0.00522084229485545	THRB
ENSG00000151322	-0.831	-4.365	1.26987997688335e-05	0.000678665752594154	NPAS3
ENSG00000151332	-1.25	-7.092	1.31763232017317e-12	4.07797370016581e-10	MBIP
ENSG00000151376	1.144	5.56	2.6999347980411e-08	3.49911549826127e-06	ME3
ENSG00000151572	0.811	3.043	0.00234315544558918	0.0463180851475094	ANO4
ENSG00000151702	-1.253	-3.809	0.000139616406335788	0.00484938995272846	FLI1
ENSG00000151838	-0.839	-3.069	0.00214822207897866	0.0434014146835198	CCDC175
ENSG00000152214	-1.313	-3.204	0.00135763058574617	0.0303033668740933	RIT2
ENSG00000152315	1.188	3.3	0.000966057491183044	0.0233747586198035	KCNK13
ENSG00000152377	1.174	5.76	8.42534108259358e-09	1.18848892985483e-06	SPOCK1
ENSG00000152465	-0.421	-3.482	0.000498536926282565	0.0139088407607655	NMT2
ENSG00000152583	-1.796	-8.203	2.33669367837329e-16	1.67081655568098e-13	SPARCL1
ENSG00000152661	0.629	3.036	0.00240023429290537	0.0471318733879599	GJA1
ENSG00000152672	4.823	4.203	2.6303965894305e-05	0.00124202470952274	CLEC4F
ENSG00000152784	1.252	3.28	0.00103682483027421	0.0247946044856451	PRDM8
ENSG00000152932	-0.983	-4.081	4.48264784671005e-05	0.00191653991235834	RAB3C
ENSG00000153093	1.906	3.472	0.00051668341298872	0.0143618595867749	ACOXL
ENSG00000153179	1.76	6.497	8.21832709589915e-11	1.89350256289516e-08	RASSF3
ENSG00000153246	0.883	3.433	0.000597784811179566	0.0161192013584129	PLA2R1
ENSG00000153250	1.423	5.98	2.22746582979718e-09	3.66577233703764e-07	RBMS1
ENSG00000153404	0.491	3.387	0.000707552521765594	0.0183397613641642	PLEKHG4B
ENSG00000153707	0.476	3.294	0.000987022138270891	0.0238541853836657	PTPRD
ENSG00000153789	-0.841	-3.031	0.00243721800719657	0.0476325660671329	CIBAR2
ENSG00000153823	1.443	3.518	0.000434755996711187	0.0123833795986307	PID1
ENSG00000153956	1.244	5.069	4.00217448836768e-07	3.58029033850391e-05	CACNA2D1
ENSG00000153993	0.974	4.006	6.17355991978459e-05	0.00252494947725154	SEMA3D
ENSG00000154065	1.051	3.733	0.000189278828549243	0.00619429688792148	ANKRD29
ENSG00000154079	-0.665	-3.112	0.00185562449917838	0.038749475946589	SDHAF4
ENSG00000154080	1.845	7.999	1.25006970941243e-15	8.3617566110891e-13	CHST9
ENSG00000154118	-1.014	-3.084	0.00204195028190066	0.0417484118686615	JPH3
ENSG00000154122	0.623	3.965	7.35162282879986e-05	0.00290876113458415	ANKH
ENSG00000154478	2.184	3.246	0.00117234074184037	0.0271547486737869	GPR26
ENSG00000154928	-1.557	-7.635	2.25664130156119e-14	1.08822590765518e-11	EPHB1
ENSG00000155011	1.659	3.683	0.0002309034383059	0.00727661656035127	DKK2
ENSG00000155324	0.831	3.975	7.03486408008544e-05	0.00282703375125294	GRAMD2B
ENSG00000155629	-0.557	-3.02	0.00253047649351499	0.0489685381514681	PIK3AP1
ENSG00000155657	1.498	4.008	6.12058738931532e-05	0.00250823122736843	TTN
ENSG00000155760	0.655	4.671	2.99877687572041e-06	0.000203211232989995	FZD7
ENSG00000155966	-1.429	-7.328	2.33040125467229e-13	8.47775445910254e-11	AFF2
ENSG00000156011	-0.641	-3.139	0.00169367185562849	0.0361688770322476	PSD3
ENSG00000156140	-1.505	-5.828	5.6119462049777e-09	8.31209403617268e-07	ADAMTS3
ENSG00000156299	0.485	3.553	0.000381303138958665	0.0111834538747481	TIAM1
ENSG00000156427	2.466	6.481	9.1406482426135e-11	2.08286243910806e-08	FGF18
ENSG00000156466	1.426	3.325	0.000884687205345666	0.0216842480969831	GDF6
ENSG00000156475	0.932	4.316	1.58829335923272e-05	0.000809210100664612	PPP2R2B
ENSG00000156500	-0.891	-3.449	0.000562175295203235	0.0153410051694056	FAM122C
ENSG00000156687	0.987	4.242	2.21297097680061e-05	0.00106965422319202	UNC5D
ENSG00000156711	-0.867	-3.152	0.00162132110055657	0.0348390822187991	MAPK13
ENSG00000156920	-1.961	-5.254	1.4915333701983e-07	1.50870419338692e-05	ADGRG4
ENSG00000156925	1.619	9.43	4.11031557563269e-21	5.32696898601996e-18	ZIC3
ENSG00000157087	-1.708	-3.69	0.000224276213255442	0.00709963580627015	ATP2B2
ENSG00000157110	-0.744	-4.265	1.99560502671057e-05	0.000975579897400438	RBPMS
ENSG00000157240	1.864	10.792	3.7451916444428e-27	1.29433823231943e-23	FZD1
ENSG00000157470	-0.683	-4.059	4.93797047474496e-05	0.00208966848498595	FAM81A
ENSG00000157856	-0.86	-4.175	2.97438609674411e-05	0.00137059711337969	DRC1
ENSG00000157978	0.918	4.171	3.02962644440167e-05	0.00139295640689829	LDLRAP1
ENSG00000158104	2.523	3.777	0.000158857162402664	0.00540896899767102	HPD
ENSG00000158122	-1.077	-4.586	4.51992662578678e-06	0.000283157699432975	PRXL2C
ENSG00000158201	-0.577	-3.521	0.000429196628576556	0.0122587070112445	ABHD3
ENSG00000158258	1.065	3.811	0.000138272097354145	0.00481075538714017	CLSTN2
ENSG00000158270	1.523	4.424	9.6846436343424e-06	0.000539840780649796	COLEC12
ENSG00000158292	1.018	3.288	0.00100765939581362	0.0242399364635628	GPR153
ENSG00000158458	2.033	4.455	8.39689991451185e-06	0.000475732559091032	NRG2
ENSG00000158715	-0.752	-3.717	0.000201708883847645	0.00648470607048802	SLC45A3
ENSG00000158769	-0.965	-3.844	0.000121191856357464	0.00437529763356257	F11R
ENSG00000158815	2.329	4.496	6.92972834518589e-06	0.000409034628864219	FGF17
ENSG00000158816	-1.545	-6.008	1.87619622571021e-09	3.1629922712461e-07	VWA5B1
ENSG00000161681	1.168	3.823	0.00013187922150846	0.00461933705608012	SHANK1
ENSG00000161905	2.323	4.673	2.97379584255713e-06	0.000202179116692671	ALOX15
ENSG00000162241	-1.898	-3.424	0.00061724057568693	0.0164936863111394	SLC25A45
ENSG00000162493	-2.121	-8.614	7.08155498170012e-18	6.1184635041889e-15	PDPN
ENSG00000162551	0.729	3.33	0.000867511279656166	0.0213642682837889	ALPL
ENSG00000162552	1.02	4.755	1.9853799557408e-06	0.000143642752393173	WNT4
ENSG00000162624	-3.644	-4.619	3.84743937996977e-06	0.000248537392470571	LHX8
ENSG00000162639	0.631	3.019	0.00253597679192325	0.0490084014513705	HENMT1
ENSG00000162670	-2.938	-11.246	2.41420029512657e-29	1.66869524399149e-25	BRINP3
ENSG00000162733	1.128	4.488	7.19288840430541e-06	0.000420686589376844	DDR2
ENSG00000162745	0.913	4.398	1.0915811564149e-05	0.000592539970141868	OLFML2B
ENSG00000162772	1.202	5.379	7.50014688489561e-08	8.36145407554813e-06	ATF3
ENSG00000162825	1.65	5.391	6.98830570902946e-08	7.83294633418567e-06	NBPF20
ENSG00000162992	1.298	4.569	4.90447719136553e-06	0.000304488739641185	NEUROD1
ENSG00000163083	2.985	3.759	0.000170507279755001	0.00571185614377982	INHBB
ENSG00000163110	-1.09	-5.452	4.98552054826316e-08	5.90741451935914e-06	PDLIM5
ENSG00000163131	-0.989	-3.427	0.000610024987521362	0.016364137310793	CTSS
ENSG00000163331	5.239	3.732	0.000190061480784189	0.00620648010321408	DAPL1
ENSG00000163347	1.281	3.458	0.000543344077314422	0.0149612976836249	CLDN1
ENSG00000163393	0.684	3.123	0.00179146625878186	0.037713547555432	SLC22A15
ENSG00000163421	-1.284	-5.315	1.06724446338406e-07	1.14074129859442e-05	PROK2
ENSG00000163492	1.053	3.836	0.000125230084887461	0.00448492407638411	CCDC141
ENSG00000163508	5.317	4.707	2.51415644487949e-06	0.000175180165567767	EOMES
ENSG00000163513	1.059	3.972	7.13370956996148e-05	0.00285018500274993	TGFBR2
ENSG00000163624	1.044	4.945	7.60486995280363e-07	6.2826527227624e-05	CDS1
ENSG00000163630	1.066	3.282	0.00103103129704759	0.024716144480438	SYNPR
ENSG00000163637	0.563	3.69	0.000224602675969966	0.00709963580627015	PRICKLE2
ENSG00000163638	0.957	6.455	1.07916199130071e-10	2.40618312382918e-08	ADAMTS9
ENSG00000163704	0.609	3.098	0.00195066687279758	0.0403280441419048	PRRT3
ENSG00000163873	-2.685	-9.872	5.48750268046699e-23	9.48240463184696e-20	GRIK3
ENSG00000163884	-0.961	-3.335	0.000853345031722438	0.0212679838675438	KLF15
ENSG00000163932	-0.914	-3.181	0.00146671247175712	0.0322179553118174	PRKCD
ENSG00000163975	-0.922	-3.052	0.00227144004992835	0.0454200394168893	MELTF
ENSG00000163995	-0.755	-3.205	0.00135074432269201	0.0302208611209167	ABLIM2
ENSG00000164023	1.165	4.562	5.06645157178822e-06	0.0003108223070787	SGMS2
ENSG00000164035	-1.329	-4.348	1.3736899602932e-05	0.000722965355752281	EMCN
ENSG00000164049	-1.107	-3.686	0.000228049526168984	0.00719761792182657	FBXW12
ENSG00000164056	1.067	4.856	1.19995178840292e-06	9.26176483858411e-05	SPRY1
ENSG00000164076	-0.794	-3.047	0.00231120851061827	0.045949395662685	CAMKV
ENSG00000164176	-1.027	-4.574	4.78349708014709e-06	0.000298766853776898	EDIL3
ENSG00000164185	-1.953	-7.036	1.97185750177344e-12	5.67894960510751e-10	ZNF474
ENSG00000164199	-1.75	-6.583	4.59554414602277e-11	1.08287731149918e-08	ADGRV1
ENSG00000164236	-1.051	-3.257	0.00112529253184896	0.0264558570753062	ANKRD33B
ENSG00000164307	1.008	3.873	0.000107304215767009	0.00398473437309917	ERAP1
ENSG00000164330	1.863	5.784	7.29701909478143e-09	1.04508817355633e-06	EBF1
ENSG00000164442	0.657	3.384	0.000714135242434034	0.0184412308681346	CITED2
ENSG00000164483	2.798	5.949	2.70409912987754e-09	4.34668213621246e-07	SAMD3
ENSG00000164651	1.799	6.029	1.64553182620164e-09	2.81997916926589e-07	SP8
ENSG00000164683	-0.972	-4.663	3.11395530949922e-06	0.000208967564070472	HEY1
ENSG00000164690	-2.728	-3.946	7.94437828625669e-05	0.00309140583382472	SHH
ENSG00000164692	-0.735	-4.217	2.47849237621633e-05	0.00118692882016679	COL1A2
ENSG00000164741	-1.394	-5.069	4.00572607317182e-07	3.58029033850391e-05	DLC1
ENSG00000164879	0.92	4.56	5.11107653928417e-06	0.000312635053447188	CA3
ENSG00000164929	1.716	3.403	0.00066569188170159	0.0174510579759345	BAALC
ENSG00000164930	0.765	4.166	3.10403847691744e-05	0.00141773880743084	FZD6
ENSG00000164946	-0.829	-3.833	0.000126600237201858	0.0045106228842229	FREM1
ENSG00000164976	-1.167	-5.107	3.26707323460412e-07	2.98440663404189e-05	MYORG
ENSG00000165078	4.404	3.682	0.000231568038956467	0.00728648688285479	CPA6
ENSG00000165105	0.911	3.638	0.000274552303707215	0.00843424676988563	RASEF
ENSG00000165194	0.984	5.108	3.24946926239058e-07	2.98145993915624e-05	PCDH19
ENSG00000165197	1.854	3.244	0.00117971354119718	0.0272715050058693	VEGFD
ENSG00000165272	-1.656	-5.098	3.43941244570284e-07	3.10085462930844e-05	AQP3
ENSG00000165495	0.751	3.58	0.000343043101050947	0.0102497719645424	PKNOX2
ENSG00000165591	0.553	3.236	0.00121117399697717	0.0277819734527861	FAAH2
ENSG00000165626	-0.661	-3.231	0.00123331142385968	0.0281961914941063	BEND7
ENSG00000165694	2.859	5.041	4.63785377460165e-07	4.08615054321674e-05	FRMD7
ENSG00000165730	0.87	4.767	1.86969039357343e-06	0.000137481914897655	STOX1
ENSG00000165731	1.113	4.602	4.19220517305224e-06	0.000268301131075343	RET
ENSG00000165899	1.352	3.531	0.000414476552430338	0.0119535268305918	OTOGL
ENSG00000165973	1.669	4.277	1.89274682479088e-05	0.000930047349736107	NELL1
ENSG00000165995	-0.633	-3.046	0.00232017390472977	0.0460393551085899	CACNB2
ENSG00000166033	0.931	4.499	6.831536433346e-06	0.000405898966996741	HTRA1
ENSG00000166105	-1.769	-6.951	3.61745662603234e-12	1.01367000807306e-09	GLB1L3
ENSG00000166426	2.778	4.677	2.90908377798673e-06	0.0001984301355932	CRABP1
ENSG00000166569	6.128	3.304	0.000951902265183214	0.0231127063530612	CPLX4
ENSG00000166573	3.38	3.179	0.0014771326081015	0.0324125098006272	GALR1
ENSG00000166707	0.625	3.359	0.000782553197829387	0.0198374365650247	ZCCHC18
ENSG00000166897	-1.597	-4.422	9.78974215124681e-06	0.000542780997989983	ELFN2
ENSG00000166949	0.51	4.563	5.03212366961952e-06	0.000310553917896519	SMAD3
ENSG00000167037	-0.59	-3.955	7.64174955519591e-05	0.00299545026042613	SGSM1
ENSG00000167123	-1.391	-4.094	4.23580410463426e-05	0.00182606307512882	CERCAM
ENSG00000167306	1.075	5.289	1.22732227311579e-07	1.27888214348387e-05	MYO5B
ENSG00000167434	3.944	4.832	1.34976266465725e-06	0.000103661772645677	CA4
ENSG00000167723	1.37	6.63	3.34556870132243e-11	8.16161324595552e-09	TRPV3
ENSG00000168309	-2.279	-7.564	3.91863724482452e-14	1.76645351975394e-11	FAM107A
ENSG00000168394	-1.05	-3.359	0.00078096123146496	0.0198350419406026	TAP1
ENSG00000168421	1.219	3.763	0.000167760860591255	0.00565640521174026	RHOH
ENSG00000168461	0.678	3.513	0.000443546156790177	0.012616424015365	RAB31
ENSG00000168542	2.266	5.684	1.3184051800906e-08	1.7868267852522e-06	COL3A1
ENSG00000168646	0.659	4.649	3.33428850975612e-06	0.000221601944033022	AXIN2
ENSG00000168702	1.149	3.387	0.000705383258072232	0.0183293574428394	LRP1B
ENSG00000168743	-0.896	-3.309	0.000934957347314097	0.0227817574076441	NPNT
ENSG00000168772	-0.61	-4.142	3.43936166459977e-05	0.00155210363134022	CXXC4
ENSG00000168830	3.126	4.086	4.38360447568821e-05	0.00188585938605541	HTR1E
ENSG00000168916	0.736	4.664	3.09784724116365e-06	0.000208561559716784	ZNF608
ENSG00000169129	1.106	5.451	5.02008639620487e-08	5.91457451771046e-06	AFAP1L2
ENSG00000169174	-1.591	-3.049	0.00229551877708808	0.0456861103197502	PCSK9
ENSG00000169218	0.924	4.999	5.75973196846334e-07	4.91497127975538e-05	RSPO1
ENSG00000169258	-0.603	-4.375	1.2122305930176e-05	0.000649530066584313	GPRIN1
ENSG00000169427	1.285	3.05	0.00229089097895068	0.0456768416726166	KCNK9
ENSG00000169554	-0.613	-3.68	0.000232891709198622	0.00731703406354943	ZEB2
ENSG00000169840	-4.207	-5.982	2.20000443038802e-09	3.64954334948208e-07	GSX1
ENSG00000169851	1.475	6.25	4.116237223546e-10	8.36806814386763e-08	PCDH7
ENSG00000169860	-1.218	-4.884	1.03867377975765e-06	8.18933060724514e-05	P2RY1
ENSG00000169946	0.703	3.767	0.000165533501197503	0.00559951497688648	ZFPM2
ENSG00000170091	0.958	3.116	0.00183183830885819	0.0383686860328115	NSG2
ENSG00000170160	-1.597	-3.674	0.0002392039648205	0.00748134753320948	CCDC144A
ENSG00000170396	1.446	5.668	1.44706741641898e-08	1.93589612560413e-06	ZNF804A
ENSG00000170485	1.439	4.196	2.71444901622915e-05	0.00126772105406594	NPAS2
ENSG00000170624	1.756	4.874	1.09117356841038e-06	8.52198162703611e-05	SGCD
ENSG00000170893	2.479	7.832	4.78556067526956e-15	2.75648294895527e-12	TRH
ENSG00000170921	-0.484	-4.204	2.61940661928411e-05	0.00124009168167752	TANC2
ENSG00000170961	2.151	5.94	2.85868680554292e-09	4.559825353826e-07	HAS2
ENSG00000170962	1.542	4.079	4.52610109275071e-05	0.0019311364662403	PDGFD
ENSG00000171126	-1.09	-3.078	0.00208184584729318	0.042364235024015	KCNG3
ENSG00000171189	1.404	3.437	0.000587764930463104	0.01591108824815	GRIK1
ENSG00000171208	0.755	3.832	0.000126881031975203	0.00451201583667929	NETO2
ENSG00000171476	-4.48	-3.121	0.00180061451660324	0.0378676902802076	HOPX
ENSG00000171488	0.668	3.415	0.000637405919947987	0.016852455892814	LRRC8C
ENSG00000171540	-2.479	-9.94	2.79657732976071e-23	5.27180250090164e-20	OTP
ENSG00000171729	1.592	5.837	5.32828429503745e-09	7.94872684474076e-07	TMEM51
ENSG00000171791	-0.812	-4.361	1.29248914701606e-05	0.000687206537244233	BCL2
ENSG00000171940	1.119	5.136	2.80299551087366e-07	2.59477298720876e-05	ZNF217
ENSG00000172061	2.462	4.194	2.74620684357997e-05	0.00127967067659493	LRRC15
ENSG00000172159	0.907	4.383	1.16881848822102e-05	0.00063116198363935	FRMD3
ENSG00000172175	0.499	3.522	0.00042901469972496	0.0122587070112445	MALT1
ENSG00000172296	1.801	6.418	1.37835869159039e-10	3.00859429777034e-08	SPTLC3
ENSG00000172493	0.697	4.418	9.95938766657395e-06	0.000549249634718291	AFF1
ENSG00000172716	0.848	4.829	1.37082882251646e-06	0.000104122734299272	SLFN11
ENSG00000172752	3.658	3.489	0.000484674943838624	0.0135813778857266	COL6A5
ENSG00000172986	2.339	6.098	1.07688006485332e-09	1.95878816007004e-07	GXYLT2
ENSG00000172995	1.598	3.668	0.000244485223827734	0.00763188862904321	ARPP21
ENSG00000173227	-0.892	-3.033	0.00242152849500915	0.0474249514090402	SYT12
ENSG00000173281	1.236	5.207	1.91776205870371e-07	1.84961460694326e-05	PPP1R3B
ENSG00000173926	1.243	3.759	0.000170322526489488	0.00571185614377982	MARCHF3
ENSG00000174125	-1.921	-4.712	2.45797808290573e-06	0.000172775028905536	TLR1
ENSG00000174145	1.634	4.117	3.8307584473211e-05	0.00167937858696935	NWD2
ENSG00000174307	-1.287	-3.723	0.000196776821527615	0.00636562273197601	PHLDA3
ENSG00000174403	-1.748	-3.156	0.00160197847721651	0.0344949384252975	MIR1-1HG-AS1
ENSG00000174450	1.616	3.792	0.000149514033089856	0.00515003818962001	GOLGA6L2
ENSG00000174498	-0.976	-3.762	0.000168702573129534	0.00566971889208108	IGDCC3
ENSG00000174721	-0.832	-3.896	9.7804638146403e-05	0.00371442669707658	FGFBP3
ENSG00000174776	0.77	3.509	0.000449206762669141	0.0127599334667223	WDR49
ENSG00000174963	0.716	3.615	0.000300552282109331	0.00915161838739953	ZIC4
ENSG00000175048	0.714	4.012	6.02251904324333e-05	0.00247783640636297	ZDHHC14
ENSG00000175093	0.625	3.555	0.000378070774553753	0.0111043563472332	SPSB4
ENSG00000175147	1.539	3.717	0.000201612152104032	0.00648470607048802	TMEM51-AS1
ENSG00000175463	2.026	3.364	0.000768692541763474	0.0195578018969416	TBC1D10C
ENSG00000175471	-1.647	-7.392	1.44222622393327e-13	5.43745508717825e-11	MCTP1
ENSG00000175928	0.732	3.747	0.000179185646064505	0.00596347826676785	LRRN1
ENSG00000175985	1.87	7.147	8.88151506358397e-13	2.92328724378535e-10	PLEKHD1
ENSG00000176076	1.386	3.241	0.00118944256229973	0.0274657917281149	KCNE5
ENSG00000176381	-1.414	-3.47	0.000520569522907517	0.0144311893409228	PRR18
ENSG00000176399	0.841	3.546	0.00039159086371524	0.0114205740506318	DMRTA1
ENSG00000176697	1.27	3.419	0.000629265313913738	0.0166859917510426	BDNF
ENSG00000176720	-0.813	-3.273	0.00106250270707892	0.0251507490114023	BOK
ENSG00000176771	0.793	3.764	0.000167040590159254	0.0056412926344337	NCKAP5
ENSG00000177108	-1.309	-4.889	1.01122491265422e-06	8.00334343083891e-05	ZDHHC22
ENSG00000177182	2.25	5.443	5.23482825119668e-08	6.13273438513075e-06	CLVS1
ENSG00000177311	0.694	3.123	0.00178810668469861	0.037681077453161	ZBTB38
ENSG00000177359	-2.075	-5.32	1.03857072210544e-07	1.12165637987388e-05	AC024940.1
ENSG00000177508	1.193	3.947	7.91739599183168e-05	0.00309140583382472	IRX3
ENSG00000177511	0.724	3.082	0.00205301742906819	0.0419009541428721	ST8SIA3
ENSG00000177707	-0.834	-3.824	0.000131555663645498	0.00461580074679026	NECTIN3
ENSG00000177807	-1.622	-5.933	2.97526423064067e-09	4.63872775086955e-07	KCNJ10
ENSG00000177822	0.864	4.613	3.97638626017247e-06	0.000256069395934585	TENM3-AS1
ENSG00000178343	-1.972	-3.798	0.000145905127226148	0.00504248119693569	SHISA3
ENSG00000178538	1.471	5.486	4.10391248636261e-08	5.00580760689501e-06	CA8
ENSG00000178573	2.307	6.277	3.44770799617739e-10	7.07838346621133e-08	MAF
ENSG00000179111	-1.893	-3.572	0.000354243889033568	0.0105087285879829	HES7
ENSG00000179348	-4.321	-4.203	2.63546909813853e-05	0.00124202470952274	GATA2
ENSG00000179542	-0.79	-3.492	0.000479521101301884	0.013491654757932	SLITRK4
ENSG00000179627	-1.116	-3.125	0.0017763068094057	0.0375086537676543	ZBTB42
ENSG00000179630	0.797	3.327	0.000878365634369682	0.0215547808216446	LACC1
ENSG00000179750	-0.888	-4.135	3.54604240297262e-05	0.0015881368308432	APOBEC3B
ENSG00000179774	2.949	8.119	4.68461846062534e-16	3.23800827998424e-13	ATOH7
ENSG00000179820	0.488	3.267	0.00108618085874214	0.0256526723085159	MYADM
ENSG00000179981	0.912	3.666	0.000246429871602833	0.00767262735368821	TSHZ1
ENSG00000180447	2.451	7.768	7.99726776873193e-15	4.14578361131063e-12	GAS1
ENSG00000180530	0.922	4.142	3.44179872348851e-05	0.00155210363134022	NRIP1
ENSG00000180616	0.878	3.333	0.000858759229853354	0.0213381818372302	SSTR2
ENSG00000180660	5.103	6.236	4.49072544347693e-10	9.04074590251822e-08	MAB21L1
ENSG00000180828	3.626	3.946	7.96108562530092e-05	0.00309140583382472	BHLHE22
ENSG00000181019	0.637	3.163	0.00156328867509931	0.0338728881576377	NQO1
ENSG00000181026	-0.692	-3.157	0.0015948189913827	0.0343807866469559	AEN
ENSG00000181072	2.277	3.716	0.000202764523290363	0.00650855287143802	CHRM2
ENSG00000181234	1.556	4.563	5.05333901221301e-06	0.0003108223070787	TMEM132C
ENSG00000181350	-0.9	-5.018	5.20958047282279e-07	4.51991048888927e-05	LRRC75A
ENSG00000181418	-2.207	-6.431	1.26983230654127e-10	2.80119603281275e-08	DDN
ENSG00000181458	-0.718	-4.295	1.74379677464588e-05	0.00086713117311887	TMEM45A
ENSG00000181541	3.109	7.806	5.92493936191908e-15	3.23314585812511e-12	MAB21L2
ENSG00000181751	-0.591	-3.82	0.00013340397195993	0.00466486469234588	MACIR
ENSG00000181773	0.698	3.413	0.000643585024359969	0.0169572796253219	GPR3
ENSG00000181908	-1.636	-3.736	0.000186713277948601	0.0061553045016569	LINC02724
ENSG00000181965	1.36	5.988	2.13029760757225e-09	3.56240735408212e-07	NEUROG1
ENSG00000182022	1.463	4.621	3.81764798323911e-06	0.000247478853741776	CHST15
ENSG00000182050	1.971	3.936	8.29856980661722e-05	0.00320445332420884	MGAT4C
ENSG00000182240	0.627	3.115	0.0018403439608664	0.0385079438673317	BACE2
ENSG00000182263	-0.863	-4.438	9.07133854317709e-06	0.000509764975694635	FIGN
ENSG00000182534	-0.385	-3.271	0.00107251876491746	0.0253588929410814	MXRA7
ENSG00000182674	0.617	3.049	0.00229576229519578	0.0456861103197502	KCNB2
ENSG00000182749	-0.888	-3.386	0.000708672078538139	0.0183458479657514	PAQR7
ENSG00000183067	-0.578	-3.286	0.00101694989269098	0.0244067974245836	IGSF5
ENSG00000183090	2.493	3.134	0.00172417096696311	0.0367067855964549	FREM3
ENSG00000183117	1.737	5.267	1.38834612775788e-07	1.42930654526237e-05	CSMD1
ENSG00000183150	-0.678	-4.321	1.55004733072164e-05	0.000796925810196135	GPR19
ENSG00000183273	0.571	3.871	0.000108375596966774	0.00401299353339827	CCDC60
ENSG00000183283	-0.454	-3.559	0.000372552045176906	0.0110046142575332	DAZAP2
ENSG00000183508	1.653	5.551	2.83307136592222e-08	3.64885514557535e-06	TENT5C
ENSG00000183654	1.284	3.25	0.0011541560628449	0.0268689594823403	MARCHF11
ENSG00000183662	1.899	3.519	0.000432482248024295	0.0123355596905527	TAFA1
ENSG00000183691	-1.273	-6.793	1.09730813783431e-11	2.91715148027336e-09	NOG
ENSG00000183742	1.137	3.605	0.00031205924114709	0.00942245158914745	MACC1
ENSG00000183762	-1.165	-3.605	0.000312173236966835	0.00942245158914745	KREMEN1
ENSG00000183775	-0.795	-3.875	0.000106743300264686	0.00397384034881245	KCTD16
ENSG00000183778	-0.543	-3.404	0.000664952024726376	0.0174510579759345	B3GALT5
ENSG00000183780	1.333	5.036	4.75037569416487e-07	4.15627807570476e-05	SLC35F3
ENSG00000183960	-0.889	-3.341	0.00083613462689393	0.0209632240918083	KCNH8
ENSG00000184144	1.194	7.568	3.79090548557976e-14	1.74684924775515e-11	CNTN2
ENSG00000184156	-0.654	-3.179	0.00147978285705791	0.032436339665912	KCNQ3
ENSG00000184221	-2.457	-3.866	0.000110566795611058	0.00408683257360232	OLIG1
ENSG00000184226	1.129	4.88	1.05874654772626e-06	8.31597288395899e-05	PCDH9
ENSG00000184254	7.081	6.075	1.24254979784245e-09	2.2404793572227e-07	ALDH1A3
ENSG00000184271	-0.737	-4.355	1.33243590975693e-05	0.000704831403691829	POU6F1
ENSG00000184307	1.574	3.992	6.55696350330938e-05	0.0026593876740691	ZDHHC23
ENSG00000184347	1.251	3.97	7.17978876051494e-05	0.00286307884111611	SLIT3
ENSG00000184481	-0.535	-3.205	0.00135136942434729	0.0302208611209167	FOXO4
ENSG00000184486	-1.184	-4.917	8.76651906497123e-07	7.11520504756594e-05	POU3F2
ENSG00000184588	0.455	3.171	0.0015170893233808	0.033079247328732	PDE4B
ENSG00000184731	1.67	5	5.71825578233817e-07	4.89974181415555e-05	FAM110C
ENSG00000184809	-0.641	-3.12	0.00180796288607946	0.0379837065914323	B3GALT5-AS1
ENSG00000184845	4.995	6.815	9.40908692368302e-12	2.56719508486173e-09	DRD1
ENSG00000185008	-0.861	-4.408	1.04340072658288e-05	0.000569367301747963	ROBO2
ENSG00000185053	1.936	3.189	0.00142911746722393	0.0315257231918675	SGCZ
ENSG00000185070	2.128	4.509	6.51068204708314e-06	0.000387946847495161	FLRT2
ENSG00000185088	-0.673	-3.737	0.000186088882383832	0.0061494464543711	RPS27L
ENSG00000185090	-0.749	-3.192	0.00141426463264086	0.0312645963991908	MANEAL
ENSG00000185477	1.093	3.96	7.48681775007922e-05	0.00294027751639475	GPRIN3
ENSG00000185519	-1.69	-3.028	0.00246309472796862	0.0480477255683512	FAM131C
ENSG00000185532	-1.006	-4.587	4.49689025933893e-06	0.000282568231568642	PRKG1
ENSG00000185565	-0.957	-4.599	4.25416037077358e-06	0.000271428521379572	LSAMP
ENSG00000185585	-1.062	-3.467	0.000525646171579946	0.0145330653518423	OLFML2A
ENSG00000185630	0.552	3.141	0.00168573962448065	0.0360365946940523	PBX1
ENSG00000185668	-1.234	-4.059	4.9201656963679e-05	0.00208639173578496	POU3F1
ENSG00000185739	-1.317	-3.249	0.00115995113929292	0.0269649628075985	SRL
ENSG00000185742	1.473	3.839	0.000123774992692276	0.00444048139873191	C11orf87
ENSG00000185745	-0.706	-3.641	0.000271474603255579	0.00835207325386898	IFIT1
ENSG00000185811	2.543	6.209	5.32049315162492e-10	1.0507213904009e-07	IKZF1
ENSG00000185920	-1.075	-4.739	2.14859616191348e-06	0.000153632034529096	PTCH1
ENSG00000186297	-1.973	-7.928	2.22221423434267e-15	1.39635861707059e-12	GABRA5
ENSG00000186470	-1.521	-7.587	3.26742044057138e-14	1.53984614217473e-11	BTN3A2
ENSG00000186471	-2.099	-3.384	0.000715672147264783	0.0184579323951275	AKAP14
ENSG00000186838	1.049	3.28	0.00103715785784187	0.0247946044856451	SELENOV
ENSG00000186854	1.151	3.245	0.00117335333775623	0.0271547486737869	TRABD2A
ENSG00000186895	3.548	4.233	2.30924562630203e-05	0.0011122855126531	FGF3
ENSG00000186960	-0.691	-4.122	3.76106059747609e-05	0.00166288598186064	LINC01551
ENSG00000187122	1.022	3.535	0.000408353862377206	0.0118262928634829	SLIT1
ENSG00000187210	2.925	5.292	1.21013948481403e-07	1.2737793074672e-05	GCNT1
ENSG00000187266	-0.938	-4.031	5.54936646212212e-05	0.00230143325917129	EPOR
ENSG00000187634	1.599	4.132	3.59342644602802e-05	0.00160243636096424	SAMD11
ENSG00000188064	3.745	7.519	5.5028810295289e-14	2.32872940874105e-11	WNT7B
ENSG00000188107	-1.749	-5.687	1.28972313073512e-08	1.75945387098181e-06	EYS
ENSG00000188158	1.027	4.829	1.37052645807974e-06	0.000104122734299272	NHS
ENSG00000188175	-3.781	-10.292	7.68554012248924e-25	1.59367359979937e-21	HEPACAM2
ENSG00000188404	3.839	3.913	9.10791259107386e-05	0.00347172197589168	SELL
ENSG00000188483	0.833	3.854	0.000116269279406139	0.00424464749606639	IER5L
ENSG00000188488	1.176	3.994	6.49334309397142e-05	0.00264011690973708	SERPINA5
ENSG00000188501	0.87	3.126	0.00177409131658527	0.0375000586551602	LCTL
ENSG00000188505	1.591	3.432	0.000598609415991463	0.0161204738311675	NCCRP1
ENSG00000188626	-2.327	-3.324	0.000887748375814686	0.0217335895169933	GOLGA8M
ENSG00000188641	-1.113	-6.671	2.54486774189767e-11	6.59629718699875e-09	DPYD
ENSG00000188770	6.481	5.377	7.58514753799364e-08	8.41099568705006e-06	OPTC
ENSG00000188783	1.304	3.128	0.00175804076250581	0.0372367040360781	PRELP
ENSG00000188859	1.139	3.967	7.2754290088512e-05	0.00289564867423298	FAM78B
ENSG00000188897	-3.264	-6.284	3.30293525346614e-10	6.84896654158738e-08	AC099489.1
ENSG00000188916	1.345	4.44	8.98217047384719e-06	0.000506125779743737	INSYN2A
ENSG00000189056	2.703	4.646	3.38637122280485e-06	0.000224344388741474	RELN
ENSG00000189067	-1.558	-5.796	6.7998499704528e-09	9.8602579711405e-07	LITAF
ENSG00000189221	-0.675	-3.033	0.00242326416921245	0.0474249514090402	MAOA
ENSG00000196104	0.644	3.542	0.000397693790926431	0.0115660286797342	SPOCK3
ENSG00000196141	-0.909	-5.528	3.24496821532277e-08	4.10290615322762e-06	SPATS2L
ENSG00000196218	0.783	3.185	0.00144610300635369	0.031833359446149	RYR1
ENSG00000196277	1.615	3.415	0.000638793901029698	0.016852455892814	GRM7
ENSG00000196358	1.433	5.655	1.55724140518534e-08	2.06993319089251e-06	NTNG2
ENSG00000196502	2.219	4.085	4.41269681538092e-05	0.00189444474459086	SULT1A1
ENSG00000196562	0.784	5.797	6.73277583985971e-09	9.83174928276979e-07	SULF2
ENSG00000196767	-1.414	-4.759	1.94274474476909e-06	0.000141847728970183	POU3F4
ENSG00000197261	0.618	3.127	0.00176358114769314	0.0373159374271071	C6orf141
ENSG00000197291	-1.455	-4.92	8.67186898791095e-07	7.07952265091817e-05	RAMP2-AS1
ENSG00000197375	0.546	3.421	0.000623736184562068	0.0166458089100116	SLC22A5
ENSG00000197406	1.258	3.846	0.000120302564111376	0.00436117826820541	DIO3
ENSG00000197410	-1.275	-5.413	6.21067943675329e-08	7.11517396687935e-06	DCHS2
ENSG00000197415	-0.905	-3.887	0.000101374957399151	0.00382202021205236	VEPH1
ENSG00000197580	1.289	3.172	0.00151503819583825	0.0330692968725283	BCO2
ENSG00000197584	1.489	4.232	2.31189745347938e-05	0.0011122855126531	KCNMB2
ENSG00000197587	-4.09	-6.186	6.16258665112085e-10	1.19427473642656e-07	DMBX1
ENSG00000197594	-1.132	-4.512	6.41058245995323e-06	0.000383083106310058	ENPP1
ENSG00000197635	-1.229	-4.7	2.6014558361044e-06	0.000179215243247378	DPP4
ENSG00000197705	2.536	4.151	3.30641993000191e-05	0.00150149522928669	KLHL14
ENSG00000197747	-1.015	-3.917	8.97977913253182e-05	0.00342918416376022	S100A10
ENSG00000197753	-3.301	-3.198	0.00138377288842513	0.0307544636810112	LHFPL5
ENSG00000197872	-0.752	-4.012	6.01619887711907e-05	0.00247783640636297	CYRIA
ENSG00000197893	4.223	4.531	5.88036657015009e-06	0.000355496446643242	NRAP
ENSG00000197921	-1.809	-5.534	3.12599752064741e-08	3.97672911583709e-06	HES5
ENSG00000198106	3.007	4.162	3.1585926117474e-05	0.00143948519554273	AC025279.1
ENSG00000198108	1.274	4.814	1.48065745437227e-06	0.000111242438311099	CHSY3
ENSG00000198168	0.477	3.495	0.000473203094803996	0.0133319828449126	SVIP
ENSG00000198221	-0.764	-3.532	0.000412638438728581	0.0119170900633368	AFDN-DT
ENSG00000198369	0.557	4.594	4.34937604034707e-06	0.000276652336112383	SPRED2
ENSG00000198597	-0.929	-6.044	1.50662155858607e-09	2.62531971754964e-07	ZNF536
ENSG00000198626	1.91	5.219	1.79669670346911e-07	1.7657015565467e-05	RYR2
ENSG00000198673	0.928	3.367	0.000761010111692766	0.0194099700812561	TAFA2
ENSG00000198689	-0.795	-3.61	0.000305860254180138	0.00929958684850342	SLC9A6
ENSG00000198719	-1.048	-3.274	0.00105921266374416	0.0251015243375987	DLL1
ENSG00000198729	0.833	3.012	0.00259107756087445	0.0497947954608828	PPP1R14C
ENSG00000198732	1.373	5.192	2.08590413762486e-07	1.99316397516123e-05	SMOC1
ENSG00000198759	-2.054	-3.952	7.75163006795942e-05	0.00303278869979635	EGFL6
ENSG00000198774	1.879	5.187	2.14047555868028e-07	2.02670781665727e-05	RASSF9
ENSG00000198785	1.849	5.316	1.0622603578887e-07	1.14074129859442e-05	GRIN3A
ENSG00000198796	0.994	4.204	2.61689997466563e-05	0.00124009168167752	ALPK2
ENSG00000198797	2.652	10.533	6.11355345242835e-26	1.58463305486943e-22	BRINP2
ENSG00000198807	-2.668	-6.098	1.0761802540427e-09	1.95878816007004e-07	PAX9
ENSG00000198892	-1.057	-3.016	0.00256534035145666	0.0493917340091043	SHISA4
ENSG00000198914	-0.821	-3.556	0.000376644133160275	0.0110781457378886	POU3F3
ENSG00000198948	-0.869	-4.524	6.08102212713285e-06	0.000366558357058799	MFAP3L
ENSG00000198963	0.838	3.883	0.000103250428646891	0.00388566404432293	RORB
ENSG00000203685	0.939	3.735	0.000188054030630912	0.00617985480057463	STUM
ENSG00000203780	1.107	5.784	7.30795646053571e-09	1.04508817355633e-06	FANK1
ENSG00000203867	1.637	3.643	0.000269188424210027	0.00829404333494668	RBM20
ENSG00000203952	0.578	3.562	0.000368402481615736	0.0108975661323594	CCDC160
ENSG00000204055	-1.989	-4.227	2.36509378679837e-05	0.00113524501766322	AL158151.1
ENSG00000204128	-2.271	-7.234	4.6792231478866e-13	1.61713951990961e-10	C2orf72
ENSG00000204131	-1.334	-5.936	2.92831840063062e-09	4.60012199662701e-07	NHSL2
ENSG00000204252	-1.212	-4.626	3.72611657355764e-06	0.000243737392016691	HLA-DOA
ENSG00000204267	-0.869	-3.818	0.000134348520962293	0.00468998473177459	TAP2
ENSG00000204291	1.331	4.293	1.76252640625346e-05	0.000874348027752912	COL15A1
ENSG00000204301	-0.632	-3.214	0.00130971964903946	0.0295199420026981	NOTCH4
ENSG00000204381	-1.484	-4.166	3.10249608398429e-05	0.00141773880743084	LAYN
ENSG00000204655	-2.771	-3.192	0.00141136181399538	0.031233723132346	MOG
ENSG00000204682	-0.592	-3.945	7.98532896219621e-05	0.00309502395065609	MIR1915HG
ENSG00000204869	-1.395	-3.89	0.000100112223259286	0.00378128790802288	IGFL4
ENSG00000204950	-1.29	-3.802	0.000143641930859709	0.00498086802392462	LRRC10B
ENSG00000205403	3.519	4.535	5.75711133472823e-06	0.000349062750400364	CFI
ENSG00000205562	1.896	3.458	0.000545003983079052	0.0149684802557977	AL049775.1
ENSG00000205611	1.064	3.934	8.34568726962195e-05	0.00321665745767437	LINC01597
ENSG00000205683	0.585	3.343	0.000829689976495768	0.020828633598809	DPF3
ENSG00000205922	1.142	3.391	0.000695858584177859	0.0181045465514581	ONECUT3
ENSG00000205927	-2.561	-4.814	1.47580080120083e-06	0.000111242438311099	OLIG2
ENSG00000205929	-0.969	-3.966	7.30865865287003e-05	0.00290330164417458	C21orf62
ENSG00000206190	-0.986	-4.43	9.40410427811363e-06	0.000525615919975645	ATP10A
ENSG00000206503	-0.692	-3.13	0.00174548740609406	0.0370086164138717	HLA-A
ENSG00000211448	-1.057	-4.333	1.47293110365015e-05	0.000767404506665568	DIO2
ENSG00000212743	-1.857	-3.02	0.00252397982986681	0.0489590699271452	LINC02656
ENSG00000213088	0.897	3.132	0.0017360675598944	0.0368465679856401	ACKR1
ENSG00000213741	-0.771	-3.506	0.000454519922184612	0.0128931944000275	RPS29
ENSG00000214336	3.905	7.047	1.83460515635295e-12	5.35808063692039e-10	FOXI3
ENSG00000214866	4.36	3.334	0.000856076777063085	0.0213104538405524	DCDC2C
ENSG00000215218	0.766	3.292	0.000995633740155233	0.0240063502742546	UBE2QL1
ENSG00000215475	-1.3	-4.265	1.99779766623522e-05	0.000975579897400438	SIAH3
ENSG00000221818	2.455	3.332	0.000863514383959586	0.0213418763596972	EBF2
ENSG00000221866	1.223	3.768	0.000164270868626008	0.00557499301444994	PLXNA4
ENSG00000221890	-1.131	-6.071	1.26818969335478e-09	2.26699840356937e-07	NPTXR
ENSG00000221955	-2.13	-8.243	1.67569822513471e-16	1.24097422844262e-13	SLC12A8
ENSG00000224127	-3.789	-4.338	1.43793798567512e-05	0.00075106000178739	AC099786.1
ENSG00000224149	-3.537	-4.178	2.93957389540897e-05	0.00136060277444644	AC099786.2
ENSG00000224596	-1.148	-3.013	0.0025876718464214	0.0497754762591783	ZMIZ1-AS1
ENSG00000224765	2.204	7.413	1.23812480963991e-13	4.75439926901726e-11	AL035443.1
ENSG00000225826	2.629	8.553	1.19712577107403e-17	9.54753845730426e-15	LINC00626
ENSG00000226053	-1.382	-3.965	7.34858989733068e-05	0.00290876113458415	LINC01776
ENSG00000226237	2.042	3.503	0.000460415399383662	0.0130070486670567	GAS1RR
ENSG00000226702	1.532	6.126	8.98838564516356e-10	1.67912761025326e-07	MIR217HG
ENSG00000227036	-1.056	-3.371	0.000749111867223107	0.0192247322756663	LINC00511
ENSG00000227082	1.526	4.573	4.81359940984447e-06	0.000299744136223828	LINC02798
ENSG00000227115	-0.827	-3.784	0.000154214572676477	0.0052856088909412	LINC01630
ENSG00000227678	2.796	3.125	0.00177936807725443	0.0375350726856031	AL355581.1
ENSG00000228262	-3.286	-3.668	0.000244753372796766	0.00763188862904321	LINC01320
ENSG00000228672	-1.079	-3.1	0.00193235505023015	0.0401094237453178	PROB1
ENSG00000228775	-0.696	-3.19	0.00142090739735791	0.0313779933883	WEE2-AS1
ENSG00000229209	-2.026	-3.852	0.000117356168021764	0.00427679701247678	AC073987.1
ENSG00000229415	-2.238	-9.352	8.61406791012865e-21	1.05071360108487e-17	SFTA3
ENSG00000229543	-1.668	-4.119	3.81033708460173e-05	0.00167396503784537	AC010163.1
ENSG00000229891	-1.035	-4.282	1.85553232818288e-05	0.000913926801833736	LINC01315
ENSG00000230615	-1.103	-3.625	0.000289338592238918	0.00887533291222811	AL139220.2
ENSG00000231671	1.681	3.489	0.00048394865254105	0.0135793765346295	LINC01307
ENSG00000231977	-1.234	-3.34	0.000837073184221513	0.0209632240918083	AL096828.1
ENSG00000232046	2.412	4.693	2.69065159794657e-06	0.000184136473712937	LINC01798
ENSG00000233293	-1.491	-3.834	0.000126096210852781	0.0045029265269325	AL133343.2
ENSG00000233429	6.403	4.957	7.14441695722283e-07	5.92586520099891e-05	HOTAIRM1
ENSG00000233452	-1.012	-4.363	1.28038319668574e-05	0.000682519947724308	STXBP5-AS1
ENSG00000233593	1.058	4.653	3.27106022589104e-06	0.00021880227369057	LINC02609
ENSG00000233822	-0.946	-3.328	0.000874233834772773	0.0214788066325216	H2BC15
ENSG00000234350	-1.404	-4.114	3.89177757670019e-05	0.00169894525958853	AC007405.1
ENSG00000234665	-1.85	-5.467	4.58566068817387e-08	5.49643121560539e-06	LERFS
ENSG00000234690	-1.144	-3.647	0.000265787080656881	0.00822441413326202	EPCAM-DT
ENSG00000234710	-4.469	-3.607	0.000309835844461043	0.00937920594269225	AC060834.2
ENSG00000234840	1.281	3.704	0.000212355372858999	0.00678490140462896	LINC01239
ENSG00000235016	3.137	3.037	0.00238811539613912	0.0469828850610444	SEMA3F-AS1
ENSG00000235091	1.86	3.538	0.00040285932358538	0.0116998472463115	BX324167.1
ENSG00000235300	4.389	4.129	3.64591061797449e-05	0.00161887799945008	THRA1/BTR
ENSG00000235568	-1.376	-3.674	0.000238892681916393	0.00748134753320948	NFAM1
ENSG00000235597	-0.817	-3.038	0.00238229566848712	0.0469802641866539	LINC01102
ENSG00000236502	0.956	3.381	0.000722666856320817	0.0186151800405819	SIX3-AS1
ENSG00000237250	-2.32	-4.101	4.12230806099911e-05	0.00179203731557395	AL359924.1
ENSG00000237361	2.182	3.811	0.00013823880587604	0.00481075538714017	TUSC8
ENSG00000237372	-2.932	-3.646	0.000266135314593886	0.00822441413326202	UNQ6494
ENSG00000237457	-1.984	-5.427	5.73484716070954e-08	6.68077475980185e-06	LINC01351
ENSG00000237819	-1.311	-4.831	1.35631396136043e-06	0.000103780539862619	CDK6-AS1
ENSG00000239467	-0.792	-3.609	0.000307906581501241	0.0093344311023534	AC007405.3
ENSG00000240563	4.129	5.96	2.51796514902045e-09	4.07910354141313e-07	L1TD1
ENSG00000240694	-0.632	-3.854	0.000116016980647628	0.00424290672082754	PNMA2
ENSG00000240875	-1.411	-4.265	1.99952477042432e-05	0.000975579897400438	LINC00886
ENSG00000242265	-1.571	-7.048	1.82043481049425e-12	5.35808063692039e-10	PEG10
ENSG00000242512	-2.896	-9.529	1.58728650198086e-21	2.19426486033834e-18	LINC01206
ENSG00000243811	-1.934	-3.698	0.000217434834717686	0.00693650574262452	APOBEC3D
ENSG00000243955	1.791	3.331	0.000866472164685804	0.0213640509000295	GSTA1
ENSG00000244405	1.393	5.04	4.65051855805918e-07	4.08615054321674e-05	ETV5
ENSG00000244509	-1.071	-3.076	0.00209780005894418	0.042605271324453	APOBEC3C
ENSG00000245017	-0.789	-3.169	0.00152911799598956	0.0332715537931159	LINC02453
ENSG00000245248	-1.24	-4.587	4.48996918206624e-06	0.000282568231568642	USP2-AS1
ENSG00000245526	-1.638	-5.89	3.86459076300763e-09	5.93601141197972e-07	LINC00461
ENSG00000245571	0.654	3.617	0.000298130105212889	0.00909121450249187	FAM111A-DT
ENSG00000245812	3.436	5.588	2.29533773870253e-08	2.99346687734187e-06	LINC02202
ENSG00000245864	-3.622	-4.873	1.09730376852751e-06	8.52198162703611e-05	MEF2C-AS2
ENSG00000246379	-1.391	-4.38	1.18890533810855e-05	0.000638682411684429	AC040168.1
ENSG00000247271	-0.528	-3.057	0.00223578779869102	0.0447935225059488	ZBED5-AS1
ENSG00000247416	-0.623	-3.392	0.000694192918571487	0.0180901235824556	AP000802.1
ENSG00000247809	3.228	3.136	0.00171524036474053	0.0365541872592597	NR2F2-AS1
ENSG00000248144	4.787	4.627	3.70855426543516e-06	0.000243356269772353	ADH1C
ENSG00000248184	-1.782	-3.051	0.00228184215533592	0.0455402107151546	LINC02283
ENSG00000248329	-1.191	-4.387	1.15094038518995e-05	0.000623130543793703	APELA
ENSG00000248508	-0.618	-3.057	0.00223349869451175	0.044790937069048	SRP14-AS1
ENSG00000248550	-1.009	-4.321	1.55265252372318e-05	0.000796925810196135	OTX2-AS1
ENSG00000248596	1.259	3.318	0.000907208064119742	0.0221838047377205	AC139491.2
ENSG00000249125	2.151	4.077	4.56207025506015e-05	0.00194248642318126	AC093821.1
ENSG00000249464	1.55	4.855	1.2014924486782e-06	9.26176483858411e-05	LINC01091
ENSG00000249550	1.015	3.133	0.00172971512622408	0.0367493574358428	LINC01234
ENSG00000249853	2.057	4.497	6.87737236200487e-06	0.000407454837995809	HS3ST5
ENSG00000249896	-1.513	-3.073	0.00211836574542495	0.04294128783145	LINC02495
ENSG00000250049	2.156	3.599	0.00031919104590938	0.00959238482315494	AC114316.1
ENSG00000250303	-0.844	-4.142	3.4431311266228e-05	0.00155210363134022	LINC02762
ENSG00000250305	0.919	3.727	0.000193392125893976	0.0062855472140086	TRMT9B
ENSG00000250348	-4.185	-3.721	0.000198202821414888	0.00640176589541918	AC113404.1
ENSG00000250538	-0.903	-3.293	0.000991960369357732	0.0239456230721792	AC104407.1
ENSG00000250643	1.803	3.227	0.00125124894385694	0.0285000320261797	AC083906.3
ENSG00000253563	-1.855	-7.051	1.77821373916433e-12	5.34391885439297e-10	NKX2-1-AS1
ENSG00000253661	1.083	3.991	6.56638931868913e-05	0.0026593876740691	ZFHX4-AS1
ENSG00000253982	-1.011	-4.198	2.69827430035421e-05	0.00126301164542088	AC100810.1
ENSG00000254561	-2.164	-4.112	3.92410243749244e-05	0.00170945773411435	AP003393.1
ENSG00000254585	-0.737	-4.022	5.78162531669691e-05	0.00238820283998062	MAGEL2
ENSG00000254656	-1.389	-4.898	9.67012659046815e-07	7.68274884980642e-05	RTL1
ENSG00000254768	1.873	3.832	0.000127292113447984	0.00451201583667929	AC104009.1
ENSG00000255571	-4.287	-8.738	2.36811027859064e-18	2.58448077562397e-15	MIR9-3HG
ENSG00000255690	0.784	3.426	0.000611706089145034	0.0163880328998856	TRIL
ENSG00000256463	-1.844	-6.295	3.0727955562008e-10	6.43610996498785e-08	SALL3
ENSG00000256637	3.087	3.749	0.000177207665061605	0.00592673893986684	LINC01965
ENSG00000257894	2.009	3.057	0.0022328863434819	0.044790937069048	AC027288.3
ENSG00000257913	-1.164	-3.185	0.00144613351650619	0.031833359446149	DDN-AS1
ENSG00000258498	1.273	3.276	0.00105382419124767	0.0250329318117584	DIO3OS
ENSG00000258584	-1.099	-4.621	3.81911811329901e-06	0.000247478853741776	FAM181A-AS1
ENSG00000258631	0.634	3.49	0.000482203650648817	0.0135487464767668	AC110023.1
ENSG00000259104	-2.95	-5.024	5.06763669103518e-07	4.41523169854225e-05	PTCSC3
ENSG00000259129	-0.825	-3.973	7.08507317615865e-05	0.00284170362438734	LINC00648
ENSG00000259330	-0.828	-4.097	4.17856930950434e-05	0.00180514194170588	INAFM2
ENSG00000259408	1.005	3.255	0.00113415906253345	0.0266039845256716	AC010809.2
ENSG00000259436	1.166	4.963	6.93873771971091e-07	5.80168005467441e-05	AC010247.2
ENSG00000259998	-2.768	-3.162	0.00156829164795138	0.033945820054196	AL133279.3
ENSG00000260314	2.988	3.086	0.00202537321155318	0.0415411858701946	MRC1
ENSG00000260372	1.935	3.435	0.000591760442726605	0.0159983631556439	AQP4-AS1
ENSG00000260548	0.984	4.213	2.52109476574296e-05	0.00120177979453899	AL035425.2
ENSG00000260838	0.705	3.946	7.95759052031778e-05	0.00309140583382472	AC022893.2
ENSG00000260978	1.309	3.736	0.000187162553848234	0.00616032177237615	AC126407.1
ENSG00000261210	2.509	3.573	0.000352762912569744	0.0104797876146794	CLEC19A
ENSG00000261213	-3.804	-5.353	8.64138863139878e-08	9.43093866635184e-06	AC099786.3
ENSG00000261292	1.507	4.913	8.99027319869302e-07	7.25378618864196e-05	AC110491.1
ENSG00000261478	-3.38	-4.623	3.78257708722179e-06	0.000246652573838463	AC013391.3
ENSG00000261573	3.301	3.183	0.00145839838577643	0.0320692989686745	AL157402.2
ENSG00000261762	1.037	4.358	1.31447503994744e-05	0.000697108808909209	AC027228.2
ENSG00000262454	1.892	3.849	0.000118469627272558	0.00430980033530483	MIR193BHG
ENSG00000262655	-1.795	-7.11	1.16309860491323e-12	3.72194615587873e-10	SPON1
ENSG00000263041	4.057	3.038	0.00238493494553022	0.0469802641866539	AL513324.1
ENSG00000263958	-3.974	-3.229	0.00124077782498711	0.0283356486552122	AC091138.1
ENSG00000263961	5.186	4.351	1.35408989829637e-05	0.000714463311223243	RHEX
ENSG00000265763	1.166	3.544	0.000393499536764898	0.0114601213403889	ZNF488
ENSG00000266338	0.412	3.051	0.00227947501192387	0.0455367956139242	NBPF15
ENSG00000267128	-0.923	-3.159	0.00158231011929365	0.0342018840624637	RNF157-AS1
ENSG00000269190	-1.296	-3.864	0.000111340212791436	0.00410809724634023	FBXO17
ENSG00000269993	-2.182	-10.297	7.2585260299409e-25	1.59367359979937e-21	KC877982.1
ENSG00000270557	1.745	3.386	0.000710131319544161	0.018360702047466	AC013731.1
ENSG00000270562	1.516	3.148	0.00164189757664299	0.0352082607541563	AC097634.1
ENSG00000270629	0.518	3.219	0.00128662373808148	0.0290625597307816	NBPF14
ENSG00000271254	0.6	3.695	0.000220252689773672	0.00699411910435967	AC240274.1
ENSG00000271383	0.619	3.367	0.000758881948976152	0.0194099700812561	NBPF19
ENSG00000271401	1.169	3.21	0.00132865022728492	0.0297847471491677	AC010680.5
ENSG00000271755	-1.22	-3.695	0.000219494694641909	0.00698073924554391	AL031118.1
ENSG00000271856	2.427	3.09	0.00200350040868004	0.0411740183096028	LINC01215
ENSG00000271860	-1.071	-3.42	0.00062716194036278	0.0166728589684136	AL589740.1
ENSG00000272142	-0.867	-4.169	3.06387411195831e-05	0.00140558614127362	LYRM4-AS1
ENSG00000272449	-1.878	-3.101	0.00193078365971092	0.0401094237453178	AL139246.5
ENSG00000272462	-0.964	-3.489	0.000485586387617491	0.0135885551061218	U91328.1
ENSG00000272549	-1.424	-3.724	0.000196447120755527	0.00636488671247909	LINC02538
ENSG00000272576	1.752	3.708	0.000208800529217048	0.00669194400903356	AC027271.1
ENSG00000272750	-0.543	-3.096	0.00196417166176055	0.040526431421161	AL592148.3
ENSG00000272922	-2.913	-3.078	0.00208090129834726	0.042364235024015	AC107294.1
ENSG00000272970	-1.029	-5.29	1.22617297661015e-07	1.27888214348387e-05	AC107294.2
ENSG00000273149	-2.166	-4.32	1.56033014171025e-05	0.00079888903255565	AL138963.3
ENSG00000273367	2.657	3.025	0.00248966264564508	0.0484293101501843	AL355472.3
ENSG00000273403	-1.068	-3.963	7.41671521951711e-05	0.00291827337366047	AC107294.3
ENSG00000273650	-2.376	-3.017	0.00255151138334531	0.0492168744605101	AC100793.4
ENSG00000273983	-0.648	-3.276	0.00105205306898277	0.0250329318117584	H3C8
ENSG00000275038	-3.126	-4.331	1.48375217208901e-05	0.000771104888231522	AC091980.2
ENSG00000275620	-0.664	-3.103	0.00191306334547598	0.0398285959154517	FLJ16779
ENSG00000277954	1.968	4.31	1.63235740539231e-05	0.000823566013581873	AC092376.2
ENSG00000278058	2.58	4.328	1.50587515131006e-05	0.000778698931111358	AC009159.3
ENSG00000279750	-2.136	-5.225	1.73888724163265e-07	1.7170269448807e-05	AC239585.2
ENSG00000280670	-0.714	-3.248	0.00116261052493257	0.0269965194232943	CCDC163
ENSG00000280850	-3.725	-3.239	0.00119919884384444	0.0276074292726349	AL121956.4
ENSG00000281327	-0.951	-3.411	0.000647568593810594	0.0170292698280482	LINC01338

## Sheet: S1H
Table S1H. Differentially expressed genes in cells exposed to 100 uM paracetamol compared to control cells over time (Day 7 - Day 20). Related to Figure 2.
ensembl_gene_id	log2FoldChange	stat	pvalue	padj	external_gene_name
ENSG00000003989	1.54388564259616	4.17502130880139	2.97958162511321e-05	0.00951944631546807	SLC7A2
ENSG00000008300	-0.819471713773342	-3.99326969608483	6.51683734711661e-05	0.0165041950005617	CELSR3
ENSG00000041515	-1.47986629303248	-7.02542632578534	2.13413599569645e-12	3.20461861113779e-08	MYO16
ENSG00000069869	1.26978059547293	5.19476958924372	2.04973544481001e-07	0.000279807522175156	NEDD4
ENSG00000070882	0.799198413811636	3.92812407309814	8.56110430961064e-05	0.0191870958676289	OSBPL3
ENSG00000071967	0.886005011999098	3.85293446895482	0.000116710633917268	0.0234535466053276	CYBRD1
ENSG00000072958	-1.05192340430933	-4.05067012953568	5.1071161842618e-05	0.0136943672540849	AP1M1
ENSG00000076356	-1.7078347662897	-4.55404335740289	5.26245023927663e-06	0.00282217688546349	PLXNA2
ENSG00000076554	1.15571191243271	3.86717519459819	0.000110103330687878	0.0229626613001275	TPD52
ENSG00000078114	1.5512633544173	3.99045580478737	6.59464371359683e-05	0.0165041950005617	NEBL
ENSG00000078269	0.888124494298957	3.61134978412569	0.000304607499705987	0.0445280314247678	SYNJ2
ENSG00000078725	-1.91069827120532	-3.95992085329001	7.49746075705617e-05	0.0181583662464444	BRINP1
ENSG00000078804	-0.779514729128335	-4.07393845053342	4.62247027356601e-05	0.0133482718515129	TP53INP2
ENSG00000080644	-1.98862550309621	-5.71940588779777	1.06897162738898e-08	3.21033559137458e-05	CHRNA3
ENSG00000090530	1.60399431243276	3.88299740016204	0.000103176671718187	0.0221328700360042	P3H2
ENSG00000101134	-1.46018598682256	-3.73539697680542	0.000187419297146767	0.0319805473404074	DOK5
ENSG00000101298	-1.83031097223801	-3.93049418253719	8.47714447610514e-05	0.0191870958676289	SNPH
ENSG00000101384	1.05214792858997	3.78120316796335	0.000156072235899488	0.0285025454743942	JAG1
ENSG00000101463	-2.35267406325366	-4.828841082717	1.37329947523998e-06	0.00108534025895808	SYNDIG1
ENSG00000103723	-1.28554605762232	-4.90332632435172	9.42272548232231e-07	0.00107603947547741	AP3B2
ENSG00000104369	1.22767958971247	3.56162585482282	0.000368565359963737	0.049414084332281	JPH1
ENSG00000104435	-1.14110361015563	-4.80628863256335	1.53757876087472e-06	0.00109944203206165	STMN2
ENSG00000105520	-1.49466960850807	-3.97768350153847	6.95899144564298e-05	0.0171305271389795	PLPPR2
ENSG00000105649	-2.11546229266929	-4.40441132141824	1.06071518998972e-05	0.004684617439084	RAB3A
ENSG00000106633	-2.01664434850851	-3.8743621104021	0.000106904353396964	0.0226095178958988	GCK
ENSG00000106785	1.5154643762082	3.78627501863862	0.000152922422502673	0.0285025454743942	TRIM14
ENSG00000107864	-0.847311054053852	-3.91284329593711	9.12157301159498e-05	0.020142579462075	CPEB3
ENSG00000108018	0.983216364970299	4.81659711794656	1.46027107458581e-06	0.00109637152279902	SORCS1
ENSG00000109255	1.11756453813835	4.18218981049078	2.8871477238078e-05	0.00942465439580389	NMU
ENSG00000110660	1.19916931473276	4.25561877064833	2.08471661579525e-05	0.00745335826256703	SLC35F2
ENSG00000113448	1.12506161922013	3.698137044795	0.000217187626521343	0.0354487978243966	PDE4D
ENSG00000117600	-2.12416608757302	-4.5947312762876	4.33307304257606e-06	0.00240983054841934	PLPPR4
ENSG00000119547	-1.91772473627921	-5.35487141340566	8.56172818617031e-08	0.000160703638054417	ONECUT2
ENSG00000121236	1.30966760188298	4.36787421385368	1.25461711888896e-05	0.00529296291777435	TRIM6
ENSG00000123096	1.74303867776157	4.18697029306733	2.82702810478769e-05	0.00942465439580389	SSPN
ENSG00000124785	-2.19298070065325	-4.68580660181977	2.78859495433383e-06	0.00174473090976153	NRN1
ENSG00000125618	-2.15830717166165	-4.05522287149905	5.00865233700161e-05	0.0136745315440757	PAX8
ENSG00000126217	-0.917611327659859	-3.85296354402152	0.000116696770730453	0.0234535466053276	MCF2L
ENSG00000128567	0.88613294761602	3.70933391360856	0.000207805220103508	0.0342901448909262	PODXL
ENSG00000130287	-1.31325785674795	-5.75824799142407	8.49914317244796e-09	3.19057834693696e-05	NCAN
ENSG00000131831	-2.8044959643376	-5.50676724122899	3.6548297421269e-08	9.14682056796293e-05	RAI2
ENSG00000131914	0.829509993046657	3.95150151381128	7.76623808752692e-05	0.0185107668448102	LIN28A
ENSG00000135127	-1.21438468282882	-4.61626135141514	3.90714851202531e-06	0.00225652854063739	BICDL1
ENSG00000136842	-2.88004710419191	-5.20471191121597	1.94297791422194e-07	0.000279807522175156	TMOD1
ENSG00000136938	0.632065094581342	3.57283354932193	0.000353139243144786	0.0485356238338217	ANP32B
ENSG00000137266	-0.999648443450506	-4.86575554176381	1.14020381117827e-06	0.00107603947547741	SLC22A23
ENSG00000137501	0.746202773341603	4.29072088393954	1.78094043728372e-05	0.00703752673848745	SYTL2
ENSG00000138356	1.689825755332	4.13197319365777	3.59662373191202e-05	0.0112514379079981	AOX1
ENSG00000138821	1.25425231282253	3.55492991137907	0.000378079859019803	0.0494588703570997	SLC39A8
ENSG00000139970	-0.932045916929272	-4.91612644700723	8.82733933019146e-07	0.00107603947547741	RTN1
ENSG00000140538	-1.27028765157426	-4.7659017550815	1.88010860425712e-06	0.00122746568702282	NTRK3
ENSG00000143162	1.02077084539111	5.26182207785889	1.42634760948586e-07	0.000237978174489329	CREG1
ENSG00000144810	4.43998460543824	3.94106960200936	8.11190820047137e-05	0.0190325646153559	COL8A1
ENSG00000146592	1.64380696316637	3.75852075081565	0.000170920865534517	0.0298435781030966	CREB5
ENSG00000147202	1.95530280297603	4.48403048009935	7.32461927970664e-06	0.00379263734841637	DIAPH2
ENSG00000147912	-0.97519897072459	-3.77047173525337	0.000162939256842427	0.0291273319136415	FBXO10
ENSG00000148408	-1.54682826735043	-4.27373491287346	1.92225557465104e-05	0.00719814514357006	CACNA1B
ENSG00000151067	-1.75747441213696	-4.88912671042328	1.01284288650785e-06	0.00107603947547741	CACNA1C
ENSG00000152377	-1.32808591900887	-3.60390588345901	0.000313470606592589	0.0452603329672531	SPOCK1
ENSG00000152578	-0.963669690835628	-3.58143855258295	0.000341707511521873	0.0475944257593679	GRIA4
ENSG00000153157	1.06282421720792	3.62634865931044	0.000287457165306613	0.0436005736792333	SYCP2L
ENSG00000153253	-1.08295443780566	-3.54406010668488	0.000394015407244578	0.0497187844973495	SCN3A
ENSG00000153551	1.00058585121636	3.57097142274273	0.000355659702319519	0.0485356238338217	CMTM7
ENSG00000156113	-1.05568012607628	-4.22070687587152	2.43537443155667e-05	0.00850455406145463	KCNMA1
ENSG00000156395	-2.27769352297722	-4.84383621614408	1.27355926479381e-06	0.00107603947547741	SORCS3
ENSG00000156475	-1.19479400843626	-5.44161184805568	5.28006248297826e-08	0.000113264883206288	PPP2R2B
[truncated: 55 more rows]

## Sheet: S1I
Table S1I. Differentially expressed genes in cells exposed to 200 uM paracetamol compared to control cells over time (Day 7 - Day 20). Related to Figure 2.
[truncated: 1,434 more rows]

[truncated: 8 more sheets: S1J, S1K, S1L, S1M, S1N, S1O, S1P, S1Q]
