# Supplementary material for: Multi-omics approach reveals dysregulated genes during hESCs neuronal differentiation exposure to paracetamol
Source: iScience. 2023 Aug 28;26(10):107755. doi: 10.1016/j.isci.2023.107755 (PMC10507163; doi:10.1016/j.isci.2023.107755)
Supplement: Table S2. scRNA-seq differential expression analysis between paracetamol and control cells, related to Figures 3, S3, S4, and S5 — (A) scRNA-seq cluster summary. (B) scRNA differential expression at Day 7 between Control and 100 μM paracetamol. (C) scRNA differential expression at Day 7 between Control and 200 μM paracetamol. (D) scRNA differential expression at Day 7 between 100 μM and 200 μM paracetamol. (E) scRNA differential expression at Day 20 between Control and 100 μM paracetamol. (F) scRNA differential expression at Day 20 between Control and 200 μM paracetamol. (G) scRNA differential expression at Day 20 between Control and 200 μM paracetamol. (H) Overlapping bulk and single cell DEGs. (I) Propeller analysis of cell cluster proportions upon Paracetamol exposure (P100 + P200) compared to control at Day 7. (J) Propeller analysis of cell cluster proportions upon paracetamol exposure (P100 + P200) compared to control at Day 20. [file mmc3.xlsx]

## Sheet: Table index
Table S2	scRNA-seq differential expression analysis between paracetamol and control cells
Table	Description	Legend
A	scRNA-seq cluster summary	Contains summary statistics for cluster per day.
B	scRNA differential expression at Day 7 between Control and 100 μM paracetamol
C	scRNA differential expression at Day 7 between Control and 200 μM paracetamol
D	scRNA differential expression at Day 7 between 100 uM and 200 μM paracetamol
E	scRNA differential expression at Day 20 between Control and 100 μM paracetamol
F	scRNA differential expression at Day 20 between Control and 200 μM paracetamol
G	scRNA differential expression at Day 20 between 100 uM and 200 μM paracetamol
H	Overlapping bulk and sc DEGs
I	Propeller analysis of cell cluster proportions upon Paracetamol exposure (P100+P200) compared to control at Day 7
J	Propeller analysis of cell cluster proportions upon paracetamol exposure (P100+P200) compared to control at Day 20

## Sheet: S2A
Table S2A: Number of cells (%) of each group per cluster. Related to Figure 3.
	Day	7			20
	Treatment	Control	P100	P200	Control	P100	P200	Total
Clusters	P1	1482 (62,6)	1259 (56,9)	1227 (52,3)	0 (0)	4 (0,1)	1 (0)	3973 (26,1)
	P2	882 (37,3)	951 (43,0)	1119 (47,7)	0 (0)	0 (0)	3 (0,1)	2955 (19,4)
	P3	0 (0)	0 (0)	0 (0)	634 (21,0)	833 (28,3)	577 (24,9)	2044 (13,4)
	P4	0 (0)	0 (0)	0 (0)	104 (3,4)	169 (5,7)	60 (2,6)	333 (2,2)
	P5	0 (0)	0 (0)	0 (0)	157 (5,2)	128 (4,4)	754 (32,5)	1039 (6,8)
	P6	1 (0)	0 (0)	0 (0)	824 (27,3)	814 (27,7)	163 (7,0)	1802 (11,9)
	P7	0 (0)	0 (0)	0 (0)	137 (4,5)	110 (3,7)	103 (4,4)	350 (2,3)
	P8	1 (0)	0 (0)	0 (0)	257 (8,5)	231 (7,9)	168 (7,3)	657 (4,3)
	P9	0 (0)	0 (0)	0 (0)	566 (18,7)	436 (14,8)	329 (14,2)	1331 (8,8)
	P10	0 (0)	0 (0)	0 (0)	226 (7,5)	89 (3,0)	55 (2,4)	370 (2,4)
	P11	0 (0)	0 (0)	0 (0)	48 (1,6)	82 (2,8)	83 (3,6)	213 (1,4)
	P12	0 (0)	2 (0,1)	0 (0)	60 (2,0)	34 (1,2)	5 (0,2)	101 (0,7)
	P13	0 (0)	0 (0)	0 (0)	6 (0,2)	11 (0,4)	16 (0,7)	33 (0,2)
	Total	2366	2212	2346	3019	2941	2317	15201

## Sheet: S2B
Table S2B Differential expression analysis of scRNA data at Day 7 between Control and 100 μM paracetamol. Related to Figures 3, S3, S4 and S5.
	p_val	avg_log2FC	pct.D7P100	pct.D7Ctrl	p_val_adj
MT-ND3	2.07744011072212e-69	0.200878063640055	0.998	0.993	4.46026391772039e-65
PCLAF	4.60733912835268e-66	0.428643682894001	0.951	0.818	9.8919571085732e-62
SAT1	3.43813448256217e-54	0.334824411797593	0.531	0.288	7.38167473406098e-50
MT-CO2	1.54427463500053e-53	0.212382180239525	0.999	0.993	3.31555764134613e-49
DLK1	2.61799982887857e-50	-0.285251815418897	0.999	1	5.62084563260228e-46
TYMS	3.42810435797519e-43	0.310432503045368	0.899	0.734	7.36014005657274e-39
CRABP1	9.81432618960531e-43	0.370023190039363	0.961	0.87	2.10713583290826e-38
RRM2	1.30707617829855e-40	0.215731301092203	0.563	0.328	2.80629255480699e-36
TUBA1B	9.20084141537866e-39	0.158639885555683	1	0.999	1.9754206518818e-34
RPL27A	2.76959389049927e-38	-0.143363441958513	1	0.999	5.94631808290193e-34
FZD5	2.33578194726963e-37	-0.286742640963665	0.976	0.966	5.0149238407879e-33
RPLP0	2.53524731605296e-36	-0.118661250599293	1	1	5.44317598756571e-32
MT-CO1	2.54603337756292e-36	0.13225285097892	0.998	0.994	5.46633366162759e-32
RPL13A	2.68268741682263e-35	-0.127820578177594	1	1	5.75972988391819e-31
PTN	1.13278157580199e-34	0.233587557822109	0.997	0.989	2.43208204324688e-30
RPL37	1.61125010556882e-34	0.107553505253805	1	1	3.45935397665625e-30
TPM1	4.07432926293208e-34	-0.281147405120268	0.977	0.97	8.74758492751517e-30
SOX11	7.04452147548672e-33	-0.242710285235104	0.997	0.995	1.512458760787e-28
S100A11	1.30054527359687e-31	0.173913251472234	0.354	0.189	2.79227070241248e-27
ATP5F1E	1.37208349435169e-31	0.16162520070851	0.997	0.982	2.94586326237307e-27
SAMD1	2.35162167419234e-31	0.156245018746248	0.574	0.353	5.04893173449096e-27
H1FX	2.66859547228714e-31	-0.297731603623393	0.985	0.972	5.72947447900049e-27
CLSPN	2.34347307940743e-30	0.229441048723562	0.866	0.691	5.03143670148775e-26
RPS27	3.94776729227536e-30	0.102311271050582	1	1	8.4758563765152e-26
ACAT2	5.00203979942505e-30	0.222808860840736	0.925	0.782	1.07393794493656e-25
FRRS1L	2.5004763060867e-29	0.121760435979501	0.373	0.199	5.36852262916815e-25
CTSV	2.59470672792359e-29	0.13529673150071	0.452	0.26	5.57083534485194e-25
ID3	2.8785051604281e-29	0.267486212837618	0.589	0.404	6.18015057943912e-25
RRM1	7.14670343424102e-29	0.215290108049076	0.885	0.708	1.53439722733155e-24
MYBL2	1.41831768928798e-28	0.152255226185825	0.636	0.418	3.0451280789013e-24
DBI	1.61521255370956e-28	0.191868370951514	0.977	0.921	3.46786135281442e-24
FTH1	8.66616571705544e-28	0.138117522831268	1	0.999	1.8606257794518e-23
NMRAL1	5.97049567767221e-27	0.119853256411968	0.477	0.284	1.28186542199622e-22
TUBB	4.69890936731913e-26	0.119554746724384	1	1	1.00885584116342e-21
DUT	4.75961441978099e-26	0.27649325927926	0.902	0.76	1.02188921592698e-21
TMSB10	7.33288967833566e-26	0.147460192633889	0.999	0.997	1.57437141393867e-21
TMA7	1.33464786071675e-25	0.168719306251827	0.995	0.957	2.86548895695886e-21
GAPDH	2.28050294271697e-25	0.108201238205931	1	1	4.89623981801334e-21
RGS16	3.22224674178526e-25	0.198629050783548	0.638	0.447	6.91816375461296e-21
FDPS	4.83788300323568e-25	0.193918080023189	0.955	0.862	1.0386934807947e-20
FEN1	5.38118277545423e-25	0.164244582182998	0.699	0.495	1.15533994189002e-20
NETO2	8.98218205906156e-25	0.154524750082145	0.642	0.441	1.92847448808052e-20
ANXA5	1.31583520068289e-24	0.16660060149424	0.928	0.791	2.82509817586617e-20
RPL36	2.46872627029689e-24	0.104249623611162	1	0.999	5.30035530232743e-20
PEBP1	2.63518115563143e-24	0.148170427461787	0.998	0.986	5.65773394114068e-20
SELENOW	3.02814434341522e-24	0.17384209999997	0.95	0.845	6.50142590531247e-20
GINS2	3.26713848846277e-24	0.193180680742679	0.889	0.723	7.01454633472956e-20
CDC6	3.50517634329988e-24	0.138899948031149	0.507	0.323	7.52561360906485e-20
HES1	9.36615783792255e-24	0.209882422879222	0.679	0.488	2.01091408780197e-19
PTGR1	1.49778831160896e-23	0.172236252471464	0.874	0.698	3.21575150502444e-19
SERF2	1.58474635077476e-23	0.133619524349592	0.997	0.983	3.40245041511341e-19
UBE2T	2.57409125886455e-23	0.178657768206823	0.828	0.656	5.52657393278218e-19
ICMT	2.80182884172711e-23	0.118941441229413	0.54	0.349	6.0155265231881e-19
B2M	4.65999453323626e-23	0.162148511364889	0.747	0.534	1.00050082628583e-18
TTYH1	7.98047015997097e-23	-0.245077960046193	0.953	0.915	1.71340694334577e-18
MT-ATP8	1.01579305993482e-22	0.13945048637996	0.684	0.471	2.18090769968005e-18
RPS13	1.07172731482369e-22	-0.104869961081825	1	1	2.30099854492646e-18
SIX6	2.1395667572923e-22	0.15974398626081	0.452	0.29	4.59364982790657e-18
FOXG1	2.48608607474583e-22	-0.353562782895518	0.532	0.584	5.33762680247929e-18
SVIP	3.64903143330294e-22	0.125068354012822	0.506	0.324	7.8344704873014e-18
MT-ND4L	6.37090887978293e-22	0.176635916010061	0.873	0.694	1.36783413648939e-17
LINC01551	8.96043681304089e-22	-0.313755302783143	0.152	0.25	1.92380578375988e-17
EIF1	1.23823461403587e-21	-0.186184107048269	0.997	0.993	2.65848971633501e-17
MCM10	1.70734521922321e-21	0.105114099381711	0.542	0.353	3.66567018567223e-17
MT-CYB	1.85663001087886e-21	0.138382931783253	0.997	0.994	3.98618463335691e-17
ASF1B	2.11155242488293e-21	0.10296637702719	0.37	0.22	4.53350305622364e-17
BLM	3.77080790887742e-21	0.106241693298757	0.519	0.337	8.09592458035982e-17
HES5	3.79369895844786e-21	-0.540496816230811	0.427	0.508	8.14507166378756e-17
NDUFB1	4.45668826715622e-21	0.154360041065293	0.858	0.666	9.56850970958441e-17
ZWINT	6.27811550178293e-21	0.164925928603887	0.704	0.525	1.34791139823279e-16
FANCI	7.77079696958704e-21	0.126228279066924	0.637	0.444	1.66839010937034e-16
RFC3	1.81718475304484e-20	0.110040937755416	0.528	0.346	3.90149566478727e-16
CENPU	2.18647728851486e-20	0.170497103842427	0.893	0.738	4.69436673844141e-16
PCNA	3.49549191922414e-20	0.155370397453539	0.882	0.701	7.50482115057424e-16
TK1	4.18217369553325e-20	0.122098409947135	0.592	0.405	8.97912692430989e-16
PMEL	4.29701958577988e-20	0.150663791899144	0.896	0.76	9.2257010506694e-16
RFC4	4.36180852718278e-20	0.155795466377212	0.794	0.602	9.36480290786144e-16
MT-ND5	6.62673446614216e-20	0.130241564055082	0.995	0.986	1.42275988988072e-15
RAD51AP1	1.0379165954469e-19	0.131940219698401	0.66	0.473	2.2284069304245e-15
GYPC	2.10978225552558e-19	0.115591356652796	0.53	0.349	4.52970250261342e-15
RPS11	4.163173458687e-19	-0.110192110426927	1	1	8.93833341580099e-15
CSRP2	4.86716050133667e-19	0.144086899851325	0.993	0.973	0.0000000000000104497935963698
CDT1	5.06937731400189e-19	0.12699904286768	0.629	0.434	0.0000000000000108839530931621
UBL5	8.09303955845721e-19	0.133726859404433	0.987	0.934	0.0000000000000173757559320076
RMI2	8.83107054697514e-19	0.11884671608107	0.623	0.434	0.0000000000000189603084643556
MND1	2.39163277210973e-18	0.103384026154952	0.586	0.401	0.0000000000000513483556171959
HSPB11	3.45678219911718e-18	0.135882252118491	0.742	0.561	0.0000000000000742171138150459
SREK1IP1	4.55121578040074e-18	0.147317295813959	0.933	0.819	0.0000000000000977146028052039
MCM3	5.46844706879614e-18	0.161734502983379	0.928	0.802	0.000000000000117407558567053
DTL	6.55363163287245e-18	0.130364595775634	0.582	0.408	0.000000000000140706471157772
WDHD1	1.01743402157505e-17	0.105029348282099	0.688	0.492	0.000000000000218443084432164
DHFR	1.06436365181267e-17	0.143186708089823	0.79	0.61	0.000000000000228518876044181
IDI1	1.10776122157632e-17	0.161682112798472	0.763	0.591	0.000000000000237836334272436
LIN28A	1.56441712023166e-17	-0.177128468747212	0.985	0.969	0.000000000000335880355713738
IGFBP5	1.83276340346087e-17	0.204657235191673	0.988	0.948	0.000000000000393494302723049
ERG28	2.60003137635315e-17	0.13754271928431	0.762	0.578	0.000000000000558226736503021
RPA3	4.66490128466361e-17	0.157542137222512	0.931	0.804	0.00000000000100155430581728
GSN	5.97778662169143e-17	0.111482287097049	0.629	0.442	0.00000000000128343078767715
SLC25A1	6.38754435649081e-17	0.103992122126617	0.666	0.462	0.00000000000137140577333858
POLD3	7.54773091836564e-17	0.132214424331242	0.756	0.569	0.0000000000016204978281731
TPM2	8.79333464345185e-17	0.160943883987713	0.943	0.841	0.00000000000188792894794911
PRDX2	1.32530732113045e-16	0.107010716685672	0.998	0.992	0.00000000000284543481846708
SLC7A8	1.42304530339876e-16	0.100185466463154	0.487	0.331	0.00000000000305527826639713
ID2	2.2210563310523e-16	-0.255495399832073	0.857	0.833	0.0000000000047686079427693
GLO1	2.47092157445549e-16	0.139982583221973	0.953	0.836	0.00000000000530506862035594
ATF4	2.78442723619315e-16	-0.227238737619379	0.812	0.781	0.00000000000597816527610669
FEZF1	3.39908418052012e-16	0.138159178724156	0.764	0.587	0.00000000000729783373557671
NUDT1	5.24179662153435e-16	0.122864480528653	0.791	0.598	0.0000000000112541373464342
RPS20	1.23564057003048e-15	-0.124615540741975	0.998	0.997	0.0000000000265292030385544
MCM5	1.45904168702523e-15	0.130572648023033	0.654	0.48	0.0000000000313256250204317
OST4	1.99583743691135e-15	0.13430681482556	0.944	0.836	0.0000000000428506297704867
DUSP4	2.18565827063788e-15	-0.260770997440351	0.574	0.58	0.0000000000469260830705952
RFC2	2.21233483341246e-15	0.114031351026493	0.696	0.509	0.0000000000474988288733656
DDT	2.31668726743321e-15	0.129643444442881	0.816	0.651	0.0000000000497392756317911
DUSP6	2.40364562375483e-15	0.10302496804987	0.416	0.283	0.0000000000516062715420161
SNRNP25	3.17511898110322e-15	0.114267115515462	0.763	0.582	0.0000000000681698045242862
DRAXIN	3.4395251872662e-15	0.103121723135699	0.614	0.433	0.0000000000738466057706053
TIMP1	4.61043232120145e-15	0.108436428016475	0.666	0.48	0.0000000000989859819361952
CFL1	6.19990878033737e-15	0.104735099033104	0.999	0.993	0.000000000133112041513843
CRMP1	7.95570140616879e-15	0.112989993090987	0.813	0.635	0.000000000170808909190444
FDFT1	8.21764894262787e-15	0.138218860349315	0.923	0.801	0.00000000017643292279822
ATP6V0E1	9.80269016398207e-15	0.112776554099292	0.793	0.613	0.000000000210463757820695
SOX2	0.0000000000000154089301638445	-0.136938692151181	0.996	0.996	0.000000000330829730617741
SLBP	0.0000000000000167491678508733	0.103688640743245	0.632	0.461	0.000000000359604633758249
APOE	0.0000000000000193281096914549	0.129419488663747	0.749	0.576	0.000000000414974515075536
S100A13	0.0000000000000281700315117641	0.113695937707898	0.842	0.67	0.000000000604810576557574
COPS3	0.0000000000000471021472285105	0.113269354108601	0.696	0.528	0.00000000101128310099612
NDUFA3	0.0000000000000858627819551416	0.110040705917836	0.829	0.655	0.00000000184347392857689
BEX1	0.000000000000106973000792753	0.136318741561773	0.822	0.657	0.0000000022967103270204
PAMR1	0.000000000000140385624597827	0.109315102435468	0.7	0.527	0.00000000301407936011534
NDUFA6	0.000000000000142352680738166	0.128919121057915	0.939	0.825	0.00000000305631205544842
ALDH7A1	0.000000000000195284187612958	0.125171955902012	0.897	0.749	0.00000000419275150805022
MTCH1	0.000000000000278743977020783	0.122067682047775	0.933	0.825	0.00000000598463318663621
HES4	0.000000000000306222332810944	-0.293032623286705	0.465	0.5	0.00000000657459348545097
C9orf16	0.000000000000315414085931507	0.115421222477671	0.915	0.789	0.00000000677194042494945
ATP5MF	0.00000000000032563982154445	0.11323792448106	0.967	0.891	0.00000000699148696855933
RDX	0.00000000000037692244148648	0.120117932995706	0.932	0.812	0.00000000809252481871473
CYBA	0.000000000000384654269551261	0.114509830988273	0.825	0.658	0.00000000825852716726557
HMGCS1	0.00000000000041232244259342	0.126115870495018	0.776	0.615	0.00000000885256284248073
MCM4	0.000000000000504780454916321	0.100185937905251	0.782	0.607	0.0000000108376363670534
CAMK2N1	0.000000000000548176075434949	0.120332986917164	0.857	0.697	0.0000000117693403395884
TXNDC17	0.000000000000622164323609649	0.116195020200195	0.955	0.857	0.0000000133578680278992
MRPS6	0.000000000000659416170941449	0.119643050959231	0.972	0.905	0.0000000141576651901129
SNRPD1	0.000000000000690979397848499	0.112251547054896	0.985	0.929	0.0000000148353276718073
DSTN	0.000000000000910239832413782	0.11698055553405	0.951	0.831	0.0000000195428492019239
PEG10	0.000000000000950795232517237	0.129875390217875	0.959	0.884	0.0000000204135736421451
TPBG	0.000000000000959316632150516	0.124416007498095	0.873	0.716	0.0000000205965280922716
SLC38A1	0.00000000000119673314824509	-0.193460677904517	0.864	0.815	0.000000025693860692822
NDUFA12	0.00000000000138891649057625	0.120855455154418	0.856	0.706	0.000000029820037052672
LINC01833	0.00000000000170749480778982	0.102777388191871	0.787	0.626	0.0000000366599135232474
MYL9	0.00000000000202311637599737	0.12007653171303	0.478	0.341	0.0000000434363085926635
MCM6	0.00000000000251884102089762	0.109014084963655	0.721	0.548	0.0000000540795167186718
NDUFB2	0.00000000000288075303048715	0.102932885596222	0.952	0.863	0.0000000618497675645591
PGRMC1	0.00000000000575166089560374	0.105410570429774	0.869	0.731	0.000000123488159428612
SEMA6A	0.00000000000711726158343649	0.128231707054468	0.916	0.802	0.000000152807606196381
NPC2	0.00000000000739521144125057	0.119651420271254	0.933	0.804	0.00000015877518964365
HIST1H4C	0.00000000000899916601415721	0.126473962438242	0.933	0.837	0.000000193212094323955
GMNN	0.00000000000968511105676111	0.100502931161908	0.732	0.573	0.000000207939334388661
ENAH	0.0000000000236529834767417	-0.144132544554934	0.968	0.95	0.000000507829555245644
SMOC1	0.0000000000241866652588398	0.117632238593585	0.892	0.784	0.000000519287703107289
MAP1B	0.0000000000241978948404695	-0.139916596204773	0.995	0.985	0.00000051952880222488
CCND1	0.000000000047264129563376	-0.211098127651478	0.848	0.784	0.00000101476086172568
PHGDH	0.0000000000522023977971887	-0.187119155201778	0.95	0.923	0.00000112078548070564
IGFBP3	0.0000000000744751415107993	0.122089559223496	0.755	0.609	0.00000159898128823686
PGP	0.0000000000792657504593448	0.101842402964634	0.79	0.629	0.00000170183566236213
LSM 3,00	0.000000000102547536250988	0.109232219664958	0.917	0.799	0.00000220169560330872
SLC25A6	0.000000000146565691428668	-0.120105932640825	0.993	0.984	0.0000031467653949735
ROMO1	0.000000000175089881392582	0.100280048307469	0.853	0.691	0.00000375917975349873
PSAT1	0.000000000297089634995023	-0.20711596887701	0.936	0.9	0.00000637851446334315
EIF5	0.000000000387328853468629	-0.132254080162745	0.986	0.973	0.00000831595048397146
PFN1	0.000000000479644600392815	0.105790375587693	0.986	0.939	0.0000102979695704337
MCM7	0.000000000545416645595532	0.100112368115356	0.914	0.786	0.0000117100953809361
ASNS	0.000000000581630406480899	-0.293365228585773	0.613	0.596	0.0000124876048271449
HNRNPH1	0.000000000635610686397174	-0.182249216124645	0.931	0.887	0.0000136465614369473
ACTB	0.000000000658153566885097	0.11126470554513	1	0.996	0.000014130557081023
ATP5ME	0.000000000843143381815309	0.10388405735325	0.904	0.768	0.0000181022884075747
PRMT1	0.000000000908062863136899	-0.127508169774228	0.982	0.954	0.0000194961096715492
RPL22L1	0.00000000123936838547487	0.110968663797917	0.783	0.642	0.0000266092392361454
MTHFD2	0.00000000148728660555063	-0.232473259224033	0.754	0.712	0.000031932043421172
RPS4Y1	0.00000000213537148819125	0.118933443456109	0.893	0.829	0.0000458464258514661
TPM3	0.0000000023972725048699	0.10019686448793	0.951	0.856	0.0000514694406795567
CTNNBIP1	0.00000000305452828483834	0.109508891651902	0.874	0.746	0.0000655807222754792
IGF2BP1	0.00000000419924911989135	-0.12664146576124	0.956	0.907	0.0000901578786040672
HDGF	0.00000000442558763311854	-0.141314049062722	0.976	0.941	0.000095017366483055
BCAT1	0.00000000644790166707686	-0.165777897218173	0.92	0.871	0.00013843644879214
MYO10	0.0000000102518199284512	-0.1870757464051	0.801	0.753	0.000220106573863847
EIF4EBP1	0.0000000109711393910874	-0.208979608277587	0.836	0.773	0.000235550362726647
HSPA8	0.0000000211461165611332	0.111085002070384	0.947	0.876	0.000454007122567529
NES	0.0000000329602010119032	-0.170690360595946	0.945	0.899	0.000707655515725562
ARGLU1	0.0000000582678721417976	-0.132786974841383	0.977	0.948	0.00125101121488439
ZFAS1	0.0000000638011536042653	-0.120272805320157	0.995	0.984	0.00136981076788358
DDIT4	0.0000000796983931072847	-0.276368955695006	0.853	0.807	0.0017111245000134
CNN3	0.000000102859605809747	-0.122579415362917	0.979	0.944	0.00220839573673527
LIN28B	0.000000128757826253757	-0.171348039505247	0.761	0.712	0.00276443052966816
TXNIP	0.000000142807090091818	-0.199434887946783	0.877	0.822	0.00306606822427132
EIF4A2	0.000000167537892600439	-0.118381767372401	0.982	0.949	0.00359703855413142
NAV1	0.000000182913363578769	-0.204411197270882	0.74	0.677	0.00392714991603618
SINHCAF	0.000000248007505542922	-0.119235559494075	0.986	0.961	0.00532472114400654
AFDN	0.000000269614079286826	-0.152137828433605	0.92	0.858	0.00578861428228814
FABP7	0.000000429928674713576	-0.1567026549469	0.953	0.929	0.00923056864610048
ANKRD11	0.000000804140027880584	-0.146368509810344	0.939	0.896	0.0172648863985961
CCND2	0.00000133333682446642	-0.128930459778669	0.936	0.874	0.028626741621294
EPB41L4A-AS1	0.00000197534255144465	-0.156415156669133	0.816	0.736	0.0424106045795167
PRRC2C	0.00000209303909101084	-0.106899365241928	0.99	0.971	0.0449375492840026
EIF4B	0.00000223804164936371	-0.122979939382697	0.983	0.944	0.0480507542118388
GARS	0.00000229513404210679	-0.171348615392385	0.763	0.697	0.0492765278840328

## Sheet: S2C
Table S2C. Differential expression analysis of scRNA data at Day 7 between Control and 200 μM paracetamol. Related to Figures 3, S3, S4 and S5.
	p_val	avg_log2FC	pct.D7P200	pct.D7Ctrl	p_val_adj
PCLAF	1.309429841198e-211	0.744828413248184	0.982	0.818	2.8113458690521e-207
DLK1	4.48923303279441e-183	-0.581193715993028	0.998	1	9.63838332140959e-179
CRABP1	3.04704645921294e-180	0.787718684883012	0.989	0.87	6.54200874793017e-176
EIF1	6.44051094693251e-153	-0.520956464924928	0.997	0.993	1.38277770030641e-148
S100A11	2.39563158858993e-144	0.438479836350389	0.568	0.189	5.14342102070259e-140
SAT1	3.22149374056309e-144	0.590677044410317	0.677	0.288	6.91654706098895e-140
RRM2	9.59859142477205e-128	0.432315242308746	0.729	0.328	2.06081757889856e-123
PHGDH	1.7754870109798e-123	-0.607649039991317	0.953	0.923	3.81197061257363e-119
PSAT1	9.45236276179109e-123	-0.709698262729053	0.923	0.9	2.02942228495655e-118
ASNS	1.94083731855611e-122	-0.841999012651063	0.372	0.596	4.16697772293996e-118
FZD5	8.12464615477716e-119	-0.518420822719344	0.972	0.966	1.74436152943066e-114
FTH1	1.59388637291666e-117	0.284141347810268	0.999	0.999	3.42207404265207e-113
TPM1	1.42589321647903e-108	-0.589277776096284	0.977	0.97	3.06139273578047e-104
COL1A2	4.89944288044997e-99	0.33528703216243	0.658	0.296	1.05191038643261e-94
ATF4	3.23648631148444e-92	-0.532379886172152	0.752	0.781	6.94873611075709e-88
SELENOW	6.32881155307051e-90	0.368636170650712	0.974	0.845	1.35879584044424e-85
EEF1A1	2.82963528390359e-89	-0.16033361657514	1	1	6.07522695454102e-85
APOE	9.98666718543683e-89	0.407988234809443	0.864	0.576	2.14413744471329e-84
TYMS	1.45625689386104e-87	0.43860983327718	0.945	0.734	3.12658355111966e-83
TTYH1	7.44266711764478e-86	-0.457872397065735	0.938	0.915	1.59794063015834e-81
HES5	1.87938265103599e-85	-0.987122843367217	0.292	0.508	4.03503455177426e-81
CLSPN	2.27658902293054e-78	0.38975635361282	0.933	0.691	4.88783663223187e-74
CHAC1	1.89289085543345e-75	-0.476773039514168	0.124	0.328	4.06403666661561e-71
RPSA	8.98617470611229e-73	-0.156264561752863	1	1	1.92933170940231e-68
RPS13	1.43838571066412e-72	-0.188724796637512	0.999	1	3.08821412079587e-68
TPM2	1.11624937074308e-71	0.317479228842421	0.974	0.841	2.39658739898539e-67
MTHFD2	5.64033997205319e-70	-0.598431886137138	0.683	0.712	1.21098099199982e-65
FOXG1	1.33183800261626e-69	-0.570464446825749	0.432	0.584	2.85945619161711e-65
EIF4EBP1	8.05890256900143e-69	-0.565654588827192	0.806	0.773	1.73024638156461e-64
SLC7A11	1.51658119375046e-68	-0.63747862995681	0.494	0.601	3.25609982298224e-64
RRM1	1.75608756967637e-68	0.337029958769896	0.925	0.708	3.77032001209516e-64
CDT1	6.38168837096302e-67	0.279501677935845	0.756	0.434	1.37014849324576e-62
CDC6	6.16894361149367e-66	0.284964305925299	0.619	0.323	1.32447219338769e-61
GARS	1.55458097661727e-64	-0.526519731316148	0.677	0.697	3.33768535679729e-60
FANCI	3.18145911580407e-63	0.264580758902592	0.751	0.444	6.83059272163135e-59
RTN1	9.48507368575635e-63	0.180740366757469	0.365	0.135	2.03644532033189e-58
RPL27A	2.07242586874114e-62	-0.177045846532258	1	0.999	4.44949834018724e-58
EIF2S2	3.10941621408352e-61	-0.40876538828421	0.937	0.904	6.67591661163733e-57
FDPS	5.43402515000588e-61	0.305799088080408	0.976	0.862	1.16668519970626e-56
H1FX	1.54449043535858e-60	-0.407273419462072	0.986	0.972	3.31602096471488e-56
B2M	3.04357302924549e-60	0.294238597581832	0.826	0.534	6.53455129379007e-56
RAD51AP1	4.5258210087866e-60	0.2773400889012	0.772	0.473	9.71693770586483e-56
CTSV	1.46225963643377e-59	0.201578924460179	0.538	0.26	3.13947143942331e-55
PTN	1.91509326558069e-59	0.285511896052931	0.999	0.989	4.11170524120175e-55
GAPDH	2.03986954669268e-59	0.169797422786485	1	1	4.37959991674919e-55
LINC01551	2.16654142583256e-59	-0.412538404456632	0.084	0.25	4.6515644412625e-55
MCM10	4.83831798226306e-59	0.21811839732523	0.658	0.353	1.03878687079188e-54
NMRAL1	6.97628579810894e-59	0.199531724597753	0.573	0.284	1.49780856085399e-54
TK1	1.47707432576464e-57	0.234791868216691	0.715	0.405	3.17127857741669e-53
ADA	2.22416354522199e-57	0.244032167863248	0.66	0.368	4.77527913159162e-53
SAMD1	4.60843264860413e-57	0.243008202913096	0.643	0.353	9.89430489655307e-53
FABP7	5.21489510981343e-57	-0.44133444812681	0.954	0.929	1.11963798007694e-52
UBE2T	8.86621953680073e-57	0.293981645809695	0.893	0.656	1.90357733455112e-52
DUT	2.06159711543576e-56	0.413131316458994	0.943	0.76	4.42624900684057e-52
SLC38A1	3.43275963047151e-56	-0.392125786240575	0.855	0.815	7.37013492662232e-52
DTL	5.08607734460633e-56	0.267039318205109	0.698	0.408	1.09198080588698e-51
SLC3A2	3.20809573128871e-55	-0.50896221369226	0.801	0.773	6.88778153507687e-51
MYBL2	3.67445860176891e-55	0.239161804874613	0.714	0.418	7.88906261799786e-51
TUBA1B	9.35885213306457e-55	0.181254584186607	1	0.999	2.00934555296896e-50
DEK	1.31787170621188e-54	0.21524373352107	0.998	0.98	2.8294705532369e-50
SHMT2	2.38913531838586e-54	-0.542651612750695	0.627	0.65	5.12947352857443e-50
PYGL	3.28857008650734e-54	0.16890803182258	0.436	0.194	7.06055997573126e-50
CENPU	7.58441683010438e-54	0.286407183461536	0.937	0.738	1.62837429342341e-49
ALDH7A1	8.96630237316538e-54	0.268142439182669	0.943	0.749	1.92506511951861e-49
AC004540.2	9.07776406309475e-54	0.17546664379264	0.44	0.199	1.94899594434644e-49
DBI	1.35767782494382e-53	0.262767067470208	0.981	0.921	2.91493429015439e-49
BTG3	1.41622545729388e-53	0.191549535187584	0.492	0.24	3.04063605680996e-49
PFKP	7.73461247483099e-53	0.155613930319032	0.331	0.129	1.66062129834621e-48
DRAXIN	2.04692348081402e-52	0.249045330192648	0.726	0.433	4.3947447133077e-48
ASF1B	5.57191450236974e-52	0.179223582687335	0.461	0.22	1.19629004365878e-47
RPL10	6.8487465524287e-52	-0.142478948269182	1	1	1.47042588480644e-47
TUBB	7.13475028517039e-52	0.163627492323513	1	1	1.53183088622608e-47
CCNE1	2.5374222621194e-51	0.170080142893435	0.437	0.2	5.44784559677035e-47
TUBB6	2.91849599586198e-51	0.192352695498197	0.531	0.275	6.26601090311567e-47
DUSP6	3.31460031526521e-51	0.250066713323012	0.528	0.283	7.1164468768744e-47
GNG8	4.07274564220445e-51	0.13557932131081	0.334	0.131	8.74418489381296e-47
FRRS1L	6.8335140898213e-51	0.169989941519155	0.432	0.199	1.46715547508463e-46
ID3	4.59462628672265e-50	0.322680984133651	0.662	0.404	9.86466263759354e-46
CDK1	7.64896233438141e-50	0.275812165243536	0.733	0.458	1.64223221319169e-45
ARF5	8.84514730148931e-50	0.163256241768683	0.534	0.269	1.89905312562975e-45
LDHA	1.53999106086023e-49	0.589756858086806	0.829	0.592	3.30636080766691e-45
SLC7A5	1.69692073567259e-49	-0.33385038963661	0.135	0.292	3.64328881948906e-45
RDX	2.08381427023591e-49	0.265577062082916	0.961	0.812	4.4739492381965e-45
PTGR1	4.49752177150015e-49	0.259753235092398	0.91	0.698	9.65617924341083e-45
ESCO2	5.50504330977509e-49	0.162813752087238	0.474	0.232	1.18193279860871e-44
NCAPG	5.80319671875127e-49	0.245738147037782	0.735	0.451	1.2459463355159e-44
CDC45	2.08642735799779e-48	0.177691200769583	0.39	0.178	4.47955953762125e-44
FEN1	2.50506540190821e-48	0.242062368408728	0.767	0.495	5.37837541789692e-44
LIN28A	3.15059176604206e-48	-0.287167215065474	0.989	0.969	6.76432052169231e-44
MND1	3.82058403919687e-48	0.205625629803368	0.682	0.401	8.20279393215568e-44
GSN	7.02146441255231e-48	0.228053450085207	0.72	0.442	1.50750840937498e-43
RSL24D1	7.80387004637257e-48	-0.346020218228013	0.899	0.855	1.67549089895619e-43
ATAD2	9.56267337317833e-48	0.233162231017933	0.709	0.43	2.05310597322139e-43
GNB4	1.06863822296891e-47	0.147179979859983	0.408	0.185	2.29436626471425e-43
DDIT4	1.33404247759136e-47	-0.660282436344222	0.829	0.807	2.86418919938866e-43
BCAT1	3.2798417647421e-47	-0.357996800517357	0.906	0.871	7.04182026890128e-43
SOX11	3.63064482169476e-47	-0.281901597626466	0.996	0.995	7.79499443217865e-43
DSEL	4.98917421676362e-47	0.155667878069021	0.405	0.186	1.07117570433915e-42
FST	5.48153410393781e-47	0.125917608624789	0.295	0.113	1.17688537211545e-42
MT-CO1	1.26916765884009e-46	0.144808826361228	0.993	0.994	2.72490296352967e-42
NRXN1	3.17919296037152e-46	0.15806176241729	0.471	0.235	6.82572728591766e-42
FBXO5	4.92117395451525e-46	0.247186672557135	0.711	0.445	1.05657604803442e-41
STARD4	6.38990357942398e-46	0.166292635752994	0.523	0.271	1.37191229850233e-41
COL18A1	8.3750457496815e-46	0.174737770871165	0.587	0.325	1.79812232245662e-41
MASTL	8.49821054874348e-46	0.182786397339256	0.543	0.291	1.82456580481523e-41
SOX2	8.67222579452627e-46	-0.232866530985286	0.999	0.996	1.86192687808479e-41
RAD54L	1.39554997105285e-45	0.142452752777476	0.337	0.144	2.99624578785047e-41
MELK	1.77776824085661e-45	0.142977411573188	0.539	0.283	3.81686841311914e-41
S1PR3	2.00066229775926e-45	0.146298084770958	0.267	0.099	4.29542195328913e-41
BRCA1	2.95864879323118e-45	0.239293465260086	0.813	0.539	6.35221895906734e-41
ICMT	4.50097791289826e-45	0.185657045181027	0.616	0.349	9.66359957899257e-41
ORC6	1.09090370109924e-44	0.242153753981177	0.916	0.699	2.34217024626008e-40
PGAM1	1.14976660473557e-44	0.233096362711034	0.992	0.96	2.46854890036727e-40
ACYP1	2.0641555340475e-44	0.189212769049089	0.656	0.379	4.43174193159998e-40
RMI2	3.38528645979292e-44	0.218735002963143	0.709	0.434	7.2682100291754e-40
TARS	3.38989192025884e-44	-0.425023901634565	0.543	0.591	7.27809795279573e-40
RPS16	1.21026021420383e-43	-0.131896637226745	0.999	1	2.59842867989562e-39
ANXA5	2.03527765663055e-43	0.233076131224147	0.952	0.791	4.36974112878579e-39
XRCC2	2.25865353662124e-43	0.209474088558963	0.705	0.429	4.8493291431258e-39
DHFR	6.08739225039957e-43	0.267036571103664	0.857	0.61	1.30696311616079e-38
CENPW	9.07328628206446e-43	0.216820161906267	0.769	0.503	1.94803456475924e-38
ZGRF1	1.77336481939039e-42	0.172871645351841	0.521	0.283	3.80741426723116e-38
RDM1	2.28631114764048e-42	0.11151824725342	0.254	0.094	4.9087100339841e-38
MIS18BP1	2.57320340163982e-42	0.253807230801747	0.888	0.653	5.5246677033207e-38
BLM	3.41493708868259e-42	0.170038178208178	0.595	0.337	7.33186992940152e-38
GINS2	4.30173655402597e-42	0.250163412729248	0.928	0.723	9.23582838149375e-38
NETO2	4.65629186717653e-42	0.214016538357494	0.701	0.441	9.99705863882802e-38
MIF	5.20249593778879e-42	0.2277186371304	0.841	0.578	1.11697587784325e-37
FDFT1	5.56720489644538e-42	0.258223007286204	0.947	0.801	1.19527889126682e-37
FEZF1	8.92460935740515e-42	0.233265452310607	0.837	0.587	1.91611362903489e-37
DSCC1	9.50096257543733e-42	0.156851029252643	0.533	0.287	2.03985666494639e-37
GSTO1	1.47605386293866e-41	0.178106278167995	0.61	0.348	3.1690876437293e-37
TSTD1	1.8210200363607e-41	0.135254820309939	0.493	0.256	3.90973001806642e-37
RPA3	2.08567032290773e-41	0.23855708901011	0.961	0.804	4.4779341832829e-37
LHX5-AS1	3.5124299502696e-41	0.111501756780512	0.27	0.106	7.54118710322883e-37
DDB2	3.58438739543378e-41	0.155957866396276	0.497	0.26	7.69567973799632e-37
ZWINT	4.84006172626248e-41	0.230870187221779	0.78	0.525	1.03916125262856e-36
CENPK	4.88382312407865e-41	0.205222657414792	0.816	0.548	1.04855682473969e-36
SEMA3A	9.8838832905693e-41	0.11979897090881	0.371	0.175	2.12206974248523e-36
FTL	1.27111036466296e-40	0.151472128404939	0.999	0.998	2.72907395293138e-36
WDHD1	1.35019407234879e-40	0.207657489153625	0.758	0.492	2.89886667333285e-36
SVIP	1.38066289882883e-40	0.160082942433844	0.58	0.324	2.9642832437855e-36
C21orf58	1.44251828013781e-40	0.197061681785634	0.753	0.479	3.09708674745587e-36
MYBL1	1.44558746427472e-40	0.121533188699867	0.321	0.14	3.10367628579783e-36
HIST1H4C	1.78028313410929e-40	0.206542191497351	0.974	0.837	3.82226788893264e-36
SKA3	2.20076594238464e-40	0.143967148784509	0.432	0.221	4.72504447829982e-36
NUDT1	2.58700881788987e-40	0.215800554911877	0.852	0.598	5.55430793200956e-36
KANK2	2.58736333933079e-40	0.119589072629666	0.349	0.158	5.5550690895432e-36
SPC25	2.78485143651546e-40	0.173735770806149	0.592	0.347	5.9790760341987e-36
CDC42EP3	3.4595510400841e-40	0.174733686504437	0.574	0.326	7.42765608306057e-36
ZFAS1	4.26046393133694e-40	-0.253181474532818	0.993	0.984	9.14721606058041e-36
SLC7A8	4.73607010642675e-40	0.176829352630914	0.575	0.331	1.01683425184982e-35
CAMK1	5.47630419877943e-40	0.114585821833634	0.352	0.161	1.17576251147794e-35
CTSC	5.64436838735394e-40	0.154651639590842	0.566	0.312	1.21184589276489e-35
TMA7	6.3138580589507e-40	0.202343829489378	0.991	0.957	1.35558532525672e-35
AP2S1	1.08269796408711e-39	0.22096256985301	0.971	0.856	2.32455252889502e-35
RPL21	1.66168776468363e-39	-0.129588137039986	1	1	3.56764363077575e-35
PMEL	1.68173746979984e-39	0.225701136169595	0.928	0.76	3.61069034766026e-35
CYBA	1.72888410401038e-39	0.231327952989066	0.882	0.658	3.71191417131028e-35
GUK1	2.20107667608967e-39	0.217770355835885	0.84	0.597	4.72571162356453e-35
FAM162A	2.4275114358103e-39	0.238373373982967	0.685	0.432	5.21186705268471e-35
HLTF	5.38472908318427e-39	0.128394300277477	0.522	0.284	1.15610133415966e-34
RGS16	6.99829286365167e-39	0.246186457365581	0.696	0.447	1.50253347782601e-34
IDI1	8.48976527384758e-39	0.24405880543254	0.823	0.591	1.82275260429508e-34
DONSON	9.65770941288347e-39	0.102125242698443	0.336	0.152	2.07351021094608e-34
SH3BGRL3	1.02616172199299e-38	0.208710016190306	0.968	0.864	2.20316921711896e-34
HPRT1	1.26561699570601e-38	0.142907341689002	0.565	0.318	2.71727968978079e-34
C1QTNF4	1.30630407075572e-38	0.137394282630266	0.469	0.247	2.80463483991254e-34
FREM2	1.30916716326795e-38	0.112765177228713	0.339	0.155	2.81078189953629e-34
SEZ6L2	1.35070605021854e-38	0.118062881220684	0.45	0.227	2.8999658898192e-34
EXO1	2.15409243482004e-38	0.119678991623602	0.333	0.153	4.62483645755863e-34
CCDC80	2.15892798844107e-38	0.122400040894159	0.287	0.123	4.63521839118298e-34
RRAS	2.84091710323674e-38	0.109315262107121	0.348	0.161	6.09944902064927e-34
C18orf54	2.85824125861802e-38	0.115253140925771	0.459	0.237	6.13664398225289e-34
SIX3-AS1	3.7091767487988e-38	0.114862042558585	0.345	0.158	7.96360247967102e-34
POLD3	3.83500535856682e-38	0.227103877947146	0.821	0.569	8.23375650484297e-34
WDR34	5.43697721742858e-38	0.170100539501478	0.706	0.434	1.16731900858192e-33
ADD3	6.23464632751003e-38	0.224077516529116	0.832	0.602	1.3385785665164e-33
HSPB11	6.82633658581949e-38	0.203417838367036	0.809	0.561	1.46561446497545e-33
BRCA2	8.21685753972932e-38	0.210829156944647	0.782	0.525	1.76415931377988e-33
INSIG1	8.91211569781047e-38	0.161909417613438	0.453	0.248	1.91343124031991e-33
BRIP1	9.96688739846453e-38	0.156587038547105	0.546	0.308	2.13989072445033e-33
MAP1B	1.55145365108313e-37	-0.250780853984076	0.994	0.985	3.33097098887547e-33
PTMA	1.9072473796683e-37	0.126599833419884	1	1	4.09486012414783e-33
KNTC1	2.44272654650107e-37	0.130171032047179	0.517	0.282	5.2445338953378e-33
ATP1B3	4.06272583651669e-37	0.204443549485158	0.861	0.624	8.72267237100134e-33
NARS	4.6864829810736e-37	-0.356629796221788	0.722	0.696	1.0061878960365e-32
SPINT2	5.32583620661591e-37	0.193440047135341	0.805	0.545	1.14345703356044e-32
SLC25A1	5.5724529648915e-37	0.191923553734961	0.724	0.462	1.19640565156221e-32
SERF2	6.85658026070029e-37	0.164840029974616	0.995	0.983	1.47210778197235e-32
NRP2	8.81098721936769e-37	0.119368786611457	0.278	0.12	1.89171895599824e-32
TOP2A	1.09887217200231e-36	0.243467394372718	0.884	0.637	2.35927855328896e-32
AP2A1	1.33624598707806e-36	0.127300883625561	0.447	0.233	2.8689201342566e-32
CNIH2	1.56843707408069e-36	0.110037935069574	0.397	0.197	3.36743439805124e-32
CDC25A	1.58028197959332e-36	0.142309346185903	0.462	0.252	3.39286541018686e-32
POLA2	1.81255455476181e-36	0.128564987897434	0.441	0.231	3.89155462907362e-32
PSIP1	1.84318839263325e-36	0.183744736583943	0.997	0.984	3.9573254789836e-32
HNRNPA1	1.93913867197627e-36	-0.140821914623066	1	1	4.16333072873305e-32
MMS22L	2.41617733714338e-36	0.174037750377661	0.702	0.44	5.18753274284683e-32
CNFN	2.42927119217468e-36	0.119534005110762	0.421	0.218	5.21564524959904e-32
RECQL	2.62095869287025e-36	0.134280608117339	0.593	0.339	5.62719831359242e-32
RPA1	3.26579561456758e-36	0.165043872609795	0.752	0.479	7.0116631844766e-32
MAF	3.61056006177343e-36	0.149057982587097	0.578	0.337	7.75187245262756e-32
SMC4	7.51462094796743e-36	0.224014513016814	0.941	0.761	1.61338911752861e-31
POU3F1	9.75867857377892e-36	0.202589693985687	0.781	0.522	2.09518828979033e-31
RFC4	1.26932107414319e-35	0.202026059871169	0.852	0.602	2.72523234618543e-31
MGST3	1.32429205135478e-35	0.209873558959773	0.914	0.711	2.84325503425871e-31
PRSS23	2.52023938545443e-35	-0.243697525267624	0.993	0.983	5.41095396057067e-31
GGH	3.97346178469391e-35	0.144981979434981	0.668	0.397	8.53102245173782e-31
CDCA5	4.37624441992314e-35	0.143315041800102	0.538	0.312	9.39579676957498e-31
S100A4	4.98581667554572e-35	0.127427473224723	0.415	0.217	1.07045484023967e-30
VEGFA	5.12306235344384e-35	-0.416182198128643	0.324	0.425	1.09992148728439e-30
PEBP1	5.13159859288349e-35	0.160938926355152	0.995	0.986	1.10175421789208e-30
PRRT2	5.26273720601497e-35	0.17652207347615	0.762	0.493	1.12990967813141e-30
CENPH	5.55957721099036e-35	0.212465196612845	0.932	0.732	1.19364122719963e-30
FANCB	6.40679258050752e-35	0.113373174238279	0.485	0.263	1.37553836703496e-30
PCNA	6.75641478102679e-35	0.220658162256917	0.918	0.701	1.45060225348645e-30
MAD2L1	7.35298668535282e-35	0.219376756233669	0.903	0.663	1.57868624134525e-30
TCN2	9.77191937588696e-35	0.102243398209863	0.426	0.221	2.09803109000293e-30
YARS	1.13807196897583e-34	-0.376077127253793	0.557	0.584	2.44344051739112e-30
DIAPH3	1.48944875546284e-34	0.146891513532341	0.554	0.324	3.19784647797872e-30
NEMP1	1.67365864621078e-34	0.100292096687975	0.39	0.197	3.59334511341454e-30
GLO1	1.85776501950684e-34	0.212453842051959	0.962	0.836	3.98862149688119e-30
ARPC1A	2.33519237446581e-34	0.213767092656179	0.878	0.658	5.01365802797809e-30
TNNT1	2.3506748501191e-34	0.2073546299708	0.852	0.617	5.0468989032057e-30
TAC3	2.71157908253021e-34	0.108008149165327	0.431	0.226	5.82176029019236e-30
FIGNL1	2.89752464135014e-34	0.122967244329707	0.386	0.196	6.22098540497875e-30
MTCH1	4.35055096978017e-34	0.19537832786027	0.959	0.825	9.34063293211803e-30
C9orf16	1.25020456798084e-33	0.203068239456644	0.939	0.789	2.68418920745485e-29
L1TD1	1.81215101711055e-33	0.212330435499862	0.947	0.817	3.89068823373635e-29
SLC2A4RG	2.17767712608504e-33	0.124538530788616	0.541	0.308	4.67547278970457e-29
CCNA2	3.55020584558747e-33	0.14298225670911	0.649	0.399	7.6222919504763e-29
TMEM106C	3.5565688031909e-33	0.148355182697734	0.61	0.367	7.63595322045086e-29
PRMT1	3.86814506150235e-33	-0.231888388751079	0.984	0.954	8.30490744704554e-29
RTKN2	4.61964586940908e-33	0.146542951559349	0.631	0.38	9.91837968162129e-29
KCNQ2	6.00448084255908e-33	0.133029197687523	0.626	0.376	1.28916203689743e-28
PYCR1	6.14164144195155e-33	-0.376837426601297	0.491	0.529	1.318610417587e-28
RFWD3	6.56590744916027e-33	0.118573502655867	0.406	0.214	1.40970032933471e-28
AC016205.1	6.93542541190001e-33	0.105499066214792	0.311	0.148	1.48903583593493e-28
PDLIM1	7.93496917564634e-33	0.101043049470676	0.344	0.17	1.70363788201127e-28
DUSP4	1.04088003802338e-32	-0.364321732464555	0.545	0.58	2.23476944163619e-28
TXN	1.47971193763726e-32	0.193996902692277	0.985	0.916	3.1769415301072e-28
NUSAP1	1.63196624348049e-32	0.195658521144316	0.869	0.634	3.50383152475262e-28
GTF2H5	1.67891662384664e-32	0.189853649038741	0.883	0.66	3.60463399139874e-28
SESN2	1.77998812681181e-32	-0.365179576410531	0.242	0.355	3.82163450826497e-28
PRTFDC1	2.3083710211512e-32	0.123121696773168	0.571	0.329	4.95607258241163e-28
CHAF1B	2.33225114002593e-32	0.111741064972702	0.4	0.21	5.00734319763568e-28
OAT	2.50091794960167e-32	0.105000091727026	0.411	0.215	5.36947083779478e-28
E2F7	2.95868922989032e-32	0.119184376446206	0.39	0.206	6.35230577657453e-28
RPL13A	3.36813130365356e-32	-0.116357333145352	1	1	7.23137790894418e-28
BNIP3	5.5589451260401e-32	0.246112347906672	0.752	0.518	1.19350551856081e-27
ACAT2	5.66423781228277e-32	0.226691375221169	0.928	0.782	1.21611185829711e-27
PIMREG	5.79166881389292e-32	0.152257441591335	0.715	0.465	1.24347129434281e-27
FAM124A	7.62737821497877e-32	0.117243576775072	0.438	0.238	1.63759810275594e-27
ZNF521	8.79020308453471e-32	0.205245572658761	0.797	0.568	1.8872566022496e-27
PAMR1	1.05215014874898e-31	0.177679734076031	0.777	0.527	2.25896636936406e-27
ID2	1.34911740131762e-31	-0.358148943320446	0.849	0.833	2.89655506062893e-27
NPC2	1.43378802908126e-31	0.204497898593097	0.954	0.804	3.07834289843747e-27
LIG1	1.68814860887446e-31	0.144002173029289	0.622	0.375	3.62445506325346e-27
EMP2	1.77809886312861e-31	0.119081372701945	0.586	0.342	3.81757825913712e-27
CEP295	3.46373523583935e-31	0.12346148511779	0.553	0.326	7.43663955134708e-27
MCM4	3.48002845367164e-31	0.203178999050989	0.852	0.607	7.47162109003302e-27
DSN1	5.01665838932573e-31	0.140445659656654	0.552	0.33	1.07707655618823e-26
APOC1	5.06044492109182e-31	0.111532341597571	0.469	0.262	1.08647752455841e-26
HAT1	6.26948707176104e-31	0.162151494686799	0.75	0.488	1.34605887430709e-26
TACC3	8.61597563590902e-31	0.128556568078929	0.569	0.344	1.84984996902967e-26
GYPC	1.19058170059596e-30	0.144982197325738	0.581	0.349	2.55617891117952e-26
PNKP	1.19316737913733e-30	0.126272410576617	0.548	0.322	2.56173036300784e-26
CTNNBIP1	1.19735589677471e-30	0.215228869422806	0.922	0.746	2.57072311037531e-26
GNG4	1.21855824898323e-30	0.136605279613789	0.604	0.372	2.616244560567e-26
TESC	1.27750563584727e-30	0.120613909795344	0.491	0.279	2.7428046001641e-26
GRN	1.91471937284841e-30	0.101979179292855	0.487	0.275	4.11090249350555e-26
CIT	2.33789151327453e-30	0.117358891625797	0.543	0.321	5.01945307900041e-26
MRPS6	3.10469977123883e-30	0.191600228144652	0.978	0.905	6.66579040884978e-26
NCAPH	3.17513606144511e-30	0.123145059902843	0.476	0.273	6.81701712392264e-26
RFC5	4.50140278363546e-30	0.124744350732037	0.566	0.34	9.66451177646534e-26
POLQ	4.90218539207631e-30	0.101514220147009	0.349	0.18	1.05249920367878e-25
SIX6	7.95465497092251e-30	0.125541395961416	0.492	0.29	1.70786442225706e-25
RAD51C	9.32591561769245e-30	0.117180290761925	0.434	0.242	2.00227408311857e-25
GLUL	1.00179597076603e-29	0.17707158851287	0.961	0.849	2.15085594923466e-25
TMSB10	1.14145842961552e-29	0.147548213858923	0.998	0.997	2.45071124838451e-25
TTK	1.46384657549935e-29	0.148369178153777	0.581	0.363	3.1428785975971e-25
KIF11	1.50574973103256e-29	0.122761916169184	0.698	0.448	3.2328446725269e-25
RPL36A	1.61901410919884e-29	-0.238646569285882	0.993	0.975	3.47602329244991e-25
TPI1	1.91422087230197e-29	0.17405323893807	0.995	0.987	4.10983221283232e-25
SWI5	2.89119904578757e-29	0.105915707552109	0.465	0.26	6.20740435130591e-25
UQCRH	3.33925920718099e-29	0.136684362762926	0.994	0.992	7.16938951781759e-25
SOX3	3.35607362963099e-29	0.138175054210207	0.56	0.341	7.20549008281774e-25
SNRNP25	3.41936797557881e-29	0.174112961415696	0.815	0.582	7.34138304356771e-25
DNAJC1	3.50831448230357e-29	0.134007485341677	0.604	0.369	7.53235119350577e-25
SCG5	3.99474035967548e-29	0.155743221925503	0.789	0.542	8.57670755222326e-25
ALDH9A1	4.54631285718979e-29	0.164066396950282	0.748	0.492	9.76093370438647e-25
SLC2A3	4.60646133084293e-29	0.145809850796234	0.582	0.362	9.89007247731977e-25
ASMTL	4.63576784234258e-29	0.126263165042583	0.622	0.383	9.95299355750951e-25
ANLN	5.44344246578311e-29	0.126780266807648	0.519	0.312	1.16870709740363e-24
DNA2	6.79850296813473e-29	0.114544824666133	0.552	0.329	1.45963858725853e-24
HMGCS1	7.62175197455116e-29	0.214704953256426	0.823	0.615	1.63639014893613e-24
CCND2	9.01331759997391e-29	-0.270817957091828	0.936	0.874	1.9351592887144e-24
NCAPG2	1.12690683098456e-28	0.112645740569089	0.551	0.326	2.41946896612385e-24
WDFY1	1.52368218660566e-28	0.125811754536746	0.689	0.434	3.27134565464235e-24
MSMO1	1.85820893142871e-28	0.183734649150837	0.717	0.491	3.98957457577743e-24
CLDN10	2.01246980683602e-28	0.136147613617482	0.55	0.336	4.32077267527694e-24
MKI67	3.14418133887974e-28	0.160359040178661	0.813	0.577	6.75055733457479e-24
GLCCI1	3.6826127675984e-28	0.160185304584741	0.771	0.524	7.90656961203376e-24
HJURP	3.94549195509052e-28	0.112473374407717	0.483	0.283	8.47097122757934e-24
CCDC18	4.57478880702629e-28	0.108450599736064	0.51	0.304	9.82207156868544e-24
DSG2	5.08685479573585e-28	0.109776376870153	0.528	0.314	1.09214772464449e-23
GINS4	5.5890565909983e-28	0.132178210606672	0.668	0.428	1.19997045008733e-23
HERPUD1	6.80252279589715e-28	-0.384332948606552	0.312	0.398	1.46050164427912e-23
S100A13	7.11819160781751e-28	0.172765052384435	0.884	0.67	1.52827573819842e-23
TCAF1	1.03345789803782e-27	0.172727795043454	0.925	0.746	2.2188341070872e-23
TTF1	1.08544580452028e-27	0.132921621955861	0.643	0.407	2.33045214230503e-23
MCUB	1.09291089297595e-27	0.105449957648962	0.589	0.353	2.34647968721936e-23
PRR11	1.45709896036876e-27	0.117521480739546	0.492	0.292	3.12839146791173e-23
RBBP8	1.98232168239692e-27	0.114625642159459	0.616	0.383	4.25604465210619e-23
CHAF1A	2.20221683012132e-27	0.153264775092349	0.82	0.577	4.72815953427048e-23
RPS29	2.29324496861919e-27	-0.144289394503438	0.999	0.997	4.9235969476254e-23
RPL30	2.75990003952797e-27	-0.109683040032309	0.999	1	5.92550538486655e-23
EIF2AK4	3.09243598323223e-27	0.139041192732189	0.711	0.467	6.63946005599959e-23
ZNF93	3.25135588522302e-27	0.107604463635711	0.58	0.354	6.98066108557382e-23
MDH1	3.41838579991278e-27	0.172186665345001	0.959	0.826	7.33927431241275e-23
SPAG5	3.56039094835142e-27	0.100604383655743	0.425	0.241	7.6441593661105e-23
GMNN	3.72614189160548e-27	0.165558183879178	0.809	0.573	8.00002664127696e-23
PSMC3IP	4.31782613229461e-27	0.102453732367784	0.558	0.34	9.27037270603653e-23
MGMT	4.93391769290575e-27	0.116188700404597	0.511	0.306	1.05931212866687e-22
DHCR7	5.55916895496173e-27	0.102764827357228	0.526	0.316	1.19355357463028e-22
PEG10	7.94177542102479e-27	0.209190480523302	0.974	0.884	1.70509918289402e-22
CEP152	8.21016763934489e-27	0.101291054217135	0.506	0.299	1.76272299216735e-22
SLF1	8.41035180429737e-27	0.128643610204064	0.684	0.432	1.80570253238265e-22
AHCY	9.38621014075471e-27	0.182511316371655	0.887	0.686	2.01521931722004e-22
TPBG	9.84689846170872e-27	0.205895529295846	0.894	0.716	2.11412909972886e-22
HMGB1	1.18770660814851e-26	0.132169735829692	1	0.999	2.55000608769486e-22
NUF2	1.39291741262633e-26	0.127625890028131	0.646	0.413	2.99059368490872e-22
NDC80	1.44822906730876e-26	0.11158385259024	0.631	0.404	3.10934780751191e-22
HMGN5	1.45357088709542e-26	0.140468452203109	0.676	0.443	3.12081669459386e-22
CIB2	1.69151809605994e-26	0.10374683391917	0.662	0.408	3.6316893522407e-22
SFPQ	1.75627191054909e-26	-0.280370208537882	0.955	0.927	3.7707157919489e-22
TUBG1	1.91568979783966e-26	0.135945900584103	0.643	0.415	4.11298599596176e-22
MSH2	1.9922777704821e-26	0.164301359758307	0.872	0.653	4.27742037322508e-22
HADH	2.49923980800849e-26	0.129475341633268	0.669	0.432	5.36586786779424e-22
LITAF	3.42257602030789e-26	0.151456613974696	0.777	0.536	7.34827071560103e-22
NFATC2IP	5.36239755123518e-26	0.130858142245833	0.725	0.481	1.15130675425019e-21
FANCD2	6.23692205104327e-26	0.108450819260374	0.569	0.35	1.33906716435899e-21
ATP6V1D	6.37926710264474e-26	0.155058999263349	0.723	0.495	1.36962864693783e-21
NT5DC2	7.02541473536643e-26	0.176126539747071	0.955	0.822	1.50835654368317e-21
TMSB15A	7.46089317262468e-26	0.165036886041538	0.989	0.947	1.60185376416252e-21
TBC1D1	7.76793152331301e-26	0.126318803788619	0.624	0.394	1.6677748980553e-21
RPS11	8.28817244253179e-26	-0.125534801068883	1	1	1.77947062341158e-21
SUGP2	1.06722938388597e-25	0.160441278120535	0.735	0.505	2.29134148720317e-21
CAST	1.38041003513956e-25	0.12787829642878	0.624	0.402	2.96374034544464e-21
DLGAP5	1.66347839316048e-25	0.175149588462576	0.733	0.516	3.57148811011554e-21
ATP6V1A	1.72717631476181e-25	0.121367928762754	0.6	0.371	3.7082475477936e-21
SEMA6A	1.80354950531092e-25	0.16699132534055	0.943	0.802	3.87222078790254e-21
ARG2	2.62791962334747e-25	0.136256062767102	0.763	0.529	5.64214343132703e-21
PARP1	3.41727717754262e-25	0.152141365499828	0.991	0.931	7.33689410018401e-21
ITGA6	3.65042342406416e-25	0.102041375417432	0.543	0.33	7.83745909146575e-21
CDCA2	4.69211318017449e-25	0.122654925918194	0.532	0.329	1.00739669978346e-20
H3F3B	4.74114917166122e-25	-0.190057941417351	1	0.999	1.01792472715566e-20
STX16	6.26490206471756e-25	0.114809584417431	0.603	0.383	1.34507447329486e-20
HSP90AA1	8.1356421872671e-25	0.143879921365039	1	1	1.74672237760625e-20
NSMCE1	1.12773817575571e-24	0.109578605282115	0.592	0.369	2.42125386334751e-20
RAB3B	1.61822674402969e-24	0.100448690645184	0.601	0.376	3.47433281943175e-20
TMEM237	1.68014649999191e-24	0.10211785098771	0.552	0.342	3.60727453548263e-20
BCL7C	1.8008977681058e-24	0.104447428851573	0.581	0.363	3.86652750812316e-20
RHNO1	1.83205738552669e-24	0.115011358338487	0.637	0.409	3.93342720672579e-20
QPRT	1.89467445633421e-24	0.167306720209255	0.935	0.784	4.06786605774954e-20
H2AFX	2.29627536582585e-24	0.126629693741856	0.845	0.628	4.93010321042811e-20
IMPA2	2.87548061709709e-24	0.134337767120546	0.707	0.47	6.17365688490746e-20
ATAD5	3.05091025849498e-24	0.171616968060451	0.829	0.62	6.55030432498872e-20
MCM3	3.30517432427832e-24	0.181551669535398	0.946	0.802	7.09620927422555e-20
AKAP12	4.31963949949902e-24	0.181645720409567	0.876	0.704	9.27426600542441e-20
NSG1	5.21525701735268e-24	0.103042940973745	0.593	0.371	1.11971568162562e-19
ERG28	5.48215611042439e-24	0.149747279889104	0.805	0.578	1.17701891690812e-19
CPVL	5.73694354460511e-24	0.100358713381345	0.653	0.419	1.23172177902672e-19
NCAM1	6.02796234684577e-24	0.100876429027887	0.587	0.362	1.29420351586779e-19
COL9A1	6.14418318180807e-24	0.115467336340159	0.629	0.407	1.31915612913419e-19
EIF5	6.43621576843037e-24	-0.198346104958104	0.991	0.973	1.381855525482e-19
HSPA8	6.61592938521272e-24	0.174886876560091	0.968	0.876	1.42044003900517e-19
G2E3	6.64725358303134e-24	0.133479021680941	0.627	0.417	1.42716534427683e-19
CARS	8.85829732655426e-24	-0.283568284445518	0.293	0.377	1.9018764360112e-19
SLBP	9.96381975993403e-24	0.137364156572755	0.686	0.461	2.13923210245784e-19
ANKRD11	1.02991002403253e-23	-0.259561665634851	0.941	0.896	2.21121682159784e-19
ADGRL2	1.06432624163337e-23	0.121528056348943	0.614	0.396	2.28510844078685e-19
RANBP1	1.08657695972229e-23	0.152875419407098	0.992	0.964	2.33288073252376e-19
DDT	1.2606340767602e-23	0.157911376696047	0.855	0.651	2.70658136280415e-19
ACOT7	1.90712855679028e-23	0.109169836230813	0.628	0.402	4.09460501142872e-19
OST4	1.91600969035434e-23	0.154346794698558	0.966	0.836	4.11367280519077e-19
VRK1	1.94759953945854e-23	0.115967990033408	0.761	0.522	4.18149621121749e-19
CEP55	2.19530776038625e-23	0.100332482470039	0.351	0.201	4.71332576154929e-19
CASP6	2.260630509543e-23	0.100525785085445	0.592	0.37	4.85357370398882e-19
CTDSPL	3.39262350203538e-23	0.146546710592479	0.753	0.526	7.28396265886995e-19
CDCA7L	3.43243151717278e-23	0.12036642954255	0.709	0.48	7.36943046736997e-19
ASPM	3.66855153858333e-23	0.13858069424349	0.809	0.577	7.87638015333842e-19
TM7SF2	4.37963908666788e-23	0.106791922841295	0.67	0.441	9.40308511907593e-19
PGP	5.72632821100882e-23	0.159255936929726	0.844	0.629	1.22944266690359e-18
FASN	5.84338225933266e-23	0.177693057817705	0.864	0.678	1.25457417107872e-18
NASP	7.64312577845906e-23	0.134051484020462	0.998	0.992	1.64097910463516e-18
EPHB2	8.82571305167047e-23	0.105953944243287	0.566	0.361	1.89488059219365e-18
SET	9.20928878689919e-23	-0.139206789171817	1	1	1.97723430254726e-18
MIAT	1.32105192474029e-22	0.164679660784045	0.85	0.635	2.83629848241741e-18
CSRP2	1.32507141008799e-22	0.148608908928951	0.996	0.973	2.84492831745891e-18
HNRNPM	1.42005047511922e-22	-0.234162916287644	0.98	0.959	3.04884837008097e-18
CADM1	1.78463271460994e-22	0.169465971495985	0.916	0.739	3.83160643826753e-18
FEZF1-AS1	2.13236101690117e-22	0.11856192703431	0.632	0.419	4.57817910328682e-18
ATP5F1E	2.83151860903576e-22	0.133484063645474	0.995	0.982	6.07927045359977e-18
RPS21	2.84273504679743e-22	-0.134155529215665	0.999	0.998	6.10335214547408e-18
H2AFV	3.07810483632991e-22	0.133329934370428	0.991	0.961	6.60869108360032e-18
ADGRV1	5.76786024858053e-22	0.114681281467689	0.588	0.376	1.23835959537024e-17
CALR	6.25497933251051e-22	0.176586695136015	0.95	0.822	1.34294406269001e-17
PSMA7	6.93330230786818e-22	0.150047548835789	0.991	0.954	1.4885800054993e-17
CRTAP	6.98180265964052e-22	0.109000912634695	0.671	0.441	1.49899303102482e-17
ASRGL1	8.3551611410477e-22	0.139420123190727	0.779	0.554	1.79385309698294e-17
DEPDC1	8.64651683913929e-22	0.13342787035393	0.51	0.331	1.85640716536321e-17
BUB1	1.07803906776937e-21	0.113489854253494	0.505	0.322	2.31454987850084e-17
HSD17B12	1.3802692392596e-21	0.121604537931638	0.694	0.465	2.96343805669037e-17
TMEM160	2.22864702396585e-21	0.143915972123897	0.805	0.585	4.78490516045469e-17
KRT18	2.33875849056781e-21	0.115991359173934	0.767	0.546	5.02131447924909e-17
PAICS	2.37832290255651e-21	0.140923745376875	0.975	0.873	5.10625927178882e-17
SLC25A5	3.09743361954501e-21	0.140589417647421	0.983	0.904	6.65018998116314e-17
SINHCAF	3.18040580039173e-21	-0.19264355525262	0.981	0.961	6.82833125344104e-17
PTMS	3.71925199625216e-21	-0.159351705244465	0.999	0.997	7.98523403595339e-17
DMKN	6.29858367010039e-21	0.134150247613519	0.771	0.551	1.35230591397055e-16
MARS	6.50339042170397e-21	-0.284580993378278	0.447	0.479	1.39627792353984e-16
RFC1	7.89539756833054e-21	0.156972386096386	0.905	0.743	1.69514185792057e-16
UHRF1	2.20784200959416e-20	0.106564319625636	0.699	0.469	4.74023679459867e-16
LRP2	3.0509503586805e-20	-0.293417097212339	0.692	0.645	6.55039042008703e-16
HACD3	3.05371518978969e-20	0.148892434786265	0.969	0.876	6.55632651247846e-16
EPB41L4A-AS1	3.27033714558609e-20	-0.264867167314558	0.803	0.736	7.02141385157335e-16
CDCA7	3.41760861171582e-20	0.11188341401066	0.55	0.361	7.33760568935388e-16
MAD2L2	4.07424349259394e-20	0.114797417510798	0.751	0.528	8.74740077859919e-16
RABL6	4.19987511615584e-20	0.146098097767946	0.87	0.683	9.01713187438659e-16
COA1	5.35375797156455e-20	0.143092106015068	0.906	0.733	1.14945183649491e-15
CNN3	5.63394535022222e-20	-0.193506517317873	0.98	0.944	1.20960806669271e-15
DSTN	6.39693286875914e-20	0.145467296158693	0.959	0.831	1.37342148692259e-15
MGME1	6.61754637013767e-20	0.10762786672125	0.709	0.484	1.42078720566856e-15
FAM161A	7.16720025204806e-20	0.112125838579253	0.719	0.492	1.53879789411472e-15
POLR2J3.1	7.61115438371038e-20	0.109403276011461	0.677	0.466	1.63411484618262e-15
MRPL11	9.47797780637281e-20	0.139265152459281	0.902	0.738	2.03492183502824e-15
MCUR1	1.03006377599991e-19	0.113289472740885	0.681	0.464	2.21154692707181e-15
CYB5B	1.0846404537664e-19	0.102689993155405	0.687	0.467	2.32872305423645e-15
STMN1	1.26535551357998e-19	0.117966361592975	0.997	0.996	2.71671828765622e-15
RBPMS	1.80278436276492e-19	0.102927946010297	0.67	0.457	3.87057802685627e-15
CCNB1	2.10863188527603e-19	0.123334872408154	0.688	0.485	4.52723265768764e-15
TCEAL2	2.31327770886409e-19	0.101217155980744	0.727	0.501	4.9666072409312e-15
RPS27	2.37199639371677e-19	-0.103990980942793	0.999	1	5.09267625730992e-15
VKORC1	2.483427631194e-19	0.120158727131352	0.834	0.609	5.33191912417352e-15
VIM	2.50452595306298e-19	0.123677258780283	0.997	0.99	5.37721722122623e-15
ARPC3	2.72658588389128e-19	0.143329234292357	0.968	0.874	5.85397989271459e-15
CAMK2N1	2.94685882575158e-19	0.140345513583067	0.88	0.697	6.32690589888865e-15
PRDX2	3.01493039012953e-19	0.107216152556219	0.995	0.992	6.4730555476081e-15
MYO10	3.53476199673716e-19	-0.272885487824506	0.803	0.753	7.58913400699468e-15
RFC2	4.96946471197875e-19	0.133653584835787	0.711	0.509	0.0000000000000106694407366184
KIF20B	5.69431060587451e-19	0.11208304416208	0.807	0.599	0.0000000000000122256848708126
DFFA	5.70570617982544e-19	0.128039561868048	0.778	0.562	0.0000000000000122501511680852
ZIC2	6.25835202083466e-19	0.149815629391133	0.96	0.865	0.000000000000013436681788732
SUPT16H	7.53097044018464e-19	0.158860446648633	0.975	0.891	0.0000000000000161689935350764
UQCC2	7.93042550082331e-19	0.143189152945797	0.954	0.855	0.0000000000000170266235502676
NDUFB1	7.9772777282552e-19	0.137522132934906	0.868	0.666	0.0000000000000171272152825639
AKR7A2	9.3276445024814e-19	0.111022681176304	0.727	0.515	0.0000000000000200264527468276
IVNS1ABP	9.90145277518894e-19	0.112624141145113	0.748	0.52	0.0000000000000212584191083307
BARD1	1.0308982027248e-18	0.102739660965726	0.724	0.5	0.0000000000000221333844125015
MFAP2	1.13813582168937e-18	0.106697012169013	0.726	0.502	0.0000000000000244357760916708
HSP90AB1	1.27771763697647e-18	0.107599453389581	1	0.999	0.0000000000000274325976658849
HNRNPH1	1.31473297567964e-18	-0.235338739877776	0.937	0.887	0.0000000000000282273169878418
TMEM97	1.7166601309153e-18	0.13368298257238	0.927	0.759	0.0000000000000368566930107514
HMGB2	1.80157106973753e-18	0.121887793240319	0.99	0.914	0.0000000000000386797308672648
NME4	1.82132586981418e-18	0.126834430461852	0.972	0.87	0.0000000000000391038664249103
KRT8	1.93469449150324e-18	0.12326039184756	0.793	0.58	0.0000000000000415378907325746
HES1	2.19762457624017e-18	0.128740768498219	0.683	0.488	0.0000000000000471829996518765
TUBB2B	2.28331090106269e-18	0.133170704979051	0.997	0.975	0.0000000000000490226850458161
PPIG	2.53589461633748e-18	0.122956510306497	0.981	0.91	0.0000000000000544456574127656
MT-ND5	2.70240559418481e-18	0.128172082378656	0.986	0.986	0.0000000000000580206481071478
CCDC14	2.73519003386313e-18	0.122543377143382	0.841	0.642	0.0000000000000587245300270415
CEP57	2.77943862531117e-18	0.123713116336975	0.901	0.708	0.0000000000000596745472854309
HMGXB4	2.8232308947223e-18	0.130131750460816	0.829	0.626	0.0000000000000606147673096877
AKR1B1	2.8313317645924e-18	0.14790871309682	0.91	0.724	0.0000000000000607886929857989
HES4	4.86191017186858e-18	-0.358581469781182	0.475	0.5	0.000000000000104385211390018
RPL22L1	5.17394846742727e-18	0.152221243014342	0.836	0.642	0.000000000000111084673595663
PIH1D1	5.34375196928822e-18	0.113650637019586	0.767	0.546	0.000000000000114730354780618
COPS3	6.56479424025514e-18	0.120060047200339	0.741	0.528	0.000000000000140946132338278
VPS29	7.23215230212405e-18	0.110718522045886	0.765	0.552	0.000000000000155274309926603
ATP1A2	9.93910330923172e-18	0.132458489329379	0.772	0.57	0.000000000000213392548049205
CENPE	1.59343832068356e-17	0.132463708872135	0.618	0.43	0.00000000000034211120745076
RPS4Y1	1.77575969447206e-17	0.156006356954229	0.902	0.829	0.000000000000381255606403151
CRMP1	1.99258967123061e-17	0.123603195238979	0.835	0.635	0.000000000000427809002413213
MT-ND4L	2.02400161996019e-17	0.138155519162698	0.877	0.694	0.000000000000434553147805452
RCN1	2.15318768135642e-17	-0.21877118455245	0.919	0.846	0.000000000000462289395187223
DDX5	2.18656191994519e-17	-0.164315818691289	0.994	0.983	0.000000000000469454844212231
PCK2	2.38703851999986e-17	-0.305865396748609	0.325	0.375	0.000000000000512497170243969
DBF4	3.03092737910001e-17	0.128907608045885	0.743	0.536	0.000000000000650740108292773
LMAN1	3.320890734728e-17	0.141455010554074	0.99	0.953	0.000000000000712995240746101
HDGF	3.37566813133288e-17	-0.195868268405158	0.974	0.941	0.000000000000724755947797169
UBL5	4.54628235263235e-17	0.119352412220078	0.988	0.934	0.000000000000976086821110167
PGRMC1	5.68971007744182e-17	0.12128286141034	0.908	0.731	0.00000000000122158075362676
RPL39	8.00956674617971e-17	-0.101857922071598	1	0.999	0.00000000000171965398040478
CFL1	8.08305169501083e-17	0.10549111064259	0.997	0.993	0.00000000000173543119891882
UNG	9.84523783706765e-17	0.121833070987355	0.711	0.508	0.00000000000211377256361842
LSM 8,00	1.15224997375248e-16	0.11510851729406	0.868	0.677	0.00000000000247388069364658
MCM5	1.16843716589479e-16	0.115737960231321	0.685	0.48	0.00000000000250863459517612
SNHG7	1.19280280253318e-16	-0.257200520826713	0.683	0.635	0.00000000000256094761703873
NES	1.21778443872471e-16	-0.228894947045558	0.95	0.899	0.00000000000261458318994196
NUCB2	1.30177792452947e-16	0.104176442178718	0.803	0.596	0.00000000000279491720396478
PDIA3	1.30397019722347e-16	0.130179942432407	0.923	0.767	0.00000000000279962401343879
FKBP8	1.37055321199062e-16	0.100427033707376	0.792	0.588	0.00000000000294257774614386
SCD	1.47821407146689e-16	0.151363320813524	0.898	0.731	0.00000000000317372561143941
IGF2BP1	1.73088573096619e-16	-0.178140310194645	0.965	0.907	0.00000000000371621166438442
SARS	1.74875012365605e-16	-0.28237965785429	0.678	0.622	0.00000000000375456651548955
PALLD	2.15560220622907e-16	-0.262927994702872	0.77	0.706	0.0000000000046280779367738
AARS	2.24867870362332e-16	-0.250905417872247	0.43	0.457	0.00000000000482791317667928
SLC1A5	2.3874613939852e-16	-0.303933662049577	0.431	0.448	0.00000000000512587961288623
ZNF706	3.74100168867254e-16	0.121678206384975	0.928	0.791	0.00000000000803193062557994
GPX4	3.96434117413682e-16	0.113747261915093	0.992	0.958	0.00000000000851144050087176
TXNDC17	4.81021388705702e-16	0.127504904097988	0.964	0.857	0.0000000000103275292155114
C4orf3	6.46405994855597e-16	0.115444605027793	0.902	0.721	0.0000000000138783367095497
RPN2	6.94798290557e-16	0.123175293858774	0.946	0.808	0.0000000000149173192982588
CENPF	7.02589058149139e-16	0.123015842780314	0.984	0.913	0.000000000015084587078462
2010-09-01	8.24962549372803e-16	0.102794850606458	0.796	0.575	0.0000000000177119459350341
ROBO1	9.62716417065881e-16	0.11963614153803	0.777	0.583	0.0000000000206695214744045
ATOX1	9.92834472719453e-16	0.109351023372048	0.853	0.661	0.0000000000213161561292867
CTGF	1.22258252127116e-15	-0.262829132333523	0.185	0.26	0.0000000000262488467316918
HELLS	1.37576235372471e-15	0.126850919490333	0.986	0.904	0.0000000000295376177344695
CTNNAL1	1.41563347240729e-15	0.114244122963475	0.922	0.763	0.0000000000303936506525845
COPE	1.54274226116658e-15	0.116126119048316	0.932	0.777	0.0000000000331226763472465
UBE2L6	1.67946669820055e-15	0.108736607448304	0.865	0.676	0.0000000000360581500103658
DNMT1	2.03625499899831e-15	0.105622532289456	0.919	0.75	0.0000000000437183948284938
UACA	2.33723492113387e-15	0.118266510603419	0.808	0.608	0.0000000000501804337567441
ISCA2	2.86904472879352e-15	0.101784568567319	0.804	0.587	0.0000000000615983903271968
SMC1A	2.92049736253078e-15	0.125307772367569	0.912	0.773	0.0000000000627030783735359
AHCYL1	3.21797520393168e-15	0.121312539162732	0.848	0.667	0.0000000000690899276284133
MRPS15	3.3116183576247e-15	0.108004521565454	0.801	0.601	0.0000000000711004461382023
PPP1CA	4.75553392728006e-15	0.117872262835483	0.902	0.732	0.000000000102101313418703
ENY2	6.59403216429299e-15	0.110711473362053	0.968	0.846	0.00000000014157387056737
HILPDA	7.45160021866627e-15	0.109177242081861	0.821	0.617	0.000000000159985856694765
CASP8AP2	7.77210408290439e-15	0.119715111391307	0.79	0.581	0.000000000166867074659957
ATP6V1G1	8.16432460355577e-15	-0.175909039805573	0.965	0.924	0.000000000175288049238342
AFDN	8.60466316366632e-15	-0.201632053253641	0.924	0.858	0.000000000184742118123916
COX7C	0.0000000000000103931723760472	-0.117313999140639	0.996	0.996	0.000000000223141410913733
LSM 3,00	0.0000000000000161272116564823	0.124362827635761	0.947	0.799	0.000000000346251234264675
SOX4	0.0000000000000171805835291979	-0.166781121755256	0.996	0.991	0.000000000368867128371879
NEDD8	0.0000000000000188113874900787	0.113452404298055	0.959	0.832	0.00000000040388048941199
INPP5F	0.0000000000000219076456160968	0.108549373897686	0.797	0.596	0.000000000470357151377598
GPC3	0.0000000000000247676678629133	0.1228328194937	0.971	0.874	0.000000000531761829016749
SNRPG	0.0000000000000307044657546056	0.109670129915928	0.979	0.901	0.000000000659224879751383
QKI	0.0000000000000335682934034372	-0.19087435640754	0.937	0.885	0.000000000720711259371797
RBBP7	0.0000000000000338918570179823	0.108423199717845	0.868	0.678	0.000000000727658170176081
APLP2	0.0000000000000408734072014785	0.112224120988386	0.957	0.853	0.000000000877552052615743
VDAC1	0.0000000000000471297416383212	0.113627393244889	0.939	0.793	0.00000000101187555297476
SMC2	0.0000000000000522818929141385	0.100211884192291	0.837	0.628	0.00000000112249224086655
PFN1	0.0000000000000690452009271492	0.117868565978702	0.989	0.939	0.00000000148240046390589
TCTEX1D2	0.0000000000000710535753942571	0.103358629270136	0.807	0.615	0.0000000015255202637147
CSE1L	0.0000000000000736755299679023	0.10250846811293	0.816	0.602	0.00000000158181362841086
NDUFA12	0.0000000000000790020731899903	0.108771423695504	0.873	0.706	0.00000000169617451138909
HDLBP	0.0000000000000817934549268174	0.112028724088062	0.834	0.649	0.00000000175610547727877
SNRPD1	0.0000000000000840168698269315	0.116263823177796	0.986	0.929	0.00000000180384219518422
COX8A	0.000000000000138755215561632	0.104924582629119	0.98	0.914	0.00000000297907447810823
OAZ1	0.000000000000152765103730865	-0.180850747720319	0.983	0.947	0.00000000327986677710167
PGK 1,00	0.000000000000176484475162762	0.198622328838002	0.957	0.861	0.00000000378912168174449
ATP2B1	0.00000000000017905705895521	0.111099525236819	0.935	0.795	0.00000000384435505576836
ODC1	0.00000000000021441480612412	-0.155372213175904	0.992	0.971	0.00000000460348588748486
SRRM1	0.0000000000002915559754873	0.109535506128525	0.977	0.9	0.00000000625970679371234
HAUS1	0.000000000000314839116843941	0.107782705713563	0.872	0.677	0.00000000675959583863941
FABP5	0.000000000000372627263719538	0.107277804570261	0.889	0.72	0.00000000800030735205847
IARS	0.000000000000538146008692471	-0.235056410595222	0.715	0.637	0.0000000115539948066273
CCND1	0.000000000000771357443883977	-0.226488643212277	0.873	0.784	0.000000016561044320189
TPM3	0.00000000000107000316240852	0.111745919469992	0.967	0.856	0.0000000229729678969108
PTTG1	0.0000000000016204352288959	0.105107772474866	0.836	0.647	0.000000034790744364395
RTF1	0.00000000000164815857290978	0.101445590746978	0.956	0.839	0.0000000353859645603729
SRSF3	0.00000000000193908036423639	-0.13613374268065	0.989	0.968	0.0000000416320554201554
CCNB2	0.00000000000203289911464163	0.116847645350461	0.818	0.653	0.0000000436463439913559
HSPA5	0.00000000000223876949846613	0.100558210156946	0.796	0.619	0.0000000480663811320679
LARS	0.00000000000236223146225711	-0.20285232483561	0.876	0.792	0.0000000507171094946602
ACVR2B	0.0000000000024635044280509	-0.211093551630523	0.852	0.757	0.0000000528914400702527
NAV1	0.00000000000420721472856941	-0.258694439277233	0.758	0.677	0.0000000903289002223852
NDUFA6	0.0000000000044313921242764	0.114331795889425	0.952	0.825	0.0000000951419889082144
SOD1	0.00000000000523579771892019	0.105574726909667	0.965	0.86	0.000000112412577025217
RNPS1	0.00000000000629762860792888	0.103563529096439	0.934	0.808	0.000000135210086212233
PRKDC	0.00000000000796376365230784	0.104845359845041	0.987	0.954	0.000000170982005615049
IDH2	0.00000000000917161041761621	0.104735504125734	0.931	0.783	0.00000019691447566622
YWHAE	0.0000000000103044335425792	-0.122686252362722	0.996	0.987	0.000000221236188159176
DPYSL3	0.0000000000105414639061476	0.119355728770666	0.953	0.834	0.000000226325230064988
RBM3	0.0000000000197215085410155	-0.18671729611314	0.874	0.787	0.000000423420788375603
PSPH	0.0000000000239280435753814	-0.267282883700887	0.486	0.47	0.000000513735095563439
GPT2	0.0000000000342505103690613	-0.256296430691471	0.414	0.425	0.000000735358457623746
SLC25A6	0.0000000000342843843971241	-0.126812866714171	0.992	0.984	0.000000736085733006255
CARHSP1	0.000000000106587048074366	0.100564131888253	0.944	0.8	0.00000228842392215665
PKDCC	0.000000000131814172849338	-0.218175417661603	0.577	0.552	0.00000283005029107528
PSMB5	0.000000000136707695525494	0.100218766263892	0.967	0.883	0.00000293511422293235
PRTG	0.000000000156579424587917	-0.126080409699766	0.99	0.968	0.00000336176024590257
BAZ2B	0.000000000255534111934586	-0.210978683590567	0.821	0.765	0.00000548631738323557
TNRC6B	0.000000000269516212954553	-0.168371608021759	0.914	0.852	0.00000578651309213425
JPT1	0.000000000270018196698747	0.1138671712235	0.977	0.918	0.0000057972906831221
RGMA	0.000000000304982927443772	-0.242798540100448	0.458	0.456	0.00000654798345221779
CTNNB1	0.000000000497922956392549	-0.201595859128458	0.791	0.718	0.000010690405873748
H1F0	0.000000000614385347014547	-0.302714913699289	0.596	0.555	0.0000131908534004023
PUF60	0.000000000702550845630941	-0.180365814429951	0.84	0.749	0.0000150837666556963
EIF3E	0.000000000819457461581766	-0.108702084138565	0.996	0.981	0.0000175937517001605
TSC22D3	0.000000001121331552117	-0.219702416124771	0.254	0.295	0.000024074988423952
XPOT	0.00000000118322674505154	-0.236109342786213	0.453	0.442	0.0000254038782162567
SPRY2	0.00000000270875246411538	-0.207697916754978	0.752	0.678	0.0000581569154045572
CCNB1IP1	0.00000000355798485106147	-0.173613046227178	0.882	0.79	0.0000763899347522897
EPRS	0.00000000389602973095222	-0.170643311583926	0.841	0.752	0.0000836477583235442
FGFBP3	0.00000000493623268027064	-0.24197642913651	0.715	0.647	0.000105980915645411
WNT5B	0.00000000507960258335952	-0.237544880172315	0.577	0.527	0.000109059067464729
SLC7A1	0.00000000880969251270177	-0.213690040612661	0.314	0.336	0.000189144098247707
MIDN	0.00000000965693463629886	-0.15940719036571	0.827	0.743	0.000207334386641337
EIF4G2	0.0000000108088226292306	-0.14024296431894	0.98	0.945	0.000232065421849581
SNRPE	0.0000000167743442190319	-0.108684943036228	0.992	0.972	0.000360145170382615
HNRNPA3	0.0000000171024965775584	-0.107987669931443	0.999	0.989	0.000367190601520178
MT-ND6	0.0000000233233282378886	-0.12747846126876	0.943	0.906	0.000500751857267469
SMS	0.0000000342805791387836	-0.16200145481604	0.873	0.795	0.000736004034109684
LIN28B	0.000000035656525459433	-0.177435331912544	0.795	0.712	0.000765545601614027
LIX1	0.0000000381057049204559	-0.152219687688638	0.934	0.858	0.000818129484642189
XBP1	0.000000039997641351846	-0.257171812059807	0.484	0.461	0.000858749359824134
NNAT	0.0000000484136558792303	-0.181150422885446	0.991	0.978	0.00103944119172707
OTX2	0.0000000499936182539629	-0.204741972548026	0.654	0.596	0.00107336298391258
SALL2	0.000000064464671834896	-0.147508700473152	0.904	0.811	0.00138405650429522
BEX4	0.0000000661463891918892	-0.1735964310745	0.825	0.73	0.00142016297594986
TOP 1,00	0.0000000871646524826703	-0.158717515128956	0.929	0.87	0.00187142508880293
PBX1	0.0000000958366422821419	-0.160390154886191	0.879	0.781	0.00205761270979759
MARCKS	0.000000184162144564969	-0.128075809984206	0.978	0.939	0.00395396124380988
TRPM3	0.000000235893119724786	-0.181773390207279	0.242	0.276	0.00506462528049116
SPRY1	0.00000023714841959926	-0.172918502037313	0.887	0.793	0.00509157656879611
NCL	0.000000497079012342599	-0.119601786366065	0.995	0.989	0.0106722863949956
TCF7L2	0.000000535070320248718	-0.184142262088594	0.79	0.702	0.01148795977574
SLTM	0.000000687719084670057	-0.152998827733949	0.878	0.801	0.0147653287478661
DESI2	0.00000086045514940955	-0.161990176113625	0.731	0.649	0.018473972057823
PDAP1	0.000000886191347488058	-0.119007504166942	0.955	0.883	0.0190265282305686
CHD9	0.000000933830818847768	-0.152963311522449	0.852	0.755	0.0200493476806616
AJUBA	0.00000119855281208784	-0.170586327429415	0.24	0.27	0.025732928875526
CCT5	0.00000213068619609228	-0.111641579337058	0.965	0.913	0.0457458326301012

## Sheet: S2D
Table S2D. Differential expression analysis of scRNA data at Day 7 between 100 and 200 μM paracetamol. Related to Figures 3, S3, S4 and S5.
	p_val	avg_log2FC	pct.D7P200	pct.D7P100	p_val_adj
RPS27	5.63831671029048e-104	-0.206302251993375	0.999	1	1.21054659769937e-99
ASNS	2.25977068702244e-94	-0.54863378406529	0.372	0.613	4.85172766503719e-90
PSAT1	1.47170607171496e-84	-0.502582293852044	0.923	0.936	3.15975293597203e-80
RPL39	9.01478784895506e-83	-0.186393419712161	1	1	1.93547495117065e-78
RPS29	2.21854093536071e-81	-0.214328505355154	0.999	0.998	4.76320738821945e-77
RPS21	2.13834929109257e-79	-0.206806785742908	0.999	1	4.59103592797576e-75
PHGDH	2.36660006677648e-78	-0.420529884789539	0.953	0.95	5.08109034336911e-74
EIF1	8.51269904945968e-78	-0.334772357876659	0.997	0.997	1.82767648591899e-73
RPL37	3.411212575464e-63	-0.147452769412283	1	1	7.3238733995212e-59
CHAC1	1.41644793956451e-60	-0.285921815020554	0.124	0.316	3.041113726245e-56
MT-ND3	1.60157453878185e-58	-0.20286051094662	0.992	0.998	3.43858053476464e-54
CRABP1	2.05818239102376e-58	0.41769549484365	0.989	0.961	4.418917593528e-54
SHMT2	1.41072677224351e-57	-0.381211900515482	0.627	0.744	3.02883038000682e-53
RPL41	7.03695581757809e-53	-0.111660105673305	1	1	1.51083441403402e-48
PCLAF	2.68069257175161e-52	0.316184730354183	0.982	0.951	5.75544695155071e-48
RPL34	1.45446122962644e-50	-0.142340799778544	1	1	3.12272826000797e-46
DLK1	2.33991475993468e-50	-0.295941900574132	0.998	0.999	5.02379698957975e-46
SLC7A11	3.96947204147516e-50	-0.431632573391422	0.494	0.621	8.52245647304716e-46
S100A11	1.45316655013555e-49	0.264566584878155	0.568	0.354	3.11994858314103e-45
RPS28	4.47239258222217e-48	-0.140192613153267	1	1	9.602226874031e-44
GARS	4.8396591495724e-47	-0.355171115923763	0.677	0.763	1.0390748194132e-42
COL1A2	3.12256413092684e-45	0.259099042188512	0.658	0.455	6.70414518909991e-41
RPL37A	1.73045232553822e-44	-0.119319360705712	1	1	3.71528114293055e-40
TARS	2.39794679022549e-44	-0.301751670523196	0.543	0.669	5.14839175861413e-40
SLC3A2	7.51856752365448e-44	-0.360218803540365	0.801	0.855	1.61423644732862e-39
ATF4	9.00821360059761e-44	-0.305141148552774	0.752	0.812	1.93406346004831e-39
EIF2S2	6.12798271661651e-42	-0.293197752059829	0.937	0.946	1.31567788925756e-37
APOE	9.40114646648084e-42	0.278568746145697	0.864	0.749	2.01842614635344e-37
SLC7A5	1.9101822043038e-41	-0.202513979619685	0.135	0.288	4.10116119264026e-37
RPL38	4.13521101560391e-41	-0.156871757377421	0.998	0.998	8.8782980505016e-37
YARS	8.46930640167013e-41	-0.291782097416869	0.557	0.671	1.81836008443858e-36
MTHFD2	1.00931842299054e-40	-0.365958626913105	0.683	0.754	2.1670066541607e-36
EIF4EBP1	5.36978242411559e-40	-0.356674980549605	0.806	0.836	1.15289228645762e-35
FTH1	6.23915196671463e-38	0.146023824978999	0.999	1	1.33954592725363e-33
HNRNPM	7.38744158443442e-37	-0.259642476886317	0.98	0.986	1.58608370817807e-32
LDHA	7.97492426304623e-37	0.570808439595606	0.829	0.712	1.71221623927603e-32
HERPUD1	1.26596134206981e-35	-0.259053403119207	0.312	0.46	2.71801900142388e-31
CARS	1.07795754927877e-33	-0.224710435319393	0.293	0.436	2.31437485830153e-29
FZD5	1.35035786185453e-32	-0.231678181755679	0.972	0.976	2.89921832940167e-28
PYCR1	7.39324406373088e-32	-0.226502279995323	0.491	0.607	1.58732950048302e-27
PRSS23	1.05992420582965e-31	-0.202944891179935	0.993	0.997	2.27565726991626e-27
RRM2	1.90612529470871e-31	0.216583941216543	0.729	0.563	4.09245100773959e-27
RSL24D1	1.09463192097551e-30	-0.233775755774743	0.899	0.925	2.35017473433442e-26
SELENOW	5.32334373715903e-29	0.194794070650742	0.974	0.95	1.14292190036804e-24
FABP7	5.4187382387765e-29	-0.28463179317991	0.954	0.953	1.16340309986532e-24
TTYH1	7.70957653832264e-29	-0.212794437019542	0.938	0.953	1.65524608277787e-24
HES5	4.74230352015836e-28	-0.446626027136406	0.292	0.427	1.018172565778e-23
HSP90AA1	5.91174801142764e-27	0.167390495573449	1	1	1.26925229805352e-22
SAT1	1.27456455599808e-26	0.255852632612724	0.677	0.531	2.73649010172788e-22
NARS	2.20502583392241e-26	-0.23759605251827	0.722	0.767	4.73419046543142e-22
TPM1	8.98436231407937e-26	-0.308130370976016	0.977	0.977	1.92894258883284e-21
TPI1	2.32181907405292e-25	0.161133497436401	0.995	0.996	4.98494555199162e-21
SLC1A5	2.6860554840085e-25	-0.223263329132026	0.431	0.534	5.76696112416625e-21
MARS	3.72503715987881e-25	-0.196921129501969	0.447	0.546	7.99765478225981e-21
RPL36	4.915172916562e-25	-0.105381879746844	0.999	1	1.05528762518586e-20
VIM	1.20418802857889e-24	0.147300030045106	0.997	0.998	2.58539169735888e-20
SFPQ	3.22078777333741e-24	-0.223726822815727	0.955	0.962	6.91503134935543e-20
MIF	5.27164499377577e-24	0.196813124046366	0.841	0.741	1.13182218016366e-19
TPM2	5.56351093184639e-24	0.156535344854708	0.974	0.943	1.19448579706742e-19
NCAPG	1.13733683274709e-23	0.195539362022135	0.735	0.594	2.44186217990801e-19
VEGFA	1.21359454146284e-23	-0.212433219014534	0.324	0.439	2.60558748052072e-19
XBP1	3.85025172516162e-23	-0.232280235284615	0.484	0.575	8.266490453922e-19
SLC38A1	9.59451217386122e-23	-0.198665108336058	0.855	0.864	2.059941763728e-18
DDIT4	1.30461360078743e-22	-0.383913480649216	0.829	0.853	2.80100540089062e-18
MIS18BP1	2.54364059182251e-22	0.207766144751317	0.888	0.794	5.46119635064294e-18
BCAT1	2.81763747054442e-21	-0.192218903299184	0.906	0.92	6.04946764925886e-17
SESN2	8.79013722481977e-21	-0.194737298682621	0.242	0.351	1.88724246216881e-16
FAM162A	9.40886747946793e-21	0.21304647890583	0.685	0.559	2.02008384784176e-16
TOP2A	1.14097255197919e-20	0.265499207541689	0.884	0.768	2.44966806909931e-16
CDK1	1.41382077879928e-20	0.225278027093614	0.733	0.613	3.03547321208205e-16
LMAN1	2.52708112706725e-20	0.181039333993835	0.99	0.982	5.42564317981339e-16
COL18A1	3.41872905100721e-20	0.157564339135755	0.587	0.451	7.34001127251248e-16
RTN1	8.51726233809775e-20	0.123053803618345	0.365	0.237	1.82865622398959e-15
PCK2	1.01725231970138e-19	-0.194469552842383	0.325	0.424	2.18404073039885e-15
RPS26	1.03323664390398e-19	-0.112766725409569	0.997	0.999	2.21835907446185e-15
FOXG1	1.3093015043472e-19	-0.216901663930231	0.432	0.532	2.81107032983344e-15
CDT1	1.49849509839949e-19	0.152502635068165	0.756	0.629	3.21726897626371e-15
COX7C	1.60772210543777e-19	-0.113536232981719	0.996	0.999	3.4517793603749e-15
IGFBP5	2.29091044082306e-19	-0.282599629073699	0.984	0.988	4.91858471644711e-15
RCN1	2.33929153634179e-19	-0.172418532347764	0.919	0.93	5.02245892852582e-15
DEK	3.3241224697358e-19	0.118531624248421	0.998	0.997	7.13689094252275e-15
SMC4	1.49765575711221e-18	0.184966470850459	0.941	0.871	3.21546691051992e-14
ALDH7A1	1.92037034634062e-18	0.142970483280658	0.943	0.897	4.12303513359331e-14
SH3BGRL3	2.45834856062292e-18	0.143866005654233	0.968	0.946	5.27807435965741e-14
ZFAS1	3.43049296576532e-18	-0.132908669212661	0.993	0.995	7.36526839749814e-14
MT-CYB	5.89491858308792e-18	-0.149642984062597	0.993	0.997	1.26563901978898e-13
PFKP	6.83716554159357e-18	0.119015192265772	0.331	0.217	1.46793944178014e-13
BNIP3	1.58191914414023e-17	0.213743433468572	0.752	0.647	3.39638040246908e-13
ATAD2	1.92704982584821e-17	0.169910511461703	0.709	0.579	4.13737597609611e-13
ADA	2.53665525794936e-17	0.148243442148298	0.66	0.539	5.44619883881728e-13
PGAM1	4.24154649624954e-17	0.137231408540328	0.992	0.991	9.10660032744776e-13
NNAT	6.6463085768376e-17	-0.182499133974168	0.991	0.986	1.42696245144703e-12
PIMREG	1.77142647549454e-16	0.151141464299465	0.715	0.596	3.80325264288679e-12
PSPH	1.88424368211092e-16	-0.18928971390555	0.486	0.549	4.04547118549215e-12
RPL36A	1.95315498872855e-16	-0.111280182584298	0.993	0.995	4.19342376080021e-12
GLCCI1	3.31419895739639e-16	0.141694726984	0.771	0.662	7.11558516153005e-12
RBM3	5.81161002195653e-16	-0.16281498424594	0.874	0.899	1.24775267171407e-11
SLC7A1	9.69813340637551e-16	-0.14784767347441	0.314	0.401	2.08218924234882e-11
RDX	1.10732494656157e-15	0.14545912908721	0.961	0.932	2.37742666026768e-11
MT-CO2	1.19019853064839e-15	-0.131908978633218	0.993	0.999	2.55535624530209e-11
ATAD5	1.69932630725794e-15	0.150838872213669	0.829	0.749	3.6484535816828e-11
CENPH	2.09490382108365e-15	0.136548737606939	0.932	0.872	4.4977585038666e-11
LINC01833	2.19590855763484e-15	-0.181680929315151	0.743	0.787	4.71461567324201e-11
C12orf57	2.66783655180547e-15	-0.116077286488884	0.989	0.992	5.72784507672635e-11
FANCI	2.71488743110087e-15	0.138352479835668	0.751	0.637	5.82886331457357e-11
SRSF3	2.73416007471146e-15	-0.129558957556728	0.989	0.987	5.87024168040551e-11
CTSC	3.15703367804008e-15	0.125912430239723	0.566	0.444	6.77815130675205e-11
PTMS	3.4257703393353e-15	-0.103695040943517	0.999	0.999	7.35512891855289e-11
HLTF	3.64718651495669e-15	0.11239044034919	0.522	0.398	7.83050944761201e-11
RRAS	3.89197844564777e-15	0.101149266283278	0.348	0.237	8.35607772280577e-11
SEMA3A	4.17906215539542e-15	0.10617893964103	0.371	0.258	8.97244644763396e-11
PRRT2	5.67504160383449e-15	0.149020921748928	0.762	0.653	1.21843143234326e-10
GPT2	7.60543589951632e-15	-0.160320180501332	0.414	0.492	1.63288708762615e-10
DRAXIN	1.09043925112299e-14	0.145923607056949	0.726	0.614	2.34117307216106e-10
ORC6	1.16792593181404e-14	0.145990708217012	0.916	0.85	2.50753697560475e-10
TNNT1	1.19948943630433e-14	0.142638726464403	0.852	0.771	2.57530381974539e-10
TCAF1	1.36095626214245e-14	0.134409150731407	0.925	0.871	2.92197309481983e-10
SNRPE	1.78607208848254e-14	-0.118964859214901	0.992	0.994	3.83469677397202e-10
CLSPN	1.81446888304157e-14	0.160315304889258	0.933	0.866	3.89566469189025e-10
ACYP1	1.84372502873577e-14	0.12589565089629	0.656	0.53	3.9584776366957e-10
DLGAP5	1.92953031025123e-14	0.186232577692682	0.733	0.62	4.1427015761094e-10
SRRM2	2.27882344911285e-14	0.135899501001932	0.991	0.983	4.8926339452453e-10
AP2S1	2.29757954187916e-14	0.126638116124866	0.971	0.948	4.93290327641455e-10
SNHG7	2.63736789535686e-14	-0.151207889087211	0.683	0.734	5.66242887133119e-10
MGAT4B	2.75326332737338e-14	0.102054652059423	0.455	0.335	5.91125636387066e-10
BRCA1	3.05958243589988e-14	0.152775978324662	0.813	0.702	6.56892348987703e-10
COA1	3.14048999790429e-14	0.126440373108673	0.906	0.847	6.74263202550051e-10
CCNA2	3.17217372983744e-14	0.145407134108366	0.649	0.518	6.81065699796098e-10
PET100	3.95220151305971e-14	-0.149253071379213	0.671	0.717	8.48537664853921e-10
RAD51AP1	4.50846717628183e-14	0.145399869202799	0.772	0.66	9.67967902747709e-10
PRR11	4.80624121054599e-14	0.114711298881023	0.492	0.377	1.03189998790422e-09
SUGP2	5.75240082219844e-14	0.155105823203056	0.735	0.642	1.23504045652601e-09
NUSAP1	6.7746104624799e-14	0.16409599067799	0.869	0.769	1.45450886629443e-09
MKI67	8.61989935611796e-14	0.198671277796001	0.813	0.699	1.85069239175853e-09
DTL	9.05184995766522e-14	0.136674722429475	0.698	0.582	1.94343218591072e-09
PGK 1,00	1.19677846896812e-13	0.194888799003559	0.957	0.928	2.56948337287455e-09
ARF5	1.23093751541159e-13	0.1130083074056	0.534	0.417	2.64282284558867e-09
AARS	1.27261422874738e-13	-0.136888078720773	0.43	0.504	2.73230274912062e-09
NRXN1	1.99207110888241e-13	0.116472059979951	0.471	0.358	4.27697667077054e-09
MGST3	2.40087574903139e-13	0.123148204167422	0.914	0.854	5.15468023317039e-09
MT-ND6	3.0823748817611e-13	-0.11924318554027	0.943	0.972	6.61785887114109e-09
DUSP6	3.29269521245794e-13	0.147041745273142	0.528	0.416	7.0694166211472e-09
DIAPH3	3.58146974539963e-13	0.126432873538797	0.554	0.442	7.689415543373e-09
GTF2H5	3.66879310945026e-13	0.131354476507436	0.883	0.818	7.8768988059897e-09
ATP1B3	5.85512852524636e-13	0.124874829050735	0.861	0.785	1.25709609437039e-08
TPX2	6.9028069187491e-13	0.17892608119252	0.743	0.632	1.48203264545543e-08
TIMM8B	9.30190637141393e-13	-0.146464506067623	0.873	0.892	1.99711929794257e-08
HDLBP	9.76533076967136e-13	0.131810864849425	0.834	0.764	2.09661651624844e-08
H2AFX	1.04875506274748e-12	0.146970696333539	0.845	0.755	2.25167711971885e-08
CDC6	1.599912260518e-12	0.14606435789415	0.619	0.507	3.43501162333214e-08
B2M	1.60519632474633e-12	0.132090086216944	0.826	0.747	3.44635650923036e-08
HJURP	1.881175377967e-12	0.117802255102353	0.483	0.369	4.03888353649515e-08
FBXO5	2.2027429747419e-12	0.149197465201531	0.711	0.611	4.72928916677087e-08
TUBB6	2.23648936249061e-12	0.110702923310668	0.531	0.426	4.80174266126733e-08
HNRNPK	2.27067997043468e-12	-0.100046223477332	0.997	0.997	4.87514989652326e-08
CENPK	2.50883602641191e-12	0.128223566610886	0.816	0.719	5.38647094870637e-08
NCAPD2	3.17222902004907e-12	0.134236941239011	0.607	0.507	6.81077570604535e-08
ASPM	3.24822163542703e-12	0.197879402122661	0.809	0.709	6.97393185126183e-08
BTG3	3.45179758727473e-12	0.110213269760818	0.492	0.382	7.41100941987885e-08
TK1	3.73100189056839e-12	0.112693458269556	0.715	0.592	8.01046105905034e-08
CTGF	3.89763135568941e-12	-0.139561147236555	0.185	0.265	8.36821452066516e-08
ZGRF1	5.09656936090536e-12	0.118605867679375	0.521	0.412	1.09423344178638e-07
TUBB2B	5.58145581332568e-12	0.102796799721541	0.997	0.997	1.19833856312102e-07
SPC25	5.62029157800305e-12	0.114694114172895	0.592	0.486	1.20667660179726e-07
C1QTNF4	7.70869717039709e-12	0.107891301275211	0.469	0.362	1.65505728248425e-07
CEP152	7.94655171995362e-12	0.113354460857993	0.506	0.397	1.70612465427404e-07
GUK1	8.57304852999042e-12	0.124036232925102	0.84	0.761	1.84063351938894e-07
RRM1	9.48257652872108e-12	0.12173985072082	0.925	0.885	2.03590918071642e-07
SARS	9.49620342848821e-12	-0.16165247721076	0.678	0.7	2.03883487609642e-07
CCND2	9.67725281924996e-12	-0.141887497313159	0.936	0.936	2.07770618029297e-07
ADD3	1.01096582352402e-11	0.134650762916511	0.832	0.769	2.17054362310608e-07
MCM10	1.01807759772992e-11	0.113004297943519	0.658	0.542	2.18581260232615e-07
CENPW	1.01870483554523e-11	0.125338214983131	0.769	0.675	2.18715928191561e-07
SLIRP	1.02370927454434e-11	-0.123932385566204	0.91	0.927	2.1979038124467e-07
DDB2	1.12597388329802e-11	0.105935451030939	0.497	0.389	2.41746592744085e-07
SPRY1	1.18340897604623e-11	-0.161056672676781	0.887	0.887	2.54077907157125e-07
L1TD1	1.26943055533056e-11	0.133315537087246	0.947	0.905	2.72546740229472e-07
TBC1D1	1.37818660993781e-11	0.126933596313813	0.624	0.52	2.95896665153648e-07
BEX2	1.42635312432304e-11	-0.132233734561214	0.656	0.7	3.06238015792158e-07
EIF2AK4	1.47495777357974e-11	0.11538352945533	0.711	0.612	3.1667343398757e-07
DSEL	1.51626493536346e-11	0.102007269620554	0.405	0.308	3.25542081622535e-07
HIST1H1B	1.60425594952955e-11	0.126396409875257	0.479	0.378	3.44433752363995e-07
SMS	1.63364934126859e-11	-0.144989132510422	0.873	0.895	3.50744513570366e-07
SNRPN	2.15985419683685e-11	-0.13023794758978	0.928	0.947	4.63720696060871e-07
EMP2	2.20043999108012e-11	0.106706834724622	0.586	0.47	4.72434466084901e-07
SLC2A3	2.4181166382262e-11	0.129538554698996	0.582	0.48	5.19169642227164e-07
GSN	2.53239519162145e-11	0.116571162988159	0.72	0.629	5.43705247641124e-07
WDFY1	2.65054272607633e-11	0.112055503268936	0.689	0.583	5.69071523288587e-07
PPIG	2.69666767628645e-11	0.107260192580765	0.981	0.967	5.789745500987e-07
MDH1	2.80839801523575e-11	0.107206069219338	0.959	0.924	6.02963053871116e-07
KIF20B	3.02269531601679e-11	0.128790433871523	0.807	0.712	6.48972684348804e-07
DEPDC1	3.55284917667655e-11	0.165146802936582	0.51	0.42	7.62796718232455e-07
AHCY	3.94139794042571e-11	0.120113527024102	0.887	0.83	8.46218137809401e-07
CENPU	4.01808534993554e-11	0.115910079619109	0.937	0.893	8.62682924631161e-07
CCNE1	4.24074499736969e-11	0.104005429818122	0.437	0.339	9.10487950935273e-07
DSCC1	4.43787768023229e-11	0.106624053328456	0.533	0.427	9.52812337945872e-07
ELOB	4.5955052237679e-11	-0.101986442793218	0.987	0.994	9.86654971542967e-07
KIF11	4.6190178101248e-11	0.109005845033198	0.698	0.59	9.91703123833794e-07
TTK	5.28157091789035e-11	0.126572118009517	0.581	0.482	1.13395327607106e-06
NUF2	5.81350508035476e-11	0.120804933823242	0.646	0.533	1.24815954075217e-06
FDPS	7.10707340424793e-11	0.111881008057219	0.976	0.955	1.52588865989203e-06
LRP2	7.57243127103261e-11	-0.139397751048918	0.692	0.719	1.6258009938907e-06
STARD4	7.84070629796296e-11	0.105187293366085	0.523	0.42	1.68339964217265e-06
BEX1	9.45223343379123e-11	-0.153439235291565	0.806	0.822	2.02939451823498e-06
BUD31	1.00650403811697e-10	-0.1311506400203	0.717	0.741	2.16096416983712e-06
ZFYVE16	1.03543436735259e-10	0.120362924723745	0.71	0.628	2.22307758670602e-06
TXN	1.13762697148773e-10	0.100279445326367	0.985	0.975	2.44248510778415e-06
MAP1B	1.1869901799555e-10	-0.110864257779304	0.994	0.995	2.54846791636446e-06
CDCA5	1.29044337778896e-10	0.105553310994215	0.538	0.442	2.7705819321129e-06
PRMT1	1.30258384396541e-10	-0.104380218976851	0.984	0.982	2.79664751299373e-06
DDX5	1.30977473673374e-10	-0.10289179477652	0.994	0.997	2.81208635976733e-06
GPI	1.37974036309558e-10	0.119202823400972	0.68	0.585	2.96230255956621e-06
NME1	1.42296621577942e-10	-0.128758261515259	0.898	0.898	3.05510846527842e-06
G2E3	1.5375226455519e-10	0.139760442641724	0.627	0.528	3.30106111999993e-06
NDC80	1.54522981747819e-10	0.102332018703481	0.631	0.515	3.31760841812567e-06
CENPE	1.57194705712379e-10	0.197060544929343	0.618	0.508	3.37497033164478e-06
ZNF521	1.76570414901164e-10	0.128600558803497	0.797	0.732	3.79096680792799e-06
WSB1	2.09213193766448e-10	0.133973434107982	0.954	0.941	4.49180727016564e-06
C21orf58	2.20229449132906e-10	0.105297638292502	0.753	0.649	4.72832627288349e-06
CYBA	2.8115765040856e-10	0.116818122000793	0.882	0.825	6.03645475427179e-06
LIN28A	2.94553611714617e-10	-0.110038746318262	0.989	0.985	6.32406604351283e-06
CENPF	3.1010649863263e-10	0.165303522267574	0.984	0.962	6.65798652564257e-06
MMS22L	3.27000649610245e-10	0.120336687068699	0.702	0.6	7.02070394713197e-06
ANLN	3.60769791691712e-10	0.116241266835013	0.519	0.431	7.74572742762105e-06
ODC1	3.65369105334964e-10	-0.122433343284713	0.992	0.988	7.84447469154168e-06
UBE2C	3.99005650487497e-10	0.161980357816387	0.769	0.664	8.56665131596656e-06
ARPC1A	4.50371464754181e-10	0.118211291349816	0.878	0.823	9.66947534827227e-06
CDC42EP3	4.59447805884247e-10	0.1059603652373	0.574	0.471	9.86434439233478e-06
FDFT1	4.63439908003035e-10	0.120004146936889	0.947	0.923	9.95005482482517e-06
POU3F1	5.40565533304514e-10	0.115845362370834	0.781	0.689	1.16059420000479e-05
SPINT2	6.57868805826343e-10	0.101858074996564	0.805	0.72	1.41244432610916e-05
MASTL	6.73509922773991e-10	0.10487657691003	0.543	0.439	1.44602580419576e-05
LMNB2	6.75561412948849e-10	0.115196120852897	0.679	0.579	1.45043035360118e-05
MND1	7.63694473235722e-10	0.102241603648416	0.682	0.586	1.63965203403709e-05
PIAS1	7.74950598127031e-10	0.108080468171641	0.757	0.652	1.66381893417874e-05
XPOT	7.88453930525647e-10	-0.134716080451631	0.453	0.506	1.69281058883856e-05
BRCA2	8.2356226689668e-10	0.112074628076547	0.782	0.689	1.76818818702717e-05
DFFA	8.24208136301045e-10	0.121388944958892	0.778	0.695	1.76957486863834e-05
TIMM44	8.48789865146769e-10	-0.127839289764349	0.384	0.438	1.82235184047011e-05
DARS	8.52700915281048e-10	0.116700181909798	0.867	0.802	1.83074886510841e-05
MAD2L1	8.96525322492975e-10	0.121630878243091	0.903	0.826	1.92483986739242e-05
UBE2T	1.03150127160503e-09	0.115323877602872	0.893	0.828	2.21463323013599e-05
APLP2	1.23993698168168e-09	0.108159933979942	0.957	0.935	2.66214469967056e-05
XRCC2	1.91724735753962e-09	0.119950840620662	0.705	0.615	4.11633007663755e-05
SOX4	2.3599051272665e-09	-0.10847055525694	0.996	0.995	5.06671630824118e-05
MSMO1	2.41161783609457e-09	0.123189712365303	0.717	0.639	5.17774349409505e-05
ENO1	2.66681839608803e-09	0.10728842768162	0.997	0.999	5.72565909640101e-05
TYMS	2.8740220739208e-09	0.128177330231813	0.945	0.899	6.17052539270796e-05
PTTG1	3.03282700691739e-09	0.162303708203992	0.836	0.755	6.51147958385164e-05
UACA	3.23920665537232e-09	0.119561728401485	0.808	0.729	6.95457668908438e-05
CEP57	3.35713550508484e-09	0.102957322925635	0.901	0.831	7.20776992941714e-05
SFRP2	3.61152063228375e-09	-0.108789323001675	0.987	0.99	7.7539347975132e-05
SGO2	3.72144792124645e-09	0.139722584190233	0.586	0.495	7.98994868691613e-05
NKTR	5.0176596499577e-09	0.117343600013498	0.951	0.917	0.000107729152684592
MAGED2	5.17711409379506e-09	-0.117627598627629	0.93	0.936	0.00011115263959378
TACC3	5.89052697097347e-09	0.111132251735149	0.569	0.476	0.0001264696140668
DBF4	6.58801584848664e-09	0.132946496286155	0.743	0.653	0.000141444700267008
HMMR	6.85319656822381e-09	0.140034831656686	0.666	0.559	0.000147138130319765
CTNNBIP1	7.30608790041938e-09	0.105719977770904	0.922	0.874	0.000156861707222004
IGFBP3	8.82590000543395e-09	-0.20841648625312	0.729	0.755	0.000189492073116667
FGFBP3	9.03117051462481e-09	-0.158206608841517	0.715	0.732	0.000193899230948995
FEZF1-AS1	1.21453631549146e-08	0.104575107331467	0.632	0.543	0.000260760946936017
HAX1	1.36057366604115e-08	-0.125951144559233	0.623	0.644	0.000292115166099035
HMGXB4	1.58429131744291e-08	0.101569403401586	0.829	0.765	0.000340147345854993
CAST	1.74769071368449e-08	0.109419110881483	0.624	0.538	0.000375229196228059
PRR14L	1.80095605443471e-08	0.10462523243373	0.767	0.684	0.000386665264887133
HIST1H1D	1.8648243115113e-08	0.127716885002038	0.654	0.568	0.000400377779681475
TMEM245	1.96247170057452e-08	0.110831992914037	0.701	0.616	0.00042134267411335
CDCA2	2.10958705464589e-08	0.122992599185708	0.532	0.44	0.000452928340632473
ATP6V1G1	2.28175997530132e-08	-0.110018256612221	0.965	0.964	0.000489893866697194
P4HA1	3.07985592686084e-08	0.130047407101366	0.595	0.511	0.000661245067497023
HMGB2	3.35721882132144e-08	0.101558346288952	0.99	0.972	0.000720794880937713
KIF14	4.41017772265586e-08	0.112064075497541	0.527	0.442	0.000946865157054212
MRPL52	4.51399906243518e-08	-0.101320333855243	0.827	0.841	0.000969155598704832
TLE4	5.07763088381041e-08	-0.100102651945048	0.986	0.984	0.00109016735075409
SMCHD1	5.88109063145745e-08	0.102906526859224	0.766	0.682	0.00126267015857391
CENPC	6.31771918661888e-08	0.103064163068562	0.643	0.558	0.00135641430936707
ANKRD11	6.68442170111151e-08	-0.113193155824506	0.941	0.939	0.00143514533922864
KCNQ1OT1	7.08466667315727e-08	0.122408992779809	0.68	0.605	0.00152107793472687
KIF4A	8.11891845206014e-08	0.104124190661504	0.579	0.489	0.00174313179165731
CKAP5	8.1685730640743e-08	0.103697661918057	0.722	0.642	0.00175379263685675
BUB1	9.17271200061842e-08	0.113438485903756	0.505	0.42	0.00196938126653278
DHFR	9.92008181548114e-08	0.123849863013841	0.857	0.79	0.0021298415657838
DDX18	9.9725811385132e-08	-0.116303490721923	0.861	0.87	0.00214111317043878
PBX1	1.01623684201772e-07	-0.107399142855903	0.879	0.873	0.00218186049981205
TSC22D3	1.15393749732171e-07	-0.105605982342924	0.254	0.309	0.00247750380674972
DUT	1.22616934524496e-07	0.136638057179734	0.943	0.902	0.00263258558424093
FASN	2.05460172873763e-07	0.100252960308077	0.864	0.825	0.00441122991159969
TUBA1C	2.16454409927451e-07	0.129608122264125	0.693	0.608	0.00464727618114237
H1FX	2.41048128319868e-07	-0.109541815838679	0.986	0.985	0.00517530331502758
KPNA2	2.82064480225086e-07	0.139079462530208	0.917	0.866	0.00605592439043259
HILPDA	3.14752269228109e-07	0.103256501678529	0.821	0.751	0.00675773122032751
CLIC4	3.48280092481462e-07	-0.110193275733337	0.711	0.712	0.007477573585577
GTSE1	3.59239639002723e-07	0.108195976531002	0.538	0.456	0.00771287504938846
AKAP12	3.69183763108693e-07	0.104140575402757	0.876	0.838	0.00792637539394364
EPB41L4A-AS1	3.94935579171143e-07	-0.108452010645425	0.803	0.816	0.00847926688480444
EIF1B	4.07629436726141e-07	-0.101738308631169	0.926	0.925	0.00875180400651025
WDHD1	6.01348878579925e-07	0.102628140871526	0.758	0.688	0.012910960423111
UBE2S	6.76899693821991e-07	0.143167353123424	0.87	0.802	0.0145330364263581
CDKN3	1.3540115466317e-06	0.11379362288983	0.555	0.476	0.0290706279061825
ABCA1	1.36653277926209e-06	-0.115134695858341	0.503	0.541	0.029339458770757
UPF2	1.46492590868213e-06	-0.105349732587684	0.504	0.538	0.0314519592594053
PKDCC	1.52897617908651e-06	-0.113759673927828	0.577	0.611	0.0328271185649874
PIF1	1.60565546733983e-06	0.115196627405824	0.305	0.243	0.0344734228837861
IFRD1	1.97407257423035e-06	-0.106424466915059	0.509	0.539	0.0423833381687256

## Sheet: S2E
Table S2E. Differential expression analysis of scRNA data at Day 20 between Control and 100 μM paracetamol. Related to Figures 3, S3, S4 and S5.
	p_val	avg_log2FC	pct.D20P100	pct.D20Ctrl	p_val_adj
TPM2	2.04257011576178e-153	0.584634622045067	0.63	0.319	4.38539803854055e-149
EMX2	1.20981450371353e-111	0.668477598982046	0.54	0.291	2.59747173947295e-107
S100A11	1.88652953089768e-94	0.34526626580944	0.416	0.168	4.05037890283731e-90
ENO1	9.90532791981078e-94	0.550826355706616	0.951	0.904	2.12667390438337e-89
RPS3	1.19169219619443e-92	0.290672287835858	0.999	0.997	2.55856314522945e-88
MT-ND3	1.13033845120932e-91	-0.304034220744103	0.977	0.985	2.42683665474642e-87
CRABP2	1.64177420588041e-91	0.440135991248081	0.941	0.857	3.52488922002524e-87
MARCKSL1	5.0193964592806e-82	-0.219206376682026	0.997	0.999	1.07766441980754e-77
TPI1	1.40224924672468e-78	0.371577331603874	0.977	0.956	3.0106291327179e-74
RPL15	5.51634609439184e-76	0.220569456257061	0.999	0.998	1.18435950646593e-71
RPL13	1.89606237824837e-75	0.22854785254194	0.998	0.997	4.07084592609924e-71
TPT1	1.13821268789665e-74	0.20974902902174	0.999	0.997	2.44374264091412e-70
MT-ND5	2.63994838089051e-74	-0.338937210079871	0.957	0.977	5.66796917377193e-70
TXNIP	1.32922927775014e-69	0.403172229036112	0.849	0.711	2.85385525932955e-65
RPS8	2.29147549795313e-68	0.232532211058047	0.998	0.998	4.91979789410538e-64
ZIC1	4.7042815319037e-67	-0.372494598775821	0.928	0.951	1.01000924489972e-62
ATP5F1E	5.59759637210325e-66	-0.298843980804433	0.994	0.993	1.20180394109057e-61
RPS18	2.16042679786075e-65	0.247099699199403	0.998	0.997	4.63843633500702e-61
RPL7A	3.06666451502282e-64	0.210753090183993	0.999	0.997	6.584128713754e-60
HMGA1	1.26652754246521e-63	0.325605894442337	0.964	0.936	2.71923463367281e-59
RACK1	1.02304303067439e-61	0.22962944525611	0.997	0.996	2.19647338685792e-57
HSPA8	5.77253045212257e-60	-0.345589709568331	0.948	0.965	1.23936228807072e-55
RPLP1	1.2091603525214e-59	0.222972291281701	0.999	0.997	2.59606727686345e-55
SFPQ	1.7254622373013e-59	-0.315017890547216	0.912	0.961	3.70456742348589e-55
COL1A2	3.28675541172854e-59	0.458910872132984	0.331	0.153	7.05666386898117e-55
RPS2	7.86754060973138e-57	0.234140552892116	0.999	0.998	1.68916096890933e-52
EEF1B2	1.67124630793121e-56	0.26219974074246	0.983	0.972	3.58816582312831e-52
RPS23	1.44877133826129e-55	0.209412935467268	0.999	0.998	3.11051206324699e-51
RPLP0	4.72310776137783e-55	0.22415981644967	0.995	0.992	1.01405123636782e-50
RARRES2	4.72459300550369e-54	0.325080872992372	0.502	0.316	1.01437011828164e-49
MT-CO2	1.51988590119649e-53	-0.285147181343872	0.981	0.986	3.26319502986886e-49
GNAS	1.8407491526212e-53	-0.420506592235095	0.999	1	3.95208843067771e-49
NAP1L1	9.23219151199761e-53	0.241982830587575	0.983	0.977	1.98215151762589e-48
MTHFD2	1.65794747546089e-52	0.330311855777971	0.431	0.254	3.55961322981452e-48
GAPDH	1.83681217133197e-52	0.234978765666239	0.999	0.998	3.94363573184974e-48
TUBA1C	3.80939119250494e-52	0.43408064053446	0.562	0.37	8.17876289030811e-48
BNIP3	5.30004807532709e-52	0.510038933055089	0.67	0.517	1.13792032177273e-47
RPL18	2.54599963479933e-51	0.189442649200942	0.998	0.998	5.46626121591415e-47
SRP14	6.28250859494028e-51	-0.202644975360009	0.998	0.998	1.34885459533368e-46
RPL3	6.20021392282046e-50	0.187623394674127	0.998	0.998	1.33118592922955e-45
RPS16	2.55876187517093e-49	0.201445523518728	0.996	0.995	5.49366174599198e-45
KRT8	2.81722699955428e-49	0.211159231156314	0.414	0.229	6.04858636804303e-45
RPL9	5.62328903124494e-49	0.198176588780382	0.998	0.998	1.20732015500829e-44
AK4	7.05737272277952e-48	0.211200407471846	0.29	0.138	1.51521792358076e-43
DDIT4	1.18596424645151e-47	0.418275631880965	0.474	0.303	2.5462652371314e-43
RPL29	1.73181000058448e-46	0.191168408772194	0.998	0.994	3.71819607125488e-42
ANXA2	3.34856958868866e-46	0.343953820575663	0.715	0.543	7.18937890691456e-42
APOE	3.50696483177849e-46	0.218416219727432	0.301	0.147	7.52945349382843e-42
MARCKS	7.77133452743381e-46	-0.203452330995941	0.997	0.997	1.66850552304004e-41
MT-CYB	1.74547517976262e-45	-0.273933598252666	0.98	0.986	3.74753521095034e-41
RPS19	1.99526188434275e-45	0.188745547487338	0.998	0.998	4.28382726568389e-41
RPL26	3.73084371613209e-45	0.181672399370632	0.996	0.994	8.0101214585356e-41
DUSP6	3.47127367062192e-44	-0.381108010051906	0.603	0.725	7.45282457082525e-40
RPS14	5.08546573741598e-44	0.185799621793964	0.999	0.997	1.09184949382321e-39
RPL41	5.56212110303468e-44	0.171893999996174	0.998	0.998	1.19418740082155e-39
RPL12	4.65429605162308e-43	0.210071088052746	0.996	0.989	9.99277362283476e-39
VIM	5.40911773022722e-43	0.314253295401167	0.993	0.969	1.16133757667978e-38
MT-ATP6	6.53130707736077e-43	-0.252770170445783	0.982	0.988	1.40227162950936e-38
EIF4G2	1.30157260978148e-42	-0.239493832589013	0.967	0.983	2.79447639320084e-38
RPS4X	1.74874308540934e-42	0.170111760769697	0.997	0.995	3.75455140437385e-38
NPC2	4.91294370566023e-42	0.270097854776812	0.756	0.634	1.05480901360525e-37
PDLIM1	5.0599400713974e-42	0.21129964998358	0.411	0.248	1.08636913332902e-37
RPS3A	5.58468160895789e-42	0.176113220226448	0.999	0.997	1.19903114144326e-37
DDX5	1.06300726916482e-41	-0.205800238853686	0.988	0.985	2.28227660689686e-37
QPRT	1.21167243464164e-41	0.230201994085592	0.453	0.279	2.60146071717561e-37
FBN2	1.64759240251249e-41	0.204267559936819	0.366	0.209	3.53738088819431e-37
RPL10A	2.06625292714024e-41	0.201959381839163	0.996	0.992	4.43624503457009e-37
RPL23	2.97867382642492e-41	0.192869735884709	0.996	0.992	6.39521270533429e-37
RPS15A	6.86795843392977e-41	0.170185655901452	0.999	0.997	1.47455067576472e-36
RPL4	1.01550991426746e-40	0.177113892500071	0.992	0.99	2.18029978593224e-36
RPS6	4.35096871948491e-39	0.18937245020446	0.998	0.995	9.3415298407341e-35
PABPC1	4.45038925957355e-39	0.223830742844123	0.971	0.951	9.55498574030441e-35
S100A6	5.33842286812502e-39	0.341328422837518	0.466	0.298	1.14615938978644e-34
RPL14	8.87622641295467e-39	0.162799507029793	0.996	0.996	1.90572581086137e-34
VEGFA	2.91364346951701e-38	0.264871197042694	0.351	0.205	6.25559252905303e-34
MORF4L1	2.00866171347466e-37	-0.186985268923929	0.985	0.988	4.3125966988301e-33
DNAJC1	3.75492432355294e-37	0.256641259305619	0.648	0.502	8.06182252266816e-33
C1orf61	4.00360301834862e-37	-0.653881569775277	0.41	0.521	8.59573568039449e-33
EMP3	1.1783183389199e-36	0.177436806109327	0.376	0.223	2.52984947366103e-32
TAGLN2	1.49868444898996e-36	0.232945625069852	0.416	0.261	3.21767551198145e-32
NMU	1.96076243167681e-36	0.238270962420343	0.406	0.258	4.20975694081011e-32
B2M	2.96450827390281e-36	0.246552513136099	0.69	0.546	6.36479926406933e-32
RPS7	3.36765984846355e-36	0.170830665755008	0.998	0.997	7.23036569465124e-32
RPL32	5.78373606438874e-36	0.182545284152176	0.997	0.998	1.24176813302426e-31
FTL	1.19173321519585e-35	0.200748483059471	0.997	0.992	2.55865121302548e-31
DNAJA1	2.07924260344403e-35	-0.232218607880999	0.933	0.957	4.46413386959433e-31
RPS9	5.07951021759264e-35	0.161965501831344	0.995	0.993	1.09057084371714e-30
RPL28	4.00879894520281e-34	0.165034902851575	0.997	0.996	8.60689133535042e-30
CDT1	4.19330267181829e-34	0.212322416339546	0.376	0.233	9.00302083639386e-30
RPL7	4.64425643788575e-34	0.159239990099249	0.996	0.992	9.9712185721407e-30
GYPC	6.55878625951526e-34	0.184438247934719	0.363	0.221	1.40817140991793e-29
EIF4EBP1	8.0451427207733e-34	0.328876215399654	0.64	0.519	1.72729214215003e-29
FBXO17	9.51278730569334e-34	0.153397193023789	0.292	0.159	2.04239543453236e-29
EMX2OS	1.6625203489345e-33	0.171000379895921	0.29	0.159	3.56943118916237e-29
IGFBP2	3.13730366609128e-33	0.309345329214344	0.986	0.974	6.73579097109799e-29
NENF	7.02145306922066e-33	0.220650503921717	0.576	0.428	1.50750597396168e-28
MDK	8.19483867109081e-33	0.196332135892948	0.986	0.96	1.7594318626832e-28
NEAT1	8.3814644534494e-33	0.312481951241141	0.547	0.403	1.79950041815559e-28
PHGDH	2.17183609076559e-32	0.338920154324235	0.719	0.6	4.66293208687372e-28
MIS18BP1	2.99948206069088e-32	0.28212503981538	0.61	0.46	6.43988798430331e-28
TUBA1A	3.54903629996873e-32	-0.30445282256247	1	1	7.61978093603287e-28
RPL5	4.92282182398234e-32	0.150341242265194	0.999	0.998	1.05692984560901e-27
RPL18A	6.16496545595362e-32	0.172736553771125	0.998	0.996	1.32361808339324e-27
SOX1	9.0517162631411e-32	-0.27114519899067	0.489	0.611	1.94340348169639e-27
RPL31	9.76372614068306e-32	0.171383582456692	0.983	0.976	2.09627200240465e-27
NREP	1.12238280508251e-31	-0.236151919929958	0.942	0.958	2.40975588251215e-27
RBP1	1.54635997921952e-31	-0.502251099563152	0.644	0.72	3.3200348753843e-27
WFDC2	2.39723462053091e-31	0.170263650859772	0.342	0.204	5.14686273027987e-27
PTGR1	2.92379722234264e-31	0.238647069007037	0.578	0.438	6.27739263636965e-27
P4HA1	4.35664834719485e-31	0.202124727165546	0.42	0.283	9.35372400142735e-27
RPL10	4.35691828106205e-31	0.140774104363039	0.999	0.997	9.35430354944021e-27
FAM162A	4.52318995319764e-31	0.265123091905986	0.617	0.488	9.71128882951533e-27
METRN	1.33344159013918e-30	-0.222171865965318	0.966	0.968	2.86289909402882e-26
PCLAF	1.37232162668028e-30	0.314639567086225	0.649	0.51	2.94637453248257e-26
YWHAE	1.65674346714416e-30	-0.17008680623864	0.991	0.991	3.5570282239585e-26
SRSF3	1.98492680839922e-30	-0.20450108457139	0.961	0.977	4.26163785763312e-26
RPS5	1.99228338339919e-30	0.163522766031255	0.996	0.993	4.27743242415807e-26
RPLP2	5.29234593302966e-30	0.152204915537445	0.995	0.996	1.13626667182147e-25
ANP32B	7.73538565454334e-30	0.254708099855135	0.885	0.846	1.66078730003046e-25
EIF3E	9.10182755371593e-30	0.188069357483776	0.976	0.956	1.95416237578281e-25
PLIN2	1.3143581384419e-29	0.219236806734581	0.68	0.559	2.82192692323476e-25
SHMT2	1.41035936769602e-29	0.27182016664422	0.491	0.361	3.02804156244336e-25
NMRAL1	2.30086075568946e-29	0.145943689447665	0.293	0.169	4.93994804246527e-25
MAGED1	3.77969323387378e-29	-0.232545294383247	0.869	0.901	8.115001373127e-25
IL17RD	9.6646256594292e-29	-0.294678510019066	0.483	0.572	2.07499512907945e-24
LITAF	1.14232895253367e-28	0.183211116030185	0.418	0.28	2.45258026108979e-24
RPS15	3.20714008623019e-28	0.15296761677777	0.997	0.996	6.88572976513621e-24
CDCA7L	4.35493999332464e-28	0.175836271918556	0.431	0.295	9.350056165668e-24
DLK1	4.60832105917544e-28	0.272153699936573	0.971	0.932	9.89406531404968e-24
MEST	4.98415535714474e-28	-0.244504985571887	0.946	0.955	1.07009815517898e-23
DPPA4	5.35787526540253e-28	0.198556987872458	0.598	0.451	1.15033581948192e-23
UACA	6.64739959260668e-28	0.219660048433585	0.482	0.347	1.42719669253265e-23
PRDX6	1.1311546720001e-27	0.204665546575907	0.905	0.857	2.42858908078421e-23
RPS10	1.25184255517924e-27	0.153954477699392	0.994	0.987	2.68770596596984e-23
HMGB2	2.64692621799046e-27	0.311835606163743	0.772	0.654	5.68295059002552e-23
RPL19	2.80956461070496e-27	0.143918369949281	0.998	0.996	6.03213521918355e-23
RPS20	3.14075858851132e-27	0.152583389524367	0.995	0.986	6.74320868953381e-23
EEF1A1	5.39357622919887e-27	0.118652582652566	0.999	0.999	1.158000816409e-22
BASP1	6.53480407001082e-27	-0.327464076943554	0.979	0.984	1.40302243383132e-22
NDUFA4	6.64817818309457e-27	-0.1454071953121	0.991	0.99	1.4273638559104e-22
MT-ND6	6.93700793041659e-27	0.325932199087281	0.868	0.82	1.48937560266044e-22
ZIC4	8.30441651163234e-27	-0.262589953087204	0.607	0.699	1.78295822504746e-22
HLA-A	8.62912387952036e-27	0.181050238245855	0.508	0.371	1.85267289693302e-22
BEX1	9.35784952548044e-27	-0.262581139487491	0.894	0.916	2.00913029312065e-22
RAB13	1.10431374007188e-26	0.235607371791309	0.717	0.605	2.37096159993432e-22
RPL23A	1.21645934873001e-26	0.156767589540639	0.995	0.993	2.61173822172332e-22
HNRNPA1	1.32846774355721e-26	0.142917801535861	0.999	0.998	2.85222024541732e-22
COL18A1	1.96377014186285e-26	0.148617854470516	0.361	0.232	4.21621449457954e-22
CENPF	2.6595054194761e-26	0.313859952386737	0.705	0.561	5.7099581356152e-22
SLC25A5	4.66938363678634e-26	0.191231824659708	0.884	0.825	1.00251666681803e-21
H3F3B	1.07051160164167e-25	-0.194681963665981	0.998	0.995	2.29838840872467e-21
YBX3	1.10303819973484e-25	0.192262767547918	0.684	0.551	2.36822301483069e-21
GOLGA8A	1.21618466476156e-25	0.158873820406925	0.351	0.227	2.61114847524307e-21
SALL4	1.24942569068826e-25	0.134853784761295	0.353	0.225	2.68251695790769e-21
TNNT1	1.42721529278679e-25	0.16351510398359	0.324	0.205	3.06423123361324e-21
TIMM8B	6.5591197306303e-25	-0.178847404576987	0.895	0.904	1.40824300616633e-20
RPL8	1.03218249111851e-24	0.143364725983939	0.997	0.995	2.21609580843145e-20
TMEM97	1.0752198897123e-24	0.203408650592461	0.875	0.792	2.30849710321231e-20
GABARAPL2	1.23273660193918e-24	-0.209971336946815	0.909	0.921	2.64668548436341e-20
ISL1	1.29304938737031e-24	-0.425973270101207	0.17	0.276	2.77617703468406e-20
RPL36	1.32305043867303e-24	0.141132213220152	0.997	0.994	2.84058929183098e-20
RAB34	1.40524260948731e-24	0.198566672407687	0.595	0.468	3.01705588256925e-20
PTTG1	1.51356764223553e-24	0.293833383389073	0.692	0.564	3.24962972787968e-20
CHCHD10	1.9930371976972e-24	0.170443605844518	0.536	0.405	4.27905086345588e-20
C4orf48	2.08617729420697e-24	-0.287578928751545	0.958	0.957	4.47902265066235e-20
TUBB6	2.09019967167991e-24	0.162296395552268	0.378	0.255	4.48765869509677e-20
HLA-C	2.46478027839926e-24	0.196291802189449	0.614	0.489	5.2918832577232e-20
PGAM1	2.50184566218019e-24	0.221063091666002	0.895	0.84	5.37146263670086e-20
KRT18	3.00703274058018e-24	0.13746892116775	0.318	0.2	6.45609929402565e-20
ORC6	3.30085440135425e-24	0.218745168049014	0.605	0.483	7.08693439970757e-20
CTSZ	3.73351699091751e-24	0.13257885174156	0.311	0.195	8.01586097949989e-20
EIF4B	3.84392630246978e-24	0.183359317013047	0.906	0.857	8.25290977140262e-20
BNIP3L	4.63444586315674e-24	0.201850658437073	0.922	0.883	9.95015526819751e-20
MT-ND2	5.67976821802695e-24	-0.186651996694865	0.965	0.977	1.21944623641039e-19
TIMP1	5.90118878878361e-24	0.166140754578032	0.545	0.409	1.26698523295184e-19
IMPDH2	5.93068142795806e-24	0.170453360061413	0.698	0.575	1.2733173025826e-19
MAP6	5.99167619999673e-24	-0.238444252890609	0.756	0.815	1.2864128801393e-19
SEC11C	7.38287180593476e-24	-0.279589823627831	0.621	0.695	1.58510257673419e-19
FZD2	1.19123268978349e-23	0.179501907462411	0.579	0.448	2.55757658496516e-19
EMP2	1.3373039676229e-23	0.149539150162963	0.396	0.272	2.87119161848637e-19
LDHA	3.22858342324758e-23	0.406699906286178	0.516	0.409	6.93176860971255e-19
SHISA2	3.78013988389112e-23	-0.324868792368307	0.546	0.619	8.11596033071423e-19
VKORC1	5.76341761445329e-23	0.179423553008755	0.779	0.681	1.23740576182312e-18
RPL35A	6.20912323467406e-23	0.126101270759514	0.998	0.996	1.33309875848452e-18
AC010931.2	8.4049297191531e-23	-0.22814549747642	0.361	0.467	1.80453841070217e-18
MAGED2	1.57394939146845e-22	-0.200684923672304	0.93	0.95	3.37926934348277e-18
CENPU	1.6434019185239e-22	0.215898172156132	0.597	0.477	3.52838391907081e-18
CAMK2D	1.73927466890653e-22	0.144676412046873	0.364	0.246	3.73422271414233e-18
AURKB	1.81587339300635e-22	0.195856073559482	0.392	0.27	3.89868017478462e-18
SCG3	2.27831955905966e-22	-0.340073630428984	0.367	0.47	4.8915520933011e-18
COL2A1	2.67597375794034e-22	0.169982000620718	0.665	0.536	5.74531565829791e-18
DNER	3.04816154862493e-22	-0.249343514313335	0.158	0.255	6.54440284489772e-18
CCND2	3.21016672726794e-22	0.184796091871848	0.647	0.514	6.89222796344427e-18
PGK 1,00	4.0188409155229e-22	0.248833498199063	0.884	0.825	8.62845144562767e-18
CTNNAL1	5.36566618770286e-22	0.18316822488004	0.669	0.54	1.1520085304998e-17
ASNS	7.19094748376083e-22	0.356096873361257	0.375	0.276	1.54389642476345e-17
ATP6V1G1	8.75686979513292e-22	-0.188360873057158	0.969	0.967	1.88009994501504e-17
PKM	8.79601858792697e-22	0.180251653565751	0.954	0.939	1.88850519082792e-17
SFRP2	8.88547159211229e-22	0.174994241192209	0.475	0.352	1.90771075082651e-17
TTC3	9.45265126486545e-22	-0.193859723871768	0.979	0.981	2.02948422656661e-17
CCNB1IP1	9.87018024264707e-22	0.203939379283405	0.816	0.747	2.11912769809633e-17
AMER2	1.35354671753565e-21	-0.230496674928263	0.547	0.629	2.90606480254904e-17
RNASEH2B	1.41758943358204e-21	0.13673842831334	0.451	0.323	3.04356451390065e-17
PNMA1	1.51866340735484e-21	-0.209216479819542	0.679	0.739	3.26057033559083e-17
NPM1	1.63227756625669e-21	0.148284958570973	0.994	0.99	3.50449993475311e-17
CENPH	1.91076073476507e-21	0.195409634162452	0.615	0.505	4.10240329754062e-17
RPL37	1.98251814960847e-21	0.128353889564287	0.999	0.997	4.25646646720938e-17
RPL11	2.37478256679076e-21	0.113114269006825	0.998	0.998	5.09865817089977e-17
DBN1	2.4989423740337e-21	-0.172434154399467	0.837	0.875	5.36522927705035e-17
NKTR	2.95265449473356e-21	0.174732624922159	0.881	0.824	6.33934920019295e-17
NOVA1	3.92899414071132e-21	-0.237848682302045	0.815	0.842	8.4355504201072e-17
RUFY3	4.81007600554159e-21	-0.23235319862071	0.788	0.824	1.03272331838978e-16
RPSA	5.28555466181096e-21	0.136072677075329	0.997	0.996	1.13480858589081e-16
PSAT1	5.41694484470254e-21	0.243665892815781	0.715	0.603	1.16301805815763e-16
IMPA2	5.46742153548869e-21	0.149152118129077	0.451	0.33	1.17385540366942e-16
CCNB2	8.11852719195195e-21	0.251824407739548	0.538	0.415	1.74304778811208e-16
EIF3A	1.0609507347664e-20	0.176496224782264	0.931	0.891	2.27786122754345e-16
RRM2	1.84851851692966e-20	0.202102054252008	0.455	0.335	3.96876925584798e-16
UBE2C	1.87938093529882e-20	0.284817645262193	0.477	0.355	4.03503086808657e-16
ATAD5	2.31240915267711e-20	0.198217516868992	0.518	0.401	4.96474245079775e-16
GPM6A	2.70875238288104e-20	-0.319233365389158	0.415	0.504	5.8156913660456e-16
DYNLL1	2.74219603247559e-20	-0.18538422119493	0.984	0.99	5.88749488172508e-16
SFRP1	3.03762997943965e-20	0.173812010447936	0.531	0.402	6.52179156585693e-16
RPS12	3.07224765108951e-20	0.123872443627513	0.999	0.997	6.59611570688918e-16
ATP5MD	3.28681977849492e-20	-0.16375288523441	0.934	0.935	7.05680206442859e-16
ZFAS1	3.82212312007075e-20	0.162115032258293	0.976	0.961	8.20609833879191e-16
CCNG1	3.98476158373367e-20	0.164250121757294	0.861	0.783	8.55528312027619e-16
AGPAT2	4.41069352830528e-20	0.111741776379389	0.317	0.205	9.46975900527144e-16
CREG1	5.4186670092631e-20	0.106671644797214	0.276	0.172	1.16338780688879e-15
CLSPN	6.16786743065673e-20	0.230489045738826	0.573	0.452	1.324241137362e-15
MT-CO3	9.47376630491405e-20	-0.169652325980276	0.984	0.99	2.03401762566505e-15
MT-ND4L	1.26604574812849e-19	-0.200838147290556	0.75	0.797	2.71820022123187e-15
RPL39	1.39137989219607e-19	0.12722241491302	0.998	0.996	2.98729262854495e-15
MAP2	1.43715447548355e-19	-0.287016334904729	0.83	0.855	3.08557065886318e-15
EEF1D	1.46264433392561e-19	0.164733124404636	0.954	0.932	3.14029738493829e-15
FBLN1	1.71438721961109e-19	0.176092310028367	0.955	0.936	3.68078936050501e-15
C19orf48	1.77041676459407e-19	0.160589791808765	0.595	0.474	3.80108479358346e-15
RPS25	1.93535543594062e-19	0.129662085005687	0.996	0.995	4.1552081209645e-15
LINC01833	1.99270924498974e-19	-0.204225736150534	0.764	0.781	4.27834674899297e-15
ASPM	2.54402083653304e-19	0.294863945214312	0.466	0.35	5.46201273603643e-15
CEP57	2.93971557931625e-19	0.16432317717638	0.749	0.655	6.31156934879198e-15
CYBA	3.66387957269643e-19	0.152707854822561	0.554	0.432	7.86634944257924e-15
RPS13	4.63758708309737e-19	0.113334978854041	0.997	0.995	9.95689946741006e-15
EIF5	4.69195060272592e-19	0.133044818271074	0.969	0.954	0.0000000000000100736179440525
SEMA6A	4.69265484281812e-19	-0.193976154699179	0.638	0.707	0.0000000000000100751299475305
UBTF	5.02318907202537e-19	-0.18659219194619	0.559	0.635	0.0000000000000107847869376385
PAK3	5.94948620579031e-19	-0.234603207724075	0.569	0.641	0.0000000000000127735468838318
RPL22	6.41161150990143e-19	0.131742307848965	0.996	0.993	0.0000000000000137657299117584
RPL36A	6.5462194655841e-19	0.142192198068229	0.979	0.961	0.0000000000000140547331926091
NUSAP1	6.57796801610357e-19	0.242353741877931	0.545	0.418	0.0000000000000141228973305744
TMEM132A	7.98502302288092e-19	-0.224648037618708	0.645	0.709	0.0000000000000171438444301253
SEC11A	8.33246555332104e-19	0.143495163668201	0.967	0.947	0.0000000000000178898035429803
HEBP1	1.08825575444355e-18	0.14731950392853	0.554	0.441	0.0000000000000233648510479031
PMAIP1	1.26135442319288e-18	0.167994929891208	0.394	0.289	0.0000000000000270812794659511
APC	1.63347278461576e-18	-0.215366446041163	0.626	0.693	0.0000000000000350706606857003
RHOC	2.7663335073148e-18	0.142795882199243	0.548	0.427	0.0000000000000593931804020487
TUBA1B	2.88337075045876e-18	0.209649907344534	0.991	0.986	0.0000000000000619059700123495
RPS21	3.14147842973471e-18	0.122213239247933	0.995	0.991	0.0000000000000674475418864042
CD24	3.40080874024518e-18	-0.241803472343765	0.925	0.935	0.000000000000073015363653064
EIF3F	3.51626302879299e-18	0.134721918784334	0.96	0.933	0.0000000000000754941672281855
ATAD2	3.74930589344064e-18	0.162292176743622	0.474	0.356	0.0000000000000804975975321706
RAD51AP1	3.78226399069858e-18	0.170661705046683	0.449	0.334	0.0000000000000812052078802985
DSG2	3.81829215225266e-18	0.118956909266904	0.328	0.226	0.0000000000000819787325088647
UBC	4.19848040038738e-18	-0.200946306343939	0.978	0.98	0.000000000000090141374196317
MT-ND1	5.17206355676486e-18	-0.149676417393432	0.977	0.983	0.000000000000111044204563742
SLC3A2	5.22582702545216e-18	0.233009586459519	0.609	0.515	0.000000000000112198506236458
REC8	5.42699431351088e-18	0.124760828185448	0.358	0.25	0.000000000000116517567911079
CKS1B	7.51134557567152e-18	0.210250154819499	0.7	0.604	0.000000000000161268589509668
TOP2A	9.55814177214387e-18	0.308012065408367	0.567	0.464	0.000000000000205213303847929
HIST1H1D	9.67346002249195e-18	0.116122324348471	0.279	0.182	0.000000000000207689186682902
RPS27A	1.03197580982297e-17	0.115640438814418	0.996	0.997	0.000000000000221565206368992
BCL2L12	1.0416863450786e-17	0.123568856249156	0.398	0.288	0.000000000000223650058288374
MMS22L	1.06831173009672e-17	0.163839361219222	0.409	0.302	0.000000000000229366528451765
TMEM256	1.1214758382648e-17	0.156182729310672	0.773	0.67	0.000000000000240780862475453
RPL35	1.32265679586765e-17	0.114337096340854	0.996	0.995	0.000000000000283974414072785
TMEM123	1.69944254146093e-17	0.169264616365676	0.82	0.717	0.000000000000364870313651661
CA14	2.26702797134596e-17	0.112738611239858	0.307	0.21	0.000000000000486730905447978
COL5A2	2.5703335468724e-17	0.135990360970596	0.539	0.422	0.000000000000551850612513505
CSRNP3	3.00621563356996e-17	-0.256763296330972	0.391	0.473	0.00000000000064543449652747
ELOB	4.32020635364494e-17	-0.137501844802953	0.978	0.976	0.000000000000927548304127569
KIF14	4.55590963612802e-17	0.156777386127574	0.281	0.189	0.000000000000978153798876685
BEX3	5.12528932017293e-17	-0.125129001789015	0.98	0.983	0.00000000000110039961704113
COL11A1	6.06980266667556e-17	0.140423675003175	0.477	0.366	0.00000000000130318663253524
SLC29A1	7.49162401597305e-17	0.105999264636305	0.307	0.21	0.00000000000160845167622941
RPL30	8.00828798722595e-17	0.104723586509619	0.998	0.996	0.00000000000171937943085741
GSTO1	8.40743566029962e-17	0.138134637095213	0.708	0.607	0.00000000000180507643626633
XPR1	1.15744006498586e-16	-0.200284931914988	0.474	0.547	0.00000000000248502381952465
IFI6	1.22298843556462e-16	0.127960277711466	0.394	0.289	0.00000000000262575617115723
AC100810.1	1.31725612645175e-16	0.10084116576441	0.3	0.202	0.00000000000282814890349191
H1F0	1.53258614407916e-16	0.176717921913686	0.382	0.282	0.00000000000329046245133795
MAD2L1	1.54786980776563e-16	0.185077165013167	0.579	0.46	0.0000000000033232764772728
KIF20B	1.65594735171452e-16	0.202377022990889	0.469	0.363	0.00000000000355531896413108
SMC4	1.89898273862761e-16	0.187896335357134	0.72	0.606	0.00000000000407711593983348
COX7B	1.91680299855915e-16	-0.14472565554704	0.927	0.938	0.0000000000041153760379065
UQCRQ	1.9667383820647e-16	-0.156109181199387	0.875	0.895	0.00000000000422258730629292
FEZF1-AS1	2.13759706553021e-16	0.184262139472793	0.624	0.52	0.00000000000458942089969335
BLVRB	2.95758941284533e-16	0.100780161020121	0.258	0.169	0.00000000000634994446937893
CHEK1	3.29625082516439e-16	0.142300398426691	0.574	0.463	0.00000000000707705052162795
APP	3.92032820898297e-16	-0.166349819316419	0.852	0.892	0.00000000000841694466468645
PSIP1	4.06819561003299e-16	0.142202788346206	0.957	0.937	0.00000000000873441597474083
UBE2E3	4.57093392767867e-16	-0.157014692278912	0.932	0.934	0.0000000000098137951427261
NME4	4.64386996749499e-16	0.151259554730675	0.848	0.788	0.00000000000997038882021174
BLMH	4.76321065396859e-16	0.137580621909145	0.532	0.428	0.0000000000102266132740706
SRGAP3	5.15472603815708e-16	-0.185184901744802	0.602	0.663	0.0000000000110671968039233
SERP2	5.73952772216726e-16	-0.152321487012852	0.274	0.359	0.0000000000123227660194931
ELAVL3	6.43085590919295e-16	-0.261706886954666	0.402	0.494	0.0000000000138070476370373
LOXL1	6.64455162869418e-16	0.116222303504689	0.408	0.299	0.0000000000142658523468064
EXOSC8	7.13049430016586e-16	0.170886815450249	0.677	0.589	0.0000000000153091712624561
INA	7.899553389439e-16	-0.505837147975129	0.322	0.405	0.0000000000169603411271255
PET100	8.36388830145985e-16	-0.153035675548266	0.772	0.797	0.0000000000179572681832343
CDCA4	1.05525718121261e-15	0.127480685731033	0.401	0.298	0.0000000000226563716806347
MCM7	1.0848443324716e-15	0.144436431387595	0.767	0.676	0.0000000000232916078181653
UBE2T	1.11863774067393e-15	0.182560517270109	0.609	0.504	0.0000000000240171522922693
PRIM1	1.1699683196596e-15	0.141362482530717	0.476	0.374	0.0000000000251192198230916
ZIC2	1.57465443765321e-15	-0.220684644839723	0.347	0.431	0.0000000000338078307764143
IPO5	2.2067513701971e-15	0.142007475487446	0.809	0.737	0.0000000000473789519181317
SRP9	2.51099669957285e-15	-0.109527678191647	0.985	0.988	0.000000000053911099139829
TACC2	2.80599374090801e-15	-0.171017648125368	0.364	0.448	0.0000000000602446856172951
CDCA2	3.22532698407219e-15	0.139677123169704	0.272	0.185	0.0000000000692477703480299
GTF2I	3.28525475113294e-15	-0.128412011939001	0.967	0.969	0.0000000000705344195068243
NUDCD2	3.37588400589792e-15	0.153734159298604	0.719	0.623	0.0000000000724802296066284
BTG3	3.90332394753957e-15	0.134577732591825	0.539	0.43	0.0000000000838043651536746
NCAPD2	4.3227377514106e-15	0.142016419357486	0.398	0.302	0.0000000000928091795227855
GNPDA1	4.63074621506629e-15	0.130806843496876	0.625	0.524	0.0000000000994221212374733
KDELR1	4.63324937681354e-15	0.131943575699727	0.939	0.909	0.0000000000994758641201868
HMMR	4.72503879390415e-15	0.174792800116343	0.426	0.325	0.000000000101446582905122
CAST	5.52643958872455e-15	0.109660458654502	0.445	0.34	0.000000000118652657969916
PLPPR3	5.58085695735905e-15	-0.217807427447511	0.646	0.694	0.000000000119820998874499
ATXN7L3B	5.67995155806731e-15	-0.154280611504869	0.802	0.831	0.000000000121948559951705
C21orf58	5.72835328218618e-15	0.150328336245719	0.509	0.403	0.000000000122987744968537
LTBP4	5.79936461765068e-15	0.131059099067423	0.463	0.362	0.00000000012451235834096
ZNF581	5.85147310897664e-15	0.102863951614874	0.295	0.206	0.000000000125631127649728
KIF23	5.9622788550515e-15	0.136495868638929	0.338	0.242	0.000000000128010127017956
NME3	7.41995614481554e-15	0.104228454790508	0.451	0.336	0.00000000015930645842919
ARID5B	7.92983592684108e-15	0.105296613109443	0.355	0.256	0.000000000170253577349278
DDR1	8.35347692394242e-15	-0.164503517635172	0.729	0.763	0.000000000179349149557044
DDX17	9.94294542379155e-15	-0.134573935751364	0.957	0.96	0.000000000213475038248805
ALPL	0.0000000000000103918711773384	0.105251719476327	0.37	0.272	0.000000000223113474177455
LMO4	0.0000000000000104580887877181	0.142888673440177	0.776	0.686	0.000000000224535166272307
FABP7	0.0000000000000105835740966384	-0.344450642693482	0.787	0.759	0.000000000227229335854827
DEK	0.000000000000010742210082054	0.161915804001418	0.935	0.911	0.0000000002306352504617
INSM1	0.0000000000000124687828192108	-0.401446877013961	0.239	0.321	0.000000000267704767128457
PTPRG	0.000000000000014032866290041	-0.216321038868132	0.591	0.633	0.00000000030128563924718
H2AFV	0.0000000000000145328412766677	0.138577703230944	0.926	0.903	0.000000000312020102210055
HILPDA	0.000000000000015144679575781	0.129835478362071	0.59	0.492	0.000000000325156270492018
VRK1	0.0000000000000153538547460871	0.116254209316738	0.477	0.375	0.000000000329647261398491
TMEM38B	0.0000000000000153727418506417	0.192715347571349	0.574	0.472	0.000000000330052767533278
BTG1	0.0000000000000158842531608257	0.156947433938874	0.864	0.806	0.000000000341034915362929
TKT	0.0000000000000230499554269219	0.144864066505652	0.923	0.898	0.000000000494882543016014
RPA3	0.0000000000000234803627674661	0.152441546414388	0.709	0.632	0.000000000504123388617498
GAMT	0.0000000000000240858210280832	0.13246012047101	0.561	0.462	0.000000000517122577472945
NDUFB1	0.000000000000025835050448704	-0.163354591099513	0.804	0.833	0.000000000554678533133674
RPL27	0.0000000000000263384758012669	0.106725502483714	0.996	0.993	0.000000000565487075453201
RMI2	0.0000000000000268695951754869	0.109048536374952	0.425	0.319	0.000000000576890208417704
EIF3L	0.0000000000000273141346171258	0.120388747620659	0.956	0.928	0.00000000058643447022969
DLGAP5	0.0000000000000346370416634767	0.138447309098717	0.411	0.305	0.000000000743657284514846
HDAC1	0.0000000000000355352480811096	0.112945519851658	0.522	0.414	0.000000000762941776301424
CENPV	0.0000000000000367066962642892	0.134347134973716	0.949	0.937	0.000000000788092768794289
MND1	0.0000000000000367496489088934	0.110198024592351	0.393	0.295	0.00000000078901496207394
KLHDC8B	0.000000000000038567607144885	-0.159356146501128	0.595	0.65	0.00000000082804652540068
SYP	0.0000000000000393413329911643	-0.164118670175595	0.205	0.284	0.000000000844658419320297
NSG1	0.0000000000000407249209299175	-0.313064142491148	0.486	0.54	0.000000000874364052365329
EID1	0.0000000000000458227395635566	-0.103817810684812	0.989	0.99	0.000000000983814218429561
NAV3	0.000000000000049198780716579	-0.145238859315668	0.24	0.323	0.00000000105629782198495
BTBD17	0.0000000000000500882416824816	-0.193953858799419	0.52	0.582	0.00000000107539454892288
BIRC5	0.0000000000000515175527375359	0.141556092172036	0.572	0.455	0.0000000011060818572749
FXR1	0.0000000000000542015429955448	0.139322098300096	0.877	0.824	0.00000000116370712811435
BBX	0.0000000000000585144341204789	0.148316464707578	0.7	0.61	0.00000000125630490056668
ALDH7A1	0.0000000000000613517516322987	0.151260591987489	0.783	0.705	0.00000000131722210754545
AHCY	0.0000000000000615010022560251	0.118798942477759	0.65	0.548	0.00000000132042651843686
ATP6V0B	0.0000000000000687372712407826	-0.173429313867061	0.812	0.829	0.0000000014757892135396
MAGEF1	0.0000000000000707295363476886	-0.147757153410843	0.82	0.843	0.00000000151856314538487
RTN4	0.000000000000074477059394885	-0.182613123039275	0.972	0.965	0.00000000159902246520818
EIF3M	0.0000000000000869592080487097	0.142991580238953	0.891	0.837	0.0000000018670141968058
UBL5	0.0000000000000975836386393224	-0.106605054589227	0.977	0.973	0.00000000209512072158625
BZW1	0.00000000000010261551038758	-0.141094054948731	0.897	0.906	0.00000000220315500802135
CNN2	0.00000000000010268969586226	0.126982066313563	0.498	0.397	0.00000000220474777016273
CENPE	0.000000000000110700158107634	0.188157743453302	0.414	0.315	0.00000000237673239457091
SOX4	0.00000000000011517071792739	-0.231495314870485	0.967	0.966	0.00000000247271531390106
BEX4	0.000000000000120608947568668	-0.160734915975267	0.868	0.88	0.0000000025894741042993
CCNA2	0.000000000000120905289021146	0.167694310553603	0.382	0.289	0.000000002595836555284
TPX2	0.000000000000127413307650131	0.18610593500844	0.468	0.368	0.00000000273556371524831
CTXN1	0.000000000000138310324228422	-0.146619741008267	0.613	0.662	0.00000000296952266118422
SVIP	0.000000000000153305483642427	0.134571470985082	0.498	0.398	0.00000000329146873380291
NDC80	0.000000000000156767403741125	0.145898054183203	0.384	0.285	0.00000000336579615832196
ANXA5	0.000000000000159573010021968	0.111593092749186	0.895	0.817	0.00000000342603252517166
WDR54	0.000000000000179857143132679	0.146722819877351	0.738	0.661	0.00000000386153286305861
GPI	0.00000000000019010012085488	0.128677316121674	0.595	0.499	0.00000000408144959475428
PIMREG	0.000000000000225899623329444	0.135136922533433	0.392	0.296	0.00000000485006491288317
ISLR2	0.00000000000023913266716665	-0.178122391335464	0.242	0.316	0.00000000513417836406797
ATP5MF	0.000000000000248412933277376	-0.137141341207461	0.913	0.921	0.00000000533342567746526
DEPDC1	0.000000000000253479474446143	0.111230578140877	0.26	0.179	0.00000000544220431635869
ANP32E	0.000000000000272102238280735	0.140763675200197	0.85	0.792	0.00000000584203505588739
MLLT1	0.000000000000278600023322831	-0.170804611444724	0.453	0.514	0.00000000598154250074118
CDK1	0.000000000000292308348542244	0.156386479992766	0.432	0.334	0.00000000627586024320199
CCNB1	0.000000000000301029644055071	0.212650313299027	0.478	0.383	0.00000000646310645786238
HNRNPK	0.000000000000302154570413068	-0.108409498280144	0.995	0.99	0.00000000648725862676857
RAB2A	0.000000000000336613748607745	-0.178706892057147	0.786	0.807	0.00000000722709718260828
RCN1	0.00000000000034326430047977	0.130307501729857	0.817	0.751	0.00000000736988453130066
KLC1	0.000000000000375031544764425	-0.244088674172354	0.622	0.665	0.00000000805192726609222
GTSE1	0.00000000000038765487760196	0.143761164095719	0.388	0.294	0.00000000832295022211409
TOP2B	0.000000000000404467235686799	-0.150028013985394	0.826	0.857	0.00000000868391155019556
PNRC1	0.000000000000414638280809792	0.12549910399326	0.7	0.608	0.00000000890228388898624
PKIA	0.000000000000452136965569787	-0.200128945869394	0.579	0.628	0.00000000970738065078332
YWHAQ	0.000000000000460116432815777	-0.13094669600873	0.98	0.981	0.00000000987869981255474
MARCH6	0.000000000000505611701799376	-0.173770684012331	0.816	0.831	0.0000000108554832376326
FBL	0.000000000000543966016646871	0.130178420932932	0.709	0.628	0.0000000116789503774083
DPYSL2	0.000000000000557484459759587	-0.168274367037905	0.898	0.909	0.0000000119691913510383
MZT2A	0.00000000000057815013389741	0.119673341743573	0.844	0.785	0.0000000124128833747774
PPP1CC	0.00000000000077109535049245	0.12382347306367	0.904	0.866	0.0000000165554171750729
RHOBTB3	0.000000000000799948831621006	0.117935317127482	0.579	0.473	0.000000017174901414903
NCOA5	0.000000000000825661112955691	-0.121392942821905	0.219	0.29	0.0000000177269440951587
PTMS	0.00000000000085019061021991	-0.166905306259647	0.996	0.996	0.0000000182535924014215
DBF4	0.000000000000862597588748727	0.143562716384301	0.515	0.425	0.0000000185199702304352
IKBIP	0.000000000000985987908207614	0.101978666443434	0.42	0.324	0.0000000211691603892175
ONECUT2	0.00000000000100041080556428	-0.37987564768868	0.234	0.305	0.0000000214788199954652
SESN3	0.00000000000100259933193207	0.139877446562878	0.506	0.412	0.0000000215258076565816
RPL22L1	0.00000000000101726406678737	0.123997484728151	0.655	0.56	0.0000000218406595139248
GNAI2	0.00000000000110525714148264	0.101891960109453	0.976	0.967	0.0000000237298708276322
CENPK	0.00000000000111143543304354	0.127390936316194	0.484	0.384	0.0000000238625187474448
SNX5	0.00000000000114460395281931	0.111591992546481	0.463	0.368	0.0000000245746468670307
MGME1	0.00000000000116120223393884	0.108575675796903	0.49	0.391	0.0000000249310119626669
PAICS	0.00000000000121580117170706	0.141586669687027	0.813	0.753	0.0000000261032511565505
KIDINS220	0.00000000000121698927556831	-0.231292480843813	0.688	0.714	0.0000000261287597464516
SEC61B	0.00000000000127449569427703	-0.120969606434757	0.943	0.945	0.0000000273634225561279
MPPED2	0.0000000000012919842568203	-0.173317024109742	0.532	0.582	0.0000000277389019939318
SPRY1	0.00000000000140071034042085	-0.216215505701692	0.702	0.736	0.0000000300732510088356
CIT	0.00000000000141092410262596	0.102173130309352	0.308	0.226	0.0000000302925404833793
HIST1H4C	0.00000000000141618910128206	0.280730722955894	0.796	0.722	0.0000000304055800045259
DCT	0.0000000000016071643901393	-0.204992702809603	0.189	0.258	0.0000000345058194562909
ANXA6	0.00000000000168149659785071	0.102939557681002	0.397	0.305	0.0000000361017319558548
DHX9	0.00000000000169592107607398	-0.141980732635985	0.784	0.807	0.0000000364114255033083
KIF11	0.00000000000169802950589818	0.121546479020179	0.423	0.326	0.0000000364566934916339
ISYNA1	0.00000000000169979503755398	0.12756805728121	0.748	0.673	0.000000036494599456284
COL9A1	0.00000000000171538997351222	0.128149407718898	0.475	0.38	0.0000000368294227313074
GTF3C6	0.00000000000172244225980662	-0.157159002536259	0.829	0.843	0.0000000369808353180481
SINHCAF	0.00000000000190909633039757	0.122876150833598	0.907	0.863	0.0000000409882982136358
RPS24	0.00000000000206553895681463	0.101705211577563	0.999	0.997	0.0000000443471214028102
AC092958.1	0.0000000000021978854506519	-0.209338197027309	0.526	0.571	0.0000000471886006254962
KIF2C	0.00000000000259041723574451	0.117220438915352	0.339	0.252	0.0000000556162580514346
H2AFX	0.00000000000287249735921189	0.151192147588091	0.647	0.552	0.0000000616725183022792
RBMX	0.00000000000308370537212463	0.114205053556761	0.973	0.962	0.0000000662071543395157
DDAH2	0.0000000000030961442906818	-0.134948186485085	0.942	0.955	0.0000000664742179209383
TCF7L2	0.00000000000325853283423499	0.153776551988134	0.606	0.516	0.0000000699606999510252
NUF2	0.00000000000336473964111114	0.139815353016264	0.404	0.309	0.0000000722409600946561
SGO1	0.00000000000362846567051756	0.111502881643149	0.393	0.299	0.0000000779031579460121
MXD3	0.00000000000377617746597587	0.129582862792622	0.315	0.233	0.0000000810745301945019
MKI67	0.00000000000390569074511598	0.177449054402108	0.519	0.415	0.00000008385518029764
DYNLRB1	0.00000000000405619747329934	-0.13643094101748	0.882	0.892	0.0000000870865597517369
PPAT	0.00000000000408769950117243	0.114172916106575	0.538	0.441	0.000000087762908290172
GPX8	0.00000000000422252173458188	0.109244302483771	0.433	0.337	0.0000000906575416414729
FAM20C	0.00000000000458349539134787	-0.129797724511649	0.24	0.308	0.0000000984076460522388
FANCI	0.00000000000478426009453902	0.124121662221015	0.411	0.323	0.000000102718064229753
GABRB3	0.00000000000494940829034477	-0.152667145973529	0.307	0.379	0.000000106263795993702
MCM3	0.00000000000539647031363748	0.117780213417729	0.616	0.507	0.000000115862217633797
TMEM106C	0.00000000000599930520957423	0.138895725381732	0.574	0.493	0.000000128805082849559
CLGN	0.00000000000624554443373069	0.106866794357813	0.537	0.434	0.000000134091838992198
NLRP1	0.00000000000627676034715497	-0.218049538269138	0.776	0.794	0.000000134762044653417
SSR3	0.00000000000630867381524893	0.120943741938784	0.736	0.66	0.000000135447226813395
CKAP2	0.00000000000723942127544166	0.141422814897127	0.579	0.494	0.000000155430374783732
KNL1	0.00000000000832420400171463	0.117191841944345	0.352	0.266	0.000000178720659916813
PTOV1	0.00000000000838022790091063	-0.140965615825195	0.827	0.847	0.000000179923493032551
ST8SIA4	0.00000000000998195498738747	-0.15937963146902	0.298	0.363	0.000000214312573579209
MFGE8	0.0000000000100054589482634	0.101466383304537	0.369	0.279	0.000000214817203619214
ARF4	0.0000000000103795518217627	-0.13008390937697	0.82	0.844	0.000000222848977613245
WASF2	0.0000000000106106305939578	0.121159915682708	0.656	0.565	0.000000227810238852274
TYMS	0.0000000000115894092096971	0.13312337009742	0.672	0.58	0.000000248824615732198
FBXO5	0.000000000011791756748591	0.118509947908519	0.44	0.348	0.000000253169017392249
GPT2	0.0000000000117983045297107	0.120202448296006	0.385	0.3	0.000000253309598252889
RFC5	0.0000000000124125193258672	0.110047028515852	0.423	0.336	0.000000266496789926369
SOX2	0.000000000013172939859879	0.141659492643192	0.931	0.887	0.000000282823018791602
ABAT	0.0000000000138404325521813	-0.171857744100097	0.578	0.615	0.000000297154086895332
NCAPG	0.0000000000139217014406389	0.115933436000097	0.393	0.304	0.000000298898929930517
RHNO1	0.0000000000141693341872935	0.129535947070451	0.528	0.443	0.000000304215605001191
MTRNR2L12	0.0000000000146457558307881	-0.155324123232405	0.903	0.913	0.000000314444377687021
MRPL20	0.0000000000146548790286422	-0.133463203960552	0.813	0.829	0.000000314640252744948
UQCRH	0.0000000000147203428345721	0.105360774305239	0.984	0.969	0.000000316045760658264
AHCYL1	0.0000000000155367624807951	0.115663042644643	0.752	0.676	0.00000033357429046267
GRB2	0.0000000000155945027265489	-0.168442441521865	0.623	0.656	0.000000334813973539005
RAN	0.0000000000160235085674139	0.103729263383761	0.991	0.984	0.000000344024728942375
YWHAZ	0.0000000000163429844572147	-0.123798955411198	0.948	0.951	0.000000350883876296399
TK1	0.0000000000195268352466969	0.111641826109041	0.386	0.299	0.000000419241152746583
FNBP1L	0.0000000000217092584426055	-0.186582811875106	0.79	0.799	0.000000466097778762741
NDUFAB1	0.0000000000217554800717916	-0.116610407093227	0.899	0.902	0.000000467090157141365
HELLS	0.0000000000223600689632679	0.143281543037049	0.727	0.644	0.000000480070680641362
HNRNPH2	0.0000000000224472501964105	-0.134388451694572	0.611	0.654	0.000000481942461716933
FUS	0.0000000000242777202639084	-0.13460108127084	0.941	0.951	0.000000521242654066114
ATP5ME	0.0000000000260124072596036	-0.126940174165478	0.852	0.86	0.000000558486383863689
TMEM107	0.0000000000278480264794371	0.106168812910734	0.526	0.434	0.000000597897128513515
PLK1	0.0000000000278648869811861	0.148422471132451	0.279	0.204	0.000000598259123486066
CMC2	0.0000000000290941838462909	0.102263497918808	0.594	0.5	0.000000624652127179865
RBBP8	0.0000000000301123881710089	0.103669103051901	0.32	0.24	0.00000064651297403156
RAB30	0.0000000000308301054573919	-0.134190986463895	0.198	0.264	0.000000661922364170204
COX6C	0.000000000031096576078868	-0.10722626517902	0.974	0.976	0.000000667643488413295
HSPA5	0.0000000000340802929160553	-0.171891258779928	0.794	0.817	0.000000731703888907707
TLN1	0.0000000000342819847053311	0.105158665906262	0.425	0.339	0.000000736034211623459
BRCA1	0.0000000000345135410223418	0.11409570818667	0.424	0.335	0.000000741005725749678
PFN1	0.0000000000383401740059035	0.117676347387646	0.929	0.898	0.000000823163535906749
OLFM1	0.0000000000389403083460338	-0.171765852987557	0.312	0.378	0.000000836048420189346
PARP1	0.0000000000398495859507602	0.123877605281285	0.914	0.88	0.000000855570610362822
MPST	0.0000000000401647783972326	0.117854178769744	0.745	0.668	0.000000862337792188585
OSBPL1A	0.0000000000432072886161777	0.110093108712377	0.554	0.461	0.000000927660486589336
AC233296.1	0.0000000000452164050072384	-0.115140297701306	0.203	0.27	0.000000970796215505409
CDCA8	0.0000000000498921277036322	0.106271198992571	0.341	0.256	0.00000107118398179698
FAM210B	0.0000000000531170967456531	0.125534209704649	0.603	0.519	0.00000114042406712917
TAF1D	0.0000000000541354625911346	0.116209685371944	0.663	0.569	0.00000116228838183166
RBPMS	0.0000000000572260100150303	0.104434663397678	0.426	0.335	0.0000012286424350227
FAM89B	0.0000000000587111905654787	-0.149346227251816	0.734	0.757	0.00000126052926144083
BUB1B	0.0000000000599388036145346	0.115932492994559	0.355	0.273	0.00000128688611360406
ARID4A	0.0000000000608444884456822	-0.162754618664873	0.694	0.712	0.0000013063311669288
CKS2	0.000000000075728652139052	0.139275194799558	0.689	0.605	0.00000162589416142545
FABP5	0.0000000000795466781953144	0.118582804983017	0.795	0.718	0.0000017078671808534
IVNS1ABP	0.0000000000827912667471781	0.14283729814527	0.621	0.533	0.00000177752849706191
USP44	0.0000000000841164931586734	-0.149093210985738	0.354	0.417	0.00000180598110811672
KIF15	0.0000000000863127019511409	0.115763129009212	0.41	0.322	0.00000185313371089099
AURKA	0.000000000103011241614508	0.154992933265443	0.281	0.209	0.00000221165135746348
GMNN	0.000000000105141756890937	0.117318434675134	0.583	0.49	0.00000225739352044841
MLLT11	0.000000000125971954538257	-0.356192296615196	0.889	0.89	0.00000270461786393637
KLHDC8A	0.000000000136702680796384	-0.228229371077425	0.5	0.557	0.00000293500655669836
CRMP1	0.000000000142808815980496	-0.181846783181252	0.911	0.91	0.00000306610527910126
RRM1	0.000000000144348617569363	0.121559682010258	0.666	0.59	0.00000309916481921423
XRCC2	0.000000000146461833624608	0.106635610099588	0.359	0.278	0.00000314453556792034
SMOC1	0.000000000147648166592674	-0.158206854976339	0.281	0.351	0.0000031700061367447
SRSF6	0.000000000152596915824587	-0.127197634602121	0.735	0.769	0.00000327625578275388
SNHG7	0.000000000152638302467063	0.12871321822297	0.796	0.734	0.00000327714435396785
AKR1B1	0.000000000153391547864544	0.115253724652773	0.771	0.721	0.00000329331653265176
HMGN5	0.000000000162362097897632	0.107381688818781	0.582	0.492	0.00000348591424186215
GINS2	0.000000000163715240634462	0.103172686264785	0.625	0.523	0.00000351496621642191
CNTRL	0.000000000166801524401064	0.139588131341969	0.469	0.384	0.00000358122872889085
SLC25A37	0.000000000167574541283022	0.101792179221169	0.442	0.356	0.00000359782540134649
CDC20	0.000000000175165002944217	0.140486901397138	0.363	0.283	0.00000376079261321234
STMN2	0.000000000188225096004777	-0.501434605516396	0.282	0.349	0.00000404119281122256
MIS18A	0.00000000019570338420988	0.102071467471636	0.557	0.463	0.00000420175165898613
ZFAND6	0.000000000206867601463805	-0.13992220561903	0.826	0.836	0.0000044414474034279
NASP	0.000000000210411632544297	0.141957589819172	0.943	0.924	0.00000451753775072606
NDUFA12	0.000000000215882639663273	-0.117988332540176	0.824	0.842	0.00000463500027357046
ECI1	0.00000000022193981227407	0.1059186846819	0.744	0.685	0.00000476504776952427
AKAP12	0.000000000235451138069514	0.122512148504365	0.693	0.601	0.00000505513593435246
DTD1	0.000000000251190100975281	-0.133938602162755	0.75	0.776	0.00000539305146793928
ARHGAP11A	0.000000000252213027678474	0.1014929374999	0.262	0.195	0.00000541501370425683
EIF2S2	0.000000000268646783830931	0.142525259842017	0.847	0.795	0.00000576784644885009
NEK2	0.000000000270973159851519	0.102671701148287	0.291	0.217	0.0000058177937420121
HNRNPM	0.000000000271058057555943	-0.131931577100487	0.933	0.938	0.00000581961649572609
ATP6V0D1	0.000000000283788141131914	-0.119320987240025	0.457	0.512	0.00000609293139010219
DARS	0.000000000306237210758299	0.122974950862924	0.693	0.621	0.00000657491291498067
FKBP10	0.000000000325554184505935	0.110285156578484	0.568	0.478	0.00000698964834134242
HDAC3	0.000000000336311825451936	0.11671786190667	0.574	0.494	0.00000722061489245307
APC2	0.000000000353793382307004	-0.15643261569635	0.362	0.426	0.00000759594391813137
CKAP2L	0.000000000382568303690379	0.115219004918678	0.307	0.233	0.00000821374148023245
ZNF428	0.000000000412081271839059	-0.130657382557239	0.897	0.906	0.00000884738490638459
MIDN	0.000000000414249183463532	-0.146073103135675	0.791	0.808	0.00000889392996896202
CNIH4	0.000000000416684284966711	0.121493963877786	0.716	0.651	0.00000894621159823528
CSE1L	0.000000000467468808221838	0.111796243600327	0.564	0.478	0.0000100365553125229
CHAF1A	0.000000000475447754006783	0.100599972063287	0.462	0.373	0.0000102078632785256
COX7A2	0.000000000578025064079227	-0.110106614974089	0.964	0.964	0.000012410198125781
VPS28	0.000000000594857621416013	-0.121747052629652	0.838	0.835	0.0000127715931318018
LMAN1	0.00000000059740953387878	0.114028953210339	0.679	0.607	0.0000128263826923774
RTN3	0.000000000604550667506435	-0.126313736235719	0.955	0.957	0.0000129797028313632
DPM3	0.000000000623314344130981	0.116729303445686	0.537	0.455	0.0000133825589684922
POLR2H	0.00000000064059129320537	0.116392117817881	0.665	0.587	0.0000137534950651193
NRXN1	0.0000000006848986545828	-0.191669621393186	0.237	0.3	0.0000147047741138927
NDUFB2	0.000000000690836550737453	-0.121533817010163	0.883	0.899	0.0000148322607443331
MAGEH1	0.00000000071670306409903	-0.16121213315706	0.423	0.469	0.0000153876147862062
TAF7	0.000000000745196913886321	-0.117870569511494	0.862	0.877	0.0000159993777411393
IGDCC3	0.000000000747944012720095	0.165325629727003	0.717	0.646	0.0000160583579531004
DAD1	0.000000000789228438636733	-0.104950472527716	0.908	0.911	0.0000169447345775306
DNAAF4	0.000000000900344837662265	-0.121336159632829	0.342	0.404	0.0000193304036646088
SSU72	0.00000000095323517575731	-0.122158750544762	0.715	0.738	0.0000204659592235094
C3orf58	0.000000000997077419166915	-0.156561304866861	0.352	0.41	0.0000214072521895137
SRRT	0.00000000100559472983595	-0.12153042214512	0.496	0.551	0.0000215901188495779
MAPK6	0.00000000100804955028475	-0.124322213442861	0.569	0.61	0.0000216428238446135
DPYSL4	0.00000000104096477979296	-0.131227953271291	0.742	0.764	0.0000223495138221548
GNG2	0.00000000110830107805855	-0.138314515716071	0.389	0.443	0.0000237952241459171
CELF3	0.00000000116091884131484	-0.175179478430957	0.296	0.36	0.0000249249275230295
TERF2IP	0.00000000119456363442186	-0.240422293098036	0.783	0.791	0.0000256472812310374
SEC62	0.00000000123352945632507	-0.113039911415361	0.883	0.892	0.0000264838774272993
DHFR	0.00000000146065648559336	0.112217409069934	0.581	0.491	0.0000313602947456894
CPE	0.00000000168361001116442	-0.123689511015387	0.903	0.92	0.0000361471069397
ERP29	0.00000000174157909011292	0.108340804832196	0.861	0.824	0.0000373917030647245
PKIG	0.000000001745763878138	-0.136050428303894	0.606	0.638	0.0000374815504636229
HNRNPDL	0.00000000188721934886013	-0.104293775176933	0.984	0.983	0.000040518599420027
YARS	0.00000000191823527381284	0.136994713574416	0.402	0.333	0.0000411845113287618
PSME1	0.00000000231794790254765	0.107662339009232	0.582	0.503	0.0000497663414676981
PCNA	0.00000000236489400451674	0.105471470775705	0.669	0.588	0.0000507742742769744
GGH	0.00000000237344683592335	0.100991401578849	0.575	0.492	0.0000509579035672743
YWHAH	0.00000000239284783474945	-0.189947962098242	0.819	0.824	0.0000513744430120707
DNAJC7	0.00000000243269367562656	-0.113679973120364	0.779	0.802	0.0000522299332157022
DNAJB11	0.00000000269906202790703	-0.121469861640953	0.429	0.478	0.000057948861739164
NDUFA5	0.00000000274724185898338	-0.120607785314129	0.824	0.836	0.0000589832827123732
SNRPD2	0.00000000280403510154152	0.10303235893049	0.924	0.893	0.0000602026336300964
PEG10	0.00000000280908895977769	-0.265140897732013	0.919	0.913	0.0000603111399664269
SSBP2	0.00000000280976466320059	0.120609461963648	0.701	0.616	0.0000603256473189167
STMN4	0.00000000285306844740512	-0.327993847631562	0.225	0.287	0.0000612553795657879
TCF12	0.00000000286609972858924	-0.13195924507482	0.669	0.702	0.0000615351611728109
NDUFC2	0.00000000290305885223475	-0.10876554968974	0.921	0.925	0.00006232867355748
PSRC1	0.00000000293112616990153	0.104314811544847	0.325	0.253	0.0000629312788677858
KNSTRN	0.00000000296508943603957	0.142427205188241	0.392	0.319	0.0000636604701917696
MAPK10	0.00000000296569731413739	-0.139794213589105	0.634	0.677	0.0000636735213345297
KPNA2	0.00000000303524293789848	0.179595693358564	0.823	0.785	0.0000651666658766804
JPH4	0.00000000305660160009633	-0.153166615084682	0.303	0.358	0.0000656252363540681
MGST1	0.00000000329440278843162	0.125387187757472	0.818	0.747	0.0000707308278676269
CARS	0.0000000034391573075686	0.102105418617233	0.306	0.24	0.0000738387073934978
CDKN3	0.00000000362670701291763	0.152257297477823	0.413	0.339	0.0000778653995673414
ACAT2	0.00000000372180806035441	-0.183394436408349	0.809	0.821	0.0000799072190558091
PRDX4	0.00000000391399067476378	0.10444901261036	0.734	0.655	0.0000840333797871784
NDN	0.00000000454546354108077	-0.142027038452567	0.934	0.924	0.000097591102227004
INTU	0.00000000459523813212889	0.128487546995552	0.68	0.608	0.0000986597626968072
SMC2	0.00000000474158646137636	0.105965301239717	0.611	0.525	0.00010180186132575
TCERG1	0.00000000475092181699587	0.117567573327708	0.693	0.628	0.000102002291410901
HRAS	0.00000000504009088269714	-0.131183100918065	0.522	0.561	0.000108210751251508
ZFP36L1	0.00000000545371056533102	0.102421652896303	0.704	0.617	0.000117091165837657
GARS	0.00000000603228952499943	0.131968299244066	0.521	0.447	0.000129513256101738
CALM1	0.00000000702807386376114	-0.103081120029808	0.949	0.95	0.000150892745854952
NDFIP1	0.00000000903292403698177	-0.128499373339272	0.763	0.77	0.000193936879073999
MCM4	0.00000000974930968557143	0.100429223693836	0.486	0.404	0.000209317678949219
DCX	0.00000000994755803764789	-0.282809565238351	0.436	0.479	0.0002135740710683
BCL11A	0.0000000101508273489006	-0.141213541800839	0.452	0.5	0.000217938263180897
GNB1	0.000000013359034211376	-0.128093189125574	0.821	0.832	0.000286818464518244
CDK5RAP2	0.0000000149890963960279	0.102355766320607	0.544	0.465	0.00032181589962272
CDC40	0.000000016485592433092	0.108384327950587	0.545	0.462	0.000353945669538485
KTN1	0.000000017973003227673	0.107299503755303	0.9	0.879	0.000385880379298139
DDX3X	0.000000018036202601077	-0.114468165299165	0.764	0.785	0.000387237269845123
PALLD	0.0000000183269246335123	0.103328352261778	0.686	0.603	0.000393479071881509
MT-ATP8	0.0000000193950888030625	-0.1252735485203	0.597	0.632	0.000416412556601752
TAGLN3	0.0000000195924714822859	-0.252401782044156	0.472	0.515	0.000420650362724679
SH3BGRL3	0.0000000204995490030253	0.136029870277531	0.945	0.917	0.000440125317094953
SLC2A1	0.0000000235600337137273	0.129164751070769	0.51	0.436	0.000505833923833725
PTBP2	0.0000000237167142035431	-0.120418969250241	0.603	0.63	0.000509197853950071
CD200	0.0000000241817288587382	-0.164134162404647	0.427	0.471	0.00051918171859711
TMSB10	0.0000000243423236678576	-0.227036739237159	0.998	0.998	0.000522629689148903
ARL8A	0.0000000284679693404335	-0.129534385543345	0.341	0.392	0.000611207301739107
SPARCL1	0.0000000341746907887637	-0.210579050922108	0.327	0.371	0.000733730611234756
DCLK1	0.0000000388599848937853	-0.118100383622141	0.411	0.463	0.00083432387566957
SEZ6L2	0.0000000389812878915491	-0.148778213330716	0.228	0.284	0.000836928251031559
BCLAF1	0.0000000396267251325588	-0.113914714112576	0.825	0.849	0.000850785788596038
EIF4A3	0.0000000407472657119227	-0.127597583602193	0.779	0.799	0.00087484379483498
RASL10B	0.0000000409652137203361	-0.10655752515943	0.217	0.268	0.000879523138575617
KALRN	0.0000000414096279467181	-0.11004412592973	0.194	0.25	0.000889064712016038
NUDC	0.0000000418969854179928	-0.119341182239853	0.812	0.833	0.000899528276924306
CALU	0.0000000520866936718074	0.100025311602664	0.77	0.709	0.00111830131313371
SQLE	0.0000000550429730642495	-0.143467908727609	0.849	0.845	0.00118177263168944
TUBB2A	0.0000000563989505613597	-0.321577586157058	0.774	0.787	0.00121088546855239
PRDX5	0.0000000623233093035892	-0.10776688625861	0.953	0.949	0.00133808145074806
CERS6	0.0000000637826651598013	-0.120609257686461	0.4	0.45	0.00136941382098093
GDI1	0.0000000677144724188272	-0.123189245024376	0.593	0.625	0.00145382972283222
TUBB2B	0.0000000726590708357617	-0.222172826750098	0.997	0.997	0.0015599902508438
AES	0.0000000755529990041071	-0.164897578745121	0.857	0.854	0.00162212288861818
HDC	0.0000000815541946703953	-0.15509452654476	0.358	0.404	0.00175096855957339
ZBTB20	0.0000000881739805671073	-0.139953947338197	0.652	0.679	0.00189309536277579
TSPYL4	0.0000000887185617429575	-0.135281477233446	0.545	0.579	0.0019047875206213
ACAP3	0.0000000940598182715423	-0.107534723837535	0.225	0.278	0.00201946429829001
TTYH3	0.000000095423495350264	-0.11542076471751	0.422	0.467	0.00204874244517017
CCDC34	0.000000101571102337315	0.102247828954849	0.738	0.679	0.00218073156718216
SGO2	0.000000105515422960032	0.108518226720812	0.362	0.294	0.0022654161309519
BCAT1	0.000000106495131961633	0.109875677189909	0.576	0.505	0.00228645048321625
ARHGDIA	0.000000106863555529225	-0.112585121867684	0.506	0.547	0.00229436053721246
SSBP3	0.000000111288034419368	-0.129651190001143	0.768	0.783	0.00238935409898383
PODXL2	0.000000130202997931995	-0.130283538163101	0.563	0.589	0.00279545836559993
KRT10	0.000000131620171620864	-0.119177017453914	0.769	0.782	0.00282588508469996
ATP2B1	0.000000136570341056301	-0.120411189208622	0.791	0.808	0.00293216522247878
MTSS1	0.000000138861227622381	-0.117347721984415	0.217	0.265	0.00298135055705253
DCTN6	0.000000150458781089712	-0.125259578465436	0.509	0.548	0.00323035002999611
CRIP2	0.000000152006202507138	-0.174616025000049	0.662	0.678	0.00326357316782825
PRKACB	0.000000168318499305849	-0.224352062129455	0.358	0.398	0.00361379818009659
FIS1	0.000000182467905252508	-0.113258114433019	0.781	0.799	0.00391758592577135
PPP1R11	0.000000183851732903287	-0.112153470491106	0.481	0.516	0.00394729670543357
RAB11B	0.000000200644300889746	-0.12111836709204	0.584	0.606	0.00430783314010284
ACTB	0.000000202773394644824	-0.114570288631773	0.998	0.997	0.00435354478302438
NELFCD	0.0000002223355357804	-0.117112195124783	0.667	0.695	0.00477354395320518
NNAT	0.000000223592819032912	-0.139669899145167	0.986	0.988	0.00480053782463663
MAPK8IP1	0.000000265797982934021	-0.111284139307206	0.249	0.298	0.00570668269359342
RTN1	0.000000286021609515478	-0.375687915233886	0.433	0.471	0.0061408839562973
IDS	0.000000299836402798767	-0.148692787858406	0.422	0.458	0.00643748756808953
SCOC	0.0000003339725639096	-0.106593815904296	0.723	0.742	0.00717039094713911
NDUFB8	0.00000034941266436905	-0.109592814725247	0.9	0.905	0.00750188990400349
ID4	0.000000361380704250251	-0.182505135162423	0.878	0.884	0.00775884372025289
NSDHL	0.000000361526464785673	-0.109445071613746	0.281	0.326	0.00776197319894839
SCUBE1	0.000000392873429936503	-0.154527348457649	0.333	0.373	0.00843499254073672
LDOC1	0.000000396066068558867	-0.10529027327846	0.34	0.387	0.00850353849195888
VBP1	0.000000421569922369043	-0.101449520361342	0.804	0.819	0.00905110623326336
HCRT	0.000000423203953118616	-0.172820818036587	0.21	0.258	0.00908618887345668
MEAF6	0.000000456295034352356	-0.11799809212172	0.795	0.802	0.00979665438754509
ELAVL4	0.000000496083872790423	-0.201755266071025	0.312	0.366	0.0106509207488104
DMWD	0.000000599420527839043	-0.104297510558968	0.396	0.436	0.0128695587327043
IGLON5	0.000000615122837328516	-0.103487697300462	0.332	0.384	0.0132066873174432
GPR176	0.000000648759343987701	-0.117112829927829	0.323	0.372	0.0139288631154159
COMMD9	0.000000657527707035411	-0.107021964834011	0.423	0.465	0.0141171198700503
RND2	0.000000668066220560107	-0.137489199012347	0.56	0.584	0.0143433817554255
CALM3	0.000000689697539695064	-0.107031586751978	0.933	0.945	0.014807806177253
ZNF536	0.000000721395744037103	-0.137318249245276	0.307	0.351	0.0154883666244766
G3BP2	0.000000724214520815343	-0.101106530275663	0.813	0.812	0.0155488857619054
NRXN2	0.000000755428465233226	-0.106594713595094	0.27	0.315	0.0162190491485574
TM9SF3	0.000000798828734063484	-0.109073566798333	0.719	0.738	0.017150852920343
CDC42EP4	0.000000817990956721633	-0.106864283540248	0.49	0.527	0.0175622658408135
MSI1	0.000000834225859820072	-0.123262541729806	0.635	0.652	0.0179108292103369
ARF3	0.000000837520480671159	-0.1085078325446	0.494	0.521	0.0179815647200098
MGST3	0.000000841040106882253	-0.116427636362211	0.909	0.894	0.018057131094762
SRGAP1	0.000000844403516534263	-0.133595600365384	0.486	0.517	0.0181293434999906
SMARCB1	0.000000858121937097151	-0.10183502929008	0.808	0.817	0.0184238779894758
ARL4C	0.000000889778794482645	-0.11973710064	0.707	0.729	0.0191035507175424
POLR2F	0.000000890938988282278	-0.105716240828745	0.727	0.748	0.0191284600784205
FJX1	0.000000932783768039563	-0.104442315164267	0.505	0.546	0.0200268674998094
ZNF521	0.000000939641456300992	-0.140773815265765	0.578	0.595	0.0201741020667823
PEPD	0.000000944400349036068	-0.110744154401173	0.519	0.549	0.0202762754938044
ARPC3	0.000000945885618224506	-0.10136248430726	0.932	0.926	0.0203081642232801
STMN3	0.000000968109763554297	-0.116742903334841	0.664	0.679	0.0207853166235108
CDKN1C	0.000000980992838025802	-0.256963013189199	0.71	0.727	0.021061916232414
PON2	0.00000102113527218879	-0.123468519312898	0.761	0.763	0.0219237742938932
RRAGA	0.00000105843465580842	-0.107916421279562	0.536	0.566	0.0227245920602067
PCSK2	0.00000107240274728773	-0.203937625202455	0.372	0.415	0.0230244869842676
ZNF48	0.00000112392219609643	-0.104248041156572	0.395	0.438	0.0241306095501903
RAB18	0.00000121876408884302	-0.11155712529092	0.529	0.563	0.0261668649874597
RNF130	0.00000122138169210953	0.100495450386902	0.782	0.716	0.0262230649295915
SALL2	0.00000136855263184274	-0.119056058457368	0.597	0.622	0.0293828250056636
FTX	0.00000143827234825871	-0.118017288432642	0.507	0.543	0.0308797073171144
REPIN1	0.00000145028440832719	-0.109480222422331	0.603	0.627	0.0311376062467848
ADGRL3	0.00000151495310291164	-0.109060516211843	0.329	0.375	0.032526043119513
NOVA2	0.00000162352327926065	-0.116278936773422	0.358	0.405	0.0348570448057262
ATCAY	0.00000171095432348361	-0.135343981737227	0.288	0.333	0.0367341893251932
CYTH2	0.00000176271329883867	-0.106499101329354	0.538	0.58	0.0378454545260661
FRZB	0.00000212199454182283	-0.265834802459809	0.631	0.615	0.0455592228129362
TCEAL4	0.00000218828019450021	-0.103005745262906	0.858	0.858	0.0469823757759195
MEX3A	0.00000237066265281176	-0.109627196595823	0.839	0.852	0.0508981271558685
DYNLT1	0.00000247193999782273	-0.102926919061579	0.91	0.91	0.053072551753254
PAFAH1B3	0.0000026894257643508	-0.120500301580158	0.931	0.927	0.0577419711606117
2003-09-01	0.00000272550695490109	-0.139656595040948	0.357	0.391	0.0585166343217264
PCSK1N	0.00000289581909571471	-0.379971416145417	0.529	0.544	0.0621732359849948
ITM2C	0.00000292455119155178	-0.114059123107225	0.694	0.719	0.0627901140826168
HES6	0.00000295102585765174	-0.234620002883174	0.733	0.748	0.0633585251637829
CCDC167	0.00000300649139680065	-0.107861256207284	0.68	0.696	0.0645493702893098
VEPH1	0.00000304496876900831	-0.193665863912796	0.508	0.521	0.0653754794706085
PIK3R1	0.0000031230457768472	-0.18356539762105	0.517	0.545	0.0670517928289094
ACIN1	0.0000031966559783577	-0.106908895699603	0.702	0.727	0.0686322038553398
ZFHX3	0.00000327448983319977	-0.141053796110003	0.658	0.671	0.0703032967187991
CETN2	0.0000034963595622462	-0.101512787726279	0.763	0.775	0.0750668398014259
KIFAP3	0.0000035330968987202	-0.153481995426708	0.472	0.5	0.0758555904155226
APLP1	0.00000357683608765618	-0.225602348270074	0.625	0.629	0.0767946708019781
PTPRZ1	0.00000384487399080749	-0.155628007936714	0.826	0.795	0.0825494445826369
NEFM	0.00000421371684278628	-0.391557286724914	0.245	0.289	0.0904685006146215
EVL	0.00000428851867853211	-0.138817475254647	0.828	0.82	0.0920744960280843
TP53BP1	0.00000471502862501072	-0.11156614108946	0.713	0.734	0.10123166457898
ETV4	0.00000505346526377528	-0.115703191567472	0.227	0.268	0.108497899213255
SARS	0.00000523161463589598	0.104440816834853	0.684	0.627	0.112322766232687
MYL12B	0.00000539256475511854	-0.104681434038199	0.883	0.889	0.115778365292395
PAFAH1B1	0.00000609320100782601	-0.116361214999075	0.737	0.737	0.130821025638024
MAP1LC3B	0.00000611269514563312	-0.109235327964544	0.729	0.733	0.131239564776743
PRMT2	0.00000654860614255043	-0.105975418121212	0.715	0.729	0.140598573880558
BLCAP	0.00000655525907181245	-0.100813924680649	0.482	0.52	0.140741412271813
SBK1	0.00000694172861966679	-0.13303968999159	0.54	0.556	0.149038913464246
FIBP	0.00000703380124408915	-0.112503251037676	0.655	0.673	0.151015712710594
CELF2	0.00000711957961462093	-0.112293389581514	0.777	0.785	0.152857374325911
GAP43	0.00000803173669568925	-0.387647749707532	0.388	0.416	0.172441386856448
SCG2	0.00000827288846104689	-0.170018988799517	0.216	0.259	0.177618915258677
USP22	0.00000849950202100824	-0.108365464857856	0.773	0.769	0.182484308391047
RAB6A	0.00000858453893813413	-0.128861489922403	0.407	0.44	0.18431005100174
MAP1B	0.00000865609930399848	-0.211541731973043	0.99	0.992	0.185846452056847
CUX1	0.00000922177791315942	-0.113301990234934	0.544	0.567	0.197991571795533
SARAF	0.00000948401581151541	-0.148123847772927	0.895	0.885	0.203621819473236
FAM171A2	0.0000104227744524497	-0.119115216249973	0.452	0.477	0.223776967494095
ZNRF1	0.0000106112179152978	-0.107005047993292	0.6	0.614	0.227822848641443
TSPAN13	0.0000107614441345678	-0.109365816505846	0.514	0.537	0.23104820556917
PSMA3-AS1	0.0000112292866235274	-0.100046482043659	0.553	0.572	0.241092783807134
SLC22A17	0.0000120003106939261	-0.115585760988578	0.394	0.432	0.257646670598594
EPS8L1	0.00001571854844086	-0.121406230726407	0.41	0.447	0.337477235025264
ADGRG1	0.0000167236743608716	-0.134214075352082	0.496	0.525	0.359057288527913
PJA2	0.0000168379024300219	-0.100351178874815	0.624	0.647	0.361509765172571
ZCCHC17	0.0000172267780505273	-0.102792517117813	0.718	0.733	0.36985892474482
GPC2	0.000017655124668724	-0.119464102150957	0.617	0.642	0.379055526637504
PRPF8	0.0000203051785665941	-0.112100508769665	0.646	0.658	0.435952183824776
ATP6V1H	0.0000218233278212156	-0.10657958003172	0.344	0.375	0.468546848321499

## Sheet: S2F
Table S2F. Differential expression analysis of scRNA data at Day 20 between Control and 200 μM paracetamol. Related to Figures 3, S3, S4 and S5.
	p_val	avg_log2FC	pct.D20P200	pct.D20Ctrl	p_val_adj
SFTA3	0	-1.27489696703639	0.268	0.762	0
C1orf61	0	-1.67503913184342	0.037	0.521	0
NKX2-1	0	-1.58201159083381	0.374	0.866	0
PEG10	3.85472941341227e-225	-1.61065213016249	0.808	0.913	8.27610405059613e-221
WNT7B	6.40385753165608e-225	0.701472737679646	0.453	0.079	1.37490821204656e-220
MBIP	8.62673632070737e-211	-0.85315280783313	0.724	0.882	1.85216028805587e-206
PAX6	9.76244778695244e-194	0.446642180164982	0.326	0.027	2.09599753985869e-189
ADGRV1	1.51756451137167e-179	-0.755544302559462	0.226	0.582	3.25821100591497e-175
COL2A1	9.07472208390814e-159	0.803445937081098	0.77	0.536	1.94834283141508e-154
QPRT	5.52208157816847e-150	0.563261255150586	0.625	0.279	1.18559091483277e-145
SP8	1.49275986776017e-146	0.483023983310853	0.449	0.138	3.20495543608108e-142
ZIC2	9.73759537026415e-142	0.608641396483133	0.76	0.431	2.09066172599571e-137
NAV1	1.7247801521138e-136	0.572686931160351	0.571	0.25	3.70310298658833e-132
KRT8	1.11577381422609e-135	0.477858301067917	0.565	0.229	2.39556637914342e-131
EMX2	8.32593634143542e-129	0.731844168752183	0.574	0.291	1.78757853250618e-124
SPRY1	9.22141133055291e-127	0.597596366551275	0.91	0.736	1.97983701266971e-122
S100A11	4.91368792906494e-119	0.524072828800488	0.465	0.168	1.05496879837024e-114
CRABP1	1.17574755029063e-115	1.48732144314205	0.297	0.067	2.52432999047399e-111
PRSS23	1.0612798484596e-108	0.748660356236249	0.751	0.527	2.27856783464276e-104
CD9	3.54752373054314e-107	0.337299278648435	0.342	0.098	7.61653344947612e-103
ANXA2	1.38413562265372e-105	0.577912974650605	0.796	0.543	2.97173918183753e-101
SPARCL1	2.51638107586229e-105	-0.618983028489534	0.126	0.371	5.40267016987634e-101
APOE	4.18794704367805e-104	0.416570700063659	0.405	0.147	8.99152230277677e-100
GNAS	5.42050482127666e-103	-0.429517885111029	1	1	1.1637823851281e-98
RBMS1	5.71978290450335e-102	0.324177730371535	0.343	0.1	1.22803738959687e-97
GSTP1	5.30113952460475e-100	0.493543568125109	0.988	0.979	1.13815465593264e-95
NPC2	1.66572225700606e-98	0.480986053682685	0.807	0.634	3.57630568579201e-94
TPM2	7.45789451952316e-97	0.542857046308263	0.578	0.319	1.60120995334162e-92
MGST1	6.45035720127405e-94	-0.810481324987113	0.656	0.747	1.38489169111354e-89
ECHS1	2.2886888858425e-93	0.398165517746518	0.84	0.6	4.91381503790385e-89
BOC	6.1622896814341e-93	0.279516692459325	0.272	0.067	1.3230435946039e-88
TNNT1	2.62005962690631e-89	0.43163825363372	0.448	0.205	5.62526801896785e-85
LINC00461	4.48510036407123e-86	-0.514500232841643	0.176	0.402	9.62951048166093e-82
MDK	3.1490449824997e-85	0.375907175595497	0.977	0.96	6.76099957742686e-81
PCDH9	1.51620359355769e-84	0.4374559400451	0.423	0.183	3.25528911536835e-80
FGF17	4.97543192191843e-84	0.782277920338639	0.326	0.107	1.06822523363589e-79
AP1S2	4.32214182445484e-83	-0.454934016565663	0.852	0.909	9.27963849710455e-79
AMER2	5.37271627788294e-83	-0.432850457516494	0.393	0.629	1.15352218486147e-78
FHL1	6.93056609092711e-83	-0.482311891249383	0.663	0.778	1.48799253972205e-78
CYBA	1.76264027153052e-82	0.40951282541055	0.663	0.432	3.78438866297603e-78
TPBG	1.96572582667558e-82	0.334850541397421	0.429	0.189	4.22041334987248e-78
EFEMP1	1.0627101635029e-79	0.251379419538004	0.304	0.1	2.28163872104073e-75
EPHB1	4.29711052026642e-76	-0.368295709805875	0.154	0.366	9.225896287012e-72
CTSC	1.32014278132426e-75	0.432745824705906	0.563	0.328	2.83434655150319e-71
NDN	1.33989368143485e-75	-0.464940597502369	0.904	0.924	2.87675173404062e-71
RAB38	9.1605300136069e-75	0.319275103493625	0.421	0.194	1.9667657939214e-70
ALPL	2.13193643428017e-74	0.329099580753658	0.511	0.272	4.57726752439952e-70
SLFN13	7.37252292992747e-74	0.251914876231811	0.304	0.108	1.58288067305543e-69
HTR2C	8.25854075023543e-74	-0.377596165873511	0.095	0.289	1.77310869907555e-69
RPS27L	2.40585906845239e-73	-0.497112292789332	0.895	0.921	5.16537941996728e-69
TPM1	3.27940293453404e-73	0.573134968155728	0.93	0.857	7.04087810044458e-69
SLC2A1	7.44653657586819e-73	0.54011837626346	0.644	0.436	1.5987714028389e-68
ETFB	8.69280065484894e-73	-0.424358534308561	0.653	0.778	1.86634430059607e-68
NEAT1	4.73064840848848e-72	0.618094461100096	0.616	0.403	1.01567021330248e-67
DCT	6.23109521628045e-71	-0.402516803938377	0.074	0.258	1.33781614293541e-66
TPT1	2.10555752216555e-70	0.217924119575768	1	0.997	4.52063200008944e-66
NES	4.613299338665e-70	-0.510440570325524	0.878	0.913	9.90475368011375e-66
PTN	3.72274670716714e-68	0.809563316308959	0.832	0.731	7.99273718028785e-64
MAP1B	4.80821091876552e-68	-0.342669820051635	0.986	0.992	1.03232288425896e-63
IGFBP2	8.27288078589667e-68	0.394260214869604	0.987	0.974	1.77618750473202e-63
KRT18	1.47595807047604e-67	0.377025903669175	0.419	0.2	3.16888197731206e-63
KC877982.1	5.80280039867915e-66	-0.364105361375372	0.077	0.256	1.24586124559641e-61
IER5L	1.12452260720114e-65	0.383142130142483	0.474	0.262	2.41435003766085e-61
ZIC3	1.19525897989768e-64	0.304365404236387	0.389	0.18	2.56622102984033e-60
FBLN1	4.87854498680432e-63	0.359763858954129	0.946	0.936	1.04742360866689e-58
NRCAM	6.2248814509885e-61	-0.517148892165306	0.559	0.706	1.33648204752723e-56
RPLP1	8.61108484253849e-61	0.222193295834665	1	0.997	1.84879991569301e-56
EMX2OS	3.38265662314224e-60	0.277028309281004	0.35	0.159	7.26256376988639e-56
COL11A1	1.78597147643825e-59	0.376382703238284	0.574	0.366	3.83448075991292e-55
PCDH7	2.79109170289734e-59	0.239043648370359	0.278	0.106	5.99247388612058e-55
AFF2	3.10112404276077e-59	-0.362702929366802	0.205	0.389	6.65811331980737e-55
NR2F1	7.36609309444092e-58	0.763374726912401	0.304	0.139	1.58150018737647e-53
EFNA5	9.63728467820268e-58	0.322317765586693	0.522	0.311	2.06912502041011e-53
2011-09-01	4.10195110387467e-57	-0.316643701223555	0.902	0.928	8.80688902001891e-53
CXXC5	5.00147497718335e-57	0.371734580275854	0.783	0.591	1.07381667760126e-52
DMRTA1	1.13794255746788e-56	0.320852569575048	0.337	0.154	2.44316267088353e-52
TUBB2B	2.37039310944912e-56	-0.411179240557949	0.998	0.997	5.08923400598727e-52
LHX2	7.17119779884203e-56	0.428434775275004	0.819	0.693	1.53965616741138e-51
PTPRZ1	3.13714841911581e-55	-0.530531453646373	0.773	0.795	6.73545765584164e-51
SFRP1	2.65369428036239e-54	0.407025378279369	0.598	0.402	5.69748161993805e-50
SHISA2	3.1699694550608e-54	-0.535421851619363	0.479	0.619	6.80592442001553e-50
ZNF536	3.7385793438859e-54	-0.345192283190614	0.176	0.351	8.02672985132302e-50
MARCKS	6.84148241241974e-54	-0.238963325792423	0.998	0.997	1.46886627394652e-49
NRIP1	1.57904735673189e-53	0.384419026580292	0.63	0.458	3.39021467490337e-49
MAGED1	3.50273576984127e-53	-0.346523340443414	0.854	0.901	7.52037369784921e-49
CXXC4	1.49677093999421e-52	-0.359132123579724	0.627	0.744	3.21356720816758e-48
RAB34	1.78769245229988e-52	0.289056668064413	0.672	0.468	3.83817569508784e-48
ME3	3.5839955678601e-52	0.202062333700866	0.25	0.094	7.69483848419564e-48
IGFBP5	7.61762209251259e-52	0.668695913519239	0.587	0.391	1.63550346326245e-47
GLI3	1.98320974074479e-51	0.32574799702735	0.628	0.434	4.25795131337906e-47
GJA1	3.04659056565205e-51	0.280886477695413	0.392	0.204	6.54102994445495e-47
ZIC5	4.62319307911234e-51	0.235698799927691	0.348	0.168	9.92599554085419e-47
LMO4	2.93514426887426e-50	0.323951256697129	0.839	0.686	6.30175474527304e-46
ADD3	1.40332669386325e-49	0.252298733470865	0.437	0.246	3.0129424117244e-45
ZFAND6	1.60823015151189e-49	-0.342614089706139	0.782	0.836	3.45287013529602e-45
CD63	1.72331714144643e-49	0.244971956709802	0.978	0.967	3.69996190268549e-45
PTGR1	1.99927054604679e-49	0.310489872182401	0.625	0.438	4.29243386236246e-45
ASCL1	2.82814572504427e-49	-0.539217863247898	0.22	0.4	6.07202887167005e-45
ETV5	6.02984841889913e-49	0.213918334147948	0.331	0.156	1.29460845553764e-44
HES5	1.52019668051035e-48	-0.875136216703272	0.588	0.679	3.26386227305573e-44
FABP7	8.85983444095015e-48	-0.581645792552543	0.732	0.759	1.902206454472e-43
IL17RD	1.51399026242686e-47	0.339908264061402	0.744	0.572	3.25053709343046e-43
NPAS3	5.14867837434713e-47	-0.38120601666395	0.35	0.508	1.10542124697233e-42
ID4	1.37022534299946e-46	-0.534131582602935	0.827	0.884	2.94187381141983e-42
FOXP1	2.26918781820201e-46	0.31702190345481	0.522	0.335	4.87194624567971e-42
SMOC1	2.55724712792259e-46	0.361556074405277	0.544	0.351	5.49040958364979e-42
AL139246.5	2.00001114232358e-45	-0.560207850461734	0.408	0.563	4.29402392256874e-41
SPON1	2.90985217840922e-45	-0.242331167198375	0.114	0.264	6.2474526270446e-41
FTL	9.25928249733834e-45	0.246927251572937	0.994	0.992	1.98796795217854e-40
C1orf54	3.69702624626598e-44	0.244836553479208	0.513	0.317	7.93751535073305e-40
NECTIN3	4.87938451322597e-44	-0.451259240385426	0.464	0.575	1.04760385498962e-39
PRDX2	5.13824687389793e-44	0.172459294059164	0.996	0.994	1.10318160382588e-39
RPS3	1.01131714548025e-43	0.187266549515879	0.997	0.997	2.1712979113461e-39
FZD1	1.07448486088085e-43	0.175362971439077	0.262	0.115	2.30691899631118e-39
SLC25A5	1.92416617972897e-43	0.271479973277898	0.9	0.825	4.1311847878781e-39
LINC01551	2.3934529036217e-43	-0.386555468680977	0.943	0.926	5.13874338407579e-39
RUFY3	2.5476716429526e-43	-0.359463090867106	0.765	0.824	5.46985101741923e-39
RBP1	3.06169318211575e-43	0.582455842718836	0.818	0.72	6.57345526200252e-39
LSAMP	1.05024721410022e-42	-0.420917620385172	0.511	0.626	2.25488076867318e-38
CPE	1.96448203812471e-42	-0.306416481562305	0.87	0.92	4.21774293585376e-38
NMU	2.07053021899912e-42	0.271320353297287	0.429	0.258	4.44542838019111e-38
PDLIM5	2.54620034597506e-42	-0.312342053284484	0.319	0.469	5.46669214280846e-38
NAP1L1	3.3931280891609e-42	0.238198748826586	0.982	0.977	7.28504600742845e-38
VEPH1	3.46154264025496e-42	-0.459730686243805	0.397	0.521	7.4319320486274e-38
FBN2	5.99799291557538e-42	0.182833067888462	0.383	0.209	1.28776907897404e-37
PSD3	6.64871535315064e-42	-0.367719319275226	0.583	0.698	1.42747918632144e-37
RPL15	6.7278683078954e-42	0.172435833675484	0.999	0.998	1.44447332570514e-37
FKBP5	9.03891326985948e-42	0.159857315073575	0.271	0.123	1.94065467903883e-37
APC	8.85451399346031e-41	-0.361233501431583	0.574	0.693	1.90106415439593e-36
B2M	2.54840824939957e-40	0.273045804022987	0.705	0.546	5.47143251146088e-36
PKDCC	6.07266284403687e-40	0.204237039165393	0.284	0.139	1.30380071261472e-35
QKI	9.93177727667852e-40	-0.375884825748472	0.767	0.804	2.13235258130288e-35
NIN	1.21028207211319e-39	0.281424776310839	0.533	0.359	2.59847560882702e-35
KIF1B	1.55074159396208e-39	-0.304491640788189	0.656	0.753	3.32944220223659e-35
MTHFD2	2.06006791251703e-39	0.275128214826957	0.421	0.254	4.42296580817406e-35
STMN3	2.15078582343683e-39	-0.310404772336938	0.579	0.679	4.61773716291888e-35
GAPDH	2.5379539676491e-39	0.182196216224606	0.999	0.998	5.44898716854262e-35
DPPA4	5.99023900027381e-39	0.254136727420355	0.64	0.451	1.28610431335879e-34
CRMP1	6.05836991392333e-39	-0.349694238185841	0.897	0.91	1.30073202051934e-34
WASF2	8.16668865929299e-39	0.246852183830109	0.725	0.565	1.75338805515021e-34
MIF	1.25486443848567e-38	0.312566480991433	0.772	0.657	2.69419394942874e-34
HMGN3	1.35318969105536e-38	0.25939656796017	0.964	0.943	2.90529826669585e-34
PCP4	2.27228361473509e-38	0.165131784148909	0.307	0.157	4.87859292083624e-34
WFDC2	2.79977403781898e-38	0.207707141579993	0.365	0.204	6.01111485919734e-34
PON2	8.3373344524531e-38	-0.353328209095808	0.713	0.763	1.79002570694168e-33
RAB13	8.41283431797869e-38	0.261101945957623	0.767	0.605	1.80623552807002e-33
POLR2L	2.37580437550535e-37	0.256670745523899	0.906	0.829	5.10085199420999e-33
AES	2.81673788230594e-37	-0.330610256936644	0.797	0.854	6.04753623331085e-33
BASP1	4.84974046353895e-37	-0.347084343929909	0.977	0.984	1.04123927752181e-32
PCDH19	1.27860416910127e-36	0.291170047688257	0.388	0.232	2.74516315106043e-32
AMOT	1.48180055042067e-36	-0.287620242391897	0.238	0.376	3.18142578175319e-32
GABRB3	1.54983790233408e-36	-0.282239131104358	0.23	0.379	3.32750197631126e-32
LAPTM4A	1.7221808829377e-36	0.252404100582539	0.902	0.851	3.69752235566724e-32
SAT1	2.54564976965219e-36	0.213121003595729	0.42	0.254	5.46551005544324e-32
WFIKKN1	3.06684508516499e-36	0.208862273519596	0.426	0.259	6.58451639784924e-32
EEF1B2	3.59336796243903e-36	0.225501663046209	0.98	0.972	7.71496101535659e-32
ZNF608	4.05096837465029e-36	0.236170611992431	0.539	0.362	8.69742910037416e-32
ADGRL2	9.89084239641536e-36	0.217968009752384	0.404	0.245	2.12356386251038e-31
EDNRB	1.06157402772847e-35	-0.501969392827584	0.207	0.332	2.27919943753303e-31
NNAT	1.7580610092276e-35	-0.389627110963219	0.983	0.988	3.77455698681166e-31
CNN3	3.45455014324518e-35	0.261882726709215	0.915	0.862	7.4169191575474e-31
IER3	4.05341630474418e-35	0.361055322368825	0.346	0.196	8.70268480628575e-31
PLAGL1	5.07274281692078e-35	-0.227571314448552	0.158	0.29	1.08911788279289e-30
NMRAL1	7.72120186629806e-35	0.149792775486013	0.319	0.169	1.65774204069419e-30
CTDSPL	2.08955291876953e-34	0.192455258106236	0.416	0.255	4.48627011659819e-30
NOG	2.26789235823398e-34	-0.241644096912274	0.135	0.259	4.86916489312835e-30
GYPC	3.32607516657873e-34	0.191053282963068	0.376	0.221	7.14108338264454e-30
SVIP	3.78685110202662e-34	0.229545700992704	0.565	0.398	8.13036931605116e-30
MANEAL	4.77565496379706e-34	-0.209275737124934	0.126	0.259	1.02533312072723e-29
ORC6	1.85643307380463e-33	0.291227607404971	0.619	0.483	3.98576180945854e-29
ZFHX4	1.98109649804504e-33	0.257891931849939	0.828	0.734	4.2534141813027e-29
RCN1	2.06144937655645e-33	0.234798922049545	0.849	0.751	4.4259318114667e-29
MXI1	2.52588156000625e-33	0.18458965001208	0.366	0.212	5.42306770933342e-29
LRRN1	3.39615995492902e-33	0.251291930541309	0.606	0.448	7.2915554232326e-29
BEX1	6.27005075012615e-33	-0.288593348786713	0.897	0.916	1.34617989605208e-28
MFGE8	8.70349444316146e-33	0.216396219333622	0.441	0.279	1.86864025694677e-28
FGFBP3	9.16090301583442e-33	-0.437337967274101	0.605	0.669	1.96684587749965e-28
LSR	2.11674299635211e-32	0.15623789153677	0.396	0.238	4.54464721316798e-28
BSG	2.82567021920752e-32	-0.267384035444731	0.917	0.93	6.06671396063855e-28
HIST1H4C	4.26376188945542e-32	0.339366364387164	0.848	0.722	9.15429677666078e-28
C1orf21	5.75108550135043e-32	-0.312058777254166	0.454	0.554	1.23475805713994e-27
SYT10	7.86064488371994e-32	0.177654258800734	0.276	0.146	1.68768045653467e-27
ISYNA1	2.21186172773956e-31	0.257036209913031	0.782	0.673	4.74886712945683e-27
SELENBP1	2.74923695830467e-31	0.166878110578749	0.333	0.192	5.90261174948013e-27
FSTL1	3.64401317225695e-31	0.241535638113989	0.646	0.495	7.82369628083566e-27
ERI1	6.58795882262639e-31	0.152777060700766	0.306	0.17	1.41443475921789e-26
NOVA1	1.06536774623772e-30	-0.30862303794758	0.814	0.842	2.28734455117238e-26
TENM3	1.21854569976864e-30	0.244708545923285	0.65	0.492	2.61621761740327e-26
DDR1	1.34451664955601e-30	-0.267338145807487	0.691	0.763	2.88667724659676e-26
CALM3	1.34669736597996e-30	-0.24831509977426	0.93	0.945	2.89135924475897e-26
SLC25A24	1.58802897398033e-30	0.209470043449506	0.573	0.414	3.40949820713577e-26
CELF2	2.76297238721726e-30	-0.275113583911745	0.72	0.785	5.93210171535545e-26
CTSZ	3.67360321718127e-30	0.152652697727422	0.338	0.195	7.88722610728819e-26
VCL	4.86056110081745e-30	0.200924099907803	0.466	0.311	1.04356246834551e-25
TOX3	1.38094003936963e-29	-0.304883685737347	0.573	0.653	2.96487826452659e-25
CAST	1.39322916900923e-29	0.194620414536652	0.494	0.34	2.99126302586282e-25
RPL7A	1.49031171395415e-29	0.143294351769907	0.999	0.997	3.19969924985957e-25
WDR25	2.2467991741148e-29	0.183359412855692	0.388	0.242	4.82387782682449e-25
SCG3	3.59563638737131e-29	-0.377939657535269	0.333	0.47	7.71983132368621e-25
FTH1	4.60870704482072e-29	0.167070870638338	0.997	0.993	9.89489402523008e-25
ANP32B	5.58017537353258e-29	0.249566772423302	0.899	0.846	1.19806365269744e-24
RRM2	1.56839254120375e-28	0.328725352886589	0.465	0.335	3.36733878596446e-24
KITLG	1.57089914260888e-28	0.169954529407069	0.268	0.148	3.37272045918127e-24
DPYSL2	2.5836768148018e-28	-0.281427096191352	0.887	0.909	5.54715412137945e-24
NCAM1	8.97051098203523e-28	-0.381570305846359	0.498	0.596	1.92596870784296e-23
CDK6	9.43809098322362e-28	-0.329103628173383	0.527	0.596	2.02635813409811e-23
SGCE	1.15139013568848e-27	-0.29013708021809	0.497	0.583	2.47203462132316e-23
CITED2	1.76672027364303e-27	0.18518567505708	0.486	0.33	3.79314842751158e-23
SRGAP1	1.82243806427719e-27	-0.303926912044779	0.414	0.517	3.91277452400312e-23
ABAT	1.92007951374693e-27	-0.278134780409114	0.53	0.615	4.12241071601467e-23
ACSL4	1.95341945909322e-27	0.217172562485547	0.432	0.289	4.19399157867314e-23
EMP3	2.91750627254503e-27	0.17596345338389	0.359	0.223	6.26388596715418e-23
LAMA1	3.88272337307871e-27	0.147173780197524	0.305	0.173	8.33620708199998e-23
AC009005.1	4.7082070790065e-27	0.121842236138287	0.262	0.142	1.0108520598627e-22
WNT4	6.88108901493479e-27	0.250201210848923	0.282	0.166	1.4773698115065e-22
FGFR1	8.95054399774153e-27	-0.313471462090384	0.7	0.74	1.92168179631511e-22
RAB32	9.65380727608454e-27	0.153684394180637	0.369	0.229	2.07267242217535e-22
ACTG1	1.00833928110873e-26	0.134707413116814	1	1	2.16490443654044e-22
MFAP2	1.18616154800343e-26	0.187602709279852	0.628	0.479	2.54668884356336e-22
CSRP1	1.20062074383589e-26	0.164403972799586	0.408	0.264	2.57773273701566e-22
RPL13	1.41157171048886e-26	0.129135917397	1	0.997	3.03064446241959e-22
TSPAN6	2.27224957678489e-26	0.20655120527661	0.82	0.704	4.87851984135716e-22
PAM	2.44333135107284e-26	-0.24724963521327	0.399	0.506	5.24583241075339e-22
CSRP2	2.47147098728353e-26	0.212319290096273	0.961	0.932	5.30624820969773e-22
NUDT3	2.65632842695893e-26	-0.268573572629512	0.558	0.633	5.70313713268082e-22
LDHA	3.32640402405298e-26	0.370892507982451	0.535	0.409	7.14178943964174e-22
PCLAF	5.9954461978336e-26	0.366838781110923	0.626	0.51	1.28722229867487e-21
NETO2	8.72888108154793e-26	0.172764584643017	0.479	0.327	1.87409076820834e-21
UTRN	1.0339465339272e-25	0.213353456661533	0.487	0.337	2.21988320834171e-21
PFN2	1.07257580857851e-25	0.214155603747026	0.93	0.896	2.30282026101806e-21
MAP6	1.16101725008299e-25	-0.302769580414705	0.76	0.815	2.49270403592818e-21
DNAJC1	1.18206774967063e-25	0.227399108138295	0.636	0.502	2.53789945854284e-21
CLSPN	1.23466090123929e-25	0.304123352312841	0.574	0.452	2.65081695496075e-21
ADI1	1.23715314525668e-25	0.193577119086182	0.446	0.304	2.65616780286609e-21
CYR61	1.40494960845018e-25	0.202842036077434	0.39	0.253	3.01642680934254e-21
SREK1IP1	1.86321514435752e-25	0.217877773716589	0.786	0.67	4.0003229149356e-21
HCRT	1.93940424292106e-25	-0.319425506106195	0.148	0.258	4.16390090955151e-21
PEBP1	2.08011018687385e-25	0.149294757158937	0.993	0.989	4.46599657121815e-21
SOX2	2.09390329550108e-25	-0.292756602435364	0.884	0.887	4.49561037544081e-21
CENPU	2.19366533779869e-25	0.261339359415151	0.596	0.477	4.7097994802538e-21
TMEM47	2.32201395701324e-25	0.166871982415736	0.372	0.238	4.98536396570743e-21
CCNG1	5.75913662902541e-25	0.200231586224688	0.869	0.783	1.23648663425176e-20
ATP1B1	5.79381957714496e-25	0.173705939816356	0.584	0.429	1.24393306321302e-20
PLEKHA1	1.76274193782058e-24	0.197516958798719	0.508	0.361	3.78460694050078e-20
CELF3	1.98589753254494e-24	-0.29837133605352	0.239	0.36	4.26372200237399e-20
SIVA1	2.29763350571924e-24	0.223940832912015	0.823	0.73	4.9330191367792e-20
PLIN2	2.3728628908203e-24	0.200514225913663	0.678	0.559	5.09453662659117e-20
CDT1	2.40969691577624e-24	0.147491778540665	0.368	0.233	5.17361927817159e-20
SYP	2.51041811154718e-24	-0.196593751799433	0.166	0.284	5.38986768549179e-20
CHEK1	2.5705099142232e-24	0.176206763886991	0.609	0.463	5.5188847858372e-20
PRRX1	2.97902037765077e-24	0.279048668971653	0.428	0.298	6.39595675081621e-20
ANKRD6	3.46495152893117e-24	-0.202304126319955	0.24	0.354	7.43925093261522e-20
CTNNAL1	3.93029242524822e-24	0.210413976080447	0.668	0.54	8.43833783700793e-20
SMCO4	4.22888278075961e-24	0.127931186975902	0.277	0.16	9.07941133029088e-20
UPP1	4.27189371893702e-24	0.130411060087487	0.254	0.142	9.17175581455777e-20
IMPA2	4.61336734113559e-24	0.175528209134683	0.469	0.33	9.90489968141811e-20
PXDN	5.06869363759663e-24	0.206667307994886	0.625	0.487	1.088248523992e-19
HSPB11	5.1669770528654e-24	0.203943168960423	0.661	0.53	1.1093499732502e-19
REC8	7.34243069343548e-24	0.136766344963065	0.388	0.25	1.5764198698806e-19
HDAC2	7.67164816874256e-24	-0.202707854942933	0.918	0.931	1.64710286182903e-19
LITAF	8.73088967125041e-24	-0.177807175163229	0.173	0.28	1.87452201241746e-19
ID2	1.07377907299837e-23	0.13944431367442	0.258	0.144	2.3054036697275e-19
CDCA7L	1.15847766031387e-23	0.162839305308472	0.43	0.295	2.48725153669388e-19
DTD1	1.20014548139461e-23	-0.219963040980267	0.717	0.776	2.57671234855423e-19
SIX3-AS1	1.2531009267722e-23	0.125490888952202	0.258	0.144	2.69040768977991e-19
NSG1	1.40576356397471e-23	-0.357828048963815	0.444	0.54	3.0181743718537e-19
SIX3	1.45656200399608e-23	0.226045347233309	0.946	0.901	3.12723862257957e-19
SPATS2L	1.66305409203994e-23	-0.237418336767304	0.257	0.361	3.57057713560975e-19
GXYLT1	1.80914835788877e-23	0.153291976369814	0.353	0.227	3.88424152438718e-19
MT-CO2	2.13093187891885e-23	-0.162307317441432	0.974	0.986	4.57511074403878e-19
DNAJC9	2.42814174753224e-23	0.223659995073575	0.678	0.558	5.21322033195172e-19
PABPC1	2.82020611272402e-23	0.199850881884744	0.967	0.951	6.05498252401847e-19
ZCCHC7	2.95734997144852e-23	0.258171447071452	0.714	0.617	6.34943038869997e-19
REST	3.8773727250077e-23	0.181152486025459	0.595	0.453	8.32471924059154e-19
BTG1	5.10038075137861e-23	0.236534336235598	0.884	0.806	1.09505174732099e-18
MEIS2	8.10322956931597e-23	0.243617772494143	0.486	0.358	1.73976338853214e-18
GPX8	8.29266354025375e-23	0.169442318393358	0.476	0.337	1.78043486209248e-18
PIK3R1	1.11721347471095e-22	-0.314574176435941	0.444	0.545	2.39865733020441e-18
GPX7	1.4057769878346e-22	0.146573511244507	0.47	0.329	3.01820319288088e-18
CKAP4	1.52644294488389e-22	0.180080034252671	0.719	0.597	3.27727300266571e-18
PERP	1.89749542094228e-22	-0.217768555276998	0.349	0.449	4.07392266876307e-18
LHX5-AS1	2.59117229507827e-22	0.236557592777773	0.277	0.167	5.56324691753305e-18
RPL3	2.64138856474252e-22	0.120143006370909	0.999	0.998	5.6710612485022e-18
TUBB2A	4.00797405831898e-22	-0.500627249546649	0.75	0.787	8.60512030321084e-18
HINT1	5.38904400303478e-22	0.13758931610265	0.994	0.992	1.15702774745157e-17
RPS4X	6.06195617662254e-22	0.130593888196127	0.999	0.995	1.30150199112086e-17
ST8SIA4	9.1734583456058e-22	-0.215450868205424	0.259	0.363	1.96954150680156e-17
FGF8	9.41098884330044e-22	0.183090463419256	0.252	0.141	2.0205393046566e-17
PFN1	9.654555785614e-22	0.187924413955917	0.936	0.898	2.07283312717132e-17
TCF12	9.86241130659288e-22	-0.243978223518177	0.641	0.702	2.11745970752549e-17
PHGDH	1.25680248144001e-21	0.255750335545273	0.716	0.6	2.69835492765171e-17
CNN2	1.92601554568841e-21	0.164256937477101	0.532	0.397	4.13515537659301e-17
LMO1	2.01656165119991e-21	-0.331481005142594	0.325	0.425	4.3295578651262e-17
FOXO3	2.39984775900453e-21	0.137752683611049	0.318	0.2	5.15247313858272e-17
TMTC2	2.61520597602457e-21	-0.204886530570399	0.276	0.382	5.61484723052475e-17
FUCA2	3.3629985400119e-21	0.146001175609076	0.459	0.325	7.22035786540555e-17
MTA3	4.35386749170663e-21	0.123186281198879	0.386	0.256	9.34775350469413e-17
OLA1	5.11638427179284e-21	0.168986922643812	0.894	0.829	1.09848770315392e-16
CDH2	5.32766484306596e-21	0.19701646558301	0.945	0.935	1.14384964180626e-16
BCAP29	5.56046340325311e-21	0.168180936562029	0.539	0.406	1.19383149267844e-16
PBX1	6.07037432462078e-21	0.268696977914236	0.826	0.746	1.30330936749608e-16
FAM111A	7.05011960370266e-21	0.120600051831515	0.307	0.191	1.51366067891496e-16
SLC2A4RG	8.08251895457417e-21	0.134868021929497	0.47	0.333	1.73531681954708e-16
CREG1	8.58246521710391e-21	0.103903583397012	0.286	0.172	1.84265528211221e-16
FEZF1	1.08468485988547e-20	0.211184500970904	0.57	0.445	2.32881839417411e-16
MAP2K5	1.32805365344812e-20	-0.187044167177826	0.227	0.326	2.85133119395311e-16
ARID3A	1.39483389145063e-20	0.131115379003036	0.46	0.32	2.99470836494451e-16
MOB1A	1.40941368707855e-20	0.176765968578275	0.661	0.529	3.02601118615766e-16
LHFPL6	1.43570515540651e-20	-0.344953465484768	0.521	0.573	3.08245896865777e-16
AMOTL2	2.01366319990316e-20	0.140230988138694	0.389	0.26	4.32333489019209e-16
RAB8B	3.69954512789519e-20	-0.236534378379021	0.536	0.602	7.94292338959097e-16
SCD	7.86312871269649e-20	-0.268896533417843	0.599	0.672	1.68821373461594e-15
DNAJC15	8.56228651039194e-20	0.168271329887379	0.656	0.519	1.83832291378115e-15
PALLD	8.8842320965162e-20	0.205631842428364	0.713	0.603	1.90744463112203e-15
POU3F3	9.45838301439565e-20	-0.23917582194833	0.455	0.54	2.03071483319075e-15
NEK6	9.47737181831978e-20	0.1189790684243	0.271	0.166	2.03479172939326e-15
EMP2	1.06554181965958e-19	0.139038386666201	0.392	0.272	2.28771828680911e-15
NSMCE4A	1.08398870773832e-19	0.173821282066511	0.614	0.486	2.32732375551418e-15
AFDN-DT	1.15030000886997e-19	-0.18928473391629	0.218	0.32	2.46969411904382e-15
MIAT	1.65382392336266e-19	-0.397286739974066	0.594	0.653	3.55075996345964e-15
GCSH	1.80939557310943e-19	-0.204927151341687	0.7	0.756	3.88477229546594e-15
SHMT1	2.00731863122913e-19	0.101708362794676	0.316	0.199	4.30971310124894e-15
LRRC17	2.10002100208573e-19	0.148977346600476	0.438	0.313	4.50874509147805e-15
ANXA5	2.17191241898607e-19	0.176121196616726	0.886	0.817	4.6630959635631e-15
FHOD3	2.61822903126065e-19	-0.196130573217366	0.309	0.403	5.62133773011662e-15
GPC3	2.6677250321136e-19	-0.384454436175218	0.595	0.632	5.7276056439479e-15
FRZB	3.00744801323607e-19	-0.337707779355566	0.55	0.615	6.45699088441785e-15
ASF1B	3.35772185260199e-19	0.138316210288501	0.341	0.229	7.20902881753648e-15
ARF5	3.80308454176502e-19	0.166146886409715	0.441	0.327	8.1652225111695e-15
COL5A2	3.86425797907629e-19	0.176585961461311	0.554	0.422	8.29656188107679e-15
IMMP1L	4.01594331967965e-19	0.174169186214204	0.658	0.539	8.6222303073522e-15
SLC29A1	4.39435455139221e-19	0.112739797759664	0.323	0.21	9.43467922183908e-15
SAMD1	4.54191702673293e-19	0.144060559400491	0.543	0.414	9.75149585639559e-15
TRIM24	6.86929067877984e-19	-0.230948614932075	0.77	0.794	0.0000000000000147483670873403
CENPN	8.2431969161575e-19	0.131790872668129	0.371	0.254	0.0000000000000176981437789901
RPL9	8.43098894885144e-19	0.111224435101606	0.997	0.998	0.000000000000018101333273184
OSTC	8.47447285184939e-19	0.167800204209489	0.896	0.841	0.0000000000000181946932129206
SQLE	9.00524573681656e-19	-0.238951596304123	0.823	0.845	0.0000000000000193342625969452
PARP1	1.04386656373039e-18	0.181763677422236	0.915	0.88	0.0000000000000224118151232914
PREX1	1.06670667988212e-18	-0.177898934586629	0.184	0.273	0.0000000000000229021924170691
COL9A1	1.22347064659944e-18	0.212308329624943	0.497	0.38	0.0000000000000262679147824899
ATAD2	1.36495876178653e-18	0.187980854214696	0.478	0.356	0.0000000000000293056646155569
BRI3BP	1.41248679320428e-18	0.115853476457884	0.328	0.215	0.0000000000000303260914500959
RPS8	1.58473549511368e-18	0.101523502341886	0.998	0.998	0.0000000000000340242710800906
EFNA4	1.78218221848635e-18	0.118144378368176	0.39	0.266	0.0000000000000382634522309018
IMPDH2	1.86484912705351e-18	0.168790547432954	0.687	0.575	0.0000000000000400383107578389
TPPP3	2.00361991788535e-18	0.16419524234921	0.402	0.28	0.0000000000000430177196369984
SRP14	2.0275199624267e-18	-0.127533418377617	0.997	0.998	0.0000000000000435308535933012
GCHFR	2.06211745287139e-18	0.116703321780948	0.355	0.238	0.0000000000000442736617131488
GPX4	2.25145478141465e-18	0.148078713770921	0.975	0.965	0.0000000000000483387341569725
AFDN	2.37788576901153e-18	-0.223402831037057	0.822	0.837	0.0000000000000510532074606775
HSP90AA1	2.5069848704114e-18	0.153239149392197	0.999	0.998	0.0000000000000538249651677327
GALNT7	2.91296409418202e-18	0.123667574351297	0.443	0.318	0.0000000000000625413391020879
CD151	3.31054967759441e-18	0.165651635863892	0.722	0.602	0.0000000000000710775015779521
RPS29	3.36659699931921e-18	-0.150472889152909	0.995	0.993	0.0000000000000722808375753834
MYADM	3.70699732058535e-18	0.116972490155207	0.43	0.303	0.0000000000000795892324729674
ZBTB20	3.78940204463839e-18	-0.198034276356082	0.611	0.679	0.0000000000000813584618983862
CMTM6	3.80064938075568e-18	0.156857552616309	0.662	0.537	0.0000000000000815999422048243
CALD1	3.87289493233974e-18	0.159806708646955	0.832	0.76	0.0000000000000831510541973342
CDCA4	4.39948484107526e-18	0.142653666602818	0.418	0.298	0.0000000000000944569395378858
TK1	4.51103614097128e-18	0.152841429659477	0.417	0.299	0.0000000000000968519459466533
BBX	4.60607966129194e-18	0.175498946938734	0.732	0.61	0.000000000000098892530327938
ATP1A2	4.84085888980642e-18	0.169961916420078	0.5	0.374	0.000000000000103933240364144
GALNT12	5.83138165224813e-18	0.112410728448721	0.343	0.229	0.000000000000125199764073767
EIF3A	6.41149456193461e-18	0.178540435756913	0.924	0.891	0.000000000000137654788244736
NUDT1	8.28865525829778e-18	0.180819293178521	0.61	0.503	0.000000000000177957428395653
RPS3A	1.02539168032293e-17	0.106390670572403	0.999	0.997	0.000000000000220151593765333
PDE4B	1.11526193626474e-17	0.120807609340131	0.333	0.223	0.000000000000239446737716039
OLFM1	1.27721753661684e-17	-0.219422816306028	0.285	0.378	0.000000000000274218605111636
TEX30	1.30735947592135e-17	0.110471588682555	0.321	0.214	0.000000000000280690079480313
CTDSP2	1.373296794207e-17	0.143085800443403	0.483	0.357	0.000000000000294846821716243
CDK4	1.54177885800591e-17	0.166453183088802	0.849	0.791	0.000000000000331019920813869
EID1	1.61641052924548e-17	-0.121243560457633	0.991	0.99	0.000000000000347043340629006
EYA4	1.84555019420783e-17	0.126888824812188	0.278	0.178	0.000000000000396239626696422
PTBP2	1.89483884219659e-17	-0.202644622831491	0.569	0.63	0.000000000000406821899419609
ZIC1	1.95088480124688e-17	-0.21812184237913	0.924	0.951	0.000000000000418854966827705
TNFRSF1A	1.99352831937626e-17	0.121559037984835	0.343	0.232	0.000000000000428010530170083
ANXA6	2.51989678250192e-17	0.126279832433652	0.422	0.305	0.000000000000541021839203161
TRIP6	2.52142186456718e-17	0.103852985502349	0.326	0.215	0.000000000000541349274322573
NOTCH2	2.55591597702567e-17	0.111513618406409	0.324	0.213	0.000000000000548755160267411
GINS4	2.63680842069136e-17	0.11179783603416	0.396	0.277	0.000000000000566122767922435
MEIS3	3.13618417849444e-17	-0.220270144509183	0.459	0.541	0.000000000000673338743122757
RAD51C	3.31758031933737e-17	0.113338476416419	0.366	0.255	0.000000000000712284494561733
CRNDE	3.44559446928906e-17	0.132788538159378	0.495	0.373	0.00000000000073976913255636
LTBP4	3.47273594309652e-17	0.121782283323138	0.485	0.362	0.000000000000745596406982823
TCEAL2	3.53911213038392e-17	0.167795569011706	0.628	0.513	0.000000000000759847374393428
IVNS1ABP	3.66841781074908e-17	0.201122725647467	0.634	0.533	0.000000000000787609303967827
ELAVL3	3.71813188363611e-17	-0.305859595142408	0.4	0.494	0.000000000000798282915416672
PTMA	3.74732681791715e-17	0.103350677479836	1	0.999	0.000000000000804551067806811
SCUBE3	4.80054380941525e-17	0.106348748221916	0.338	0.225	0.00000000000103067675588145
HES1	4.87089782214567e-17	0.291517596250654	0.63	0.53	0.00000000000104578176241468
MEX3D	4.96063421479035e-17	0.12169389460438	0.4	0.285	0.00000000000106504816591549
RPS23	5.23939168526661e-17	0.106733668666953	0.999	0.998	0.00000000000112489739482674
RARRES2	6.00617376794747e-17	0.174348926088514	0.429	0.316	0.00000000000128952550797832
ZNF462	6.64597066035571e-17	-0.223265502222178	0.832	0.858	0.00000000000142688990077837
COL18A1	6.65684867606286e-17	0.131660162443545	0.339	0.232	0.0000000000014292254107507
TMEM109	7.91347926671312e-17	0.11909877281267	0.404	0.289	0.00000000000169902399856331
NQO2	8.4773657244492e-17	0.121169956326369	0.413	0.294	0.00000000000182009042103924
SOD1	8.8548661187716e-17	0.148006054331957	0.939	0.915	0.00000000000190113975570026
FLRT3	1.11578148302765e-16	0.164116922743205	0.641	0.525	0.00000000000239558284406037
RAB30	1.12237769453067e-16	-0.19203233188087	0.18	0.264	0.00000000000240974491015734
GOLGA8A	1.40870263646823e-16	0.113601962180464	0.336	0.227	0.0000000000030244845604973
RPL36	1.59753800307987e-16	0.106140566179877	0.996	0.994	0.00000000000342991409261247
HMGA1	1.85326248997248e-16	0.16780318694487	0.95	0.936	0.00000000000397895456597091
MYL12A	1.92988225980213e-16	0.199133474699187	0.83	0.754	0.00000000000414345721179517
LRP11	1.988166545109e-16	0.110949644907335	0.334	0.226	0.00000000000426859357234902
IGDCC3	2.06905973915302e-16	-0.244997127707271	0.594	0.646	0.00000000000444227125996154
EFNB1	2.07719544121366e-16	0.177602781896184	0.492	0.388	0.00000000000445973861228573
RPS6	2.22892923607257e-16	0.115175770327216	0.997	0.995	0.0000000000047855110698478
MCM10	2.25794008830542e-16	0.103068321237158	0.356	0.243	0.00000000000484779736959174
S100A6	2.29123992603921e-16	0.208500485275353	0.42	0.298	0.00000000000491929212120618
SORBS2	2.50550378214559e-16	-0.184537888354885	0.543	0.612	0.00000000000537931662026658
TP53I13	2.72045689703509e-16	0.122149921737171	0.463	0.343	0.00000000000584082095793433
CKB	2.86457671352931e-16	-0.149411111841562	0.994	0.997	0.00000000000615024620394743
HEBP1	3.82786893681051e-16	0.138190120957404	0.562	0.441	0.00000000000821843460733217
DNAJC21	4.02206909293604e-16	0.163728074535349	0.65	0.54	0.00000000000863538234253367
ATP5F1E	4.08785588212561e-16	-0.158264842343808	0.993	0.993	0.00000000000877662657892369
FAM111B	4.14134595366702e-16	0.101997323762543	0.31	0.206	0.0000000000088914697625231
SYNE2	4.57446362194616e-16	-0.232405269276629	0.925	0.94	0.00000000000982137339631839
VAMP3	4.85487816059484e-16	0.119501513379877	0.436	0.318	0.0000000000104234234107971
HEPH	4.98508317755342e-16	0.109142580905483	0.266	0.17	0.0000000000107029735822072
PSMC3IP	5.99134692091971e-16	0.114169833154635	0.41	0.296	0.0000000000128634218392146
FAM213A	6.06759877002904e-16	0.139027876386018	0.956	0.926	0.0000000000130271345592524
RPS9	6.55176232888871e-16	0.105650389140012	0.995	0.993	0.0000000000140666337201241
HMGCR	6.91228460149367e-16	-0.25764820547531	0.662	0.699	0.0000000000148406750394069
DHFR	7.15964454739579e-16	0.172104722529429	0.608	0.491	0.0000000000153717568432588
HTATSF1	7.46825662480132e-16	-0.187615865927265	0.818	0.832	0.0000000000160343469734484
EFNB2	8.46721598964949e-16	-0.181630541621597	0.223	0.31	0.0000000000181791127297775
TACC2	8.49164528632315e-16	-0.187166343378885	0.363	0.448	0.0000000000182315624297358
SVIL	8.92988947670102e-16	0.167336140601249	0.613	0.502	0.0000000000191724727064771
SNRPN	9.63804878030715e-16	-0.178730137492438	0.883	0.897	0.0000000000206928907313194
INSM1	9.86466107480972e-16	-0.31678907352461	0.223	0.321	0.0000000000211794273276165
TSPAN4	1.14988930788283e-15	0.126116826834154	0.475	0.354	0.0000000000246881234402444
ENY2	1.21768115997494e-15	0.142863659891979	0.953	0.918	0.000000000026143614504662
RBBP8	1.37468417294251e-15	0.110757832312327	0.345	0.24	0.0000000000295144691930758
MEST	1.48313307077254e-15	-0.180339114868664	0.944	0.955	0.0000000000318428670294865
CDC6	1.66686605909378e-15	0.112820506210442	0.297	0.197	0.0000000000357876142887435
LOXL1	1.79195807071508e-15	0.110519623178869	0.42	0.299	0.0000000000384733397782528
LARP7	1.81467661319817e-15	0.154582539181215	0.775	0.683	0.0000000000389611068853646
HMGA2	2.1015255835372e-15	0.170909457372028	0.703	0.604	0.0000000000451197542785438
TAGLN3	2.12391723864461e-15	-0.281134359715243	0.435	0.515	0.0000000000456005031136998
SERPING1	2.43737389754362e-15	0.143034766203224	0.545	0.428	0.0000000000523304175802614
GOLGA8B	3.78380946319503e-15	0.11060913441513	0.344	0.241	0.0000000000812383891747974
ZNF511	4.42990948171708e-15	0.136126782122105	0.518	0.405	0.0000000000951101565724658
RPL37	4.56181017967512e-15	0.101449275206175	0.997	0.997	0.0000000000979420645576249
NR2F6	4.79619393602619e-15	0.146213151004503	0.79	0.698	0.000000000102974283806482
RNF175	4.82361477560419e-15	0.13763641066857	0.423	0.315	0.000000000103563009232222
ZNF521	4.83393867309225e-15	0.169142845168222	0.706	0.595	0.000000000103784663311291
KIAA1191	5.03145507540268e-15	0.118410680122885	0.442	0.326	0.000000000108025340468895
ISL1	5.13349333185531e-15	-0.392958899362814	0.194	0.276	0.000000000110216101834934
NPM3	5.34208477137252e-15	0.122966590336277	0.42	0.309	0.000000000114694560041368
SERPINH1	5.9748663948004e-15	0.144508661175434	0.52	0.405	0.000000000128280381496365
AKR1B1	6.01623041476653e-15	0.165028062712092	0.782	0.721	0.000000000129168467005037
TRPM3	6.59373236578944e-15	0.107444889196684	0.278	0.184	0.000000000141567433893499
ACTB	6.85012402328148e-15	0.147394989193502	0.999	0.997	0.000000000147072162779853
TMEM106C	7.32866724088112e-15	0.176443104268185	0.584	0.493	0.000000000157346485661718
DTL	7.87865486436796e-15	0.115911973196929	0.319	0.219	0.00000000016915471993798
RND3	9.10697367466291e-15	-0.213978038536772	0.492	0.568	0.000000000195526724795013
DDIT4	9.38700328706523e-15	0.189488166605666	0.409	0.303	0.000000000201538960573291
RAD51AP1	9.56867584972307e-15	0.15046384035167	0.445	0.334	0.000000000205439470493554
CENPK	0.0000000000000105155979283861	0.148054390192201	0.499	0.384	0.00000000022576988752245
RRM1	0.00000000000001086168883935	0.204828140071473	0.664	0.59	0.000000000233200459380846
CCDC88C	0.0000000000000109396576835223	0.112500239458916	0.274	0.181	0.000000000234874450465224
BMP7	0.000000000000011186288997603	0.112145262137806	0.406	0.299	0.000000000240169624778536
CCND2	0.0000000000000114657240935331	0.143484687613739	0.632	0.514	0.000000000246169096288155
DHX32	0.0000000000000116075528482362	0.14382890382876	0.523	0.415	0.000000000249214159651631
CBX1	0.0000000000000117401269655915	0.135926950653611	0.957	0.945	0.000000000252060525951249
VRK1	0.0000000000000123117456318998	0.120672753294848	0.49	0.375	0.000000000264333178716889
HPRT1	0.0000000000000137667255666492	0.101449023838619	0.361	0.255	0.000000000295571597915958
CD82	0.0000000000000142043493267644	-0.284482799776627	0.444	0.491	0.000000000304967380045632
DSN1	0.0000000000000172856698951439	0.105262752550856	0.393	0.287	0.00000000037112333264874
ENO1	0.0000000000000175598421832183	0.189416680492673	0.93	0.904	0.000000000377009811673698
SYT1	0.0000000000000185108630628657	-0.315810739034485	0.754	0.787	0.000000000397428229959727
TRIM2	0.0000000000000185862336813413	-0.204746874668826	0.475	0.535	0.000000000399046437138397
PPIG	0.0000000000000190775376904841	0.153498984152151	0.879	0.834	0.000000000409594734214693
WDR34	0.0000000000000201611798591541	0.13860284783111	0.59	0.488	0.000000000432860531576038
SLC20A1	0.0000000000000214809775614816	0.12662330229941	0.561	0.451	0.00000000046119658824501
ACTN1	0.0000000000000215567235218217	0.134804280447	0.472	0.363	0.000000000462822854013512
SOX9	0.0000000000000243864952119954	-0.315676523145357	0.525	0.566	0.000000000523578052201541
FBXO5	0.0000000000000251058172065361	0.12530926948991	0.463	0.348	0.000000000539021895424331
TSPAN18	0.0000000000000277683993342501	0.124096354505479	0.475	0.362	0.000000000596187533706349
NCALD	0.000000000000028832189309547	0.15690020491476	0.547	0.437	0.000000000619027104475975
HMGXB4	0.0000000000000328799989888048	0.132405477588887	0.562	0.456	0.000000000705933578289638
ACSL3	0.0000000000000373650975131778	-0.20954628422448	0.654	0.694	0.000000000802228643607927
RFC4	0.0000000000000445845731109949	0.141698722139387	0.567	0.459	0.00000000095723078469306
TUBA1A	0.000000000000055857190919189	-0.288611386869747	1	1	0.00000000119925388903499
CRB2	0.0000000000000645282406127706	-0.159194784400221	0.514	0.578	0.00000000138542132595618
PDLIM1	0.0000000000000646300195194893	0.116163456144615	0.344	0.248	0.00000000138760651908344
FAT3	0.0000000000000649303954943504	-0.214270156787054	0.386	0.45	0.0000000013940555912637
FOXP4	0.000000000000090321568167374	0.116885628363234	0.397	0.293	0.00000000193920406855352
CHAF1A	0.0000000000000933039951056468	0.124253660993363	0.486	0.373	0.00000000200323677491824
COX7B	0.000000000000102663093747509	-0.143285139536244	0.93	0.938	0.00000000220417662275901
CDC42BPA	0.000000000000103090812765284	-0.170060892287243	0.441	0.511	0.00000000221335975007065
ARF3	0.000000000000103136902853218	-0.160894616995691	0.461	0.521	0.00000000221434930425859
UNG	0.000000000000106259490208154	0.123418847733972	0.569	0.444	0.00000000228139125476906
TLN1	0.000000000000109230629897313	0.11357981278225	0.445	0.339	0.00000000234518162389531
TCF7L2	0.000000000000116259792295811	0.119089254175933	0.626	0.516	0.00000000249609774059106
CLINT1	0.00000000000012484209467396	0.127269048713308	0.646	0.538	0.00000000268035977264993
DZIP1	0.000000000000132720067429558	0.107118155512378	0.435	0.328	0.00000000284949984771261
EMID1	0.000000000000135339469662381	0.109008038120966	0.358	0.257	0.00000000290573841365132
RALGPS2	0.000000000000135723574968847	0.110568280643223	0.47	0.362	0.00000000291398515458114
CENPW	0.000000000000146819062508356	0.132712305938913	0.552	0.44	0.0000000031522052720544
CUTA	0.000000000000151485434432727	0.123328460850619	0.971	0.948	0.00000000325239227727066
VGLL4	0.000000000000156143974782	0.141787774602477	0.678	0.569	0.00000000335241113856955
CASD1	0.000000000000160766167187267	-0.219716286753366	0.52	0.574	0.00000000345164960951061
CASP6	0.000000000000188054366281382	0.131443787487317	0.536	0.43	0.00000000403752724406127
USP1	0.000000000000194546107513136	0.156812135503533	0.639	0.556	0.00000000417690492830702
PUF60	0.000000000000194838310451039	-0.158536716586033	0.877	0.87	0.00000000418317852538381
VCAN	0.000000000000199613391016018	-0.13097972858792	0.79	0.822	0.0000000042856995051139
GSPT2	0.000000000000207320717206848	-0.168591984510541	0.476	0.533	0.00000000445117579843103
C5orf30	0.000000000000211874370051808	-0.141301577424672	0.218	0.292	0.00000000454894272501232
ZEB1	0.000000000000244637599746225	-0.174433747523856	0.637	0.682	0.00000000525236926655145
CDK1	0.000000000000270989261548605	0.123088441907317	0.443	0.334	0.00000000581813944544854
RAB11FIP2	0.00000000000027228863557134	0.14879923504466	0.422	0.324	0.00000000584603700571666
COL4A5	0.000000000000295080140554152	0.125916217551727	0.47	0.358	0.00000000633537061769764
JUN	0.000000000000296065942007788	0.181643173708062	0.405	0.297	0.00000000635653577490721
UBE2T	0.000000000000299660170595745	0.186357747885112	0.593	0.504	0.00000000643370386269065
POLD3	0.000000000000305737292368941	0.130667068219948	0.521	0.42	0.00000000656417966716117
ALDH7A1	0.000000000000331487459078648	0.138587069255619	0.798	0.705	0.00000000711703574641858
C3orf58	0.000000000000374894424236504	-0.200970748131102	0.34	0.41	0.00000000804898328835773
FAM210B	0.000000000000400736580130533	0.129665731442751	0.625	0.519	0.00000000860381437540253
BTG3	0.000000000000402884769437292	0.133211954469601	0.539	0.43	0.00000000864993599981867
TYMS	0.000000000000403203766126685	0.219773846582598	0.656	0.58	0.00000000865678485873993
SEC11C	0.000000000000474744790553116	-0.212425457484289	0.656	0.695	0.0000000101927706531754
PAK2	0.000000000000480273605745284	-0.153491879259991	0.857	0.861	0.0000000103114743153512
LIMS1	0.000000000000483645595006439	0.108142264117525	0.549	0.436	0.0000000103838709247882
DRAXIN	0.000000000000490067630813455	0.150695131338635	0.44	0.333	0.0000000105217520335649
ZFP36L2	0.000000000000521454638028544	0.115110576126491	0.394	0.29	0.0000000111956310784728
WNT5B	0.000000000000591492976399258	0.152557075905714	0.54	0.427	0.0000000126993542032921
BCL7C	0.000000000000615332585025173	0.114871669905921	0.582	0.477	0.0000000132111906004905
HMGN5	0.000000000000731506420547653	0.139547423201758	0.594	0.492	0.0000000157054428491581
MAP7D3	0.000000000000754916043503763	-0.167970353770381	0.243	0.312	0.0000000162080474540258
SH3BGRL3	0.000000000000822339180733443	-0.148958019796964	0.89	0.917	0.000000017655622210347
TANC2	0.000000000000863680079228096	-0.16366049936796	0.312	0.384	0.0000000185432113010272
MAD2L1	0.000000000000910559589127992	0.149977293267183	0.571	0.46	0.000000019549714378578
MCM4	0.000000000000917524790105239	0.10971552605782	0.52	0.404	0.0000000196992572435595
MCM3	0.000000000000924857441965941	0.12781265405503	0.62	0.507	0.0000000198566892790088
COX6A1	0.000000000000936299483345828	0.112311924093637	0.975	0.966	0.0000000201023499074349
PCNA	0.00000000000104239072466944	0.163664397828083	0.671	0.588	0.0000000223801288586528
HELLS	0.00000000000104850118415273	0.184590235462212	0.718	0.644	0.0000000225113204237592
CLIC4	0.00000000000107194662594567	0.110233920090335	0.514	0.402	0.0000000230146940590534
RORB	0.00000000000108310713145284	0.149909445699163	0.278	0.194	0.0000000232543101122925
HDAC3	0.00000000000109335890737752	0.127832920284256	0.593	0.494	0.0000000234744157413954
ATP1A1	0.00000000000117555781491667	0.115031010945448	0.571	0.461	0.0000000252392262862608
CFLAR	0.00000000000173110357648576	0.102324436077157	0.342	0.244	0.0000000371667937871493
INPP5F	0.00000000000174657409851987	0.121540306242268	0.567	0.462	0.0000000374989458952216
SLC25A37	0.00000000000205090786788847	0.117706270488245	0.461	0.356	0.0000000440329919235655
COX7C	0.00000000000220212671389534	-0.104662410871408	0.992	0.994	0.0000000472796605473329
HAT1	0.0000000000024645184068895	0.124613352125352	0.571	0.474	0.0000000529132101959175
BEX4	0.00000000000249165085813028	-0.161520656157299	0.881	0.88	0.0000000534957439240572
IFI6	0.00000000000258921049839299	0.102461892162521	0.39	0.289	0.0000000555903494004975
RPL13A	0.00000000000310576695740984	-0.105215129629321	0.999	0.997	0.0000000666808165755893
FOXG1	0.00000000000339940997397192	-0.16197913794035	0.903	0.912	0.000000072985332141177
ELAVL4	0.00000000000362025338709292	-0.13884877028924	0.272	0.366	0.000000077726840220885
COL4A6	0.00000000000448621078719231	0.116374237937001	0.383	0.289	0.0000000963189456010189
MRPL11	0.0000000000045483688763053	0.125996589722378	0.751	0.663	0.0000000976534797742747
SLF1	0.00000000000466139673784669	0.112481909171841	0.502	0.397	0.000000100080187961568
PET100	0.00000000000553645502769097	-0.141506672319706	0.786	0.797	0.000000118867689444525
EIF5	0.00000000000563033943988233	0.106464215041719	0.968	0.954	0.000000120883387774274
TPI1	0.0000000000064683008833057	0.117202080594163	0.972	0.956	0.000000138874419964573
EIF4G2	0.00000000000733497746603135	-0.143327600684994	0.984	0.983	0.000000157481966195693
SPAG9	0.00000000000773767703923424	-0.152036017141117	0.732	0.754	0.000000166127926032359
CENPM	0.00000000000809749703023071	0.136711307318996	0.445	0.347	0.000000173853261239053
CERS2	0.00000000000812252286892764	0.111973528133374	0.566	0.454	0.000000174390565995876
KNOP1	0.00000000000815379645535236	0.124447221417205	0.714	0.639	0.000000175062009896415
GJC1	0.00000000000827511854512039	0.113073863794183	0.473	0.375	0.000000177666795163735
FOS	0.00000000000871176302580217	-0.249259277145197	0.316	0.389	0.000000187041552163973
C19orf48	0.00000000000872110524074817	0.123599935354066	0.574	0.474	0.000000187242129518863
OTX2	0.0000000000099619326898579	-0.22731962655791	0.755	0.765	0.000000213882694851249
RPL12	0.00000000000997189904091104	0.10449812370176	0.995	0.989	0.00000021409667240836
KCNQ1OT1	0.0000000000102115269227835	-0.118551124546135	0.832	0.847	0.000000219241483032162
RPL31	0.0000000000105929901371683	0.102411788256566	0.979	0.976	0.000000227431498245004
MALT1	0.0000000000118477464896727	0.103398691289674	0.29	0.204	0.000000254371117133273
SEC11A	0.000000000012696939781367	0.112337604184439	0.962	0.947	0.000000272603297105949
RTN3	0.0000000000127769682722796	-0.164262234100565	0.958	0.957	0.000000274321508805842
FANCI	0.0000000000129794106771375	0.114597652896206	0.422	0.323	0.000000278667947238143
RFC5	0.0000000000135200509876527	0.10230597762469	0.435	0.336	0.000000290275494704903
PSAT1	0.0000000000136518660540186	0.187129193076247	0.684	0.603	0.00000029310556417978
ITGA6	0.0000000000144205257361843	-0.181827306692896	0.296	0.358	0.000000309608687555877
PAK3	0.0000000000146676247768505	-0.215268674218936	0.592	0.641	0.000000314913903958979
TIAM1	0.0000000000149022055883293	0.10839223626809	0.312	0.226	0.000000319950353981431
2006-09-01	0.0000000000172930844674973	0.103018927720721	0.662	0.562	0.000000371282523517168
FLNA	0.000000000022203418209636	0.117179669890111	0.601	0.499	0.000000476707388960885
TMA7	0.0000000000234970028073358	0.105970310203831	0.981	0.978	0.0000005044806502735
GNG11	0.0000000000240240855092023	-0.237777363458076	0.515	0.55	0.000000515797115882573
CLCN3	0.0000000000295051624476388	-0.135524308808231	0.53	0.582	0.000000633475837750804
PRDX6	0.0000000000335778865182497	0.152074873634417	0.886	0.857	0.000000720917223546822
GNPDA1	0.0000000000344015168409147	0.121004086278511	0.617	0.524	0.000000738600566574439
LIMD2	0.0000000000373104848454887	0.116737241304867	0.779	0.69	0.000000801056109632643
PDCD4	0.000000000037589897405365	0.146796110281326	0.735	0.651	0.000000807055097293187
NASP	0.0000000000404530041125181	0.142262630306953	0.955	0.924	0.000000868525998295764
PPDPF	0.0000000000413586240349653	0.106649388290388	0.972	0.96	0.000000887969658030705
CA2	0.0000000000444353461584402	0.102946280940343	0.318	0.234	0.000000954026882021712
PAWR	0.000000000048361024536424	0.133505131290457	0.615	0.52	0.00000103831119679702
PRDX3	0.0000000000513778619821177	0.111616269863031	0.817	0.76	0.00000110308269675607
ARHGAP21	0.0000000000575603072330986	-0.173980876568691	0.636	0.673	0.00000123581979629463
LRRC4C	0.0000000000616708301479355	-0.130452094675394	0.221	0.292	0.00000132407272327618
C1orf35	0.0000000000620118639598662	0.109705098405499	0.589	0.484	0.00000133139471921833
SPA17	0.0000000000664642575898791	-0.175817352767431	0.462	0.509	0.00000142698761045471
HMGCS1	0.000000000071985580834626	-0.24414192839341	0.766	0.774	0.00000154553042051942
BRCA2	0.0000000000740905979220824	0.108375124441857	0.347	0.26	0.00000159072513738711
MTDH	0.0000000000746101073839005	0.123333960657721	0.827	0.764	0.00000160187900553234
EPHB3	0.0000000000784568599415464	-0.139143148029912	0.258	0.321	0.000001684468782945
HNRNPH2	0.0000000000794686204936328	-0.153204420943599	0.621	0.654	0.0000017061912819983
ATCAY	0.0000000000874861945093913	-0.181648914344415	0.262	0.333	0.00000187832859611663
NCOA3	0.000000000089600289488365	-0.136702445816147	0.216	0.279	0.0000019237182153152
SLC3A2	0.000000000090184687566517	0.122748446393901	0.61	0.515	0.00000193626524205312
FAM136A	0.0000000000928243672730106	0.112700283056046	0.67	0.581	0.00000199293916535154
ECI1	0.0000000000941182778651517	0.128760718101911	0.754	0.685	0.00000202071942576481
SNRPF	0.00000000010082889246302	0.119452437991922	0.962	0.943	0.00000216479632118104
TPM4	0.000000000120617330009269	0.123124802416535	0.868	0.835	0.00000258965407529901
DUT	0.000000000121805546404977	0.105075382778836	0.855	0.8	0.00000261516508131485
VMA21	0.000000000122836897204183	-0.180558267366034	0.657	0.667	0.00000263730818297382
ARL 3,00	0.000000000123160027596146	-0.121142512734517	0.874	0.875	0.00000264424579248926
HADH	0.000000000123766875460083	0.110251653249447	0.508	0.41	0.00000265727481612798
FIP1L1	0.000000000126501342191481	0.107897417657239	0.627	0.528	0.0000027159838168511
SESN3	0.000000000129779487453103	0.116944391549596	0.512	0.412	0.00000278636559561812
MYO6	0.000000000131185035920471	-0.150867793936839	0.506	0.556	0.0000028165427212125
GGCT	0.000000000132189131336086	0.122216671609726	0.587	0.496	0.00000283810064978578
MT-ND5	0.000000000140328648137556	0.101636878526302	0.957	0.977	0.00000301285607551333
TMSB15A	0.000000000146730173767261	0.168562502129513	0.967	0.965	0.00000315029683078308
CASP8AP2	0.000000000157438371406868	0.111079875705556	0.562	0.47	0.00000338020183410546
MT-CO3	0.000000000176090315855779	-0.103404027913057	0.983	0.99	0.00000378065908142357
SHROOM3	0.000000000179077513894579	0.108688006830727	0.613	0.509	0.0000038447942233166
GDI1	0.000000000194515692231552	-0.171146493632211	0.587	0.625	0.00000417625191221143
TMEM237	0.000000000196205450731747	0.120972278289551	0.493	0.407	0.00000421253102721061
RAP1B	0.000000000204672493247199	0.124951117070613	0.817	0.736	0.00000439431843001737
DHPS	0.000000000211169698989819	-0.154229080420882	0.566	0.6	0.00000453381343731141
PNMA2	0.000000000223492349673534	-0.185252781031073	0.398	0.447	0.00000479838074749077
SELENOH	0.000000000227307819273608	0.101673504218871	0.896	0.86	0.00000488029887980435
AP2B1	0.000000000236100223754911	-0.144371556992714	0.574	0.62	0.00000506907180401794
FEN1	0.000000000261355953912425	0.119893154043383	0.551	0.467	0.00000561131233049976
CAMK4	0.000000000286987390115253	0.104506276247069	0.356	0.27	0.00000616161926577448
INA	0.00000000028723759497433	-0.416624325084792	0.344	0.405	0.00000616699116409887
DYNLRB1	0.000000000336759111622992	-0.131655547521882	0.892	0.892	0.00000723021812654564
ATAD5	0.000000000357834228423726	0.119301657059736	0.488	0.401	0.0000076827008842574
PCSK1N	0.000000000369840026801345	-0.44385903309913	0.495	0.544	0.00000794046537542488
XPR1	0.000000000408475686170179	-0.173555569435183	0.503	0.547	0.00000876997298207373
COX6C	0.000000000413316746303308	-0.102105137072315	0.971	0.976	0.00000887391054313202
RAB33A	0.000000000423586020387172	-0.108460055191398	0.195	0.259	0.00000909439185771259
FAM171B	0.000000000464892203219756	-0.1259643212102	0.227	0.292	0.00000998123560312817
DCTPP1	0.000000000492729344919674	0.114397197043067	0.662	0.575	0.0000105788990354254
RHOA	0.000000000528117522466303	0.116063321896344	0.94	0.91	0.0000113386832073515
HMGB2	0.000000000536974287004733	0.123946235458352	0.73	0.654	0.0000115288379419916
NELFCD	0.000000000557488347535221	-0.149872861171308	0.664	0.695	0.0000119692748215812
TCAF1	0.000000000560276735445271	-0.157756772290798	0.796	0.821	0.00001202914151001
TKT	0.000000000625266427816325	-0.117437262586169	0.899	0.898	0.0000134244702052165
ZNF428	0.000000000627050075328329	-0.133711982536985	0.902	0.906	0.0000134627651172992
BOLA3	0.0000000006345543293481	0.120782844804867	0.565	0.472	0.0000136238814511037
TMEM132A	0.000000000652195343050435	-0.214251873836289	0.69	0.709	0.0000140026340152928
METRN	0.000000000652289173028363	0.124621306926189	0.977	0.968	0.000014004648544919
PPIA	0.000000000776089796962717	0.101223379027122	0.991	0.991	0.0000166626479407895
MGME1	0.000000000781838277009878	0.101235923681942	0.487	0.391	0.0000167860678074021
RAI14	0.000000000965599372910731	0.110773768196645	0.607	0.51	0.0000207314185363934
BCL11A	0.000000000983886323735451	-0.146597402508239	0.452	0.5	0.0000211240393706001
MARCH6	0.00000000102216927671274	-0.159881822344774	0.831	0.831	0.0000219459743710226
ZNF775	0.00000000102347140565149	-0.12912029739955	0.348	0.406	0.0000219739310793374
NDUFS2	0.00000000114845357500111	-0.135412385481249	0.508	0.552	0.0000246572982552739
SOX6	0.00000000122407300534449	-0.169436760538398	0.302	0.363	0.0000262808474247461
PPP1R9A	0.00000000125575214439296	-0.167569967941541	0.517	0.557	0.0000269609985401168
CCDC167	0.00000000127485384121342	-0.157738383441689	0.674	0.696	0.0000273711119708522
CALU	0.00000000129710312889233	0.124326480087544	0.772	0.709	0.0000278488041773183
ITGAE	0.00000000131330078369285	0.110242248581889	0.7	0.613	0.0000281965678258856
ZBTB16	0.00000000149238161021089	0.140430210456127	0.526	0.439	0.0000320414331712277
RFC2	0.0000000014979595309697	0.102922722569067	0.533	0.432	0.0000321611911299195
EEF1D	0.00000000189450174138012	0.110469421517985	0.953	0.932	0.0000406749523874312
ARHGEF9	0.00000000194635595297884	-0.141555868181426	0.487	0.538	0.0000417882623104558
TPR	0.00000000209263683324965	0.119922650545893	0.893	0.867	0.00004492891280987
RBPMS	0.00000000209948988879319	-0.142141254911717	0.282	0.335	0.0000450760479123898
NRP1	0.00000000219732802759306	0.10832380490478	0.317	0.24	0.0000471766327524229
YBX3	0.00000000219869092191528	0.104123728378794	0.647	0.551	0.000047205894093521
APP	0.00000000225224762312664	-0.156394252763014	0.874	0.892	0.0000483557564685289
NKAIN4	0.00000000233797523001772	-0.208768348006972	0.584	0.618	0.0000501963281884804
DCBLD2	0.00000000234403782158308	0.112328985314946	0.654	0.563	0.0000503264920293886
MAGEF1	0.00000000248947457413287	-0.124917633888757	0.846	0.843	0.0000534490191066328
ONECUT2	0.00000000261112424047393	0.2215244783051	0.394	0.305	0.0000560608374429754
CENPX	0.00000000266599061715424	0.118993051193084	0.763	0.695	0.0000572388185503014
C21orf58	0.00000000271229014847673	0.101887863362626	0.498	0.403	0.0000582328694877955
STMN2	0.00000000276547199318311	-0.643137587159206	0.29	0.349	0.0000593746836936414
AKAP9	0.00000000282099517228825	0.173563783204907	0.922	0.897	0.0000605667663490287
PHIP	0.00000000284320971599987	0.109274930627168	0.875	0.836	0.0000610437126025172
GALNT1	0.00000000287305392677409	0.109886306977033	0.707	0.636	0.0000616844678078397
RTL5	0.00000000294341103266924	-0.121447265796362	0.194	0.254	0.0000631950348714085
STMN4	0.00000000299830046927041	-0.356850830907412	0.223	0.287	0.0000643735110752356
ATXN7L3B	0.00000000301885540448863	-0.122689935110436	0.832	0.831	0.0000648148255343708
MLLT1	0.0000000033893647175531	-0.160679733366472	0.474	0.514	0.0000727696604858651
OS9	0.00000000357465481084738	-0.308077944372321	0.678	0.685	0.0000767478387888933
VDAC1	0.00000000361977179857292	0.103191796264074	0.909	0.891	0.0000777165005153606
UBA1	0.00000000367799876443573	-0.144270023846924	0.621	0.648	0.0000789666334724351
FUBP1	0.00000000383495681810167	-0.132869752545376	0.751	0.769	0.000082336522884643
MYL12B	0.00000000399067659029243	0.108214544359259	0.923	0.889	0.0000856798263935785
SREBF2	0.00000000402662854825031	-0.155545218423986	0.441	0.486	0.0000864517149309342
GMNN	0.00000000404691665020041	0.128023459260556	0.571	0.49	0.0000868873004798028
PTBP1	0.0000000048390310742181	0.125727310079035	0.712	0.645	0.000103893997163463
RANBP1	0.00000000492517219042402	0.143931615629807	0.935	0.919	0.000105743446928404
EIF2S2	0.00000000500711053771814	0.135536129651443	0.867	0.795	0.000107502663244808
TECR	0.00000000519243164435263	0.1189968079207	0.752	0.696	0.000111481507404251
CCND1	0.00000000532143409454216	-0.159301520514276	0.835	0.84	0.00011425119000982
TNIK	0.0000000054371970524127	-0.152478067431694	0.361	0.416	0.000116736620715301
CETN2	0.00000000576229326156927	-0.136818733154255	0.767	0.775	0.000123716436325892
FDFT1	0.00000000624982191942308	-0.161919226521498	0.811	0.829	0.000134183676610014
PTMS	0.00000000625794796635973	-0.157509473994307	1	0.996	0.000134358142837743
MLEC	0.00000000628517767407183	-0.220808215681502	0.795	0.805	0.000134942764662322
H1FX	0.00000000646726665365564	-0.159792166734265	0.972	0.97	0.000138852215053987
TERF1	0.00000000886019514203072	0.10891561855733	0.733	0.671	0.0001902283896994
PHF21B	0.00000000952493607303315	-0.152072174016201	0.268	0.331	0.000204500377488022
SHMT2	0.00000000978022439952674	0.105862391605657	0.445	0.361	0.000209981417857839
COPZ1	0.0000000109441058707098	-0.126841507660733	0.825	0.828	0.000234969953044139
ZEB2	0.0000000109855721447068	-0.110279948999013	0.297	0.36	0.000235860233946855
SYNE1	0.0000000110951504562733	-0.123377000470414	0.238	0.296	0.000238212880296187
2003-09-01	0.0000000122066120388041	-0.172195160342129	0.344	0.391	0.000262075960473124
NAA38	0.0000000124526187950994	0.107334849806311	0.794	0.732	0.000267357725530783
LMAN1	0.0000000124651843282663	0.118214790655241	0.677	0.607	0.000267627507527877
KTN1	0.0000000140592561978228	0.118571396640093	0.899	0.879	0.000301852230567256
FAM20C	0.0000000145337584424437	-0.110956428151285	0.25	0.308	0.000312039793759266
AIF1L	0.0000000149179125182068	-0.15255271820964	0.396	0.441	0.000320287581765899
PTPRG	0.0000000150684978431279	-0.194273797910678	0.619	0.633	0.000323520648691956
ACVR2B	0.0000000157107508424614	-0.132123710107521	0.738	0.749	0.000337309820587646
UBA2	0.0000000162944334057079	0.108232154934405	0.836	0.786	0.000349841485220549
VEGFB	0.0000000165335329998633	-0.123414623083207	0.417	0.469	0.000354974953507066
FARP1	0.0000000167038752107887	-0.132145704658355	0.624	0.658	0.000358632200775634
CSE1L	0.0000000204700766892106	0.100930997110845	0.563	0.478	0.000439492546517351
PRKACB	0.0000000257703076888363	-0.213037387395024	0.35	0.398	0.000553288506079315
SMDT1	0.0000000260726557484846	-0.137343559666764	0.837	0.826	0.000559779918919964
PDLIM7	0.0000000271974067647191	0.111669344460689	0.751	0.665	0.000583928323238519
GPC4	0.0000000276180917359027	0.106840464693002	0.31	0.241	0.000592960429569832
CAMTA1	0.0000000282853322160063	-0.106900732879046	0.9	0.9	0.000607286082677656
MPPED2	0.0000000306335447547226	-0.155058601997756	0.552	0.582	0.000657702205883893
FYN	0.0000000307915545129702	-0.122266746508051	0.742	0.759	0.00066109467539347
CADM1	0.0000000334389060109872	0.148684342609944	0.768	0.687	0.000717933312055895
BAZ2B	0.0000000361060714977538	-0.14995191902183	0.76	0.769	0.000775197355056774
APLP2	0.000000038007915749343	0.120796140056543	0.854	0.813	0.000816029951138393
MT-ND6	0.0000000454893669348476	0.146841516269042	0.849	0.82	0.000976656708091177
DSTN	0.0000000518556892977878	-0.110714618536828	0.927	0.936	0.0011133416492235
H2AFZ	0.0000000558156387003789	0.142815960890903	0.988	0.986	0.00119836176289714
HSPD1	0.0000000566104139148643	0.104714504809731	0.951	0.944	0.00121542558675214
MRPL3	0.0000000582475858903054	0.10778954012969	0.757	0.68	0.00125057566906486
CSTB	0.0000000604085103449458	-0.118519319308556	0.785	0.791	0.00129697071710599
CISD1	0.000000061803247563371	-0.130048573926285	0.59	0.622	0.00132691572518558
CCDC184	0.0000000678312515610779	-0.125146250390579	0.212	0.266	0.00145633697101634
DLL3	0.0000000701967703896922	-0.296004811924216	0.304	0.362	0.00150712466026669
RDX	0.0000000742808947525215	-0.11619986096232	0.857	0.866	0.00159481081033664
RND2	0.0000000822660554345834	-0.13854834268127	0.547	0.584	0.00176625221018051
CD59	0.0000000833916882136641	0.103932850533896	0.694	0.627	0.00179041954594737
PAFAH1B1	0.0000000878392183103627	-0.161811901766076	0.74	0.737	0.00188590801712349
MSMO1	0.0000000929545723650368	-0.174279533917008	0.659	0.667	0.00199573466867734
PTPRN2	0.000000103395249634668	-0.145558870265734	0.433	0.474	0.00221989600965632
JPT1	0.000000144495058106502	-0.152338716437651	0.982	0.975	0.00310230889754659
DYNC1I2	0.000000168812857109662	-0.143713188904198	0.86	0.856	0.00362441204214445
SHC2	0.00000017491087314046	-0.134634194149106	0.233	0.287	0.00375533644632567
SNRNP25	0.000000193801597577569	0.107634057904612	0.709	0.647	0.00416092029999041
ALCAM	0.00000019707775629966	0.115092339328648	0.256	0.194	0.0042312594277537
TLE3	0.000000221753416677338	-0.144822848895538	0.367	0.408	0.00476104585606246
AP2M1	0.000000223018545937727	-0.106345694520306	0.905	0.912	0.00478820818128301
SCD5	0.000000250196216905075	-0.137324133930806	0.566	0.602	0.00537171277695196
AC092958.1	0.000000269383611006284	-0.188577560234223	0.549	0.571	0.00578366612830491
CENPH	0.000000306122050944624	0.101142573673956	0.573	0.505	0.00657244043378107
GDF11	0.000000313887805475846	0.10963841274006	0.713	0.641	0.00673917118356642
GLUL	0.000000316139803201442	0.120634078612535	0.835	0.767	0.00678752157473495
APPL1	0.000000334322159076942	0.101066339795329	0.678	0.604	0.00717789675538194
DEK	0.000000349281209033623	0.113030115276466	0.925	0.911	0.00749906755795189
PPA1	0.000000382518986223062	-0.118416537406278	0.892	0.889	0.00821268263420915
CERS6	0.00000038276402453483	-0.133978063115267	0.411	0.45	0.00821794360676281
MAP7D1	0.000000395492586094799	-0.147970281205974	0.555	0.583	0.00849122582345533
NCBP2	0.000000428880771059849	-0.130579799813417	0.771	0.765	0.00920807015465495
FMC1	0.00000044523307349048	-0.120902534104598	0.638	0.656	0.0095591540878406
PPP2R3C	0.00000044638726903256	-0.125716077280624	0.461	0.499	0.00958393466612906
DDAH2	0.000000450433840977942	-0.114178393420842	0.953	0.955	0.00967081456579641
CCDC112	0.000000466415556379857	-0.154537330729718	0.633	0.644	0.0100139419954755
ZNF106	0.000000481766593624328	0.115547162176919	0.642	0.568	0.0103435287651143
KIF5A	0.000000561868030590626	-0.190047698602622	0.297	0.343	0.0120633066167808
TFDP2	0.000000596862128280779	0.102540572131208	0.88	0.815	0.0128146298941883
TUBA1B	0.000000621021854348066	0.166028062631819	0.989	0.986	0.013333339212853
SDC2	0.000000650306292922001	-0.128655015831413	0.602	0.623	0.0139620761090354
LAMTOR2	0.000000712603221760327	-0.112260400384328	0.692	0.699	0.0152995911711942
CEP152	0.000000741977681163099	-0.17206278609503	0.267	0.309	0.0159302608145717
PSMD14	0.000000812119174220597	0.12062102305307	0.761	0.698	0.0174361986705162
AP1S1	0.000000998435709752755	-0.130095209646974	0.586	0.598	0.0214364146883916
TLE4	0.00000115657639466037	0.10456128768087	0.901	0.884	0.0248316951933582
NFIB	0.00000120842695447575	-0.155430468147675	0.391	0.422	0.0259449267125944
TXNIP	0.00000130016636832352	0.115013395970365	0.758	0.711	0.027914571927906
RNF130	0.0000014649714458656	0.101626416941095	0.79	0.716	0.0314529369427345
TNRC6B	0.00000169535989912267	-0.116508981773236	0.79	0.803	0.0363993770341636
GPR162	0.00000178077745461631	-0.130886304025389	0.237	0.28	0.0382332919506122
RHOU	0.00000203869822133413	-0.130295045449831	0.346	0.39	0.0437708508120437
NDUFB6	0.00000230417214094164	-0.10525879903565	0.694	0.704	0.0494705758660171
PJA2	0.00000239777331043304	-0.131133225119679	0.639	0.647	0.0514801929749973
CPEB4	0.00000250549640652495	-0.110613962548842	0.245	0.293	0.0537930078480907
MMGT1	0.00000251027215930334	-0.104302435375959	0.246	0.29	0.0538955432602427
GNG2	0.00000269595438609965	-0.133609927464277	0.408	0.443	0.0578821406695595
CORO2B	0.00000294830198332761	-0.104830211966113	0.239	0.287	0.0633000435820437
ARL6IP1	0.00000295362485563951	-0.175072472239722	0.869	0.87	0.0634143256505804
EIF4A3	0.00000319456750793014	-0.126923656438584	0.803	0.799	0.0685873643952601
MAN2A1	0.00000333999272020476	-0.111718725345468	0.262	0.308	0.0717096437027961
LRP2	0.00000376471268025192	-0.198265378722092	0.53	0.534	0.0808283812450087
MAP4K4	0.00000382495251432391	-0.131159578543382	0.896	0.889	0.0821217304825343
METTL26	0.00000389740153921328	-0.11448556349748	0.644	0.65	0.0836772110469092
MAGEH1	0.00000397524836446634	-0.144262480408621	0.445	0.469	0.0853485823850923
RAPGEF2	0.0000046576921801501	-0.125521341563708	0.312	0.352	0.100000651107823
SCUBE1	0.00000469755185041162	-0.136700735942893	0.331	0.373	0.100856438228337
MT-ATP8	0.00000486154527209427	-0.118044809495024	0.611	0.632	0.104377376991864
ARL4A	0.00000496471839307441	0.107387427256028	0.396	0.332	0.106592503899307
LCOR	0.00000524051433435837	-0.123530004614274	0.613	0.635	0.112513842758674
PRPF8	0.00000538175635283045	-0.12325005857774	0.644	0.658	0.11554630889527
IRF2BPL	0.00000590363926434464	-0.12194143804143	0.404	0.436	0.126751135005479
2009-09-01	0.00000630763474455259	-0.103927962557006	0.529	0.551	0.135424917965544
PRKX	0.00000696999290315465	-0.118972005334367	0.28	0.316	0.14964574763073
CTBP2	0.00000729273482386598	-0.105532138127189	0.706	0.735	0.156575016668403
RBM6	0.00000790670018772221	-0.106543788585886	0.643	0.653	0.169756853030396
FBXO3	0.0000087777501097493	-0.10622139948144	0.451	0.479	0.188458294856317
EFR3B	0.00000896138818978088	-0.109755577670198	0.299	0.342	0.192401004434595
USP11	0.00000900068781926865	-0.117714197922279	0.697	0.696	0.193244767479698
PSME2	0.00000908558626046334	-0.102512382619931	0.485	0.518	0.195067537012148
MPDZ	0.0000105779458855014	-0.135207695531508	0.542	0.554	0.227108498161714
TUBA1C	0.0000113981373269432	0.138128397240482	0.442	0.37	0.24471800840947
FBXW7	0.000011817353545248	-0.158524048921316	0.305	0.336	0.253718580616475
CEP41	0.0000118968533075682	-0.108859868680801	0.448	0.478	0.25542544051349
TET1	0.0000141695263382776	-0.103565801690235	0.705	0.714	0.30421973048282
CPNE2	0.000014507022282137	-0.106797642827487	0.294	0.334	0.311465768397481
EPS8	0.0000152621497825784	-0.1233709919968	0.3	0.333	0.327678355831958
DCAF7	0.0000164291529452688	-0.134412056536484	0.729	0.728	0.352733913734922
SRGAP3	0.000016855846771967	-0.102098854125563	0.64	0.663	0.361895030194131
JPH4	0.0000220310058057436	-0.139054686620077	0.323	0.358	0.473005694649316
CEP170	0.0000231294640173858	-0.16745158195965	0.722	0.71	0.496589592453272
RNF165	0.0000232524088101023	-0.110139314906437	0.586	0.601	0.499229217152896

## Sheet: S2G
Table S2G. Differential expression analysis of scRNA data at Day 20 between 100 and 200 μM paracetamol. Related to Figures 3, S3, S4 and S5.
	p_val	avg_log2FC	pct.D20P200	pct.D20P100	p_val_adj
SFTA3	0	-1.2160358885417	0.268	0.767	0
NKX2-1	0	-1.60188329400822	0.374	0.893	0
MBIP	3.39386125785089e-267	-0.918054578929276	0.724	0.916	7.28662012060585e-263
WNT7B	1.63097103736569e-253	0.75459945409436	0.453	0.059	3.50169481722414e-249
ZIC2	1.70472068156217e-234	0.829326041322856	0.76	0.347	3.66003530331397e-230
C1orf61	5.38482353140801e-216	-1.02115756206814	0.037	0.41	1.1561216121933e-211
SPRY1	5.40920422800258e-201	0.813811872252967	0.91	0.702	1.16135614775215e-196
PEG10	2.83955069624404e-182	-1.34551123243048	0.808	0.919	6.09651534483596e-178
ADGRV1	6.96941489929496e-180	-0.658491087879602	0.226	0.599	1.49633337887863e-175
MGST1	7.51222591862043e-168	-0.935868512744585	0.656	0.818	1.61287490472781e-163
PAX6	1.03232509251883e-154	0.421339834128164	0.326	0.05	2.21640197363792e-150
IL17RD	1.51811204932472e-139	0.634586774080468	0.744	0.483	3.25938656990018e-135
PRSS23	7.87742627601629e-137	0.870144007959566	0.751	0.513	1.6912834214607e-132
NAV1	2.37175071429955e-133	0.609554572581637	0.571	0.267	5.09214878360114e-129
SP8	1.0998489421447e-132	0.477613042987724	0.449	0.155	2.36137567878468e-128
RBP1	1.97029277531628e-127	1.08470694228199	0.818	0.644	4.23021858860405e-123
MT-ND3	6.83569991542101e-123	0.35431712320516	0.975	0.977	1.46762477184089e-118
MT-ND5	1.08407379191004e-108	0.440574088606172	0.957	0.957	2.32750643123085e-104
COL2A1	8.73445208511972e-95	0.63346393646038	0.77	0.665	1.8752868626752e-90
SMOC1	2.83700528242708e-90	0.519762929381616	0.544	0.281	6.09105034137094e-86
LITAF	1.14572903737401e-89	-0.361018291193414	0.173	0.418	2.459880243242e-85
ZIC3	6.00079570437246e-89	0.360685840830715	0.389	0.153	1.28837083772877e-84
TPM1	1.19458094865247e-88	0.693206002524465	0.93	0.882	2.56476529675685e-84
FGF17	2.47974434603401e-87	0.942170479085058	0.326	0.107	5.32401111093502e-83
PTN	3.50195216169795e-84	0.890844229559927	0.832	0.747	7.51869129116551e-80
LINC00461	1.49254807943963e-78	-0.45254635832256	0.176	0.398	3.20450072655689e-74
ZIC5	1.25484503308704e-77	0.284115398293977	0.348	0.132	2.69415228603788e-73
CRABP2	8.05973212990567e-77	-0.360192957856384	0.834	0.941	1.73042448829075e-72
EPHB1	7.20477996998095e-76	-0.333926474081336	0.154	0.371	1.54686625955491e-71
BOC	4.58682663468508e-73	0.259615918443417	0.272	0.085	9.84791678466887e-69
RPS27L	1.97922603213722e-72	-0.418728432984359	0.895	0.942	4.2493982909986e-68
CRABP1	3.46400378254289e-72	1.27457205459265	0.297	0.107	7.43721612111958e-68
SPARCL1	6.80329993237297e-72	-0.408403977567426	0.126	0.327	1.46066849548048e-67
PCDH9	1.03211409607827e-71	0.436064964228299	0.423	0.211	2.21594896428005e-67
GSTP1	1.38720950844365e-71	0.420330353819264	0.988	0.984	2.97833881462851e-67
CD9	2.83344358432797e-70	0.290503577293954	0.342	0.14	6.08340337555216e-66
AFF2	6.1848290835434e-70	-0.380566393923904	0.205	0.413	1.32788280423677e-65
SOX2	1.19873582406427e-68	-0.434416095078557	0.884	0.931	2.57368581426598e-64
HTR2C	4.43895356427758e-68	-0.365795313040927	0.095	0.282	9.53043330250397e-64
ETV5	3.41504026204286e-67	0.255732924543711	0.331	0.134	7.33209144260603e-63
CD63	5.17896371997632e-67	0.3033478663395	0.978	0.965	1.11192351067892e-62
EDNRB	1.46076739432395e-64	-0.481123093616732	0.207	0.402	3.13626759561352e-60
FHL1	4.24133560975192e-64	-0.376835828372346	0.663	0.786	9.10614755413736e-60
ECHS1	4.65339889477069e-63	0.322305198995432	0.84	0.675	9.99084742707267e-59
MARCKSL1	4.82337170357691e-63	0.198895020147988	0.999	0.997	1.03557790475796e-58
RBMS1	8.05051197160621e-63	0.276553183047967	0.343	0.15	1.72844492030385e-58
METRN	8.92458208819456e-63	0.346793172891507	0.977	0.966	1.91610777433537e-58
PCP4	4.94201483761726e-61	0.265132062517403	0.307	0.126	1.06105058563643e-56
KC877982.1	5.72449872364456e-61	-0.296688679207343	0.077	0.251	1.22904987596649e-56
TNC	3.49433978109333e-60	-0.270810072890659	0.108	0.289	7.50234751000738e-56
NRCAM	6.73372558447996e-60	-0.537980194040275	0.559	0.724	1.44573088298785e-55
AP1S2	1.04476260375362e-59	-0.350994760301411	0.852	0.905	2.24310531025902e-55
POLR2L	4.33247401859973e-59	0.329424951550046	0.906	0.826	9.30182171793362e-55
HES5	5.33846664055449e-58	-0.784661940449555	0.588	0.718	1.14616878772705e-53
FZD1	2.56868898547754e-57	0.210728038930635	0.262	0.099	5.51497525182028e-53
SFPQ	6.42078107087388e-57	0.307747484529277	0.969	0.912	1.37854169591662e-52
NES	1.70997199719421e-56	-0.446486551730477	0.878	0.917	3.67130987797597e-52
AMOT	8.09718064186999e-56	-0.326762753493014	0.238	0.421	1.73846468380949e-51
IGFBP5	7.14917888586834e-55	0.72029369782113	0.587	0.414	1.53492870679593e-50
NECTIN3	1.42566670068807e-54	-0.412797307042421	0.464	0.621	3.06090640637729e-50
PRDX2	1.19669906526167e-53	0.188082862137555	0.996	0.994	2.56931289311681e-49
CXXC5	1.23472304005317e-53	0.406679608805899	0.783	0.648	2.65095036699415e-49
RAB38	2.8066320253574e-53	0.297306018475301	0.421	0.234	6.02583895844234e-49
PLAGL1	4.0605021439345e-53	-0.274789245358935	0.158	0.334	8.71789810302736e-49
ETFB	1.74302302043736e-52	-0.305295318227484	0.653	0.78	3.74227042487901e-48
CNN3	3.70956110146214e-51	0.326826269295535	0.915	0.879	7.96442768483922e-47
SPON1	3.81629767016072e-51	-0.226936453148151	0.114	0.281	8.19359109783507e-47
CXXC4	6.7962734807528e-50	-0.327932810343636	0.627	0.763	1.45915991631763e-45
MT-CYB	9.94369340974517e-50	0.29439798650346	0.977	0.98	2.13491097507229e-45
PAM	1.71119158830841e-49	-0.301848421740909	0.399	0.574	3.67392834009816e-45
MAP1B	1.0768835735233e-48	-0.131128088078592	0.986	0.99	2.31206903235453e-44
RPL26	1.32165591327753e-48	-0.204710175855351	0.996	0.996	2.83759524580685e-44
LRRN1	3.15712956409913e-48	0.312188473644931	0.606	0.436	6.77835717412084e-44
QPRT	1.49057724073413e-47	0.333059261064994	0.625	0.453	3.20026933585618e-43
PCDH7	1.58642740371625e-47	0.224653137360414	0.278	0.122	3.40605963577879e-43
RPL18A	1.91020695475638e-47	-0.221624837852906	0.997	0.998	4.10121433186194e-43
LINC01551	3.22815573000097e-47	-0.338209981831018	0.943	0.957	6.93085035231209e-43
H3F3A	5.09571224390551e-47	0.116743661353596	1	0.999	1.09404941876651e-42
PDLIM5	1.77610304512864e-46	-0.287611112089014	0.319	0.492	3.81329323789118e-42
AL139246.5	2.61435241102102e-45	-0.542547704587115	0.408	0.577	5.61301462646212e-41
ZFHX4	2.85510843290428e-45	0.332040062748635	0.828	0.731	6.1299178054455e-41
IGDCC3	3.67709160537607e-45	-0.410322757434274	0.594	0.717	7.89471567674241e-41
RPS10	5.36643407865696e-45	-0.211479037161185	0.987	0.994	1.15217339668765e-40
CTSC	7.23557737540709e-45	0.379003726877887	0.563	0.403	1.5534784624999e-40
KITLG	8.52617855239243e-44	0.221697096253979	0.268	0.123	1.83057053519865e-39
NRIP1	9.22149994270543e-43	0.352160182851448	0.63	0.494	1.97985603769886e-38
CSRP2	4.46803052045454e-42	0.289055621123955	0.961	0.942	9.59286152741589e-38
FBXO17	6.28521239256244e-42	-0.204758010587865	0.142	0.292	1.34943510068316e-37
GCSH	8.67377982274567e-42	-0.283072781723383	0.7	0.804	1.86226052794349e-37
TRPM3	9.68494891440182e-42	0.224890368598586	0.278	0.132	2.07935853192207e-37
SOX1	1.04445525267843e-41	0.290805555218816	0.654	0.489	2.24244542750059e-37
NDN	2.6231709932898e-41	-0.322913559049801	0.904	0.934	5.63194812259319e-37
RPL36A	2.8380703821858e-41	-0.241788995973042	0.964	0.979	6.09333711055291e-37
GAREM1	3.92927688118628e-41	0.187299819392446	0.265	0.124	8.43615746390695e-37
RPS2	5.23972249603001e-41	-0.191295227325424	1	0.999	1.12496841989764e-36
LSAMP	7.28123581064981e-41	-0.432657485262751	0.511	0.645	1.56328132854651e-36
TMEM97	9.94407088444149e-41	-0.375865371480047	0.813	0.875	2.13499201888959e-36
MAGED2	3.40665735405148e-40	0.27154351346789	0.964	0.93	7.31409333914852e-36
HSPA8	3.42557707370298e-40	0.324622181645977	0.968	0.948	7.35471397724031e-36
TKT	3.98650728265417e-40	-0.262301329091821	0.899	0.923	8.55903113585851e-36
LHX2	5.25948100199624e-40	0.376198883717486	0.819	0.749	1.12921057112859e-35
SLC2A1	1.10208513447321e-39	0.410953625192691	0.644	0.51	2.36617678371398e-35
WNT4	4.56193572928869e-39	0.290522192941537	0.282	0.143	9.79447601078282e-35
PERP	8.83264677631565e-39	-0.255181523979042	0.349	0.505	1.89636926287497e-34
TPBG	8.86150070900164e-39	0.256237331252876	0.429	0.27	1.90256420222265e-34
PCDH19	9.98451585991991e-39	0.330841603798976	0.388	0.235	2.14367555512481e-34
COL1A2	4.11891156019383e-38	-0.393917397953721	0.181	0.331	8.84330311973616e-34
HMGN3	4.12759553617908e-38	0.257889401164989	0.964	0.956	8.86194761617648e-34
UCHL1	6.1126776837417e-38	0.251192354797773	0.972	0.948	1.31239189869934e-33
ONECUT2	7.03605399930331e-38	0.60140012599378	0.394	0.234	1.51064079365042e-33
RPS16	1.5531383396665e-37	-0.173063555827887	0.992	0.996	3.33458801526397e-33
IER3	1.89796153805143e-37	0.418167382635982	0.346	0.199	4.07492342219642e-33
ZNF521	2.00253406385349e-37	0.309916660433986	0.706	0.578	4.29944063509344e-33
PTPRZ1	2.32639681849321e-37	-0.374903445709659	0.773	0.826	4.99477396930492e-33
IER5L	2.83811778462075e-37	0.317817514479536	0.474	0.324	6.09343888358075e-33
ZIC4	3.9585045722409e-37	0.345115320769654	0.711	0.607	8.49890931660121e-33
HSP90AA1	4.26501056922719e-37	0.222670157886597	0.999	0.997	9.15697769213079e-33
ACTB	8.01518286103745e-37	0.261965277825276	0.999	0.998	1.72085976026474e-32
QKI	4.24143222161908e-36	-0.324886551388679	0.767	0.827	9.10635497981616e-32
LIX1	1.7134257224958e-35	-0.208628464693266	0.143	0.279	3.67872502619848e-31
BNIP3	2.9083868853298e-35	-0.503589427413237	0.566	0.67	6.24430664280308e-31
ANKRD6	3.50285594174822e-35	-0.211500152083936	0.24	0.392	7.52063170693343e-31
RBPMS	3.65214308536348e-35	-0.246575918309395	0.282	0.426	7.84115120427539e-31
ASCL1	4.0742550408011e-35	-0.478980565422028	0.22	0.372	8.74742557259997e-31
SH3BGRL3	8.36000399404572e-35	-0.284987890074494	0.89	0.945	1.79489285752162e-30
2011-09-01	1.13325808245627e-34	-0.23576781448395	0.902	0.928	2.43310510303361e-30
NPAS3	1.37878256151805e-34	-0.295615845976121	0.35	0.493	2.96024615957926e-30
ENO1	1.38445905276375e-34	-0.361409675213943	0.93	0.951	2.97243358628376e-30
RPL13A	2.67647224345737e-34	-0.16997951721119	0.999	0.998	5.74638590670297e-30
RPS15A	6.71268174519676e-34	-0.170030237615904	0.997	0.999	1.44121277069374e-29
EFEMP1	1.22529259709449e-33	0.177337131861067	0.304	0.166	2.63070320596187e-29
PBX1	2.26251278798896e-33	0.346669899279291	0.826	0.758	4.85761495581229e-29
RPL32	5.25748598594083e-33	-0.188915732277007	0.997	0.997	1.1287822411815e-28
SPATS2L	1.03250989764974e-32	-0.227023074342451	0.257	0.396	2.216798750254e-28
CD24	1.53209258238432e-32	0.234469037365686	0.957	0.925	3.28940277437913e-28
USP44	2.02879781779859e-32	0.242642745026929	0.502	0.354	4.35582891481358e-28
AMOTL2	3.07603437746001e-32	0.225521647138379	0.389	0.24	6.60424580840665e-28
RPS21	3.21253680225639e-32	-0.171311582066538	0.993	0.995	6.89731651444447e-28
ACTG1	3.80693237026199e-32	0.183530514541411	1	1	8.17348379895249e-28
SYT10	1.41445547788788e-31	0.18589674155373	0.276	0.148	3.03683591102527e-27
TXNIP	1.61683018425223e-31	-0.288158833065747	0.758	0.849	3.47133440558953e-27
TOX3	2.08844657299972e-31	-0.275167780587078	0.573	0.68	4.48389479223039e-27
DUSP6	2.38927099273624e-31	0.306685809973716	0.723	0.603	5.12976482140471e-27
SIX3	3.31213828402547e-31	0.270208584973269	0.946	0.91	7.11116089580268e-27
CYBA	4.29659223895957e-31	0.25680497058799	0.663	0.554	9.22478353704619e-27
C1orf21	5.05116266606161e-31	-0.247374268889808	0.454	0.577	1.08448462440343e-26
TUBB2B	8.65174445793007e-31	-0.189006413807851	0.998	0.997	1.85752953511759e-26
CDK6	1.21578171832982e-30	-0.298073063913708	0.527	0.638	2.61028334925412e-26
TMA7	1.31907720993295e-30	0.185595540361659	0.981	0.97	2.83205876972605e-26
KRT8	1.65926973198456e-30	0.266699069911603	0.565	0.414	3.56245211457086e-26
ADI1	1.68514843445114e-30	0.228246023870448	0.446	0.302	3.6180136887666e-26
TPI1	1.86816143103118e-30	-0.254375251009711	0.972	0.977	4.01094259242395e-26
FOXP1	2.30333145561461e-30	0.276674530046796	0.522	0.386	4.94525263520456e-26
BSG	2.98283074332689e-30	-0.240231654056503	0.917	0.942	6.40413760592284e-26
ZNF536	3.860295077458e-30	-0.207874033945338	0.176	0.307	8.28805353130233e-26
AMER2	4.89867408966229e-30	-0.20235378258823	0.393	0.547	1.05174532705049e-25
ALPL	6.9374986373209e-30	0.223847861277331	0.511	0.37	1.4894809574328e-25
KIF1B	7.0610439541166e-30	-0.256962929026473	0.656	0.753	1.51600613694883e-25
RPL27A	8.1548636485466e-30	-0.154002540377644	0.996	0.995	1.75084922534295e-25
GPC3	8.43685781917653e-30	-0.393894225560852	0.595	0.687	1.8113933737772e-25
VCAN	1.5725624628477e-29	-0.24504993142876	0.79	0.863	3.37629160773402e-25
MT-ND4L	1.63290334912498e-29	0.22686225800842	0.83	0.75	3.50584349057132e-25
RPS20	2.13116895980475e-29	-0.169848324143764	0.989	0.995	4.57561975670081e-25
DLK1	2.34980990153444e-29	-0.300907257592374	0.958	0.971	5.04504185859444e-25
EFNB2	3.34572430955622e-29	-0.235841467631087	0.223	0.356	7.1832700926172e-25
AC100810.1	3.61464954053629e-29	-0.172307573597368	0.174	0.3	7.76065256353141e-25
PSD3	3.96222644415174e-29	-0.281519052416272	0.583	0.694	8.50690017559378e-25
EFNA5	4.54249211699993e-29	0.241133170227683	0.522	0.384	9.75273057519886e-25
PRRX1	4.44255860527319e-28	0.3139524632396	0.428	0.298	9.53817332552154e-24
RPS18	5.174963947414e-28	-0.168628480453944	0.999	0.998	1.11106475950978e-23
ISLR2	6.38819744247658e-28	0.255897315338955	0.375	0.242	1.37154599089972e-23
RPS13	1.00727806871814e-27	-0.145726870926259	0.995	0.997	2.16262601353784e-23
ZEB2	2.02486101647633e-27	-0.205295149864365	0.297	0.432	4.34737660237469e-23
RPLP2	3.01041660024419e-27	-0.14166102982599	0.996	0.995	6.46336444072427e-23
CITED2	3.5978385890084e-27	0.188243482447095	0.486	0.342	7.72455945060103e-23
PREX1	3.72095578890211e-27	-0.173385225355711	0.184	0.305	7.98889207877283e-23
AC010931.2	4.88405666406535e-27	0.235293195221108	0.506	0.361	1.04860696577483e-22
SEMA6A	7.19123540096235e-27	0.217585390612221	0.754	0.638	1.54395824058662e-22
TNNT1	1.1050887969195e-26	0.26812314965013	0.448	0.324	2.37262564698617e-22
TMEM256	1.66386399449556e-26	-0.229218956065415	0.702	0.773	3.57231599618197e-22
ARF5	2.22993039782773e-26	0.199022971082344	0.441	0.313	4.78766056413613e-22
EIF4EBP1	4.50865247915455e-26	-0.272680536242169	0.527	0.64	9.68007687274483e-22
GLI3	5.45506596146329e-26	0.25163460310329	0.628	0.524	1.17120266192617e-21
RPL41	6.57039276517912e-26	-0.125319129037818	1	0.998	1.41066332668396e-21
DNAJA1	1.2291395772831e-25	0.201897141258558	0.966	0.933	2.63896267242681e-21
GPR176	1.96250585088547e-25	0.206556168184331	0.455	0.323	4.21350006185111e-21
SELENOH	2.34598144083812e-25	0.192273878975388	0.896	0.847	5.03682215347945e-21
RACK1	2.51025758645913e-25	-0.150938279577766	0.998	0.997	5.38952303812775e-21
MYL12B	3.55784703776043e-25	0.212895978397458	0.923	0.883	7.63869759007164e-21
SFRP2	3.66307542483625e-25	-0.150660967126894	0.355	0.475	7.86462293712343e-21
NDUFB2	3.67957001989189e-25	0.189281366534657	0.927	0.883	7.90003683270789e-21
ITGA6	4.57383204311645e-25	-0.203523588321576	0.296	0.417	9.82001739657103e-21
VEGFB	4.78424105300425e-25	-0.194924114906824	0.417	0.54	1.02717655408001e-20
SAT1	5.09382696809029e-25	0.208590723191273	0.42	0.292	1.09364465004899e-20
ERI1	8.68925098985823e-25	0.146584407382371	0.306	0.187	1.86558218752256e-20
MDK	9.85372131074813e-25	0.17957503970255	0.977	0.986	2.11559396541762e-20
TUBA1C	9.8628515150129e-25	-0.295952243293978	0.442	0.562	2.11755422027327e-20
CTXN1	3.36185137420857e-24	0.211684643435966	0.716	0.613	7.21789490042581e-20
VEPH1	3.57222625259972e-24	-0.266064822331009	0.397	0.508	7.66956976433159e-20
AK4	3.66474700476794e-24	-0.181148985337771	0.18	0.29	7.86821181923677e-20
ADD3	4.88720826873365e-24	0.179509280233386	0.437	0.308	1.04928361529711e-19
SRSF3	6.10472001667763e-24	0.17960801364974	0.986	0.961	1.31068338758069e-19
H3F3B	9.31622897664126e-24	0.204757966849838	0.999	0.998	2.00019436128488e-19
NCAM1	1.01617599157804e-23	-0.246988263711448	0.498	0.615	2.18172985391805e-19
LINC01833	1.16774352273524e-23	0.24090949439239	0.827	0.764	2.50714534331255e-19
NIN	1.2269667227749e-23	0.238076862310016	0.533	0.421	2.6342975537977e-19
CA2	1.31365386086509e-23	0.184532522249	0.318	0.202	2.82041483927735e-19
MIF	1.63559627982277e-23	0.232372429595922	0.772	0.694	3.51162521277949e-19
SVIL	1.71557450160235e-23	0.213713389334083	0.613	0.484	3.68333845494025e-19
WDR25	1.81199589776189e-23	0.171675025277634	0.388	0.264	3.89035519249479e-19
RPLP0	2.39947887138311e-23	-0.141415029504189	0.997	0.995	5.15168113685953e-19
ID4	3.35543205009928e-23	-0.351626447440512	0.827	0.878	7.20411261156316e-19
FABP7	6.53211941444497e-23	-0.237195149859061	0.732	0.787	1.40244603828134e-18
CCNB1IP1	1.14931829631261e-22	-0.232746681131718	0.768	0.816	2.46758638218317e-18
RPL18	1.25663939843885e-22	-0.13618996702817	0.997	0.998	2.6980047884482e-18
AFDN	1.3549850907094e-22	-0.234482446798006	0.822	0.866	2.90915298975308e-18
DMRTA1	1.38101640760714e-22	0.240926235503337	0.337	0.223	2.96504222713253e-18
NREP	1.39370455104898e-22	0.15941866806137	0.964	0.942	2.99228367110217e-18
AFDN-DT	1.39456591465059e-22	-0.185159875877284	0.218	0.335	2.99413301875481e-18
GSTO1	1.81076743996749e-22	-0.19284637480348	0.62	0.708	3.88771769361019e-18
C1orf54	2.69886543444173e-22	0.179886141472421	0.513	0.388	5.79446408774639e-18
PAPPA	2.70179586287453e-22	-0.151050358440136	0.247	0.375	5.80075571759161e-18
TENM3	2.79369884821788e-22	0.219691965468407	0.65	0.53	5.99807142712379e-18
TET1	3.49678642132812e-22	-0.202121687179988	0.705	0.778	7.50760044659148e-18
NEFM	3.64673203082319e-22	0.478355307054228	0.38	0.245	7.82953367017738e-18
UACA	4.54132412732531e-22	-0.250692385028522	0.377	0.482	9.75022290136744e-18
TSPAN13	5.25928231985418e-22	0.192237974616296	0.621	0.514	1.12916791407269e-17
UXT	5.93133962149054e-22	-0.189723683621092	0.644	0.73	1.27345861673402e-17
ACSL4	6.81136520597909e-22	0.20895022848214	0.432	0.312	1.46240010972371e-17
BEX3	7.08083135481047e-22	0.155922941083721	0.984	0.98	1.52025449187781e-17
NCALD	8.03441656035555e-22	0.211781203130004	0.547	0.43	1.72498923550834e-17
RPL7	8.90338493025114e-22	-0.133266909066075	0.992	0.996	1.91155674452492e-17
CUTA	9.57360072306036e-22	0.15788877943752	0.971	0.955	2.05545207524106e-17
ZNF608	1.00027193408851e-21	0.201031339448861	0.539	0.42	2.14758384248804e-17
PDE4B	1.1316236596984e-21	0.159238820317726	0.333	0.22	2.42959599737247e-17
VIM	1.2853939083823e-21	-0.146995564755001	0.985	0.993	2.7597407212968e-17
RPL10	1.46910751310508e-21	-0.130291923903942	0.999	0.999	3.1541738306366e-17
PLEKHA1	1.80242840775678e-21	0.201435693796107	0.508	0.386	3.8698137914538e-17
RAB8B	1.87845033509192e-21	-0.213194898601522	0.536	0.626	4.03303286944235e-17
FUS	2.92058871606509e-21	0.171072002926654	0.957	0.941	6.27050397339175e-17
RCN2	3.39101277906403e-21	0.152927208771787	0.978	0.976	7.28050443665046e-17
ATP6V1G1	4.98207904370599e-21	0.182799700667723	0.978	0.969	1.06965237068368e-16
POU3F3	5.10268860831387e-21	-0.236691864807585	0.455	0.563	1.09554724420499e-16
CDH2	5.64404634383384e-21	0.209038783003195	0.945	0.948	1.21177675002112e-16
FOXP4	7.49683905499442e-21	0.162223854859206	0.397	0.282	1.6095713451073e-16
MYADM	9.9061523576222e-21	0.151513966396215	0.43	0.305	2.12685091118149e-16
FGF8	1.49939160349387e-20	0.262548028498945	0.252	0.149	3.21919377270134e-16
LSR	1.52973113191061e-20	0.145079405981806	0.396	0.281	3.28433274021209e-16
ZFAND6	1.53416239867336e-20	-0.202691884087109	0.782	0.826	3.29384666995171e-16
FABP5	1.54046305232644e-20	-0.203220917354063	0.711	0.795	3.30737417334486e-16
ADGRL2	1.73816549700029e-20	0.178986138167179	0.404	0.292	3.73184132205962e-16
PFN2	2.27194142644849e-20	0.185887503629887	0.93	0.903	4.8778582425849e-16
NDUFB1	2.31321536265017e-20	0.191092398187343	0.867	0.804	4.9664733836099e-16
NPC2	2.6055738737096e-20	0.210888198905873	0.807	0.756	5.59416710685451e-16
CYR61	2.62775970773943e-20	0.204811932640798	0.39	0.275	5.64180009251656e-16
FBLN1	2.6407849070521e-20	0.183671548925762	0.946	0.955	5.66976519544085e-16
LHFPL6	3.9470746171168e-20	-0.253114476852514	0.521	0.609	8.47436920294976e-16
ANXA2	3.99966492104184e-20	0.233959154074943	0.796	0.715	8.58728058547684e-16
GNG11	4.07625397074507e-20	-0.236682563514584	0.515	0.607	8.75171727518967e-16
CD82	4.1683678755785e-20	-0.231911319316563	0.444	0.535	8.94948582886704e-16
FNBP1L	4.40161652642748e-20	0.184482974911502	0.852	0.79	9.45027068223979e-16
WFIKKN1	4.49888723385218e-20	0.177812694033632	0.426	0.309	9.65911089108063e-16
CEP152	4.89419450566e-20	-0.218362327575875	0.267	0.37	1.0507835603652e-15
APLP1	1.09426996995632e-19	0.143077412513317	0.734	0.625	2.34939762549622e-15
EIF3M	1.15792697961886e-19	-0.19712466841744	0.866	0.891	2.48606922524169e-15
PPA1	1.36893685566761e-19	-0.184622948346322	0.892	0.906	2.93910742911835e-15
COX6A1	2.05169996878046e-19	0.140352708628551	0.975	0.97	4.40499983297164e-15
PGAM1	2.20270727097141e-19	-0.219003650569394	0.857	0.895	4.72921251077562e-15
EIF4B	2.22994680299986e-19	-0.174647054478008	0.881	0.906	4.7876957860407e-15
ZFHX3	2.26838845797101e-19	0.154708880120161	0.741	0.658	4.87023001926377e-15
GJA1	2.79129451793173e-19	0.196005328467557	0.392	0.286	5.99290932999943e-15
STMN3	3.01047041809721e-19	-0.193661869002097	0.579	0.664	6.46347998765471e-15
FDFT1	3.47576798808e-19	-0.212145458312062	0.811	0.866	7.46247387040775e-15
ATXN10	3.93614641204963e-19	0.178213545500014	0.833	0.78	8.45090634667056e-15
ID2	5.56598288448353e-19	0.172682494224254	0.258	0.16	0.0000000000000119501652529861
UBTF	7.62861550858908e-19	0.173870176651388	0.664	0.559	0.0000000000000163786374969408
FGFBP3	8.6278405876675e-19	-0.278536762484341	0.605	0.675	0.0000000000000185239737417221
FGFR1	1.15147351749407e-18	-0.219432688775936	0.7	0.757	0.0000000000000247221364205978
DCC	1.21026548144731e-18	0.205707597806617	0.315	0.197	0.0000000000000259843998866738
ZFY	1.472326339584e-18	0.113422137759157	0.252	0.155	0.0000000000000316108465108685
COL11A1	1.51219042907281e-18	0.235959028235108	0.574	0.477	0.0000000000000324667285121932
RPS8	1.61961992704557e-18	-0.131008708716161	0.998	0.998	0.0000000000000347732398336683
ME3	2.12208190840373e-18	0.130159937815509	0.25	0.155	0.0000000000000455610985734281
EYA4	2.45428652879878e-18	0.149676946219458	0.278	0.181	0.0000000000000526935317733099
CALM1	3.49674791158575e-18	0.119566377458575	0.968	0.949	0.000000000000075075177661746
CBX1	3.59615192778831e-18	0.155943785680171	0.957	0.948	0.0000000000000772093818896151
HIF1A	4.45493005772046e-18	0.170865372775807	0.691	0.602	0.0000000000000956473483392584
SCD	4.62151854334342e-18	-0.205819890923726	0.599	0.688	0.0000000000000992240031255832
TSPAN6	5.00938003440752e-18	0.179469016954646	0.82	0.758	0.00000000000010755138933873
MAP2K5	5.19234029428136e-18	-0.148816326508155	0.227	0.326	0.000000000000111479546118221
TPPP3	5.42244395849159e-18	0.145310097679059	0.402	0.283	0.000000000000116419871788814
TOMM20	6.13841093543764e-18	-0.170229909426609	0.905	0.915	0.000000000000131791682783846
C4orf48	6.74548767406696e-18	0.178612208421146	0.972	0.958	0.000000000000144825620362218
EIF3E	6.93416645824923e-18	-0.154742500275319	0.968	0.976	0.000000000000148876553858611
RPL23	1.03498932444467e-17	-0.127352495959843	0.997	0.996	0.000000000000222212207958271
KRT10	1.113575182883e-17	0.175441855455971	0.83	0.769	0.00000000000023908459176498
FJX1	1.16473373983595e-17	0.189101035261183	0.612	0.505	0.000000000000250068333942779
SLC25A24	1.27109411445907e-17	0.165836490745347	0.573	0.469	0.000000000000272903906374362
ATP5MC2	1.42931172465034e-17	-0.121641874014295	0.988	0.991	0.000000000000306873227282429
KLHL7	1.50396219567056e-17	0.170334739866449	0.662	0.554	0.00000000000032290068341047
PON2	1.54610911808375e-17	-0.22985968978291	0.713	0.761	0.000000000000331949627652582
SHROOM3	1.65059389169412e-17	0.163651642125293	0.613	0.513	0.000000000000354382508546728
EPS8L1	1.71060913595895e-17	0.170533898965497	0.53	0.41	0.000000000000367267781490387
APOE	2.12849692891332e-17	0.198154480336227	0.405	0.301	0.000000000000456988290637689
PHF19	2.13251736791349e-17	-0.168120413436553	0.26	0.357	0.000000000000457851478891027
RPS14	2.73191951619099e-17	-0.122415337883538	0.999	0.999	0.000000000000586543120126206
MAP7D3	3.13013941807565e-17	-0.154435450093614	0.243	0.34	0.000000000000672040933060843
IFI27L2	3.69520887336344e-17	-0.18010111634559	0.479	0.572	0.00000000000079336134511113
FOXO3	4.1525063376089e-17	0.138749189723756	0.318	0.216	0.000000000000891543110684631
FOXG1	5.17375832186606e-17	-0.173257146644811	0.903	0.923	0.00000000000111080591170464
RAP1B	5.36411551694468e-17	0.170366739897627	0.817	0.76	0.00000000000115167560148802
ITGAV	5.46883234341062e-17	-0.149208636782585	0.269	0.367	0.00000000000117415830413026
RPL14	5.86364302840404e-17	-0.114690341257619	0.996	0.996	0.00000000000125892415819835
SIX3-AS1	6.06234468365917e-17	0.11871510151355	0.258	0.165	0.00000000000130158540358162
MPHOSPH6	6.32315704526747e-17	0.138473453662589	0.524	0.415	0.00000000000135758181761893
RPS19	6.64714793457139e-17	-0.122289432647823	0.999	0.998	0.00000000000142714266155248
AES	7.61210436972499e-17	-0.165712678191523	0.797	0.857	0.00000000000163431880817996
CENPX	7.62791990489541e-17	0.182846011895792	0.763	0.694	0.00000000000163771440358104
PSMA7	9.27291595667631e-17	0.129932368558742	0.988	0.979	0.0000000000019908950558984
RORB	9.28403872379256e-17	0.181644959622657	0.278	0.185	0.00000000000199328311399826
RPS25	1.05417690467638e-16	-0.129195403859315	0.994	0.996	0.0000000000022633178143402
FEZF1-AS1	1.06082932481909e-16	-0.207964672780324	0.532	0.624	0.00000000000227760056038658
NETO2	1.06622204841708e-16	0.159845744813019	0.479	0.377	0.00000000000228917873795148
PKDCC	1.17259999728156e-16	0.147264588815244	0.284	0.192	0.00000000000251757219416352
DPP7	1.17971566542995e-16	-0.139252945396489	0.204	0.294	0.0000000000025328495336781
TAGLN2	1.23684904798969e-16	-0.177998683036481	0.324	0.416	0.00000000000265551490603386
SOX6	1.24465452205537e-16	-0.197335740786834	0.302	0.4	0.00000000000267227325885288
MRPL20	1.4084163808296e-16	0.159954835667104	0.862	0.813	0.00000000000302386996964115
DRAXIN	1.42161315606207e-16	0.181653093986548	0.44	0.329	0.00000000000305220344606527
PNMA1	1.45727656556542e-16	0.167546772378447	0.774	0.679	0.00000000000312877278626897
SGCE	1.53510205030783e-16	-0.214057512414443	0.497	0.574	0.00000000000329586410201092
FIGN	1.77021797123942e-16	-0.193208390658867	0.349	0.441	0.00000000000380065798425103
MT-ATP6	1.82731870360119e-16	0.156467586439876	0.978	0.982	0.00000000000392325325663176
ATP5F1E	1.8436328137268e-16	0.140579138460625	0.993	0.994	0.00000000000395827965107144
FAM171B	2.0120004700658e-16	-0.161946595610646	0.227	0.322	0.00000000000431976500923127
HMGA1	2.04827284218829e-16	-0.157802707497468	0.95	0.964	0.00000000000439764179217827
GPR161	2.08327772990313e-16	0.147047386402515	0.588	0.482	0.00000000000447279728610202
GNAI2	2.10440977508522e-16	-0.132517126240076	0.97	0.976	0.00000000000451816778710797
ATP6V1D	2.18641829329262e-16	0.151229648140223	0.705	0.617	0.00000000000469424007569926
RCBTB2	2.31558478046693e-16	0.109213352221927	0.349	0.244	0.0000000000049715605236625
MFAP2	2.36799825557342e-16	0.154790351868495	0.628	0.535	0.00000000000508409225471613
CPE	2.39654394353979e-16	-0.182726970546918	0.87	0.903	0.00000000000514537984677994
C5orf30	2.58574124573307e-16	-0.147149055930734	0.218	0.308	0.0000000000055515864545889
RPL23A	3.44848509547707e-16	-0.126623001262649	0.997	0.995	0.00000000000740389749998928
MORF4L1	3.93787400943634e-16	0.116244786566208	0.992	0.985	0.00000000000845461549825981
LMO4	5.22306588852398e-16	0.181062583256953	0.839	0.776	0.000000000011213922462661
TMEM123	6.8707638117813e-16	-0.185019278870031	0.76	0.82	0.0000000000147515299038944
KBTBD4	8.70145217393184e-16	0.116759956783332	0.351	0.251	0.0000000000186820178174317
PSMD14	9.41970156748624e-16	0.193075528226492	0.761	0.702	0.000000000020224099265393
GALNT1	1.01810307573663e-15	0.166756619399321	0.707	0.631	0.0000000000218586730360656
ZIC1	1.06597921449033e-15	0.154372756396691	0.924	0.928	0.0000000000228865737351075
WNT5B	1.0915406037737e-15	0.204020979006555	0.54	0.44	0.0000000000234353767630213
DHX32	1.09556840812836e-15	0.168061963234655	0.523	0.426	0.0000000000235218537225159
ARL6IP1	1.13028493080618e-15	-0.27193436592383	0.869	0.888	0.0000000000242672174644086
SREK1IP1	1.33275133024197e-15	0.183117344413462	0.786	0.727	0.0000000000286141710602952
UFD1	1.35159506285678e-15	0.147013182754668	0.624	0.522	0.000000000029018745999535
EML1	1.54130635657064e-15	0.113783176240985	0.338	0.236	0.0000000000330918474755716
RPL5	1.55585839516856e-15	-0.113995430396639	1	0.999	0.0000000000334042797442689
RPL4	1.60760288879477e-15	-0.109811642921098	0.996	0.992	0.0000000000345152340224237
BCAP29	1.76301171687598e-15	0.151887920413054	0.539	0.442	0.0000000000378518615613273
KRT18	1.942936357819e-15	0.239556982501425	0.419	0.318	0.0000000000417148436023739
LMO1	3.44309844347961e-15	-0.227920920347444	0.325	0.419	0.0000000000739233235815072
NR2F6	3.58260081071444e-15	0.150208532460423	0.79	0.712	0.0000000000769184394060391
ANKRD13B	3.81502442431694e-15	-0.126997168447636	0.173	0.26	0.0000000000819085743900847
SCUBE3	4.15300676826611e-15	0.125357605265045	0.338	0.24	0.0000000000891650553146733
H1FX	4.65505773385404e-15	-0.1920042792482	0.972	0.97	0.0000000000999440895458463
CACNG4	4.69709647840949e-15	0.116863920179616	0.304	0.211	0.000000000100846661391452
RPS29	4.76261185507819e-15	-0.141003772824446	0.995	0.995	0.000000000102253276528529
NR2F1	6.5660158460196e-15	0.587051321780352	0.304	0.234	0.000000000140972360214041
MXI1	6.56812310144882e-15	0.129064643763715	0.366	0.263	0.000000000141017602988106
ATP1B1	7.00724202972294e-15	0.186843995238253	0.584	0.487	0.000000000150445486378152
SUMF2	7.30596937396619e-15	-0.129782009970923	0.248	0.336	0.000000000156859162459054
FSTL1	7.65535441005509e-15	0.192204529629734	0.646	0.569	0.000000000164360459183883
NUDT3	8.07014899468993e-15	-0.1686376234469	0.558	0.628	0.000000000173266098915993
DYNLT1	8.25072581365224e-15	0.14150910893728	0.946	0.91	0.000000000177143083219114
SYNE1	8.51468497257912e-15	-0.14425558147321	0.238	0.327	0.000000000182810286361274
H2AFY	9.04143009338883e-15	0.136531092383875	0.972	0.966	0.000000000194119504105058
LIMD2	9.48571713389921e-15	0.157085218756534	0.779	0.698	0.000000000203658346864816
OTX2	9.76299616361689e-15	-0.205077258074326	0.755	0.805	0.000000000209611527632855
TRIM24	0.0000000000000112056291179075	-0.18800896826009	0.77	0.814	0.000000000240584857161474
NNAT	0.0000000000000118267957382438	-0.249957211818052	0.983	0.986	0.000000000253921304500093
CRMP1	0.0000000000000180821495415836	-0.167847455004589	0.897	0.911	0.000000000388223750657801
RPS11	0.0000000000000217346515683535	-0.102637656745883	0.997	0.997	0.000000000466642969172549
CELF2	0.0000000000000241928362424286	-0.162820194330231	0.72	0.777	0.000000000519420194124942
TP53I3	0.0000000000000249263435986552	0.157033450199801	0.597	0.513	0.000000000535168597063128
TMEM109	0.0000000000000254719993082851	0.124988787026169	0.404	0.31	0.000000000546883825148882
ZCCHC7	0.0000000000000278714324388146	0.212502814958473	0.714	0.666	0.00000000059839965446135
RPL10A	0.0000000000000305210144158856	-0.12597825307752	0.996	0.996	0.000000000655286179509064
REST	0.0000000000000311637689095845	0.162954138482577	0.595	0.507	0.00000000066908611848878
LAPTM4A	0.0000000000000331035191269295	0.164629303967964	0.902	0.876	0.000000000710732555655177
RSPO1	0.0000000000000331036887099192	0.199163835556065	0.412	0.323	0.000000000710736196601966
SOX9	0.0000000000000388081165503719	-0.203270377703601	0.525	0.606	0.000000000833210262336485
AKAP9	0.0000000000000443698728759409	0.229880885755379	0.922	0.906	0.00000000095262117064645
GOLM1	0.0000000000000443721098616864	0.164588741889692	0.829	0.794	0.000000000952669198730407
ITGA2	0.0000000000000528109982936363	-0.121434729411514	0.17	0.252	0.00000000113385213336437
SCAND1	0.0000000000000538461375015869	0.142948239103329	0.886	0.843	0.00000000115607657215907
HDAC2	0.0000000000000540976987759788	-0.139816925927089	0.918	0.937	0.00000000116147759272026
TMEM161B-AS1	0.0000000000000568011570446836	-0.148483271163391	0.253	0.337	0.00000000121952084174936
CERS2	0.0000000000000570192223660967	0.138089020674943	0.566	0.469	0.0000000012242027042001
IMMP1L	0.0000000000000667460376297129	0.157507182333998	0.658	0.578	0.00000000143303742790994
SUB1	0.0000000000000775566605079641	0.123412925736055	0.963	0.946	0.00000000166514150110599
IQGAP2	0.0000000000000852882856964875	-0.202859214563561	0.359	0.436	0.00000000183113949390359
CASD1	0.0000000000000904287116576013	-0.227563383537833	0.52	0.592	0.0000000019415044392887
TSPAN4	0.0000000000000998715682819974	0.136646498769666	0.475	0.377	0.00000000214424257101449
SFRP1	0.000000000000102052428980142	0.233213367831433	0.598	0.531	0.00000000219106565020364
OSBPL1A	0.000000000000105409501800171	-0.174208331856161	0.483	0.554	0.00000000226314200364968
SRRT	0.000000000000109368239424653	0.14350387018861	0.587	0.496	0.00000000234813610044731
GALNT7	0.0000000000001143040781426	0.120501752999858	0.443	0.346	0.00000000245410855772163
SPTSSA	0.000000000000117666543936004	0.126702119002946	0.61	0.521	0.00000000252630069830601
CSTB	0.000000000000117994175853664	-0.129172199031466	0.785	0.82	0.00000000253333495557816
LARS	0.000000000000121854413962317	-0.157543547990053	0.702	0.758	0.00000000261621426777095
FEZF2	0.000000000000158066913659184	0.201059730360695	0.555	0.457	0.00000000339369663626268
CDK2AP1	0.000000000000163163411722474	0.100394963794897	0.353	0.258	0.00000000350311844968153
ZNF775	0.000000000000171504262668783	-0.138893838638785	0.348	0.434	0.00000000368219651949877
MZT2B	0.000000000000185643767713538	-0.125944523974117	0.957	0.971	0.00000000398577169280965
ZEB1	0.000000000000186613404515988	-0.175233609425996	0.637	0.696	0.00000000400658979495826
FARP1	0.000000000000200470541904716	-0.132661493465134	0.624	0.697	0.00000000430410253469425
NDUFA4	0.000000000000232620342787373	0.109034618294329	0.99	0.991	0.0000000049943587596449
VPS29	0.000000000000241514976129407	0.154438392068836	0.785	0.721	0.00000000518532653749837
TENM4	0.000000000000257797359108145	0.117652967174376	0.318	0.229	0.00000000553490930005188
HLA-A	0.000000000000261978282703386	-0.156210154332102	0.435	0.508	0.00000000562467372964169
ARF4	0.00000000000026202561935917	0.144823223723548	0.877	0.82	0.00000000562569004764138
NEFL	0.000000000000268055527340881	0.202188023669882	0.294	0.198	0.00000000575515217200871
TSPO	0.000000000000316958100358166	-0.120399081172558	0.192	0.272	0.00000000680509041468983
DDX5	0.000000000000343822997331861	0.124457614474684	0.994	0.988	0.00000000738187975271506
SEC61B	0.00000000000036398414984728	0.127632893048912	0.958	0.943	0.00000000781473969722109
RBM8A	0.00000000000036945819191961	0.122655412976839	0.942	0.914	0.00000000793226738051403
TEAD2	0.000000000000379256945570901	0.125303568068945	0.658	0.57	0.00000000814264662140724
ARL 16,00	0.00000000000038156244504137	0.143832315593778	0.721	0.66	0.00000000819214569503822
FAM13B	0.000000000000391509152068563	0.117998377559461	0.47	0.371	0.00000000840570149491205
ATP1A2	0.000000000000418501532276888	0.175977921576461	0.5	0.413	0.00000000898522789798479
PTTG1	0.000000000000439243697406636	-0.398471974005905	0.64	0.692	0.00000000943056218332047
COCH	0.000000000000533417091700556	-0.132975227246161	0.194	0.271	0.0000000114524649588109
TIAM1	0.000000000000563236925919755	0.130107376910264	0.312	0.227	0.0000000120926967994971
PAFAH1B3	0.00000000000059272472457982	0.125156423181936	0.951	0.931	0.0000000127257998367287
SDK2	0.000000000000657226783407732	0.123503796840845	0.346	0.259	0.000000014110659039764
NEAT1	0.000000000000726277402019422	0.305612509858955	0.616	0.547	0.000000015593175821357
RPL19	0.00000000000076630414261563	-0.108818572389726	0.998	0.998	0.0000000164525499419576
EEF2	0.000000000000792153718837351	-0.118124302408591	0.993	0.99	0.0000000170075403434379
HRAS	0.000000000000930000184143175	0.137774684772414	0.601	0.522	0.000000019967103953554
ZFAS1	0.000000000000954980076407088	-0.137543438561044	0.97	0.976	0.0000000205034222404602
RNF157	0.000000000000961120231416057	-0.100417317943384	0.209	0.291	0.0000000206352513685027
HNRNPM	0.000000000000963317242937294	0.132650017078144	0.958	0.933	0.0000000206824212058637
CSRP1	0.0000000000010010171553661	0.114456214174576	0.408	0.315	0.0000000214918383257101
HTATSF1	0.00000000000104225228148699	-0.180233468724931	0.818	0.837	0.0000000223771564835258
PDLIM7	0.00000000000122606693855874	0.148549908784054	0.751	0.672	0.0000000263236571708562
ACYP1	0.00000000000125433114936911	-0.142110190438979	0.435	0.517	0.0000000269304897769547
FAT3	0.00000000000127964186677476	-0.16457107799198	0.386	0.465	0.0000000274739108796541
MEIS2	0.00000000000141643792621118	0.215428717148486	0.486	0.407	0.000000030410922275754
CHCHD10	0.00000000000141661289395309	-0.140029017779975	0.459	0.536	0.0000000304146788331728
TSC22D1	0.00000000000147605911935979	0.137873436348929	0.899	0.862	0.0000000316909892926547
CCDC88C	0.00000000000169842670427093	0.121768856294126	0.274	0.193	0.0000000364652213406969
FLRT3	0.00000000000180705031747892	0.148147692168212	0.641	0.558	0.0000000387973703162725
SERP2	0.00000000000201803767825154	0.110917664557829	0.366	0.274	0.0000000433272689520605
ARID5B	0.00000000000205924562285263	-0.112135472271086	0.27	0.355	0.000000044212003522646
HMMR	0.00000000000244953496081176	-0.325616191909849	0.355	0.426	0.0000000525915156086284
CEP126	0.00000000000246543033466297	-0.131391824890812	0.187	0.261	0.000000052932789285214
MT-ND2	0.00000000000258989661789883	0.125961247173841	0.962	0.965	0.000000055605080386288
TIMP1	0.00000000000311648455148283	-0.120896900348825	0.468	0.545	0.0000000669109233203364
CALM3	0.00000000000383324466904691	-0.141283513022282	0.93	0.933	0.0000000822997630444372
GPX4	0.00000000000414125479017418	0.118664306454348	0.975	0.977	0.0000000889127403450396
MTX2	0.00000000000440088848644659	0.126195487841752	0.64	0.559	0.0000000944870758040083
SESTD1	0.00000000000459838496395008	0.130248949185068	0.714	0.646	0.0000000987273251760082
VEGFA	0.00000000000475449716895936	-0.193899197261331	0.278	0.351	0.000000102079054217557
EIF5B	0.00000000000535637029888328	0.132084451430638	0.842	0.8	0.000000115001270317024
ZDHHC16	0.00000000000566747298735883	0.112333624900912	0.39	0.303	0.000000121680645038594
HSPH1	0.00000000000617766898781686	0.144739422673839	0.633	0.569	0.000000132634553168428
TANC2	0.00000000000638450298126008	-0.114844140949192	0.312	0.395	0.000000137075279007654
MACROD1	0.0000000000065056087961393	-0.104335476108657	0.187	0.261	0.000000139675420853111
PXDN	0.00000000000699127087620340	0.158208429056997	0.625	0.551	0.000000150102585712087
SDC2	0.00000000000700870855965862	-0.145842987185275	0.602	0.671	0.000000150476972775871
MAN2A1	0.00000000000746015975180213	-0.149757498485926	0.262	0.34	0.000000160169629871192
MXD4	0.00000000000764163615500281	0.143117555100971	0.728	0.646	0.00000016406592824791
GALNT12	0.00000000000792415359968258	0.106380655004709	0.343	0.26	0.000000170131577785185
NSMCE4A	0.00000000000801186547579026	0.138694609007706	0.614	0.538	0.000000172014751765217
MLLT11	0.00000000000849540467066993	0.119547146196147	0.938	0.889	0.000000182396338279283
TMEM38B	0.00000000000873699826281615	-0.225656427815746	0.514	0.574	0.000000187583352702663
WASF2	0.00000000000887376720412845	0.125692268147401	0.725	0.656	0.000000190519781872638
LAMA1	0.00000000000894519331920083	0.111235142462659	0.305	0.224	0.000000192053300563242
IGF1R	0.00000000000961346523135944	-0.14578227852466	0.569	0.634	0.000000206401098517287
GPM6A	0.00000000000975440323897732	0.189528688226844	0.504	0.415	0.000000209427037540843
CAMK4	0.0000000000101826386243942	0.109135399602422	0.356	0.268	0.000000218621251265744
UQCRQ	0.0000000000103604302473633	0.136531587109022	0.901	0.875	0.000000222438437410889
SLC25A6	0.0000000000113704095600302	-0.106784613811897	0.983	0.984	0.000000244122693253848
VMA21	0.000000000012037031560941	-0.15997483759417	0.657	0.702	0.000000258435067613403
RPS23	0.0000000000127519467250001	-0.102679266800315	0.999	0.999	0.000000273784296185752
PLXNB2	0.0000000000128081912808063	0.108629371783568	0.397	0.31	0.00000027499186679891
LRRC17	0.0000000000129009162155643	0.126348672579573	0.438	0.354	0.000000276982671148166
FAM89B	0.0000000000129260745252016	0.108419318125741	0.804	0.734	0.000000277522820056078
A1BG	0.0000000000129884602020096	-0.112023453888366	0.278	0.358	0.000000278862240537145
ADCY6	0.0000000000132878919699578	0.100359782985381	0.28	0.2	0.000000285291040594994
AC092683.1	0.0000000000149846505792807	0.109708045039818	0.358	0.271	0.000000321720447937156
PLOD2	0.0000000000149933993060526	-0.11006281947268	0.184	0.256	0.000000321908283100948
SLIRP	0.0000000000160738733790912	0.129200426289277	0.909	0.876	0.000000345106061449088
RPS3	0.0000000000163403060408639	-0.103405738319979	0.997	0.999	0.000000350826370697348
RPL12	0.0000000000166390701048972	-0.105572964350985	0.995	0.996	0.000000357240835152143
MPST	0.0000000000181966236608269	-0.14470299318458	0.695	0.745	0.000000390681509997953
FAM162A	0.0000000000182686659004116	-0.186557687886412	0.562	0.617	0.000000392228256881838
PBRM1	0.0000000000216854918548713	0.122110429327	0.804	0.745	0.000000465587510124086
RFK	0.0000000000222106271212533	0.10545973099383	0.434	0.345	0.000000476862164293309
BCL7C	0.0000000000223889467376421	0.119317792040964	0.582	0.503	0.000000480690686457177
UGDH	0.0000000000247024654656788	0.137651622694545	0.628	0.557	0.000000530361933548124
CPNE1	0.0000000000274041115924541	-0.129749908293395	0.751	0.808	0.00000058836627588999
DSTN	0.0000000000297187710554633	-0.11049275664736	0.927	0.94	0.000000638062014560797
ATP5MD	0.0000000000308979375165238	0.110370859602511	0.944	0.934	0.000000663378718479765
SMS	0.0000000000322462127247884	-0.201737689478199	0.913	0.936	0.000000692326187201207
PNMA2	0.0000000000322875832248295	-0.162633747485494	0.398	0.472	0.000000693214411837089
ATP6V0D1	0.0000000000325676576844856	0.103903419534599	0.555	0.457	0.000000699227610485905
SHISA2	0.0000000000330034774321535	-0.210553059251057	0.479	0.546	0.000000708584660468335
PHIP	0.0000000000334721365528806	0.126082094056398	0.875	0.85	0.000000718646771790346
RDX	0.000000000034480092231375	-0.133678986709783	0.857	0.89	0.000000740287580207621
P4HA1	0.0000000000379680483518642	-0.138060025017712	0.353	0.42	0.000000815173998114523
TFRC	0.0000000000423068456762743	-0.131415957943983	0.266	0.339	0.000000908327976669609
SLC20A1	0.000000000045430941015884	0.124271720047887	0.561	0.484	0.00000097540230361103
TRIM2	0.0000000000457402385079179	-0.130818715524077	0.475	0.548	0.000000982042920764996
RBMX	0.0000000000461613541222885	-0.118070819338737	0.972	0.973	0.000000991084273005534
DCAF7	0.0000000000478510963781269	-0.161426306660715	0.729	0.767	0.00000102736303923838
RSL24D1	0.0000000000486022094706666	-0.139702508738921	0.861	0.878	0.00000104348943733521
KRTCAP2	0.0000000000568677213343572	0.107285476458888	0.379	0.295	0.00000122094997704865
FAM136A	0.0000000000619051964636046	0.123459009080238	0.67	0.601	0.00000132910456807359
SPRY2	0.0000000000619608714751702	0.146961474556268	0.669	0.6	0.0000013302999105719
CRNDE	0.0000000000627556982470238	0.109988405503348	0.495	0.409	0.0000013473648413636
BAD	0.0000000000715116132763587	0.115529555234562	0.65	0.571	0.00000153535433704342
PPP2R3C	0.000000000088441275600987	-0.132896413059377	0.461	0.533	0.00000189883418715319
GXYLT1	0.0000000000985998219356021	0.113613606798438	0.353	0.271	0.00000211693817695738
PLXNA1	0.0000000000994843284572458	0.162356670552883	0.482	0.396	0.00000213592853197707
TMTC2	0.000000000102150763267388	-0.110772330975396	0.276	0.355	0.00000219317688735083
GABRB3	0.000000000106004747855428	-0.129571985130829	0.23	0.307	0.00000227592193645603
HLA-C	0.000000000106636692405143	-0.142094875003337	0.543	0.614	0.00000228948978593842
CADM3	0.000000000107029243333789	0.103783950219192	0.256	0.184	0.00000229791785437644
SORBS2	0.000000000110445154477615	-0.122966011504394	0.543	0.616	0.00000237125746663439
MTDH	0.000000000116744052955802	0.125799904173731	0.827	0.784	0.00000250649481696108
SIVA1	0.000000000119879451586691	0.146656055094696	0.823	0.79	0.00000257381182556625
GPX7	0.000000000130454087990122	0.100512193976558	0.47	0.386	0.00000280084926914792
RARRES2	0.000000000132262344634749	-0.150731946903858	0.429	0.502	0.00000283967253930805
FHOD3	0.000000000133423332291127	-0.13726534669558	0.309	0.382	0.0000028645989442905
MAPKAPK2	0.000000000144447821832999	-0.120245227106964	0.257	0.327	0.00000310129473475448
SRGAP1	0.000000000147539638258614	-0.170331311679394	0.414	0.486	0.00000316767603341243
ZNF106	0.000000000161646029840759	0.155964550584552	0.642	0.577	0.00000347054026068109
SYNE2	0.000000000165037879400535	-0.181344934823476	0.925	0.944	0.00000354336327072949
MYO6	0.000000000178906281635618	-0.165653585305928	0.506	0.571	0.00000384111786671671
CCT2	0.000000000188476291767051	0.104396660547688	0.958	0.944	0.00000404658598423857
PSME2	0.000000000208093737299502	-0.111006382439052	0.485	0.562	0.0000044677725398203
GABARAPL2	0.000000000230850529952821	0.11591140397288	0.929	0.909	0.00000495636087808706
BZW1	0.000000000235021001303834	0.11665207389719	0.907	0.897	0.00000504590089799332
DNAJB11	0.000000000251815027080021	0.10093358511284	0.51	0.429	0.00000540646863140804
SINHCAF	0.000000000262662648885051	-0.114694715999091	0.883	0.907	0.00000563936707156205
RAC3	0.000000000296748781673939	-0.126933392397023	0.462	0.536	0.00000637119634253946
DHPS	0.000000000298839330731734	-0.136210632685787	0.566	0.623	0.00000641608043081032
MKNK2	0.000000000342779754315073	0.105629642537944	0.41	0.326	0.00000735948132514461
SNF8	0.000000000378913773920844	0.120192152448882	0.839	0.798	0.00000813527872608051
FKBP1B	0.00000000039988453825827	-0.132763038481466	0.44	0.513	0.00000858552103640506
MSMO1	0.000000000404268905532927	-0.180597449484765	0.659	0.699	0.00000867965340179195
HMGCR	0.000000000404919184538101	-0.154103723901378	0.662	0.714	0.00000869361489203304
STK17A	0.000000000412384404274447	0.125774159715951	0.357	0.282	0.00000885389315977237
DDIT4	0.000000000430022939819009	-0.228787465275299	0.409	0.474	0.00000923259251791411
CLIC1	0.000000000432069975855053	-0.11230150903797	0.951	0.96	0.00000927654238160799
HES6	0.000000000436737395428543	0.594683623747453	0.785	0.733	0.00000937675187985082
UBE2E3	0.000000000446788603847085	0.121000860965972	0.953	0.932	0.00000959255132459691
ZNF511	0.000000000487225333698210	0.109946092549252	0.518	0.441	0.0000104607279145006
HIST1H1D	0.000000000549577199585533	-0.153737277136278	0.212	0.279	0.0000117994224751014
ATP5ME	0.000000000557903367315865	0.122762709094902	0.889	0.852	0.0000119781852962716
SEM1	0.000000000587029253433671	0.110899007679853	0.845	0.815	0.0000126035180712209
TPM3	0.000000000594537016511359	0.114159501488884	0.908	0.883	0.0000127647097444989
TBCA	0.000000000611753216631879	-0.180373351164949	0.974	0.974	0.0000131343415610865
PKIA	0.000000000751024304916887	0.142066423904322	0.659	0.579	0.0000161244918265656
DYNLL1	0.000000000753244082343756	0.153856015719784	0.991	0.984	0.0000161721504479204
SHTN1	0.000000000762013756814707	-0.154154548460636	0.556	0.617	0.0000163604353588118
PSMB5	0.000000000806579524156382	0.110679249222607	0.929	0.912	0.0000173172623836375
FAM213A	0.000000000842841378493537	0.111017088261781	0.956	0.939	0.0000180958043962562
FADS1	0.000000000931308551930206	-0.121927553174314	0.819	0.872	0.0000199951946099415
C9orf16	0.000000000943043639542601	0.120285431569253	0.896	0.85	0.0000202471469409796
PIGP	0.00000000106133978614937	0.111318625088274	0.394	0.317	0.000022786965208627
DDX3X	0.00000000115277212979103	0.117886144139786	0.811	0.764	0.0000247500176266134
ATP6V1F	0.00000000116729747077021	0.118702288760897	0.916	0.874	0.0000250618766974363
MT-CO2	0.00000000120820997803474	0.12283986390244	0.974	0.981	0.0000259402682284059
MTRNR2L12	0.0000000012298612929207	0.102332592208141	0.921	0.903	0.0000264051219590075
KIAA1191	0.00000000143668732977477	0.112197364611557	0.442	0.365	0.0000308456769702643
KIFAP3	0.0000000015530799781058	0.129313466758765	0.544	0.472	0.0000333446271299315
NOP53	0.00000000162433422737653	-0.118712154177201	0.855	0.882	0.000034874455861774
PPP4R2	0.00000000181237442575276	0.106359518651612	0.759	0.702	0.0000389116789209118
NDFIP1	0.00000000187091835392493	0.103847607058299	0.812	0.763	0.0000401686170587683
TCEAL2	0.0000000019055636573421	0.13239726116703	0.628	0.561	0.0000409124517231348
ARHGAP5	0.00000000193148082767226	0.130281862566907	0.613	0.542	0.0000414688933701233
SRSF6	0.00000000209387650553645	0.117491136245084	0.787	0.735	0.0000449555285738675
CDO1	0.00000000224779317903358	0.133095183186178	0.606	0.525	0.0000482601195538509
VKORC1	0.00000000225174917155162	-0.128230669450897	0.731	0.779	0.0000483450547132133
ARMH4	0.000000002283928536253	0.101144281511067	0.485	0.397	0.0000490359456733519
MLEC	0.00000000237195357960574	-0.192323055996309	0.795	0.825	0.0000509258433541352
IPO5	0.00000000237548678727408	-0.122699340468634	0.769	0.809	0.0000510017013227745
PKIG	0.0000000027121550715373	0.109107656176127	0.679	0.606	0.0000582299693859057
PRDX3	0.0000000028554586239895	0.101029595058394	0.817	0.774	0.0000613066966570545
NRP1	0.00000000326779492635459	0.116028941978777	0.317	0.247	0.0000701595570688332
JTB	0.00000000334058142138909	0.101550728679342	0.836	0.789	0.0000717222831172238
TSN	0.00000000349410945883783	0.106046382068893	0.708	0.642	0.0000750185300812482
FAM219B	0.00000000353937002339326	-0.122947964835728	0.394	0.464	0.0000759902744022534
KRAS	0.00000000371499660499372	-0.118967498436861	0.643	0.687	0.0000797609771092152
RPAP2	0.00000000394104977498234	0.118250208902012	0.602	0.524	0.0000846143386688708
TMSB10	0.00000000431210875855655	0.103935522768738	0.997	0.998	0.0000925809750462091
UBXN4	0.0000000044133993797401	0.114404009638075	0.909	0.887	0.00009475568468302
MID1IP1	0.000000004618947520338	-0.113299877209014	0.262	0.328	0.0000991688032616569
PSMC5	0.00000000464269936684317	0.103013966658275	0.855	0.812	0.0000996787554061229
NENF	0.00000000465218053669705	-0.135186662156066	0.522	0.576	0.0000998823161228857
BOLA3	0.00000000467243212827778	0.114986155814994	0.565	0.492	0.000100317117794124
MMD	0.00000000488730323769822	-0.119926449827033	0.571	0.622	0.000104930400513381
SPAG9	0.00000000489516069999226	-0.131546798871685	0.732	0.763	0.000105099100228834
NCOA3	0.00000000501854396989091	-0.114633335789732	0.216	0.279	0.000107748139033558
CTDSP2	0.00000000509305574004332	0.120322232374806	0.483	0.411	0.00010934790673873
AKT3	0.00000000516610950136186	-0.131851044303753	0.565	0.629	0.000110916370994239
CNIH2	0.00000000568135425997135	0.11177655732033	0.628	0.542	0.000121978675961585
PCDHB2	0.00000000651735706236938	0.111682446760475	0.45	0.371	0.000139927656129071
STUB1	0.00000000665859318115108	0.115036887848796	0.703	0.632	0.000142959995599314
TCAF1	0.00000000672275431436843	-0.125163116856273	0.796	0.835	0.00014433753512949
NAGK	0.00000000683565795347679	0.103828662272162	0.413	0.337	0.000146761576261147
PLK1	0.00000000690840683824151	-0.208312256685003	0.218	0.279	0.000148323494817045
DERL2	0.0000000072965303064421	0.111962180295282	0.563	0.496	0.000156656505679312
PIK3R1	0.00000000758844282535863	-0.131008778814891	0.444	0.517	0.00016292386746045
SLFN13	0.00000000785590309585323	0.100955890499584	0.304	0.235	0.000168666239467969
TMBIM4	0.00000000810348413772316	0.109977675699772	0.698	0.629	0.000173981804436916
SERPING1	0.00000000825421088126079	0.12155940214523	0.545	0.474	0.000177217907620669
CAMK2D	0.00000000839375182451084	-0.113951905896124	0.3	0.364	0.000180213851672248
CTNNA1	0.00000000857681171216186	0.143518494785975	0.799	0.749	0.000184144147460115
SRSF2	0.00000000914548664183634	0.120658630784989	0.926	0.915	0.000196353598200226
VCL	0.00000000931192900047854	0.116967617150448	0.466	0.39	0.000199927115640274
2006-09-01	0.00000000979237383729275	0.114632912494907	0.662	0.596	0.000210242266286675
NDUFA12	0.000000011840761737293	0.114104631789578	0.849	0.824	0.000254221154499682
CLTA	0.0000000122594694797122	0.105817324878521	0.952	0.933	0.000263210809729422
WASF3	0.0000000125137120537734	-0.126312583865601	0.384	0.441	0.000268669397794514
HSD17B10	0.0000000125606758604358	0.101654136921816	0.669	0.608	0.000269677710723556
DENND1B	0.0000000130048156828081	0.110036180980092	0.265	0.2	0.000279213392709889
MYO10	0.0000000134261078984162	0.141805529289287	0.779	0.74	0.000288258536578995
FBXW7	0.0000000138703074252566	-0.169243998069699	0.305	0.36	0.00029779550042026
MIS18BP1	0.0000000149999269590344	-0.189660220953238	0.552	0.61	0.000322048431810468
MEIS3	0.0000000150922385937024	-0.100738108505928	0.459	0.536	0.000324030362606791
ASNS	0.0000000153097681058097	-0.237245739112714	0.317	0.375	0.000328700721231734
SAMD1	0.0000000155312856200922	0.102365427854058	0.543	0.475	0.00033345670226338
EPHA4	0.000000015731218551816	0.141707376532438	0.684	0.632	0.000337749262307491
HECTD1	0.0000000158412881534315	0.10638452213688	0.581	0.51	0.000340112456654175
GDF11	0.0000000160400979651095	0.12507585624028	0.713	0.656	0.000344380903310901
DCX	0.0000000164295386044849	0.12810131586833	0.521	0.436	0.00035274219383829
ITGAE	0.0000000169934433185008	0.116596551297036	0.7	0.626	0.000364849228048212
ACSL3	0.0000000170412876311475	-0.144088380564633	0.654	0.694	0.000365876445440737
PGK 1,00	0.0000000176202404115631	-0.165224395226907	0.866	0.884	0.000378306561636259
ZNF462	0.0000000187046882387427	-0.157882384020012	0.832	0.849	0.000401589656485806
ABCA1	0.0000000189585392019897	0.107603724749129	0.298	0.234	0.00040703983666672
RAB2A	0.0000000194728288891488	0.123304165433259	0.838	0.786	0.000418081636250025
ZC3H6	0.000000020435944374822	-0.124625506053696	0.375	0.437	0.000438759725727429
HNRNPA1P48	0.0000000207365941900336	-0.113851726250083	0.681	0.733	0.000445214677260021
CLINT1	0.0000000215297900631341	0.104884443309076	0.646	0.578	0.000462244592655488
FOS	0.0000000215372936782363	-0.176814335983568	0.316	0.375	0.000462405695271733
FLNA	0.0000000217741671958687	0.112153779642596	0.601	0.54	0.000467491369695301
ANK3	0.0000000222972438227877	0.16804160469106	0.53	0.465	0.000478721824875251
NDUFAB1	0.000000023141177986371	0.102771189677226	0.918	0.899	0.000496841091367385
ATP5MF	0.0000000233205558150241	0.105496261614421	0.926	0.913	0.000500692333348567
RAMMET	0.0000000236949213472254	0.109845954324061	0.655	0.595	0.00050872996132493
MFGE8	0.0000000246726244929397	0.114929836029085	0.441	0.369	0.000529721247863415
NUTF2	0.0000000252794862580602	0.107079903276618	0.792	0.759	0.000542750569960551
NKTR	0.0000000253526307938744	-0.131259347635611	0.86	0.881	0.000544320983144483
SELENOS	0.0000000255787621703492	0.107510550482078	0.643	0.577	0.000549176023797398
NDUFS4	0.0000000258443337820657	-0.106519778754794	0.811	0.84	0.000554877846300951
GSTA4	0.0000000259762057718886	0.120502117446101	0.719	0.651	0.000557709137922449
SSBP3	0.0000000261327780313595	0.109335539251759	0.821	0.768	0.000561070744333289
BNIP3L	0.0000000268024329424685	-0.134587893671071	0.917	0.922	0.000575448235274799
REPIN1	0.0000000292561202248214	0.108238598618738	0.665	0.603	0.000628128901226915
TSEN15	0.0000000325454506465031	-0.118783869364511	0.399	0.459	0.000698750825380421
DNAJB6	0.0000000330856063602731	0.105996419327122	0.886	0.857	0.000710347968555063
TOP2B	0.0000000334678474545139	0.10415531651517	0.853	0.826	0.000718554684848413
PPP1R14B	0.0000000335976794826018	0.103923741403698	0.981	0.972	0.000721342178491461
CKAP4	0.0000000353379281228352	0.108497176036741	0.719	0.673	0.000758705316797271
HES4	0.0000000368105580160025	-0.123897909987795	0.795	0.839	0.000790322680603573
CDKN1B	0.0000000417103231813144	-0.119580573152506	0.438	0.496	0.00089552063870282
ARHGAP21	0.0000000420249910184327	-0.13895935635078	0.636	0.683	0.000902276557165749
CDC20	0.0000000447900492361063	-0.243946361909079	0.309	0.363	0.000961642357099203
UTRN	0.0000000489275256532847	0.133156578147666	0.487	0.412	0.00105047397577602
DDT	0.0000000536122681334771	-0.122777311915219	0.711	0.751	0.00115105539682575
EPS8	0.0000000554979768373754	-0.12402659131562	0.3	0.357	0.00119154156269845
MAPK6	0.0000000559497148942949	0.103581004806947	0.629	0.569	0.00120124037878051
TAF1D	0.00000005819389415767	-0.136397914950655	0.613	0.663	0.00124942290756518
CRB2	0.0000000651480111831486	-0.106807958311741	0.514	0.566	0.0013987278001022
HNRNPAB	0.0000000688441100391705	0.109436546808554	0.931	0.922	0.00147808304254099
CTDSPL	0.0000000691911901094188	0.100400986954111	0.416	0.35	0.00148553485164922
DHX9	0.0000000697189631785872	0.101338889127573	0.83	0.784	0.00149686613944427
GAMT	0.0000000697592842525262	-0.114037188157063	0.511	0.561	0.00149773183290174
CLIP1	0.0000000712764985520643	0.10126759952105	0.508	0.44	0.00153030642391282
FAM161A	0.0000000767081630159597	-0.123413955891938	0.548	0.599	0.00164692425995265
TMSB15A	0.0000000777602256338563	0.14733401986899	0.967	0.973	0.00166951204435889
2002-09-01	0.0000000779023001013118	-0.101042434182233	0.923	0.931	0.00167256238317516
SMIM30	0.000000079610910461094	-0.101957890098793	0.423	0.482	0.00170924624759969
ZNRF1	0.0000000830305535587746	0.106736544758901	0.664	0.6	0.00178266598490689
VGLL4	0.000000086438299791757	0.110103934504193	0.678	0.61	0.00185583029652902
BCAS2	0.0000000910260627148606	0.100997825624456	0.764	0.722	0.00195432956648806
RCN1	0.000000092165774217578	0.104491420319688	0.849	0.817	0.0019787991724514
UBE2Q2	0.0000000959512332845738	-0.102739860545758	0.335	0.397	0.0020600729786198
AHCYL1	0.000000103087468253812	-0.11408847663429	0.72	0.752	0.00221328794340935
SNX5	0.000000103097838438056	-0.111919081513342	0.412	0.463	0.00221351059126506
NUDCD2	0.000000106017652682353	-0.159780441127817	0.7	0.719	0.00227619900309012
MRPL3	0.000000112566722844548	0.11820999969341	0.757	0.705	0.00241680753947244
PUF60	0.000000114467644628205	-0.103829187320837	0.877	0.88	0.00245762033016757
GPC4	0.00000012054817685918	0.110680882010418	0.31	0.248	0.00258816935716659
KALRN	0.000000132907044638598	0.105481137648017	0.256	0.194	0.00285351424839071
ISYNA1	0.000000133425050058985	0.129468152631821	0.782	0.748	0.00286463582476642
SNRNP25	0.000000135950304208374	0.121457949224421	0.709	0.665	0.00291885303135379
NLRP1	0.000000150415492071137	0.104020418135668	0.826	0.776	0.00322942061476731
BUD31	0.000000152488663876472	0.111192853998938	0.78	0.724	0.00327393161342786
RND3	0.00000017307127598398	-0.155275343131047	0.492	0.548	0.00371584029537604
APC	0.000000173268631889961	-0.14586705539042	0.574	0.626	0.00372007752667745
PRPSAP1	0.000000174155200673282	0.109428436843072	0.649	0.589	0.00373911215845536
GABPB1-AS1	0.00000017557046206801	-0.151146357992587	0.709	0.731	0.00376949782060018
TMEM14A	0.000000176293957671892	0.102380509149729	0.474	0.408	0.00378503127121552
HSPA5	0.000000181478271918455	0.117718302029148	0.826	0.794	0.00389633849808922
PLPPR3	0.000000186563768816305	0.106661793703781	0.71	0.646	0.00400552411648606
H1F0	0.000000193416385682506	-0.13361986466454	0.322	0.382	0.00415264980060341
COL4A6	0.000000201535743453186	0.10454858878359	0.383	0.321	0.00432697241193989
TXNDC17	0.000000207208442386881	0.104570102739012	0.891	0.865	0.00444876525804634
TCEAL9	0.000000224980064241804	0.107681361714098	0.803	0.749	0.00483032197927153
KIF21A	0.000000227764510648398	0.104878329730755	0.627	0.562	0.00489010404362111
CASP6	0.000000235618442145755	0.109420946471701	0.536	0.476	0.00505872795286935
SETD5	0.00000028234309738195	-0.115803125427583	0.626	0.677	0.00606190630079046
SHMT2	0.000000291701767764583	-0.165957775038563	0.445	0.491	0.0062628369539056
MIAT	0.000000297487469513773	-0.420411558614916	0.594	0.62	0.00638705597046072
PTX3	0.000000298292447915465	-0.113066675452054	0.281	0.337	0.00640433885674503
CENPE	0.000000316750275099458	-0.341783167555564	0.367	0.414	0.00680062840638537
EMX2OS	0.000000323485967619617	0.106027929385084	0.35	0.29	0.00694524372479319
PGP	0.000000354861625116753	0.102894574039694	0.749	0.705	0.0076188790912567
PSME1	0.000000366005413809667	-0.106420381290144	0.528	0.582	0.00785813623449356
IER2	0.000000374961327353745	0.150168337645671	0.609	0.549	0.00805041969828491
EIF2S3	0.000000384371551167361	-0.10433139507572	0.609	0.656	0.00825245720356324
HES1	0.000000399507031277515	0.251973827659386	0.63	0.598	0.00857741596152824
FKBP4	0.000000408953361799141	-0.106428467977105	0.517	0.574	0.00878022867782755
EPC1	0.000000409884189888068	0.100231354521518	0.639	0.578	0.00880021355689683
CENPF	0.000000438111273905829	-0.311605090790477	0.662	0.705	0.00940624905075815
RUFY3	0.000000456292561283052	-0.127109892246396	0.765	0.788	0.00979660129074713
APPL1	0.000000468392202684869	0.109982661418363	0.678	0.628	0.0100563805916441
CD59	0.000000544416292298069	0.111791029386614	0.694	0.656	0.0116886177956395
GLCCI1	0.000000579548652627215	-0.130953958647571	0.425	0.476	0.0124429095719063
ARID1B	0.000000638376162469387	0.1209504943408	0.69	0.628	0.0137059362082177
SLC22A17	0.000000650000348951025	0.110937082511333	0.464	0.394	0.0139555074919785
LUC7L3	0.000000703362764424649	-0.111594215951603	0.966	0.962	0.0151011985521972
MRPS6	0.000000717944635413375	0.108163956737757	0.821	0.814	0.0154142713223252
MT-ND6	0.000000750221208682041	-0.17909068281824	0.849	0.868	0.0161072493504034
TUBB2A	0.000000775232775602705	-0.17904966338959	0.75	0.774	0.0166442476921901
DNAJC9	0.000000778320271197969	0.131423931865864	0.678	0.652	0.0167105362226204
LHX5-AS1	0.000000877680248864525	0.117214022991865	0.277	0.217	0.0188437949431213
LARP7	0.000000881120607316132	0.10313790135484	0.775	0.722	0.0189176594390773
MAGED1	0.000000889513194952909	-0.113978046060168	0.854	0.869	0.019097848295639
CMTM6	0.000000947751620489242	0.100801274535081	0.662	0.619	0.020348227291904
IGF2BP2	0.000000950343004853587	-0.100673931124611	0.752	0.773	0.0204038643142065
ABAT	0.00000106358545807953	-0.106277036309017	0.53	0.578	0.0228351797849675
CCND1	0.0000010673582896686	-0.125696365276684	0.835	0.85	0.0229161824791848
TLE3	0.00000107181064911642	-0.101105051076758	0.367	0.422	0.0230117746365296
ENO2	0.00000108104245388293	-0.171331610992662	0.551	0.589	0.0232099814848665
HSPB11	0.00000113793380327515	0.112321317318558	0.661	0.622	0.0244314387563176
REEP3	0.00000113869476048338	-0.109331401686096	0.534	0.582	0.0244477765075781
SARS	0.00000115864645818354	-0.14296136688132	0.655	0.684	0.0248761394572007
NPM3	0.00000122826462931614	0.101716276376166	0.42	0.359	0.0263708415914174
SPA17	0.00000145600024608904	-0.117089041867492	0.462	0.503	0.0312603252835317
EIF2A	0.00000148265256651264	-0.104102591833026	0.504	0.555	0.0318325506030264
FEZ1	0.00000156150295439512	0.104927329670594	0.786	0.747	0.0335254684308632
HNRNPUL1	0.0000018357932637337	-0.104571969964205	0.793	0.815	0.0394144813723626
MXRA7	0.00000197667127872237	-0.151329219697466	0.538	0.579	0.0424391323541693
HILPDA	0.00000213299592015641	-0.103371466888998	0.545	0.59	0.045795422405758

## Sheet: S2H
Table S2H. Overlapping bulk and sc DEGs. Related to Figures 2 and 3.
	Day 7			Day 20
	P100 - ctrl	P200 - ctrl	P200 - P100	P100 - ctrl	P200 - ctrl	P200 - P100
# Bulk DEGs (up, down)	188 (165, 23)	1817 (994, 823)	10 (3, 7)	338 (172, 166)	1674 (956, 718)	1083 (625, 458)
# scDEGs (up, down)	306 (149, 157)	801 (481, 320)	319 (194, 125)	849 (426, 423)	948 (505, 443)	873 (448, 425)
Overlapping (%)	3 (1)	167 (21)	0	24 (3)	257 (27)	161 (18)

## Sheet: S2I
Table S2I. Propeller analysis of cell cluster proportions upon Paracetamol exposure (P100+P200) compared to control at Day 7. Related to Figure 3.
Cluster	BaselineProp.Freq	PropMean.controld7	PropMean.treatmentd7	PropRatio	Tstatistic	P.Value	FDR
P1	0.26136438	0.6263736264	0.5460930382	1.1470090	0.051255702	0.9605380	0.9940979
P2	0.19439511	0.3727810651	0.4534548822	0.8220908	-0.048930207	0.9623267	0.9940979

[truncated: 1 more sheets: S2J]
