# Supplementary material for: Multi-omics approach reveals dysregulated genes during hESCs neuronal differentiation exposure to paracetamol
Source: iScience. 2023 Aug 28;26(10):107755. doi: 10.1016/j.isci.2023.107755 (PMC10507163; doi:10.1016/j.isci.2023.107755)
Supplement: Table S3. Inferred peak to gene links and GO-term enrichment Day 20, related to Figures 4 and S6 — (A) Inferred peak to gene links at Day 20 for Control cells. (B) Inferred peak to gene links at Day 20 for P100 exposed cells. (C) Inferred peak to gene links at Day 20 for P200 exposed cells. (D) GOProfiler GO terms for Kmeans 1–5 at Day 20 Control cells, correlation greater than 0.45_significant. (E) GOProfiler GO terms for Kmeans 1–5 at Day 20 P100 exposed cells, correlation greater than 0.45_significant. (F) GOProfiler GO terms for Kmeans 1–5 at Day 20 P200 exposed cells, correlation greater than 0.45_significant. (G) Gene ontology annotation for peak2genelink k-mean cluster 1 for Day 20 Control cells using GREAT Tool. (H) Gene ontology annotation for peak2genelink k-mean cluster 2 for Day 20 Control cells using GREAT Tool. (I) Gene ontology annotation for peak2genelink k-mean cluster 3 for Day 20 Control cells using GREAT Tool. (J) Gene ontology annotation for peak2genelink k-mean cluster 4 for Day 20 Control cells using GREAT Tool. (K) Gene ontology annotation for peak2genelink k-mean cluster 5 for Day 20 Control cells using GREAT Tool. (L) Gene ontology annotation for peak2genelink K-mean cluster 1 for Day 20 P100 cells using GREAT Tool. (M) Gene ontology annotation for peak2genelink K-mean cluster 2 for Day 20 P100 cells using GREAT Tool. (N) Gene ontology annotation for peak2genelink k-mean cluster 3 for Day 20 P100 cells using GREAT Tool. (O) Gene ontology annotation for peak2genelink k-mean cluster 4 for Day 20 P100 cells using GREAT Tool. (P) Gene ontology annotation for peak2genelink k-mean cluster 5 for Day 20 P100 cells using GREAT Tool. (Q) Gene ontology annotation for peak2genelink k-mean cluster 1 for Day 20 P200 cells using GREAT Tool. (R) Gene ontology annotation for peak2genelink k-mean cluster 2 for Day 20 P200 cells using GREAT Tool. (S) Gene ontology annotation for peak2genelink k-mean cluster 3 for Day 20 P200 cells using GREAT Tool. (T) Gene ontology annotation for peak2genelink k-mean cluster 4 for Day 20 P200 cells using GREAT Tool. (U) G [file mmc4.xlsx]

## Sheet: Table index
Table S3. Inferred peak to gene links and GO-term enrichment Day 20. Related to Fig. 4 and S6.
Table S3	Description
A	Inferred peak to gene links at Day 20 for Control cells.
B	Inferred peak to gene links at Day 20 for P100 exposed cells
C	Inferred peak to gene links at Day 20 for P200 exposed cells
D	GOProfiler GO terms for Kmeans 1-5 at Day 20 Control cells
E	GOProfiler GO terms for Kmeans 1-5 at Day 20 P100 exposed cells
F	GOProfiler GO terms for Kmeans 1-5 at Day 20 P200 exposed cells
G	Gene ontology annotation for peak2genelink k-mean cluster 1 for Day 20 Control cells using GREAT Tool
H	Gene ontology annotation for peak2genelink k-mean cluster 2 for Day 20 Control cells using GREAT Tool
I	Gene ontology annotation for peak2genelink k-mean cluster 3 for Day 20 Control cells using GREAT Tool
J	Gene ontology annotation for peak2genelink k-mean cluster 4 for Day 20 Control cells using GREAT Tool
K	Gene ontology annotation for peak2genelink k-mean cluster 5 for Day 20 Control cells using GREAT Tool
L	Gene ontology annotation for peak2genelink K-mean cluster 1 for Day 20 P100 cells using GREAT Tool
M	Gene ontology annotation for peak2genelink K-mean cluster 2 for Day 20 P100 cells using GREAT Tool
N	Gene ontology annotation for peak2genelink k-mean cluster 3 for Day 20 P100 cells using GREAT Tool
O	Gene ontology annotation for peak2genelink k-mean cluster 4 for Day 20 P100 cells using GREAT Tool
P	Gene ontology annotation for peak2genelink k-mean cluster 5 for Day 20 P100 cells using GREAT Tool
Q	Gene ontology annotation for peak2genelink k-mean cluster 1 for Day 20 P200 cells using GREAT Tool
R	Gene ontology annotation for peak2genelink k-mean cluster 2 for Day 20 P200 cells using GREAT Tool
S	Gene ontology annotation for peak2genelink k-mean cluster 3 for Day 20 P200 cells using GREAT Tool
T	Gene ontology annotation for peak2genelink k-mean cluster 4 for Day 20 P200 cells using GREAT Tool
U	Gene ontology annotation for peak2genelink k-mean cluster 5 for Day 20 P200 cells using GREAT Tool
V	Comparison of linked genes (P2G links) of Day20 with P100 and P200 exposure

## Sheet: S3A
Table S3A. Inferred peak to gene links at Day 20 for Control cells. Related to Figure 4 and S6.
	geneName	idxATAC	idxRNA	Correlation	FDR	VarQATAC	VarQRNA	peakName	chr	start	end	seqnames	StartTSS	EndTSS	width	strand	idx	peakCentre	looplength
1	'A1BG'	212292	8599	0.487365876836405	4.02503566678922e-29	0.835515942822147	0.538119288119288	chr19_58386259_58386759	chr19	58386259	58386759	chr19	58362751	58362751	1	*	1171	58386509	-23758
2	'A1BG'	212294	8599	0.511839464243941	1.78599202532881e-32	0.55609849323934	0.538119288119288	chr19_58396036_58396536	chr19	58396036	58396536	chr19	58362751	58362751	1	*	1171	58396286	-33535
3	'A1BG'	212295	8599	0.616735843305221	1.74626671565912e-50	0.337772391835955	0.538119288119288	chr19_58399987_58400487	chr19	58399987	58400487	chr19	58362751	58362751	1	*	1171	58400237	-37486
4	'A1BG-AS1'	212278	8598	0.501691872289619	4.72943007864829e-31	0.909985275530016	0.325396825396825	chr19_58279134_58279634	chr19	58279134	58279634	chr19	58347751	58347751	1	*	1170	58279384	68367
5	'A2M'	151254	3326	0.465031530646609	2.72038929099559e-26	0.970103679380095	0.481060606060606	chr12_8949501_8950001	chr12	8949501	8950001	chr12	9116229	9116229	1	*	109	8949751	166478
6	'A2M'	151262	3326	0.510832531663138	2.48462060415699e-32	0.804607586359668	0.481060606060606	chr12_9163379_9163879	chr12	9163379	9163879	chr12	9116229	9116229	1	*	109	9163629	-47400
7	'A4GALT'	223903	10656	0.602767382959032	1.085237997889e-47	0.557279925639255	0.277777777777778	chr22_42717245_42717745	chr22	42717245	42717745	chr22	42721298	42721298	1	*	319	42717495	3803
8	'A4GALT'	223910	10656	0.676799704791608	2.70681184397848e-64	0.830981327287179	0.277777777777778	chr22_42748125_42748625	chr22	42748125	42748625	chr22	42721298	42721298	1	*	319	42748375	-27077
9	'A4GALT'	223911	10656	0.458331665864214	1.75106665976512e-25	0.302021031234119	0.277777777777778	chr22_42748667_42749167	chr22	42748667	42749167	chr22	42721298	42721298	1	*	319	42748917	-27619
10	'A4GALT'	223919	10656	0.83821483457005	4.10697182939037e-126	0.497035560246537	0.277777777777778	chr22_42800978_42801478	chr22	42800978	42801478	chr22	42721298	42721298	1	*	319	42801228	-79930
11	'A4GALT'	223920	10656	0.927062326613976	4.24764766259573e-203	0.951891377715231	0.277777777777778	chr22_42803318_42803818	chr22	42803318	42803818	chr22	42721298	42721298	1	*	319	42803568	-82270
12	'A4GALT'	223942	10656	0.459195344894523	1.3799850618969e-25	0.338775740675588	0.277777777777778	chr22_42958572_42959072	chr22	42958572	42959072	chr22	42721298	42721298	1	*	319	42958822	-237524
13	'AAAS'	154289	3575	0.50278641535232	3.34238134299663e-31	0.976102054910546	0.808742183742184	chr12_53220731_53221231	chr12	53220731	53221231	chr12	53324864	53324864	1	*	358	53220981	103883
14	'AAAS'	154321	3575	0.727973960937221	5.85638381207558e-79	0.991195722519752	0.808742183742184	chr12_53371134_53371634	chr12	53371134	53371634	chr12	53324864	53324864	1	*	358	53371384	-46520
15	'AAAS'	154335	3575	0.468192749380868	1.11483942482598e-26	0.981444561718984	0.808742183742184	chr12_53451736_53452236	chr12	53451736	53452236	chr12	53324864	53324864	1	*	358	53451986	-127122
16	'AACS'	160776	4054	0.476479641082237	1.02462437363158e-27	0.872231560750383	0.37512025012025	chr12_124815152_124815652	chr12	124815152	124815652	chr12	125065379	125065379	1	*	837	124815402	249977
17	'AAK1'	27383	8943	0.466517915871701	1.79054825029263e-26	0.79974286471296	0.94510582010582	chr2_69514313_69514813	chr2	69514313	69514813	chr2	69674349	69674349	1	*	329	69514563	159786
18	'AAK1'	27392	8943	0.473726699057923	2.28085363366284e-27	0.413575179495198	0.94510582010582	chr2_69641572_69642072	chr2	69641572	69642072	chr2	69674349	69674349	1	*	329	69641822	32527
19	'AAMP'	37699	9563	0.469525697477303	7.62217994674574e-27	0.996829243926699	0.508417508417508	chr2_218269990_218270490	chr2	218269990	218270490	chr2	218270257	218270257	1	*	949	218270240	17
20	'AAMP'	37719	9563	0.53732305188836	2.84042989392824e-36	0.967910211137606	0.508417508417508	chr2_218395946_218396446	chr2	218395946	218396446	chr2	218270257	218270257	1	*	949	218396196	-125939
21	'AAR2'	214852	9939	0.604679809090944	4.58443200975274e-48	0.991469363112379	0.695586820586821	chr20_36010020_36010520	chr20	36010020	36010520	chr20	36236459	36236459	1	*	215	36010270	226189
22	'AARD'	114695	15214	0.468271545336454	1.09026695225788e-26	0.92252062077323	0.255291005291005	chr8_116755613_116756113	chr8	116755613	116756113	chr8	116938199	116938199	1	*	429	116755863	182336
23	'AARD'	114700	15214	0.534802374098095	6.98866156590906e-36	0.864908417271499	0.255291005291005	chr8_116802625_116803125	chr8	116802625	116803125	chr8	116938199	116938199	1	*	429	116802875	135324
24	'AARD'	114716	15214	0.531090001821856	2.59060756128084e-35	0.916196482632509	0.255291005291005	chr8_116938280_116938780	chr8	116938280	116938780	chr8	116938199	116938199	1	*	429	116938530	-331
25	'AARD'	114723	15214	0.453440235127193	6.65326150083349e-25	0.937214686247171	0.255291005291005	chr8_117062756_117063256	chr8	117062756	117063256	chr8	116938199	116938199	1	*	429	117063006	-124807
26	'AARD'	114725	15214	0.503498334823453	2.66173145074981e-31	0.668473563278301	0.255291005291005	chr8_117112209_117112709	chr8	117112209	117112709	chr8	116938199	116938199	1	*	429	117112459	-174260
27	'AARD'	114727	15214	0.788552561877303	2.30919626249093e-101	0.996034383157639	0.255291005291005	chr8_117171124_117171624	chr8	117171124	117171624	chr8	116938199	116938199	1	*	429	117171374	-233175
28	'AARD'	114728	15214	0.681982536146508	1.22467071459873e-65	0.98863740015376	0.255291005291005	chr8_117172168_117172668	chr8	117172168	117172668	chr8	116938199	116938199	1	*	429	117172418	-234219
29	'AARS'	188071	6066	0.461172564231182	7.98691279415876e-26	0.512832875093928	0.748617123617124	chr16_70420998_70421498	chr16	70420998	70421498	chr16	70289543	70289543	1	*	570	70421248	-131705
30	'AASDH'	59047	11924	0.582897436151982	6.06403638088808e-44	0.612064509683837	0.78541366041366	chr4_56297778_56298278	chr4	56297778	56298278	chr4	56387508	56387508	1	*	227	56298028	89480
31	'AASDH'	59049	11924	0.484979255389043	8.26639128021835e-29	0.744237259424312	0.78541366041366	chr4_56326299_56326799	chr4	56326299	56326799	chr4	56387508	56387508	1	*	227	56326549	60959
32	'AASDH'	59055	11924	0.645290133298044	1.17334308352557e-56	0.933913625129762	0.78541366041366	chr4_56410192_56410692	chr4	56410192	56410692	chr4	56387508	56387508	1	*	227	56410442	-22934
33	'AASDH'	59058	11924	0.525387735780946	1.87652835984524e-34	0.985927055236308	0.78541366041366	chr4_56435435_56435935	chr4	56435435	56435935	chr4	56387508	56387508	1	*	227	56435685	-48177
34	'AASDH'	59071	11924	0.58714525849041	1.00706213863004e-44	0.655573363911584	0.78541366041366	chr4_56533942_56534442	chr4	56533942	56534442	chr4	56387508	56387508	1	*	227	56534192	-146684
35	'AASDHPPT'	146983	3024	0.587024455351448	1.06045564047907e-44	0.265982999535245	0.848484848484849	chr11_105960391_105960891	chr11	105960391	105960891	chr11	106075501	106075501	1	*	746	105960641	114860
36	'AASS'	103437	14579	0.569353197598871	1.5451275183935e-41	0.962233254715957	0.743205868205868	chr7_121914250_121914750	chr7	121914250	121914750	chr7	122144280	122144280	1	*	557	121914500	229780
37	'AASS'	103438	14579	0.59017657900601	2.75687115398897e-45	0.877191839429438	0.743205868205868	chr7_121914801_121915301	chr7	121914801	121915301	chr7	122144280	122144280	1	*	557	121915051	229229
38	'AASS'	103457	14579	0.459527596774342	1.25919387921592e-25	0.628548097763531	0.743205868205868	chr7_122092874_122093374	chr7	122092874	122093374	chr7	122144280	122144280	1	*	557	122093124	51156
39	'AASS'	103480	14579	0.600116502376668	3.55485121852193e-47	0.988463660094949	0.743205868205868	chr7_122304616_122305116	chr7	122304616	122305116	chr7	122144280	122144280	1	*	557	122304866	-160586
40	'AASS'	103495	14579	0.596277300879669	1.94471876151984e-46	0.970955005668269	0.743205868205868	chr7_122317091_122317591	chr7	122317091	122317591	chr7	122144280	122144280	1	*	557	122317341	-173061
41	'AASS'	103502	14579	0.525725978393128	1.67026428704757e-34	0.988928414752268	0.743205868205868	chr7_122329110_122329610	chr7	122329110	122329610	chr7	122144280	122144280	1	*	557	122329360	-185080
42	'AASS'	103518	14579	0.685388072858015	1.53682887921996e-66	0.960117969499933	0.743205868205868	chr7_122379456_122379956	chr7	122379456	122379956	chr7	122144280	122144280	1	*	557	122379706	-235426
43	'AASS'	103519	14579	0.518913489362114	1.6993806570804e-33	0.863753045880406	0.743205868205868	chr7_122380303_122380803	chr7	122380303	122380803	chr7	122144280	122144280	1	*	557	122380553	-236273
44	'AATK'	199513	7120	0.704089155374996	1.01937742659503e-71	0.565754097007762	0.463864838864839	chr17_80968598_80969098	chr17	80968598	80969098	chr17	81166077	81166077	1	*	899	80968848	197229
45	'AATK'	199532	7120	0.591086894625938	1.86177664709499e-45	0.860808151883559	0.463864838864839	chr17_81036243_81036743	chr17	81036243	81036743	chr17	81166077	81166077	1	*	899	81036493	129584
46	'AATK'	199533	7120	0.620472437932704	2.9639807856961e-51	0.603216797188886	0.463864838864839	chr17_81037070_81037570	chr17	81037070	81037570	chr17	81166077	81166077	1	*	899	81037320	128757
47	'AATK'	199537	7120	0.455932454972038	3.37799982136274e-25	0.472811852546812	0.463864838864839	chr17_81043329_81043829	chr17	81043329	81043829	chr17	81166077	81166077	1	*	899	81043579	122498
48	'AATK'	199541	7120	0.471642497652435	4.16055476209565e-27	0.31876088590056	0.463864838864839	chr17_81050878_81051378	chr17	81050878	81051378	chr17	81166077	81166077	1	*	899	81051128	114949
49	'AATK'	199548	7120	0.502854509754547	3.27041958531366e-31	0.387926803313223	0.463864838864839	chr17_81075248_81075748	chr17	81075248	81075748	chr17	81166077	81166077	1	*	899	81075498	90579
50	'AATK'	199549	7120	0.702879198456218	2.26274725324813e-71	0.74798135769169	0.463864838864839	chr17_81076048_81076548	chr17	81076048	81076548	chr17	81166077	81166077	1	*	899	81076298	89779
51	'AATK'	199550	7120	0.546954171851437	8.51508188740981e-38	0.731545548128168	0.463864838864839	chr17_81079980_81080480	chr17	81079980	81080480	chr17	81166077	81166077	1	*	899	81080230	85847
52	'AATK'	199553	7120	0.617622402935024	1.14829210913472e-50	0.502556150615257	0.463864838864839	chr17_81092960_81093460	chr17	81092960	81093460	chr17	81166077	81166077	1	*	899	81093210	72867
53	'AATK'	199554	7120	0.577808910033875	5.01961386627986e-43	0.8021187600172	0.463864838864839	chr17_81093564_81094064	chr17	81093564	81094064	chr17	81166077	81166077	1	*	899	81093814	72263
54	'AATK'	199559	7120	0.592225564186248	1.13851326249787e-45	0.346793844389716	0.463864838864839	chr17_81099559_81100059	chr17	81099559	81100059	chr17	81166077	81166077	1	*	899	81099809	66268
55	'AATK'	199574	7120	0.498966090704095	1.12003221617969e-30	0.42323512676509	0.463864838864839	chr17_81164492_81164992	chr17	81164492	81164992	chr17	81166077	81166077	1	*	899	81164742	1335
56	'AATK'	199575	7120	0.754344587330016	6.65992030562644e-88	0.914085540917956	0.463864838864839	chr17_81164993_81165493	chr17	81164993	81165493	chr17	81166077	81166077	1	*	899	81165243	834
57	'AATK'	199579	7120	0.525115039279603	2.06186053051465e-34	0.626072301925474	0.463864838864839	chr17_81200750_81201250	chr17	81200750	81201250	chr17	81166077	81166077	1	*	899	81201000	-34923
58	'AATK'	199588	7120	0.728408943259069	4.25101986921929e-79	0.566978964422379	0.463864838864839	chr17_81251830_81252330	chr17	81251830	81252330	chr17	81166077	81166077	1	*	899	81252080	-86003
59	'AATK'	199590	7120	0.624221884691718	4.87394854393459e-52	0.965265018742209	0.463864838864839	chr17_81254806_81255306	chr17	81254806	81255306	chr17	81166077	81166077	1	*	899	81255056	-88979
60	'AATK'	199602	7120	0.576378508808737	9.03650577906458e-43	0.400861750691703	0.463864838864839	chr17_81314694_81315194	chr17	81314694	81315194	chr17	81166077	81166077	1	*	899	81314944	-148867
61	'AATK'	199608	7120	0.516485400600644	3.83199557199152e-33	0.376490363941988	0.463864838864839	chr17_81330862_81331362	chr17	81330862	81331362	chr17	81166077	81166077	1	*	899	81331112	-165035
62	'AATK'	199609	7120	0.730487098711053	9.11923096770926e-80	0.857263854683815	0.463864838864839	chr17_81331380_81331880	chr17	81331380	81331880	chr17	81166077	81166077	1	*	899	81331630	-165553
63	'AATK'	199613	7120	0.487098266185953	4.36463363343144e-29	0.498620938283188	0.463864838864839	chr17_81338485_81338985	chr17	81338485	81338985	chr17	81166077	81166077	1	*	899	81338735	-172658
64	'AATK'	199634	7120	0.493607952996091	5.96107079295826e-30	0.531822663521972	0.463864838864839	chr17_81385427_81385927	chr17	81385427	81385927	chr17	81166077	81166077	1	*	899	81385677	-219600
65	'AATK'	199650	7120	0.613526963757253	7.86550955834593e-50	0.837014450829392	0.463864838864839	chr17_81398468_81398968	chr17	81398468	81398968	chr17	81166077	81166077	1	*	899	81398718	-232641
66	'ABAT'	184013	5671	0.477513256932927	7.5719350858986e-28	0.559655820943495	0.934944684944685	chr16_8474556_8475056	chr16	8474556	8475056	chr16	8674565	8674565	1	*	175	8474806	199759
67	'ABAT'	184015	5671	0.555245565482136	3.78802285541716e-39	0.610301048086905	0.934944684944685	chr16_8493837_8494337	chr16	8493837	8494337	chr16	8674565	8674565	1	*	175	8494087	180478
68	'ABAT'	184044	5671	0.612458800066867	1.29369008820986e-49	0.400965994726989	0.934944684944685	chr16_8717986_8718486	chr16	8717986	8718486	chr16	8674565	8674565	1	*	175	8718236	-43671
69	'ABAT'	184050	5671	0.46681457239759	1.64715472827986e-26	0.776904733982252	0.934944684944685	chr16_8736655_8737155	chr16	8736655	8737155	chr16	8674565	8674565	1	*	175	8736905	-62340
70	'ABAT'	184071	5671	0.505207371560875	1.53940209882423e-31	0.645565936524069	0.934944684944685	chr16_8885934_8886434	chr16	8885934	8886434	chr16	8674565	8674565	1	*	175	8886184	-211619
71	'ABAT'	184072	5671	0.544464079705112	2.13053151585148e-37	0.332038969895191	0.934944684944685	chr16_8891583_8892083	chr16	8891583	8892083	chr16	8674565	8674565	1	*	175	8891833	-217268
72	'ABAT'	184076	5671	0.476803826094609	9.32288953957446e-28	0.709828040776792	0.934944684944685	chr16_8915865_8916365	chr16	8915865	8916365	chr16	8674565	8674565	1	*	175	8916115	-241550
73	'ABAT'	184077	5671	0.452614587955304	8.31442424777061e-25	0.68375400145073	0.934944684944685	chr16_8919993_8920493	chr16	8919993	8920493	chr16	8674565	8674565	1	*	175	8920243	-245678
74	'ABCA1'	122715	15711	0.543426537614085	3.11402695542044e-37	0.988624369649349	0.761123136123136	chr9_104836202_104836702	chr9	104836202	104836702	chr9	104928237	104928237	1	*	349	104836452	91785
75	'ABCA1'	122720	15711	0.557805813849261	1.42088937756813e-39	0.686203736279965	0.761123136123136	chr9_104882133_104882633	chr9	104882133	104882633	chr9	104928237	104928237	1	*	349	104882383	45854
76	'ABCA1'	122722	15711	0.557097889372476	1.86526754583608e-39	0.795464515764739	0.761123136123136	chr9_104889529_104890029	chr9	104889529	104890029	chr9	104928237	104928237	1	*	349	104889779	38458
77	'ABCA1'	122723	15711	0.501007254546183	5.87446846972381e-31	0.383722293889996	0.761123136123136	chr9_104903568_104904068	chr9	104903568	104904068	chr9	104928237	104928237	1	*	349	104903818	24419
78	'ABCA1'	122740	15711	0.56839789448998	2.26246311751539e-41	0.808807752281424	0.761123136123136	chr9_104991005_104991505	chr9	104991005	104991505	chr9	104928237	104928237	1	*	349	104991255	-63018
79	'ABCA1'	122751	15711	0.789212649424422	1.20697714214773e-101	0.768430562613745	0.761123136123136	chr9_105064421_105064921	chr9	105064421	105064921	chr9	104928237	104928237	1	*	349	105064671	-136434
80	'ABCA1'	122760	15711	0.687915887427387	3.23960080919341e-67	0.971615217891751	0.761123136123136	chr9_105173296_105173796	chr9	105173296	105173796	chr9	104928237	104928237	1	*	349	105173546	-245309
81	'ABCA2'	126890	15995	0.612384465037958	1.33934736052676e-49	0.533477537582146	0.375180375180375	chr9_137136506_137137006	chr9	137136506	137137006	chr9	137028922	137028922	1	*	633	137136756	-107834
82	'ABCA2'	126891	15995	0.51768616260729	2.56558486602304e-33	0.506426210425272	0.375180375180375	chr9_137137139_137137639	chr9	137137139	137137639	chr9	137028922	137028922	1	*	633	137137389	-108467
83	'ABCA2'	126892	15995	0.531901084669997	1.94918105838421e-35	0.965973009481864	0.375180375180375	chr9_137137962_137138462	chr9	137137962	137138462	chr9	137028922	137028922	1	*	633	137138212	-109290
84	'ABCA2'	126902	15995	0.512650551153786	1.36734202740799e-32	0.965625529364242	0.375180375180375	chr9_137168047_137168547	chr9	137168047	137168547	chr9	137028922	137028922	1	*	633	137168297	-139375
85	'ABCA2'	126930	15995	0.592329185525855	1.08829647331745e-45	0.959661901845554	0.375180375180375	chr9_137241891_137242391	chr9	137241891	137242391	chr9	137028922	137028922	1	*	633	137242141	-213219
86	'ABCA3'	183352	5590	0.481565361027144	2.2934398647578e-28	0.6910206794105	0.68452380952381	chr16_2125082_2125582	chr16	2125082	2125582	chr16	2340746	2340746	1	*	94	2125332	215414
87	'ABCA3'	183404	5590	0.457613186354502	2.13205694169371e-25	0.883198901962828	0.68452380952381	chr16_2429637_2430137	chr16	2429637	2430137	chr16	2340746	2340746	1	*	94	2429887	-89141
88	'ABCA3'	183420	5590	0.621238186660611	2.05586644152622e-51	0.357161782399263	0.68452380952381	chr16_2490723_2491223	chr16	2490723	2491223	chr16	2340746	2340746	1	*	94	2490973	-150227
89	'ABCA7'	205609	7461	0.544071866041386	2.45881646935675e-37	0.982599933110077	0.279641654641655	chr19_898623_899123	chr19	898623	899123	chr19	1040101	1040101	1	*	33	898873	141228
90	'ABCA7'	205611	7461	0.514423009629058	7.61086459943319e-33	0.493096004412998	0.279641654641655	chr19_903956_904456	chr19	903956	904456	chr19	1040101	1040101	1	*	33	904206	135895
91	'ABCB1'	100954	14364	0.451286167789057	1.18955459759375e-24	0.544140833691672	0.423400673400673	chr7_87810065_87810565	chr7	87810065	87810565	chr7	87713323	87713323	1	*	342	87810315	-96992
92	'ABCB1'	100958	14364	0.537738961834804	2.44750004173487e-36	0.991504111124142	0.423400673400673	chr7_87876103_87876603	chr7	87876103	87876603	chr7	87713323	87713323	1	*	342	87876353	-163030
93	'ABCB1'	100960	14364	0.522040548692793	5.90005582055044e-34	0.995517506482676	0.423400673400673	chr7_87933931_87934431	chr7	87933931	87934431	chr7	87713323	87713323	1	*	342	87934181	-220858
94	'ABCB8'	105697	14744	0.497737015178109	1.64873739588258e-30	0.839785604767427	0.517917267917268	chr7_150977529_150978029	chr7	150977529	150978029	chr7	151028422	151028422	1	*	722	150977779	50643
95	'ABCB8'	105729	14744	0.523007284374342	4.24414345156249e-34	0.919115315620534	0.517917267917268	chr7_151059373_151059873	chr7	151059373	151059873	chr7	151028422	151028422	1	*	722	151059623	-31201
96	'ABCB8'	105772	14744	0.48192484940522	2.06138614648828e-28	0.864739020714159	0.517917267917268	chr7_151227610_151228110	chr7	151227610	151228110	chr7	151028422	151028422	1	*	722	151227860	-199438
97	'ABCB8'	105785	14744	0.451316469210038	1.1800495442136e-24	0.931259745731424	0.517917267917268	chr7_151248485_151248985	chr7	151248485	151248985	chr7	151028422	151028422	1	*	722	151248735	-220313
98	'ABCB8'	105787	14744	0.458552266786668	1.64760906367028e-25	0.845610240239066	0.517917267917268	chr7_151251243_151251743	chr7	151251243	151251743	chr7	151028422	151028422	1	*	722	151251493	-223071
99	'ABCC4'	166195	4326	0.558043404626926	1.29640308890703e-39	0.891833782885736	0.523328523328523	chr13_95100971_95101471	chr13	95100971	95101471	chr13	95301446	95301446	1	*	237	95101221	200225
100	'ABCC4'	166210	4326	0.528777110832061	5.8080437837123e-35	0.518961555668487	0.523328523328523	chr13_95173820_95174320	chr13	95173820	95174320	chr13	95301446	95301446	1	*	237	95174070	127376
101	'ABCC4'	166219	4326	0.514591154185614	7.19897282215309e-33	0.986448275412741	0.523328523328523	chr13_95275745_95276245	chr13	95275745	95276245	chr13	95301446	95301446	1	*	237	95275995	25451
102	'ABCC5'	53745	11592	0.455545766789326	3.75464918657077e-25	0.504350016722481	0.703403078403078	chr3_184005865_184006365	chr3	184005865	184006365	chr3	184018015	184018015	1	*	857	184006115	11900
103	'ABCC5'	53749	11592	0.633307233284957	5.49362895023241e-54	0.8540366330914	0.703403078403078	chr3_184017033_184017533	chr3	184017033	184017533	chr3	184018015	184018015	1	*	857	184017283	732
104	'ABCC5'	53776	11592	0.590820718044455	2.08828009625363e-45	0.673490307476469	0.703403078403078	chr3_184230038_184230538	chr3	184230038	184230538	chr3	184018015	184018015	1	*	857	184230288	-212273
105	'ABCC5'	53780	11592	0.490276532044856	1.66043151237176e-29	0.357782903109513	0.703403078403078	chr3_184248096_184248596	chr3	184248096	184248596	chr3	184018015	184018015	1	*	857	184248346	-230331
106	'ABCC5'	53785	11592	0.553552188909988	7.2075685756778e-39	0.895886269757502	0.703403078403078	chr3_184260249_184260749	chr3	184260249	184260749	chr3	184018015	184018015	1	*	857	184260499	-242484
107	'ABCC5'	53789	11592	0.504144752887958	2.1647212173615e-31	0.540818055066912	0.703403078403078	chr3_184262657_184263157	chr3	184262657	184263157	chr3	184018015	184018015	1	*	857	184262907	-244892
108	'ABCD4'	172437	4756	0.459045981163306	1.4382831751445e-25	0.996312367251736	0.762385762385762	chr14_74084333_74084833	chr14	74084333	74084833	chr14	74303056	74303056	1	*	341	74084583	218473
109	'ABCD4'	172472	4756	0.499241859292374	1.02688784533529e-30	0.916166078122217	0.762385762385762	chr14_74302760_74303260	chr14	74302760	74303260	chr14	74303056	74303056	1	*	341	74303010	46
110	'ABCD4'	172493	4756	0.460681428679103	9.15011246510804e-26	0.976119428916427	0.762385762385762	chr14_74493162_74493662	chr14	74493162	74493662	chr14	74303056	74303056	1	*	341	74493412	-190356
111	'ABCD4'	172500	4756	0.56206807693292	2.73648419286965e-40	0.955639819484079	0.762385762385762	chr14_74510509_74511009	chr14	74510509	74511009	chr14	74303056	74303056	1	*	341	74510759	-207703
112	'ABCF1'	83982	13343	0.464006089963488	3.62655236592437e-26	0.650895412828097	0.950817700817701	chr6_30682011_30682511	chr6	30682011	30682511	chr6	30571376	30571376	1	*	209	30682261	-110885
113	'ABCF1'	83991	13343	0.458251088539463	1.79050580385286e-25	0.858910041741049	0.950817700817701	chr6_30690270_30690770	chr6	30690270	30690770	chr6	30571376	30571376	1	*	209	30690520	-119144
114	'ABCG1'	220143	10293	0.582955911355737	5.91737620856804e-44	0.709758544753267	0.880711880711881	chr21_42013252_42013752	chr21	42013252	42013752	chr21	42199689	42199689	1	*	120	42013502	186187
115	'ABCG1'	220157	10293	0.563268894106355	1.71362871048476e-40	0.534932610574689	0.880711880711881	chr21_42092491_42092991	chr21	42092491	42092991	chr21	42199689	42199689	1	*	120	42092741	106948
116	'ABCG1'	220160	10293	0.45502792291485	4.32242646013952e-25	0.819458017886539	0.880711880711881	chr21_42117366_42117866	chr21	42117366	42117866	chr21	42199689	42199689	1	*	120	42117616	82073
117	'ABCG1'	220165	10293	0.639240244362999	2.71601646229757e-55	0.62868708981058	0.880711880711881	chr21_42154800_42155300	chr21	42154800	42155300	chr21	42199689	42199689	1	*	120	42155050	44639
118	'ABCG1'	220173	10293	0.458690347803529	1.58667874163887e-25	0.624447832375591	0.880711880711881	chr21_42218064_42218564	chr21	42218064	42218564	chr21	42199689	42199689	1	*	120	42218314	-18625
119	'ABCG1'	220180	10293	0.491793793397533	1.04271479445612e-29	0.446055883489917	0.880711880711881	chr21_42233954_42234454	chr21	42233954	42234454	chr21	42199689	42199689	1	*	120	42234204	-34515
120	'ABCG1'	220184	10293	0.64104787894107	1.07056207957592e-55	0.477685261196461	0.880711880711881	chr21_42254590_42255090	chr21	42254590	42255090	chr21	42199689	42199689	1	*	120	42254840	-55151
121	'ABCG1'	220187	10293	0.536258763573767	4.15831074460782e-36	0.571987021617607	0.880711880711881	chr21_42292291_42292791	chr21	42292291	42292791	chr21	42199689	42199689	1	*	120	42292541	-92852
122	'ABCG1'	220190	10293	0.806545644423932	1.79086322896457e-109	0.785331126834586	0.880711880711881	chr21_42302954_42303454	chr21	42302954	42303454	chr21	42199689	42199689	1	*	120	42303204	-103515
123	'ABCG1'	220192	10293	0.699998114130818	1.49544723393401e-70	0.485377602300318	0.880711880711881	chr21_42313362_42313862	chr21	42313362	42313862	chr21	42199689	42199689	1	*	120	42313612	-113923
124	'ABCG1'	220202	10293	0.483286731004565	1.37329137158369e-28	0.317127729347736	0.880711880711881	chr21_42411415_42411915	chr21	42411415	42411915	chr21	42199689	42199689	1	*	120	42411665	-211976
125	'ABHD10'	47991	11250	0.455495395955102	3.80676261915403e-25	0.590698825951553	0.495971620971621	chr3_111863106_111863606	chr3	111863106	111863606	chr3	111979010	111979010	1	*	515	111863356	115654
126	'ABHD10'	48013	11250	0.461240855163592	7.83573647615883e-26	0.574458473954193	0.495971620971621	chr3_112000425_112000925	chr3	112000425	112000925	chr3	111979010	111979010	1	*	515	112000675	-21665
127	'ABHD12'	214239	9865	0.492583835580674	8.18041499408075e-30	0.931941675462257	0.447330447330447	chr20_25188235_25188735	chr20	25188235	25188735	chr20	25390983	25390983	1	*	141	25188485	202498
128	'ABHD12'	214286	9865	0.47619608893564	1.11304675831023e-27	0.43948850926686	0.447330447330447	chr20_25592518_25593018	chr20	25592518	25593018	chr20	25390983	25390983	1	*	141	25592768	-201785
129	'ABHD14A'	44084	11074	0.523883075794142	3.14551783840719e-34	0.942166277923285	0.884499759499759	chr3_51968121_51968621	chr3	51968121	51968621	chr3	51971426	51971426	1	*	339	51968371	3055
130	'ABHD14A'	44099	11074	0.478516408604894	5.64255758548921e-28	0.481099253352097	0.884499759499759	chr3_52004968_52005468	chr3	52004968	52005468	chr3	51971426	51971426	1	*	339	52005218	-33792
131	'ABHD14A'	44118	11074	0.657873099984725	1.34587399111159e-59	0.743438055153782	0.884499759499759	chr3_52088600_52089100	chr3	52088600	52089100	chr3	51971426	51971426	1	*	339	52088850	-117424
132	'ABHD14B'	44106	11073	0.474691472634494	1.72434840788936e-27	0.967293433928827	0.259439634439634	chr3_52039831_52040331	chr3	52039831	52040331	chr3	51983409	51983409	1	*	338	52040081	-56672
133	'ABHD16A'	84115	13386	0.581119656540018	1.27358427656422e-43	0.973708785600424	0.266714766714767	chr6_31546491_31546991	chr6	31546491	31546991	chr6	31714072	31714072	1	*	252	31546741	167331
134	'ABHD16A'	84150	13386	0.559352301133727	7.83426460790986e-40	0.896398802930995	0.266714766714767	chr6_31734602_31735102	chr6	31734602	31735102	chr6	31714072	31714072	1	*	252	31734852	-20780
135	'ABHD16A'	84168	13386	0.481064573179729	2.66083757176534e-28	0.927498273458166	0.266714766714767	chr6_31814985_31815485	chr6	31814985	31815485	chr6	31714072	31714072	1	*	252	31815235	-101163
136	'ABHD16A'	84198	13386	0.547618208946139	6.65507382882848e-38	0.719670415108436	0.266714766714767	chr6_31952274_31952774	chr6	31952274	31952774	chr6	31714072	31714072	1	*	252	31952524	-238452
137	'ABHD17A'	205862	7493	0.480259350977803	3.37440300303716e-28	0.722524095574406	0.467291967291967	chr19_1675734_1676234	chr19	1675734	1676234	chr19	1885547	1885547	1	*	65	1675984	209563
138	'ABHD17A'	205866	7493	0.483521457426712	1.28031098728258e-28	0.865594690503803	0.467291967291967	chr19_1718615_1719115	chr19	1718615	1719115	chr19	1885547	1885547	1	*	65	1718865	166682
139	'ABHD17A'	205884	7493	0.477539196661493	7.51507102841684e-28	0.837696380560225	0.467291967291967	chr19_1753222_1753722	chr19	1753222	1753722	chr19	1885547	1885547	1	*	65	1753472	132075
140	'ABHD17A'	205885	7493	0.45066255779256	1.4060777863615e-24	0.494520672895248	0.467291967291967	chr19_1753810_1754310	chr19	1753810	1754310	chr19	1885547	1885547	1	*	65	1754060	131487
141	'ABHD17A'	205887	7493	0.560513099636293	5.00451065254771e-40	0.679445247992216	0.467291967291967	chr19_1755169_1755669	chr19	1755169	1755669	chr19	1885547	1885547	1	*	65	1755419	130128
142	'ABHD17A'	205888	7493	0.582499987639297	7.16082808581289e-44	0.779098202224741	0.467291967291967	chr19_1755734_1756234	chr19	1755734	1756234	chr19	1885547	1885547	1	*	65	1755984	129563
143	'ABHD17A'	205900	7493	0.545382980350468	1.5200232862611e-37	0.338979885244691	0.467291967291967	chr19_1769514_1770014	chr19	1769514	1770014	chr19	1885547	1885547	1	*	65	1769764	115783
144	'ABHD17A'	205910	7493	0.557554308734921	1.56525478347183e-39	0.460854192999144	0.467291967291967	chr19_1819462_1819962	chr19	1819462	1819962	chr19	1885547	1885547	1	*	65	1819712	65835
145	'ABHD17C'	181027	5378	0.637653671242761	6.11738928715432e-55	0.996012665650287	0.485088985088985	chr15_80556731_80557231	chr15	80556731	80557231	chr15	80679684	80679684	1	*	421	80556981	122703
146	'ABHD17C'	181028	5378	0.50188339936725	4.45136642740382e-31	0.831337494407742	0.485088985088985	chr15_80559287_80559787	chr15	80559287	80559787	chr15	80679684	80679684	1	*	421	80559537	120147
147	'ABHD2'	181677	5427	0.552581717434615	1.0392290812529e-38	0.894357357239965	0.682840307840308	chr15_89173471_89173971	chr15	89173471	89173971	chr15	89087459	89087459	1	*	470	89173721	-86262
148	'ABHD2'	181680	5427	0.52407711801026	2.94415088138291e-34	0.999600397864735	0.682840307840308	chr15_89197500_89198000	chr15	89197500	89198000	chr15	89087459	89087459	1	*	470	89197750	-110291
149	'ABHD3'	201139	7249	0.692421241785292	1.92769565222862e-68	0.993363129753419	0.627705627705628	chr18_21682384_21682884	chr18	21682384	21682884	chr18	21704805	21704805	1	*	70	21682634	22171
150	'ABHD5'	43265	10941	0.51469657027241	6.95055989284922e-33	0.9010593800086	0.528318903318903	chr3_43858142_43858642	chr3	43858142	43858642	chr3	43690113	43690113	1	*	206	43858392	-168279
151	'ABHD8'	208101	7847	0.501424689489642	5.14789630581619e-31	0.95155692810202	0.601972101972102	chr19_17225959_17226459	chr19	17225959	17226459	chr19	17310236	17310236	1	*	419	17226209	84027
152	'ABHD8'	208122	7847	0.526332058847067	1.35477636912435e-34	0.901593630689444	0.601972101972102	chr19_17292301_17292801	chr19	17292301	17292801	chr19	17310236	17310236	1	*	419	17292551	17685
153	'ABHD8'	208139	7847	0.516556877965977	3.74200373886702e-33	0.750939282192947	0.601972101972102	chr19_17337760_17338260	chr19	17337760	17338260	chr19	17310236	17310236	1	*	419	17338010	-27774
154	'ABI2'	36348	9506	0.50264341231865	3.49807480954387e-31	0.43695624790969	0.618085618085618	chr2_203143371_203143871	chr2	203143371	203143871	chr2	203328219	203328219	1	*	892	203143621	184598
155	'ABL1'	125545	15906	0.66528804244851	2.15183942395328e-61	0.89568646868987	0.607984607984608	chr9_130483322_130483822	chr9	130483322	130483822	chr9	130713946	130713946	1	*	544	130483572	230374
156	'ABL1'	125552	15906	0.620596329904207	2.79326937811579e-51	0.351497856482024	0.607984607984608	chr9_130519396_130519896	chr9	130519396	130519896	chr9	130713946	130713946	1	*	544	130519646	194300
157	'ABL1'	125566	15906	0.605581389713771	3.04657632821914e-48	0.637096108657033	0.607984607984608	chr9_130609472_130609972	chr9	130609472	130609972	chr9	130713946	130713946	1	*	544	130609722	104224
158	'ABL1'	125568	15906	0.500627194172037	6.62755672435423e-31	0.370856842535041	0.607984607984608	chr9_130639051_130639551	chr9	130639051	130639551	chr9	130713946	130713946	1	*	544	130639301	74645
159	'ABL1'	125585	15906	0.51225415255506	1.5585214454632e-32	0.886339253525837	0.607984607984608	chr9_130692298_130692798	chr9	130692298	130692798	chr9	130713946	130713946	1	*	544	130692548	21398
160	'ABL1'	125598	15906	0.574119239273545	2.26816950895376e-42	0.319455846135804	0.607984607984608	chr9_130763541_130764041	chr9	130763541	130764041	chr9	130713946	130713946	1	*	544	130763791	-49845
161	'ABL1'	125603	15906	0.481239559193308	2.5257695853791e-28	0.905116210381837	0.607984607984608	chr9_130808983_130809483	chr9	130808983	130809483	chr9	130713946	130713946	1	*	544	130809233	-95287
162	'ABL1'	125618	15906	0.507965740554256	6.32316413563323e-32	0.350016722480661	0.607984607984608	chr9_130843548_130844048	chr9	130843548	130844048	chr9	130713946	130713946	1	*	544	130843798	-129852
163	'ABL2'	15546	1274	0.540139276347883	1.03093954540573e-36	0.959305734724991	0.610449735449735	chr1_179025562_179026062	chr1	179025562	179026062	chr1	179229684	179229684	1	*	1274	179025812	203872
164	'ABL2'	15571	1274	0.496284754705471	2.5975842400052e-30	0.563769116835846	0.610449735449735	chr1_179292269_179292769	chr1	179292269	179292769	chr1	179229684	179229684	1	*	1274	179292519	-62835
165	'ABLIM1'	136008	2178	0.729794244339182	1.52493385300648e-79	0.945250163967181	0.822150072150072	chr10_114525493_114525993	chr10	114525493	114525993	chr10	114684655	114684655	1	*	531	114525743	158912
166	'ABLIM1'	136030	2178	0.469390090037251	7.92324449587619e-27	0.867584014177189	0.822150072150072	chr10_114678306_114678806	chr10	114678306	114678806	chr10	114684655	114684655	1	*	531	114678556	6099
167	'ABLIM1'	136048	2178	0.594718749157587	3.84365458207378e-46	0.913972609879728	0.822150072150072	chr10_114780160_114780660	chr10	114780160	114780660	chr10	114684655	114684655	1	*	531	114780410	-95755
168	'ABLIM2'	56356	11785	0.529721895707192	4.18002257891189e-35	0.692063119763366	0.530603655603656	chr4_7937994_7938494	chr4	7937994	7938494	chr4	8158832	8158832	1	*	88	7938244	220588
169	'ABLIM2'	56367	11785	0.470358444321122	6.01196258117092e-27	0.391136650899756	0.530603655603656	chr4_8039849_8040349	chr4	8039849	8040349	chr4	8158832	8158832	1	*	88	8040099	118733
170	'ABLIM2'	56368	11785	0.75045685632876	1.61574011789481e-86	0.522445043847647	0.530603655603656	chr4_8044568_8045068	chr4	8044568	8045068	chr4	8158832	8158832	1	*	88	8044818	114014
171	'ABLIM2'	56377	11785	0.461998217627794	6.3498804716501e-26	0.741261960917174	0.530603655603656	chr4_8080383_8080883	chr4	8080383	8080883	chr4	8158832	8158832	1	*	88	8080633	78199
172	'ABLIM2'	56384	11785	0.736374873736055	1.07559891099894e-81	0.947565250250837	0.530603655603656	chr4_8111901_8112401	chr4	8111901	8112401	chr4	8158832	8158832	1	*	88	8112151	46681
173	'ABLIM2'	56386	11785	0.692258984910503	2.13390816074737e-68	0.563326079685878	0.530603655603656	chr4_8128109_8128609	chr4	8128109	8128609	chr4	8158832	8158832	1	*	88	8128359	30473
174	'ABLIM2'	56387	11785	0.629054289320171	4.56982319480964e-53	0.410117752324859	0.530603655603656	chr4_8131188_8131688	chr4	8131188	8131688	chr4	8158832	8158832	1	*	88	8131438	27394
175	'ABLIM2'	56388	11785	0.715056730915477	5.95974357750934e-75	0.741887425128893	0.530603655603656	chr4_8133539_8134039	chr4	8133539	8134039	chr4	8158832	8158832	1	*	88	8133789	25043
176	'ABLIM2'	56391	11785	0.687728348266139	3.63655987314709e-67	0.824400922559712	0.530603655603656	chr4_8144907_8145407	chr4	8144907	8145407	chr4	8158832	8158832	1	*	88	8145157	13675
177	'ABLIM2'	56392	11785	0.657003126861895	2.17284673550197e-59	0.812795086631137	0.530603655603656	chr4_8145677_8146177	chr4	8145677	8146177	chr4	8158832	8158832	1	*	88	8145927	12905
178	'ABLIM2'	56405	11785	0.452961090740055	7.57422954562063e-25	0.346276967714754	0.530603655603656	chr4_8226006_8226506	chr4	8226006	8226506	chr4	8158832	8158832	1	*	88	8226256	-67424
179	'ABLIM2'	56410	11785	0.826515176620673	1.43400415859252e-119	0.58812747308115	0.530603655603656	chr4_8245609_8246109	chr4	8245609	8246109	chr4	8158832	8158832	1	*	88	8245859	-87027
180	'ABR'	190656	6233	0.560257654701486	5.5218030506203e-40	0.868743729069752	0.642676767676768	chr17_1034737_1035237	chr17	1034737	1035237	chr17	1187322	1187322	1	*	12	1034987	152335
181	'ABR'	190664	6233	0.459828815147932	1.15864504033666e-25	0.49565432677899	0.642676767676768	chr17_1073181_1073681	chr17	1073181	1073681	chr17	1187322	1187322	1	*	12	1073431	113891
182	'ABR'	190674	6233	0.516732827279873	3.5280012966624e-33	0.57519686920414	0.642676767676768	chr17_1107842_1108342	chr17	1107842	1108342	chr17	1187322	1187322	1	*	12	1108092	79230
183	'ABR'	190695	6233	0.495433237909945	3.38728939775093e-30	0.258898748637226	0.642676767676768	chr17_1174072_1174572	chr17	1174072	1174572	chr17	1187322	1187322	1	*	12	1174322	13000
184	'ABR'	190712	6233	0.451945067944016	9.96154135901287e-25	0.743286032602322	0.642676767676768	chr17_1252372_1252872	chr17	1252372	1252872	chr17	1187322	1187322	1	*	12	1252622	-65300
185	'ABR'	190724	6233	0.573330817949969	3.1195002070896e-42	0.53653536261722	0.642676767676768	chr17_1304867_1305367	chr17	1304867	1305367	chr17	1187322	1187322	1	*	12	1305117	-117795
186	'ABRACL'	91783	13894	0.706699688132243	1.79096096363458e-72	0.252874312097955	0.939093314093314	chr6_138909436_138909936	chr6	138909436	138909936	chr6	139028682	139028682	1	*	760	138909686	118996
187	'ABRACL'	91803	13894	0.534375563555093	8.13322457795599e-36	0.694161030973509	0.939093314093314	chr6_139030163_139030663	chr6	139030163	139030663	chr6	139028682	139028682	1	*	760	139030413	-1731
188	'ABTB1'	49326	11350	0.494620843574917	4.35662653241032e-30	0.493430454026209	0.350889850889851	chr3_127452178_127452678	chr3	127452178	127452678	chr3	127672935	127672935	1	*	615	127452428	220507
189	'ABTB1'	49329	11350	0.625673528283045	2.40377817570315e-52	0.613549987186671	0.350889850889851	chr3_127456523_127457023	chr3	127456523	127457023	chr3	127672935	127672935	1	*	615	127456773	216162
190	'ABTB1'	49330	11350	0.694136798357278	6.48643734296803e-69	0.820604702274692	0.350889850889851	chr3_127457041_127457541	chr3	127457041	127457541	chr3	127672935	127672935	1	*	615	127457291	215644
191	'ABTB1'	49332	11350	0.679807955144996	4.51802534410118e-65	0.669641965173805	0.350889850889851	chr3_127461210_127461710	chr3	127461210	127461710	chr3	127672935	127672935	1	*	615	127461460	211475
192	'ABTB1'	49336	11350	0.607152006405657	1.49185649712458e-48	0.553718254433629	0.350889850889851	chr3_127479391_127479891	chr3	127479391	127479891	chr3	127672935	127672935	1	*	615	127479641	193294
193	'ABTB1'	49344	11350	0.462719944850752	5.19633734317479e-26	0.867184412041923	0.350889850889851	chr3_127544206_127544706	chr3	127544206	127544706	chr3	127672935	127672935	1	*	615	127544456	128479
194	'ABTB1'	49345	11350	0.624067012677886	5.25509821758591e-52	0.731054732462027	0.350889850889851	chr3_127544859_127545359	chr3	127544859	127545359	chr3	127672935	127672935	1	*	615	127545109	127826
195	'ABTB1'	49353	11350	0.545114672785934	1.67781874092148e-37	0.668378006245955	0.350889850889851	chr3_127585188_127585688	chr3	127585188	127585688	chr3	127672935	127672935	1	*	615	127585438	87497
196	'ABTB1'	49363	11350	0.464752143908636	2.94232196193355e-26	0.710661993059085	0.350889850889851	chr3_127629429_127629929	chr3	127629429	127629929	chr3	127672935	127672935	1	*	615	127629679	43256
197	'ABTB1'	49364	11350	0.473576043397512	2.38281424789941e-27	0.361140429746035	0.350889850889851	chr3_127629994_127630494	chr3	127629994	127630494	chr3	127672935	127672935	1	*	615	127630244	42691
198	'ABTB1'	49365	11350	0.68502112026351	1.92380276428245e-66	0.702009738130296	0.350889850889851	chr3_127630717_127631217	chr3	127630717	127631217	chr3	127672935	127672935	1	*	615	127630967	41968
199	'ABTB1'	49367	11350	0.746296447052863	4.65830783904268e-85	0.486719744254633	0.350889850889851	chr3_127667121_127667621	chr3	127667121	127667621	chr3	127672935	127672935	1	*	615	127667371	5564
200	'ABTB1'	49380	11350	0.482162073440495	1.92074935065026e-28	0.306503524751443	0.350889850889851	chr3_127707988_127708488	chr3	127707988	127708488	chr3	127672935	127672935	1	*	615	127708238	-35303
201	'ABTB1'	49382	11350	0.727420287762733	8.82068227795902e-79	0.685282913968266	0.350889850889851	chr3_127716469_127716969	chr3	127716469	127716969	chr3	127672935	127672935	1	*	615	127716719	-43784
202	'ABTB1'	49393	11350	0.606939932192058	1.64351017846113e-48	0.609840636931056	0.350889850889851	chr3_127783694_127784194	chr3	127783694	127784194	chr3	127672935	127672935	1	*	615	127783944	-111009
203	'ABTB1'	49398	11350	0.542478754974391	4.40701491104783e-37	0.324046927189885	0.350889850889851	chr3_127796790_127797290	chr3	127796790	127797290	chr3	127672935	127672935	1	*	615	127797040	-124105
204	'ABTB1'	49406	11350	0.822047293328044	3.3622491267222e-117	0.555846570154064	0.350889850889851	chr3_127851820_127852320	chr3	127851820	127852320	chr3	127672935	127672935	1	*	615	127852070	-179135
205	'ABTB1'	49407	11350	0.680108761671785	3.77798697227491e-65	0.768265509557875	0.350889850889851	chr3_127860118_127860618	chr3	127860118	127860618	chr3	127672935	127672935	1	*	615	127860368	-187433
206	'ABTB2'	141222	2525	0.464743904490189	2.94902727323239e-26	0.863548901311303	0.27459114959115	chr11_34510163_34510663	chr11	34510163	34510663	chr11	34358008	34358008	1	*	247	34510413	-152405
207	'ACAA2'	203300	7335	0.568271172339299	2.3798463513921e-41	0.73141524308406	0.892797017797018	chr18_49585769_49586269	chr18	49585769	49586269	chr18	49813960	49813960	1	*	156	49586019	227941
208	'ACAA2'	203302	7335	0.506031269306294	1.18103348037679e-31	0.844667700420017	0.892797017797018	chr18_49608318_49608818	chr18	49608318	49608818	chr18	49813960	49813960	1	*	156	49608568	205392
209	'ACAA2'	203305	7335	0.46737689280244	1.40529576541699e-26	0.729399858401852	0.892797017797018	chr18_49619091_49619591	chr18	49619091	49619591	chr18	49813960	49813960	1	*	156	49619341	194619
210	'ACAA2'	203317	7335	0.571826016777244	5.7301623478262e-42	0.986778381524482	0.892797017797018	chr18_49747870_49748370	chr18	49747870	49748370	chr18	49813960	49813960	1	*	156	49748120	65840
211	'ACAA2'	203331	7335	0.466631484971155	1.73441734956846e-26	0.588527075216415	0.892797017797018	chr18_49898402_49898902	chr18	49898402	49898902	chr18	49813960	49813960	1	*	156	49898652	-84692
212	'ACAD10'	159146	3921	0.522530020379563	4.99239218538821e-34	0.696150354646895	0.426587301587302	chr12_111635660_111636160	chr12	111635660	111636160	chr12	111686056	111686056	1	*	704	111635910	50146
213	'ACAD9'	49537	11360	0.606303411660165	2.19393180609005e-48	0.993893036932793	0.570947570947571	chr3_128735165_128735665	chr3	128735165	128735665	chr3	128879596	128879596	1	*	625	128735415	144181
214	'ACAD9'	49580	11360	0.475060912187249	1.54858018432609e-27	0.993810510404858	0.570947570947571	chr3_129121758_129122258	chr3	129121758	129122258	chr3	128879596	128879596	1	*	625	129122008	-242412
215	'ACADS'	160165	3992	0.470880911416616	5.17426487883286e-27	0.924084281302529	0.289201539201539	chr12_120496560_120497060	chr12	120496560	120497060	chr12	120725735	120725735	1	*	775	120496810	228925
216	'ACADS'	160216	3992	0.504742615532976	1.78682784266396e-31	0.845245386115563	0.289201539201539	chr12_120903368_120903868	chr12	120903368	120903868	chr12	120725735	120725735	1	*	775	120903618	-177883
217	'ACADSB'	136965	2225	0.482982905304117	1.50391345943053e-28	0.964270356905516	0.522065897065897	chr10_123008699_123009199	chr10	123008699	123009199	chr10	123008979	123008979	1	*	578	123008949	30
218	'ACADSB'	136993	2225	0.537944612438206	2.27268333103655e-36	0.945046019398078	0.522065897065897	chr10_123153952_123154452	chr10	123153952	123154452	chr10	123008979	123008979	1	*	578	123154202	-145223
219	'ACADVL'	191560	6344	0.572070277042434	5.19161400123878e-42	0.966598473693583	0.779341029341029	chr17_7419747_7420247	chr17	7419747	7420247	chr17	7217125	7217125	1	*	123	7419997	-202872
220	'ACADVL'	191561	6344	0.56490607060981	9.01152365689665e-41	0.956964587432513	0.779341029341029	chr17_7435083_7435583	chr17	7435083	7435583	chr17	7217125	7217125	1	*	123	7435333	-218208
221	'ACAP2'	54897	11661	0.573631625532836	2.76332197299136e-42	0.533355919540979	0.701960076960077	chr3_195209823_195210323	chr3	195209823	195210323	chr3	195443078	195443078	1	*	926	195210073	233005
222	'ACAP2'	54903	11661	0.608761132106883	7.1425823932044e-49	0.642920744128672	0.701960076960077	chr3_195258868_195259368	chr3	195258868	195259368	chr3	195443078	195443078	1	*	926	195259118	183960
223	'ACAP3'	83	21	0.591434830377094	1.60175691374582e-45	0.375660755161166	0.959114959114959	chr1_1070051_1070551	chr1	1070051	1070551	chr1	1309609	1309609	1	*	21	1070301	239308
224	'ACAP3'	91	21	0.762240292810857	8.22282046680816e-91	0.756551086092543	0.959114959114959	chr1_1121261_1121761	chr1	1121261	1121761	chr1	1309609	1309609	1	*	21	1121511	188098
225	'ACAP3'	94	21	0.586620371622891	1.25954314786014e-44	0.320159493373989	0.959114959114959	chr1_1134531_1135031	chr1	1134531	1135031	chr1	1309609	1309609	1	*	21	1134781	174828
226	'ACAP3'	103	21	0.624132020669486	5.09117852120282e-52	0.485546998857659	0.959114959114959	chr1_1166138_1166638	chr1	1166138	1166638	chr1	1309609	1309609	1	*	21	1166388	143221
227	'ACAP3'	117	21	0.586593967968923	1.27358600366944e-44	0.598425915067172	0.959114959114959	chr1_1207930_1208430	chr1	1207930	1208430	chr1	1309609	1309609	1	*	21	1208180	101429
228	'ACAP3'	121	21	0.458118353715503	1.85671995773519e-25	0.261691620082613	0.959114959114959	chr1_1238238_1238738	chr1	1238238	1238738	chr1	1309609	1309609	1	*	21	1238488	71121
229	'ACAP3'	129	21	0.489586947081644	2.04911689440478e-29	0.607343123585647	0.959114959114959	chr1_1273010_1273510	chr1	1273010	1273510	chr1	1309609	1309609	1	*	21	1273260	36349
230	'ACAP3'	135	21	0.892514440403852	3.64034708883183e-165	0.990730967862433	0.959114959114959	chr1_1298824_1299324	chr1	1298824	1299324	chr1	1309609	1309609	1	*	21	1299074	10535
231	'ACAP3'	138	21	0.641986680315473	6.5812531037159e-56	0.956187100669334	0.959114959114959	chr1_1304596_1305096	chr1	1304596	1305096	chr1	1309609	1309609	1	*	21	1304846	4763
232	'ACAP3'	145	21	0.466976134724944	1.57376639062635e-26	0.280603225484192	0.959114959114959	chr1_1315626_1316126	chr1	1315626	1316126	chr1	1309609	1309609	1	*	21	1315876	-6267
233	'ACAP3'	158	21	0.684014111573246	3.56863728520516e-66	0.673229697388253	0.959114959114959	chr1_1359897_1360397	chr1	1359897	1360397	chr1	1309609	1309609	1	*	21	1360147	-50538
234	'ACAP3'	170	21	0.456878131135944	2.60836199095549e-25	0.957333785057486	0.959114959114959	chr1_1407081_1407581	chr1	1407081	1407581	chr1	1309609	1309609	1	*	21	1407331	-97722
235	'ACAP3'	175	21	0.611261913369373	2.25678138006565e-49	0.726103140785913	0.959114959114959	chr1_1421007_1421507	chr1	1421007	1421507	chr1	1309609	1309609	1	*	21	1421257	-111648
236	'ACAP3'	181	21	0.451827797370929	1.02835565676354e-24	0.600432612746439	0.959114959114959	chr1_1431880_1432380	chr1	1431880	1432380	chr1	1309609	1309609	1	*	21	1432130	-122521
237	'ACAP3'	183	21	0.543685547043195	2.83199060335413e-37	0.78695993988594	0.959114959114959	chr1_1433343_1433843	chr1	1433343	1433843	chr1	1309609	1309609	1	*	21	1433593	-123984
238	'ACAP3'	184	21	0.453302212258548	6.90568974026321e-25	0.677238749245317	0.959114959114959	chr1_1434195_1434695	chr1	1434195	1434695	chr1	1309609	1309609	1	*	21	1434445	-124836
239	'ACBD3'	19543	1516	0.467784968658329	1.2517201012379e-26	0.434258933496649	0.911014911014911	chr1_226111300_226111800	chr1	226111300	226111800	chr1	226186730	226186730	1	*	1516	226111550	75180
240	'ACBD3'	19573	1516	0.681382966533471	1.75828278694449e-65	0.666823032719597	0.911014911014911	chr1_226356172_226356672	chr1	226356172	226356672	chr1	226186730	226186730	1	*	1516	226356422	-169692
241	'ACBD4'	195138	6776	0.536651875781684	3.61164396672581e-36	0.801931989453978	0.323232323232323	chr17_44987552_44988052	chr17	44987552	44988052	chr17	45132600	45132600	1	*	555	44987802	144798
242	'ACBD4'	195140	6776	0.468254373218856	1.09559428342685e-26	0.394142353917187	0.323232323232323	chr17_44991646_44992146	chr17	44991646	44992146	chr17	45132600	45132600	1	*	555	44991896	140704
243	'ACBD4'	195172	6776	0.472659800478825	3.10529894123807e-27	0.650517528200183	0.323232323232323	chr17_45139127_45139627	chr17	45139127	45139627	chr17	45132600	45132600	1	*	555	45139377	-6777
244	'ACBD4'	195193	6776	0.514864485923133	6.5725158310767e-33	0.668860134909156	0.323232323232323	chr17_45221953_45222453	chr17	45221953	45222453	chr17	45132600	45132600	1	*	555	45222203	-89603
245	'ACBD4'	195203	6776	0.455620342284166	3.67916082403912e-25	0.962107293173319	0.323232323232323	chr17_45247369_45247869	chr17	45247369	45247869	chr17	45132600	45132600	1	*	555	45247619	-115019
246	'ACBD6'	15676	1282	0.493471729325689	6.21751383748492e-30	0.980723540474918	0.618446368446368	chr1_180631708_180632208	chr1	180631708	180632208	chr1	180502954	180502954	1	*	1282	180631958	-129004
247	'ACBD7'	128298	1712	0.454243587626387	5.35061252530641e-25	0.250533164805476	0.279341029341029	chr10_15031845_15032345	chr10	15031845	15032345	chr10	15088776	15088776	1	*	65	15032095	56681
248	'ACBD7'	128299	1712	0.575392848370957	1.35079392130786e-42	0.803760603572964	0.279341029341029	chr10_15084327_15084827	chr10	15084327	15084827	chr10	15088776	15088776	1	*	65	15084577	4199
249	'ACCS'	141737	2546	0.570459827257335	9.92179754105648e-42	0.922464155254117	0.257335257335257	chr11_43835559_43836059	chr11	43835559	43836059	chr11	44065925	44065925	1	*	268	43835809	230116
250	'ACD'	187766	6020	0.527088964474488	1.04306213554425e-34	0.691103205938435	0.45508658008658	chr16_67481509_67482009	chr16	67481509	67482009	chr16	67660815	67660815	1	*	524	67481759	179056
251	'ACD'	187767	6020	0.495637565616589	3.17819037762401e-30	0.353422027633356	0.45508658008658	chr16_67482025_67482525	chr16	67482025	67482525	chr16	67660815	67660815	1	*	524	67482275	178540
252	'ACD'	187779	6020	0.504000806241868	2.26645275675236e-31	0.551164275569107	0.45508658008658	chr16_67538546_67539046	chr16	67538546	67539046	chr16	67660815	67660815	1	*	524	67538796	122019
253	'ACD'	187796	6020	0.469758188974499	7.13230573432665e-27	0.794682685500089	0.45508658008658	chr16_67661209_67661709	chr16	67661209	67661709	chr16	67660815	67660815	1	*	524	67661459	-644
254	'ACHE'	101953	14487	0.712506402831256	3.47083746402021e-74	0.897167602691234	0.474987974987975	chr7_100803474_100803974	chr7	100803474	100803974	chr7	100896601	100896601	1	*	465	100803724	92877
255	'ACHE'	101961	14487	0.49908619288851	1.0783871103444e-30	0.639285233398052	0.474987974987975	chr7_100835803_100836303	chr7	100835803	100836303	chr7	100896601	100896601	1	*	465	100836053	60548
256	'ACHE'	101962	14487	0.522102225070077	5.77733713761842e-34	0.748024792706392	0.474987974987975	chr7_100836444_100836944	chr7	100836444	100836944	chr7	100896601	100896601	1	*	465	100836694	59907
257	'ACHE'	101973	14487	0.487199473762562	4.23312131873415e-29	0.823627779298003	0.474987974987975	chr7_100889027_100889527	chr7	100889027	100889527	chr7	100896601	100896601	1	*	465	100889277	7324
258	'ACHE'	101981	14487	0.511966468952824	1.71317582923725e-32	0.772952147644302	0.474987974987975	chr7_100896468_100896968	chr7	100896468	100896968	chr7	100896601	100896601	1	*	465	100896718	-117
259	'ACHE'	101986	14487	0.506422273010468	1.04116313867912e-31	0.398551007909516	0.474987974987975	chr7_100971869_100972369	chr7	100971869	100972369	chr7	100896601	100896601	1	*	465	100972119	-75518
260	'ACIN1'	168275	4459	0.499028861837938	1.09800103099684e-30	0.947421914702318	0.825937950937951	chr14_22980601_22981101	chr14	22980601	22981101	chr14	23095614	23095614	1	*	44	22980851	114763
261	'ACIN1'	168312	4459	0.453676420384282	6.24054696727626e-25	0.597878633881918	0.825937950937951	chr14_23320263_23320763	chr14	23320263	23320763	chr14	23095614	23095614	1	*	44	23320513	-224899
262	'ACKR1'	13993	1139	0.600912693123571	2.49292854859832e-47	0.971506630354994	0.329485329485329	chr1_159141842_159142342	chr1	159141842	159142342	chr1	159203307	159203307	1	*	1139	159142092	61215
263	'ACKR1'	13997	1139	0.508353773313693	5.5773535596449e-32	0.739746078904048	0.329485329485329	chr1_159163543_159164043	chr1	159163543	159164043	chr1	159203307	159203307	1	*	1139	159163793	39514
264	'ACKR3'	39495	9678	0.551984322339012	1.30130057344148e-38	0.785187791286067	0.847342472342472	chr2_236395947_236396447	chr2	236395947	236396447	chr2	236567787	236567787	1	*	1064	236396197	171590
265	'ACKR3'	39506	9678	0.645518524989794	1.04052222562612e-56	0.971167837240313	0.847342472342472	chr2_236571293_236571793	chr2	236571293	236571793	chr2	236567787	236567787	1	*	1064	236571543	-3756
266	'ACKR3'	39508	9678	0.473239995277914	2.6253430439032e-27	0.937014885179539	0.847342472342472	chr2_236572438_236572938	chr2	236572438	236572938	chr2	236567787	236567787	1	*	1064	236572688	-4901
267	'ACKR3'	39512	9678	0.661212283464753	2.12213421829148e-60	0.995825895087066	0.847342472342472	chr2_236576050_236576550	chr2	236576050	236576550	chr2	236567787	236567787	1	*	1064	236576300	-8513
268	'ACLY'	194582	6684	0.643340183215855	3.25420263577633e-56	0.452953363824714	0.891233766233766	chr17_41680607_41681107	chr17	41680607	41681107	chr17	41930542	41930542	1	*	463	41680857	249685
269	'ACLY'	194584	6684	0.587434705987856	8.90839485138919e-45	0.731688883676687	0.891233766233766	chr17_41683972_41684472	chr17	41683972	41684472	chr17	41930542	41930542	1	*	463	41684222	246320
270	'ACLY'	194602	6684	0.490295979076671	1.65060187951281e-29	0.373953759083347	0.891233766233766	chr17_41781656_41782156	chr17	41781656	41782156	chr17	41930542	41930542	1	*	463	41781906	148636
271	'ACLY'	194608	6684	0.469416476144083	7.86431933175295e-27	0.276537708108014	0.891233766233766	chr17_41793672_41794172	chr17	41793672	41794172	chr17	41930542	41930542	1	*	463	41793922	136620
272	'ACLY'	194613	6684	0.487857846133388	3.4671697841324e-29	0.68470957177419	0.891233766233766	chr17_41811067_41811567	chr17	41811067	41811567	chr17	41930542	41930542	1	*	463	41811317	119225
273	'ACLY'	194630	6684	0.502870100106998	3.2541805100808e-31	0.800863488092291	0.891233766233766	chr17_41917855_41918355	chr17	41917855	41918355	chr17	41930542	41930542	1	*	463	41918105	12437
274	'ACLY'	194637	6684	0.590677467667122	2.22117309955671e-45	0.927233319868479	0.891233766233766	chr17_41962890_41963390	chr17	41962890	41963390	chr17	41930542	41930542	1	*	463	41963140	-32598
275	'ACLY'	194647	6684	0.508137637580518	5.98044529195787e-32	0.425702235600207	0.891233766233766	chr17_42020852_42021352	chr17	42020852	42021352	chr17	41930542	41930542	1	*	463	42021102	-90560
276	'ACLY'	194649	6684	0.573221550077703	3.26008063644008e-42	0.703577742161066	0.891233766233766	chr17_42027374_42027874	chr17	42027374	42027874	chr17	41930542	41930542	1	*	463	42027624	-97082
277	'ACLY'	194650	6684	0.529171782539285	5.0653394937366e-35	0.441295405878495	0.891233766233766	chr17_42028436_42028936	chr17	42028436	42028936	chr17	41930542	41930542	1	*	463	42028686	-98144
278	'ACLY'	194673	6684	0.568637355047927	2.05628062463366e-41	0.550547498360328	0.891233766233766	chr17_42122338_42122838	chr17	42122338	42122838	chr17	41930542	41930542	1	*	463	42122588	-192046
279	'ACOT2'	172405	4742	0.524525647342816	2.52586521608209e-34	0.988459316593479	0.592291967291967	chr14_73783387_73783887	chr14	73783387	73783887	chr14	73567620	73567620	1	*	327	73783637	-216017
280	'ACOT7'	963	85	0.4568010145689	2.66408037818627e-25	0.334801436830286	0.718434343434343	chr1_6164548_6165048	chr1	6164548	6165048	chr1	6394391	6394391	1	*	85	6164798	229593
281	'ACOT7'	1002	85	0.552612229749624	1.02746100594194e-38	0.788097937271152	0.718434343434343	chr1_6276271_6276771	chr1	6276271	6276771	chr1	6394391	6394391	1	*	85	6276521	117870
282	'ACOT9'	225905	16107	0.452910319572638	7.67856832548253e-25	0.486307111614957	0.392316017316017	chrX_23694468_23694968	chrX	23694468	23694968	chrX	23766475	23766475	1	*	78	23694718	71757
283	'ACOX1'	198500	7053	0.537241349906979	2.92576122643362e-36	0.553279560785131	0.891774891774892	chr17_75891737_75892237	chr17	75891737	75892237	chr17	75979363	75979363	1	*	832	75891987	87376
284	'ACOX1'	198531	7053	0.833560020871183	1.92814749381939e-123	0.853454603894383	0.891774891774892	chr17_76105997_76106497	chr17	76105997	76106497	chr17	75979363	75979363	1	*	832	76106247	-126884
285	'ACOX2'	44791	11135	0.57644315750606	8.79972493906305e-43	0.93466505088412	0.317881192881193	chr3_58560721_58561221	chr3	58560721	58561221	chr3	58537319	58537319	1	*	400	58560971	-23652
286	'ACOX2'	44796	11135	0.612463034579126	1.2911666486279e-49	0.999735046410313	0.317881192881193	chr3_58581380_58581880	chr3	58581380	58581880	chr3	58537319	58537319	1	*	400	58581630	-44311
287	'ACP1'	21429	8617	0.484665758912595	9.08601674950994e-29	0.845627614244947	0.836760461760462	chr2_151888_152388	chr2	151888	152388	chr2	264869	264869	1	*	3	152138	112731
288	'ACP2'	142283	2577	0.453474419038091	6.59194579537743e-25	0.99858401852069	0.513287638287638	chr11_47021249_47021749	chr11	47021249	47021749	chr11	47248906	47248906	1	*	299	47021499	227407
289	'ACP2'	142322	2577	0.507951279653175	6.35254735384679e-32	0.919645222799908	0.513287638287638	chr11_47349084_47349584	chr11	47349084	47349584	chr11	47248906	47248906	1	*	299	47349334	-100428
290	'ACP6'	12757	947	0.482634044251255	1.66860699629239e-28	0.883668000121618	0.301406926406926	chr1_147539001_147539501	chr1	147539001	147539501	chr1	147670496	147670496	1	*	947	147539251	131245
291	'ACR'	224989	10734	0.457050800642056	2.48795648026687e-25	0.836645253204418	0.266955266955267	chr22_50544107_50544607	chr22	50544107	50544607	chr22	50738196	50738196	1	*	397	50544357	193839
292	'ACR'	225000	10734	0.477818240207457	6.92504863909155e-28	0.917212861976554	0.266955266955267	chr22_50620338_50620838	chr22	50620338	50620838	chr22	50738196	50738196	1	*	397	50620588	117608
293	'ACR'	225011	10734	0.489233175982538	2.28255506876419e-29	0.885066607595047	0.266955266955267	chr22_50673331_50673831	chr22	50673331	50673831	chr22	50738196	50738196	1	*	397	50673581	64615
294	'ACR'	225016	10734	0.476066856412387	1.15550961503843e-27	0.856269192847122	0.266955266955267	chr22_50696567_50697067	chr22	50696567	50697067	chr22	50738196	50738196	1	*	397	50696817	41379
295	'ACR'	225026	10734	0.53297735512724	1.33323236337056e-35	0.916218200139861	0.266955266955267	chr22_50775028_50775528	chr22	50775028	50775528	chr22	50738196	50738196	1	*	397	50775278	-37082
296	'ACSF2'	195910	6855	0.480587879432576	3.06253619587828e-28	0.718523730720283	0.548340548340548	chr17_50199695_50200195	chr17	50199695	50200195	chr17	50426158	50426158	1	*	634	50199945	226213
297	'ACSF2'	195911	6855	0.474881505571433	1.63170432758571e-27	0.935863857289916	0.548340548340548	chr17_50200430_50200930	chr17	50200430	50200930	chr17	50426158	50426158	1	*	634	50200680	225478
298	'ACSF2'	195917	6855	0.567855288969925	2.80814630210661e-41	0.680987191014164	0.548340548340548	chr17_50218934_50219434	chr17	50218934	50219434	chr17	50426158	50426158	1	*	634	50219184	206974
299	'ACSF2'	195945	6855	0.602901550827562	1.02214678434805e-47	0.87154963101955	0.548340548340548	chr17_50425903_50426403	chr17	50425903	50426403	chr17	50426158	50426158	1	*	634	50426153	5
300	'ACSF2'	195970	6855	0.453772398509629	6.07979004056513e-25	0.831989019628283	0.548340548340548	chr17_50559834_50560334	chr17	50559834	50560334	chr17	50426158	50426158	1	*	634	50560084	-133926
301	'ACSF2'	195971	6855	0.459518350755644	1.26235283381792e-25	0.973317870468099	0.548340548340548	chr17_50560369_50560869	chr17	50560369	50560869	chr17	50426158	50426158	1	*	634	50560619	-134461
302	'ACSF3'	190260	6195	0.562319380817038	2.4825437399343e-40	0.98200487340865	0.349266474266474	chr16_88856744_88857244	chr16	88856744	88857244	chr16	89088375	89088375	1	*	699	88856994	231381
303	'ACSF3'	190266	6195	0.462442819155627	5.61357270004443e-26	0.751760203970829	0.349266474266474	chr16_88880438_88880938	chr16	88880438	88880938	chr16	89088375	89088375	1	*	699	88880688	207687
304	'ACSF3'	190292	6195	0.548385788835506	5.00249492789608e-38	0.679388782473103	0.349266474266474	chr16_88992442_88992942	chr16	88992442	88992942	chr16	89088375	89088375	1	*	699	88992692	95683
305	'ACSF3'	190297	6195	0.564911517480274	8.99244896693018e-41	0.681999226856738	0.349266474266474	chr16_89004083_89004583	chr16	89004083	89004583	chr16	89088375	89088375	1	*	699	89004333	84042
306	'ACSF3'	190302	6195	0.454385702268916	5.14759550034273e-25	0.448683701879433	0.349266474266474	chr16_89022373_89022873	chr16	89022373	89022873	chr16	89088375	89088375	1	*	699	89022623	65752
307	'ACSF3'	190304	6195	0.470245993530765	6.20822718167579e-27	0.849845154172585	0.349266474266474	chr16_89034926_89035426	chr16	89034926	89035426	chr16	89088375	89088375	1	*	699	89035176	53199
308	'ACSF3'	190321	6195	0.651913926653555	3.46058787378998e-58	0.959240582202937	0.349266474266474	chr16_89118403_89118903	chr16	89118403	89118903	chr16	89088375	89088375	1	*	699	89118653	-30278
309	'ACSF3'	190322	6195	0.568023135443352	2.62691896597753e-41	0.882616872765811	0.349266474266474	chr16_89136181_89136681	chr16	89136181	89136681	chr16	89088375	89088375	1	*	699	89136431	-48056
310	'ACSL3'	38280	9612	0.559090338806574	8.67022234510984e-40	0.989258520864009	0.723905723905724	chr2_222752721_222753221	chr2	222752721	222753221	chr2	222860934	222860934	1	*	998	222752971	107963
311	'ACSL4'	228415	16432	0.490707098781388	1.45507251591208e-29	0.267412011518966	0.861592111592112	chrX_109839820_109840320	chrX	109839820	109840320	chrX	109733403	109733403	1	*	403	109840070	-106667
312	'ACSL4'	228419	16432	0.713751270318508	1.47487956982443e-74	0.958801888554439	0.861592111592112	chrX_109848377_109848877	chrX	109848377	109848877	chrX	109733403	109733403	1	*	403	109848627	-115224
313	'ACSS1'	214220	9861	0.557977982079861	1.32914140385465e-39	0.951348440031447	0.273929773929774	chr20_25032630_25033130	chr20	25032630	25033130	chr20	25058980	25058980	1	*	137	25032880	26100
314	'ACSS1'	214227	9861	0.462515218663509	5.50105407487413e-26	0.79012635245777	0.273929773929774	chr20_25081181_25081681	chr20	25081181	25081681	chr20	25058980	25058980	1	*	137	25081431	-22451
315	'ACSS3'	156540	3767	0.569480724521934	1.46846641674177e-41	0.938530767192665	0.513949013949014	chr12_81077759_81078259	chr12	81077759	81078259	chr12	80937815	80937815	1	*	550	81078009	-140194
316	'ACTB'	95377	14068	0.474120135079208	2.03519094672945e-27	0.814089450069279	0.891594516594517	chr7_5365935_5366435	chr7	5365935	5366435	chr7	5563784	5563784	1	*	46	5366185	197599
317	'ACTB'	95378	14068	0.489037584659932	2.42313080959076e-29	0.97538537716795	0.891594516594517	chr7_5382247_5382747	chr7	5382247	5382747	chr7	5563784	5563784	1	*	46	5382497	181287
318	'ACTB'	95413	14068	0.498135387577264	1.45477924662984e-30	0.555598990570258	0.891594516594517	chr7_5478633_5479133	chr7	5478633	5479133	chr7	5563784	5563784	1	*	46	5478883	84901
319	'ACTB'	95417	14068	0.669827281153933	1.60214753873825e-62	0.503107775301982	0.891594516594517	chr7_5491647_5492147	chr7	5491647	5492147	chr7	5563784	5563784	1	*	46	5491897	71887
320	'ACTB'	95418	14068	0.457652899580371	2.10897793935166e-25	0.32869881726455	0.891594516594517	chr7_5492180_5492680	chr7	5492180	5492680	chr7	5563784	5563784	1	*	46	5492430	71354
321	'ACTB'	95450	14068	0.508276671630114	5.71809713906619e-32	0.83431279291488	0.891594516594517	chr7_5574714_5575214	chr7	5574714	5575214	chr7	5563784	5563784	1	*	46	5574964	-11180
322	'ACTB'	95461	14068	0.555271132771667	3.75133925341553e-39	0.361566092890122	0.891594516594517	chr7_5615891_5616391	chr7	5615891	5616391	chr7	5563784	5563784	1	*	46	5616141	-52357
323	'ACTB'	95462	14068	0.781966375476091	1.38758380221941e-98	0.929852451255055	0.891594516594517	chr7_5620504_5621004	chr7	5620504	5621004	chr7	5563784	5563784	1	*	46	5620754	-56970
324	'ACTB'	95466	14068	0.584566447460161	3.00268622374388e-44	0.914602417592918	0.891594516594517	chr7_5634262_5634762	chr7	5634262	5634762	chr7	5563784	5563784	1	*	46	5634512	-70728
325	'ACTB'	95495	14068	0.656872931235228	2.33350378588086e-59	0.86334041324073	0.891594516594517	chr7_5810804_5811304	chr7	5810804	5811304	chr7	5563784	5563784	1	*	46	5811054	-247270
326	'ACTC1'	176465	5015	0.499462779555702	9.57956579131151e-31	0.734559938148539	0.279761904761905	chr15_35014143_35014643	chr15	35014143	35014643	chr15	34796139	34796139	1	*	58	35014393	-218254
327	'ACTG1'	199599	7129	0.543367726914224	3.181356867113e-37	0.339227464828497	0.991883116883117	chr17_81304924_81305424	chr17	81304924	81305424	chr17	81523847	81523847	1	*	908	81305174	218673
328	'ACTG1'	199601	7129	0.498027601316571	1.50517718955035e-30	0.613793223269006	0.991883116883117	chr17_81310868_81311368	chr17	81310868	81311368	chr17	81523847	81523847	1	*	908	81311118	212729
329	'ACTG1'	199602	7129	0.5913720913936	1.64586601002572e-45	0.400861750691703	0.991883116883117	chr17_81314694_81315194	chr17	81314694	81315194	chr17	81523847	81523847	1	*	908	81314944	208903
330	'ACTG1'	199608	7129	0.457044514434808	2.49210839699573e-25	0.376490363941988	0.991883116883117	chr17_81330862_81331362	chr17	81330862	81331362	chr17	81523847	81523847	1	*	908	81331112	192735
331	'ACTG1'	199609	7129	0.782461474804557	8.66095876182246e-99	0.857263854683815	0.991883116883117	chr17_81331380_81331880	chr17	81331380	81331880	chr17	81523847	81523847	1	*	908	81331630	192217
332	'ACTG1'	199625	7129	0.525587956133769	1.75159311390303e-34	0.489582111723545	0.991883116883117	chr17_81347670_81348170	chr17	81347670	81348170	chr17	81523847	81523847	1	*	908	81347920	175927
333	'ACTG1'	199634	7129	0.465315136987672	2.51205784116209e-26	0.531822663521972	0.991883116883117	chr17_81385427_81385927	chr17	81385427	81385927	chr17	81523847	81523847	1	*	908	81385677	138170
334	'ACTG1'	199651	7129	0.450634750775132	1.41644551085903e-24	0.832123668173862	0.991883116883117	chr17_81399074_81399574	chr17	81399074	81399574	chr17	81523847	81523847	1	*	908	81399324	124523
335	'ACTG1'	199667	7129	0.554918505607534	4.29177512366032e-39	0.813177314760521	0.991883116883117	chr17_81419221_81419721	chr17	81419221	81419721	chr17	81523847	81523847	1	*	908	81419471	104376
336	'ACTG1'	199671	7129	0.511892323687462	1.75515144427056e-32	0.440730750687359	0.991883116883117	chr17_81429215_81429715	chr17	81429215	81429715	chr17	81523847	81523847	1	*	908	81429465	94382
337	'ACTG1'	199672	7129	0.621419378446228	1.88455009365822e-51	0.905837231625903	0.991883116883117	chr17_81429860_81430360	chr17	81429860	81430360	chr17	81523847	81523847	1	*	908	81430110	93737
338	'ACTG1'	199673	7129	0.682903643309605	7.0148295549498e-66	0.6439979324933	0.991883116883117	chr17_81432818_81433318	chr17	81432818	81433318	chr17	81523847	81523847	1	*	908	81433068	90779
339	'ACTG1'	199677	7129	0.550535475661682	2.2417220945512e-38	0.811322639632714	0.991883116883117	chr17_81437922_81438422	chr17	81437922	81438422	chr17	81523847	81523847	1	*	908	81438172	85675
340	'ACTG1'	199680	7129	0.828445909511206	1.30033670150058e-120	0.771401517619414	0.991883116883117	chr17_81449100_81449600	chr17	81449100	81449600	chr17	81523847	81523847	1	*	908	81449350	74497
341	'ACTG1'	199684	7129	0.546554842940957	9.86907611261896e-38	0.260288669107714	0.991883116883117	chr17_81466749_81467249	chr17	81466749	81467249	chr17	81523847	81523847	1	*	908	81466999	56848
342	'ACTG1'	199688	7129	0.535083159736802	6.32332332393916e-36	0.884258716321575	0.991883116883117	chr17_81479144_81479644	chr17	81479144	81479644	chr17	81523847	81523847	1	*	908	81479394	44453
343	'ACTG1'	199691	7129	0.459601041244415	1.2338626705963e-25	0.416268150406769	0.991883116883117	chr17_81482467_81482967	chr17	81482467	81482967	chr17	81523847	81523847	1	*	908	81482717	41130
344	'ACTG1'	199692	7129	0.621680500363636	1.66197496126124e-51	0.816556558904395	0.991883116883117	chr17_81483273_81483773	chr17	81483273	81483773	chr17	81523847	81523847	1	*	908	81483523	40324
345	'ACTG1'	199694	7129	0.532349725598662	1.66422830755107e-35	0.543584865503477	0.991883116883117	chr17_81486033_81486533	chr17	81486033	81486533	chr17	81523847	81523847	1	*	908	81486283	37564
346	'ACTG1'	199700	7129	0.546335963181851	1.06997263576821e-37	0.43222617480856	0.991883116883117	chr17_81506068_81506568	chr17	81506068	81506568	chr17	81523847	81523847	1	*	908	81506318	17529
347	'ACTG1'	199716	7129	0.51298315305604	1.22542469591662e-32	0.575283739233546	0.991883116883117	chr17_81523676_81524176	chr17	81523676	81524176	chr17	81523847	81523847	1	*	908	81523926	-79
348	'ACTG1'	199720	7129	0.580166585523835	1.89348834459042e-43	0.731393525576708	0.991883116883117	chr17_81551262_81551762	chr17	81551262	81551762	chr17	81523847	81523847	1	*	908	81551512	-27665
349	'ACTG1'	199731	7129	0.553161489744754	8.35467965670191e-39	0.409926638260167	0.991883116883117	chr17_81655298_81655798	chr17	81655298	81655798	chr17	81523847	81523847	1	*	908	81655548	-131701
350	'ACTG1'	199737	7129	0.5255040143837	1.80300867542149e-34	0.620625551081749	0.991883116883117	chr17_81682774_81683274	chr17	81682774	81683274	chr17	81523847	81523847	1	*	908	81683024	-159177
351	'ACTG1'	199747	7129	0.473907836720312	2.16384632091861e-27	0.452249716586529	0.991883116883117	chr17_81713609_81714109	chr17	81713609	81714109	chr17	81523847	81523847	1	*	908	81713859	-190012
352	'ACTL6A'	53278	11568	0.501024879121241	5.84247526967964e-31	0.443771201716552	0.978294853294853	chr3_179555560_179556060	chr3	179555560	179556060	chr3	179562880	179562880	1	*	833	179555810	7070
353	'ACTL6A'	53291	11568	0.459397867319861	1.30525108289919e-25	0.512472364471895	0.978294853294853	chr3_179663060_179663560	chr3	179663060	179663560	chr3	179562880	179562880	1	*	833	179663310	-100430
354	'ACTL6A'	53299	11568	0.507700151239781	6.89122639675514e-32	0.470188377658766	0.978294853294853	chr3_179799576_179800076	chr3	179799576	179800076	chr3	179562880	179562880	1	*	833	179799826	-236946
355	'ACTL6B'	101874	14477	0.57359381356917	2.80600582132083e-42	0.835559377836849	0.965909090909091	chr7_100435742_100436242	chr7	100435742	100436242	chr7	100656461	100656461	1	*	455	100435992	220469
356	'ACTL6B'	101901	14477	0.562232725847817	2.56762712711403e-40	0.551338015627918	0.965909090909091	chr7_100546902_100547402	chr7	100546902	100547402	chr7	100656461	100656461	1	*	455	100547152	109309
357	'ACTL6B'	101904	14477	0.555736279965969	3.144422399679e-39	0.865603377506743	0.965909090909091	chr7_100567592_100568092	chr7	100567592	100568092	chr7	100656461	100656461	1	*	455	100567842	88619
358	'ACTL6B'	101931	14477	0.485569227105865	6.92282440021545e-29	0.343445004756134	0.965909090909091	chr7_100655572_100656072	chr7	100655572	100656072	chr7	100656461	100656461	1	*	455	100655822	639
359	'ACTL6B'	101932	14477	0.457258995523084	2.34978113433136e-25	0.935121118538499	0.965909090909091	chr7_100656240_100656740	chr7	100656240	100656740	chr7	100656461	100656461	1	*	455	100656490	-29
360	'ACTL6B'	101936	14477	0.467279139283376	1.44453644638223e-26	0.940441907839586	0.965909090909091	chr7_100675383_100675883	chr7	100675383	100675883	chr7	100656461	100656461	1	*	455	100675633	-19172
361	'ACTL6B'	101942	14477	0.547326143036465	7.41881779983624e-38	0.720778007983356	0.965909090909091	chr7_100694550_100695050	chr7	100694550	100695050	chr7	100656461	100656461	1	*	455	100694800	-38339
362	'ACTL6B'	101950	14477	0.703363799913357	1.64765355874809e-71	0.523986986869595	0.965909090909091	chr7_100756146_100756646	chr7	100756146	100756646	chr7	100656461	100656461	1	*	455	100756396	-99935
363	'ACTL6B'	101953	14477	0.680863616474383	2.4008013781048e-65	0.897167602691234	0.965909090909091	chr7_100803474_100803974	chr7	100803474	100803974	chr7	100656461	100656461	1	*	455	100803724	-147263
364	'ACTL6B'	101961	14477	0.66260909899326	9.7032798106444e-61	0.639285233398052	0.965909090909091	chr7_100835803_100836303	chr7	100835803	100836303	chr7	100656461	100656461	1	*	455	100836053	-179592
365	'ACTL6B'	101972	14477	0.819231901410278	9.65120533886594e-116	0.955518201442911	0.965909090909091	chr7_100879881_100880381	chr7	100879881	100880381	chr7	100656461	100656461	1	*	455	100880131	-223670
366	'ACTL6B'	101978	14477	0.588694796013236	5.2034670189245e-45	0.552389142983725	0.965909090909091	chr7_100894003_100894503	chr7	100894003	100894503	chr7	100656461	100656461	1	*	455	100894253	-237792
367	'ACTL6B'	101981	14477	0.468579015505592	9.98920228724407e-27	0.772952147644302	0.965909090909091	chr7_100896468_100896968	chr7	100896468	100896968	chr7	100656461	100656461	1	*	455	100896718	-240257
368	'ACTL6B'	101982	14477	0.562024911167872	2.7828081403429e-40	0.931550760329932	0.965909090909091	chr7_100897038_100897538	chr7	100897038	100897538	chr7	100656461	100656461	1	*	455	100897288	-240827
369	'ACTN1'	171938	4709	0.52653671566475	1.26185009742481e-34	0.857424564238215	0.859006734006734	chr14_68792398_68792898	chr14	68792398	68792898	chr14	68979440	68979440	1	*	294	68792648	186792
370	'ACTN1'	171939	4709	0.467796982806155	1.24745899094885e-26	0.999969595489708	0.859006734006734	chr14_68793184_68793684	chr14	68793184	68793684	chr14	68979440	68979440	1	*	294	68793434	186006
371	'ACTN1'	171940	4709	0.527288036567934	9.73783724500421e-35	0.842317866124598	0.859006734006734	chr14_68794347_68794847	chr14	68794347	68794847	chr14	68979440	68979440	1	*	294	68794597	184843
372	'ACTN4'	209669	8094	0.462332019717323	5.78875942790366e-26	0.321788306425342	0.894540644540645	chr19_38455002_38455502	chr19	38455002	38455502	chr19	38647649	38647649	1	*	666	38455252	192397
373	'ACTR1A'	134893	2127	0.549053316034621	3.90152125562171e-38	0.287691819883681	0.921296296296296	chr10_102281069_102281569	chr10	102281069	102281569	chr10	102502711	102502711	1	*	480	102281319	221392
374	'ACTR1A'	134915	2127	0.587875441373982	7.38974562129212e-45	0.837513953498473	0.921296296296296	chr10_102411593_102412093	chr10	102411593	102412093	chr10	102502711	102502711	1	*	480	102411843	90868
375	'ACTR1A'	134916	2127	0.454996793581804	4.35935888377533e-25	0.907470388178726	0.921296296296296	chr10_102412977_102413477	chr10	102412977	102413477	chr10	102502711	102502711	1	*	480	102413227	89484
376	'ACTR1A'	134948	2127	0.522863269626897	4.45785533193825e-34	0.564759435171069	0.921296296296296	chr10_102505415_102505915	chr10	102505415	102505915	chr10	102502711	102502711	1	*	480	102505665	-2954
377	'ACTR1A'	134967	2127	0.505763570043607	1.28750866146549e-31	0.948338393512546	0.921296296296296	chr10_102644787_102645287	chr10	102644787	102645287	chr10	102502711	102502711	1	*	480	102645037	-142326
378	'ACTR1B'	28833	9098	0.482707088215601	1.63256892636606e-28	0.971163493738843	0.818121693121693	chr2_97663890_97664390	chr2	97663890	97664390	chr2	97664107	97664107	1	*	484	97664140	-33
379	'ACTR1B'	28837	9098	0.469138695802705	8.51078126823638e-27	0.751438784862029	0.818121693121693	chr2_97700091_97700591	chr2	97700091	97700591	chr2	97664107	97664107	1	*	484	97700341	-36234
380	'ACTR2'	27014	8924	0.52827097235935	6.92661358934878e-35	0.912795520981284	0.827441077441077	chr2_65351223_65351723	chr2	65351223	65351723	chr2	65227753	65227753	1	*	310	65351473	-123720
381	'ACTR2'	27016	8924	0.506097130862879	1.15614882880497e-31	0.277276103357961	0.827441077441077	chr2_65353012_65353512	chr2	65353012	65353512	chr2	65227753	65227753	1	*	310	65353262	-125509
382	'ACTR2'	27019	8924	0.458444718348123	1.69727500758391e-25	0.672300188073614	0.827441077441077	chr2_65361596_65362096	chr2	65361596	65362096	chr2	65227753	65227753	1	*	310	65361846	-134093
383	'ACTR2'	27023	8924	0.492323298357312	8.86191835927981e-30	0.748320150806371	0.827441077441077	chr2_65366538_65367038	chr2	65366538	65367038	chr2	65227753	65227753	1	*	310	65366788	-139035
384	'ACTR5'	215263	9968	0.511516418252038	1.9857743014396e-32	0.625138449109365	0.391714766714767	chr20_38680458_38680958	chr20	38680458	38680958	chr20	38748442	38748442	1	*	244	38680708	67734
385	'ACTR5'	215265	9968	0.57667352180851	8.01080793039555e-43	0.776175025735246	0.391714766714767	chr20_38692325_38692825	chr20	38692325	38692825	chr20	38748442	38748442	1	*	244	38692575	55867
386	'ACVR1'	32897	9301	0.458156504560643	1.83748391362172e-25	0.99921816973535	0.39484126984127	chr2_157825740_157826240	chr2	157825740	157826240	chr2	157875862	157875862	1	*	687	157825990	49872
387	'ACVR1'	32909	9301	0.510847328788531	2.4729790959496e-32	0.99557397200179	0.39484126984127	chr2_157932664_157933164	chr2	157932664	157933164	chr2	157875862	157875862	1	*	687	157932914	-57052
388	'ACVR1B'	154083	3556	0.581576762294226	1.05295436216012e-43	0.559386523852338	0.766053391053391	chr12_51828971_51829471	chr12	51828971	51829471	chr12	51951667	51951667	1	*	339	51829221	122446
389	'ACVR1B'	154159	3556	0.714009645296047	1.23291726695983e-74	0.687736992298972	0.766053391053391	chr12_52081124_52081624	chr12	52081124	52081624	chr12	51951667	51951667	1	*	339	52081374	-129707
390	'ACVR1B'	154160	3556	0.603207886910728	8.90648853938728e-48	0.64241689795812	0.766053391053391	chr12_52081865_52082365	chr12	52081865	52082365	chr12	51951667	51951667	1	*	339	52082115	-130448
391	'ACVR1B'	154166	3556	0.772820513048528	6.97206369732668e-95	0.657662588118786	0.766053391053391	chr12_52130619_52131119	chr12	52130619	52131119	chr12	51951667	51951667	1	*	339	52130869	-179202
392	'ACVR1B'	154174	3556	0.490751479528201	1.43553129561935e-29	0.825178409322892	0.766053391053391	chr12_52163848_52164348	chr12	52163848	52164348	chr12	51951667	51951667	1	*	339	52164098	-212431
393	'ACVR1B'	154179	3556	0.522892398185652	4.4142371112238e-34	0.504827801884211	0.766053391053391	chr12_52198760_52199260	chr12	52198760	52199260	chr12	51951667	51951667	1	*	339	52199010	-247343
394	'ACVR2A'	32192	9273	0.45104665522232	1.26850483645265e-24	0.273136746456789	0.440776815776816	chr2_147755997_147756497	chr2	147755997	147756497	chr2	147844517	147844517	1	*	659	147756247	88270
395	'ACVR2A'	32194	9273	0.508440574519252	5.42220683729428e-32	0.921634546473294	0.440776815776816	chr2_147782606_147783106	chr2	147782606	147783106	chr2	147844517	147844517	1	*	659	147782856	61661
396	'ADA'	215707	9996	0.484200088336574	1.04512778229805e-28	0.757988785079204	0.598003848003848	chr20_44652023_44652523	chr20	44652023	44652523	chr20	44651742	44651742	1	*	272	44652273	-531
397	'ADA'	215731	9996	0.482125260802625	1.94187351197677e-28	0.496527370574515	0.598003848003848	chr20_44776933_44777433	chr20	44776933	44777433	chr20	44651742	44651742	1	*	272	44777183	-125441
398	'ADA'	215732	9996	0.478215955165181	6.16164651155169e-28	0.588001511538512	0.598003848003848	chr20_44780105_44780605	chr20	44780105	44780605	chr20	44651742	44651742	1	*	272	44780355	-128613
399	'ADA2'	220740	10343	0.493418392657222	6.32108710492969e-30	0.842330896629009	0.747354497354497	chr22_17131669_17132169	chr22	17131669	17132169	chr22	17221989	17221989	1	*	6	17131919	90070
400	'ADA2'	220749	10343	0.504050090163742	2.23128513994898e-31	0.750048864391541	0.747354497354497	chr22_17199358_17199858	chr22	17199358	17199858	chr22	17221989	17221989	1	*	6	17199608	22381
401	'ADA2'	220757	10343	0.457518758408377	2.18801552410159e-25	0.58324103392709	0.747354497354497	chr22_17256901_17257401	chr22	17256901	17257401	chr22	17221989	17221989	1	*	6	17257151	-35162
402	'ADA2'	220758	10343	0.618694961025654	6.90688786222378e-51	0.73489438776175	0.747354497354497	chr22_17257584_17258084	chr22	17257584	17258084	chr22	17221989	17221989	1	*	6	17257834	-35845
403	'ADA2'	220759	10343	0.64338583474582	3.17915445376981e-56	0.982404475543915	0.747354497354497	chr22_17258110_17258610	chr22	17258110	17258610	chr22	17221989	17221989	1	*	6	17258360	-36371
404	'ADA2'	220781	10343	0.643724475386617	2.66283505863072e-56	0.439306082205109	0.747354497354497	chr22_17395238_17395738	chr22	17395238	17395738	chr22	17221989	17221989	1	*	6	17395488	-173499
405	'ADA2'	220782	10343	0.540176184609275	1.01723298507855e-36	0.574011093302755	0.747354497354497	chr22_17406576_17407076	chr22	17406576	17407076	chr22	17221989	17221989	1	*	6	17406826	-184837
406	'ADA2'	220783	10343	0.70063403122459	9.86889750146997e-71	0.645648463052005	0.747354497354497	chr22_17430279_17430779	chr22	17430279	17430779	chr22	17221989	17221989	1	*	6	17430529	-208540
407	'ADAL'	177234	5087	0.57892768727702	3.1627642584316e-43	0.982278514001277	0.926587301587302	chr15_43296731_43297231	chr15	43296731	43297231	chr15	43330674	43330674	1	*	130	43296981	33693
408	'ADAM10'	178315	5188	0.655727345254064	4.36975319863615e-59	0.546043287335653	0.664081289081289	chr15_58520487_58520987	chr15	58520487	58520987	chr15	58749978	58749978	1	*	231	58520737	229241
409	'ADAM11'	195063	6767	0.474219776456044	1.97720963278242e-27	0.923384977565815	0.264249639249639	chr17_44557753_44558253	chr17	44557753	44558253	chr17	44759031	44759031	1	*	546	44558003	201028
410	'ADAM11'	195106	6767	0.635042545204611	2.29309097798532e-54	0.841553409865829	0.264249639249639	chr17_44830636_44831136	chr17	44830636	44831136	chr17	44759031	44759031	1	*	546	44830886	-71855
411	'ADAM11'	195125	6767	0.551584466739009	1.51231223362676e-38	0.496323226005412	0.264249639249639	chr17_44966666_44967166	chr17	44966666	44967166	chr17	44759031	44759031	1	*	546	44966916	-207885
412	'ADAM12'	137322	2245	0.459170519121412	1.38944730041598e-25	0.729191370331279	0.5251924001924	chr10_126169834_126170334	chr10	126169834	126170334	chr10	126388455	126388455	1	*	598	126170084	218371
413	'ADAM12'	137323	2245	0.555938593990206	2.90957302258396e-39	0.969486902171316	0.5251924001924	chr10_126170741_126171241	chr10	126170741	126171241	chr10	126388455	126388455	1	*	598	126170991	217464
414	'ADAM12'	137342	2245	0.541437619206422	6.4403029779085e-37	0.922759513354095	0.5251924001924	chr10_126277134_126277634	chr10	126277134	126277634	chr10	126388455	126388455	1	*	598	126277384	111071
415	'ADAM12'	137346	2245	0.462667613265535	5.27220437173131e-26	0.556671835433416	0.5251924001924	chr10_126353571_126354071	chr10	126353571	126354071	chr10	126388455	126388455	1	*	598	126353821	34634
416	'ADAM15'	13388	1062	0.474367072501771	1.89465762403839e-27	0.982652055127721	0.697270322270322	chr1_154870099_154870599	chr1	154870099	154870599	chr1	155050566	155050566	1	*	1062	154870349	180217
417	'ADAM15'	13391	1062	0.481387388573362	2.41727381709623e-28	0.815262195466253	0.697270322270322	chr1_154885335_154885835	chr1	154885335	154885835	chr1	155050566	155050566	1	*	1062	154885585	164981
418	'ADAM15'	13422	1062	0.625336740672258	2.8327556680064e-52	0.96749757849793	0.697270322270322	chr1_155001940_155002440	chr1	155001940	155002440	chr1	155050566	155050566	1	*	1062	155002190	48376
419	'ADAM15'	13440	1062	0.573118860344336	3.39837787197833e-42	0.979185940954441	0.697270322270322	chr1_155063432_155063932	chr1	155063432	155063932	chr1	155050566	155050566	1	*	1062	155063682	-13116
420	'ADAM15'	13490	1062	0.450378973465129	1.51699787227999e-24	0.996720656389942	0.697270322270322	chr1_155194623_155195123	chr1	155194623	155195123	chr1	155050566	155050566	1	*	1062	155194873	-144307
421	'ADAM15'	13492	1062	0.652095118111936	3.13866184874856e-58	0.998753415078031	0.697270322270322	chr1_155196113_155196613	chr1	155196113	155196613	chr1	155050566	155050566	1	*	1062	155196363	-145797
422	'ADAM22'	100964	14368	0.769287462215668	1.69150454119691e-93	0.623535697066833	0.733826358826359	chr7_88092526_88093026	chr7	88092526	88093026	chr7	87934143	87934143	1	*	346	88092776	-158633
423	'ADAM23'	36639	9515	0.573379479503502	3.05970571359977e-42	0.928879506925713	0.618867243867244	chr2_206217111_206217611	chr2	206217111	206217611	chr2	206443539	206443539	1	*	901	206217361	226178
424	'ADAM23'	36650	9515	0.47728395076794	8.09809994620963e-28	0.840923602152639	0.618867243867244	chr2_206260677_206261177	chr2	206260677	206261177	chr2	206443539	206443539	1	*	901	206260927	182612
425	'ADAM23'	36659	9515	0.574588856496869	1.87397239844153e-42	0.918624499954393	0.618867243867244	chr2_206336778_206337278	chr2	206336778	206337278	chr2	206443539	206443539	1	*	901	206337028	106511
426	'ADAM23'	36673	9515	0.570263750269079	1.07268999265252e-41	0.895773338719275	0.618867243867244	chr2_206603247_206603747	chr2	206603247	206603747	chr2	206443539	206443539	1	*	901	206603497	-159958
427	'ADAM23'	36675	9515	0.475291465125268	1.44815098142138e-27	0.920983021252753	0.618867243867244	chr2_206611669_206612169	chr2	206611669	206612169	chr2	206443539	206443539	1	*	901	206611919	-168380
428	'ADAM23'	36680	9515	0.615654947889504	2.90527089856746e-50	0.937097411707474	0.618867243867244	chr2_206641171_206641671	chr2	206641171	206641671	chr2	206443539	206443539	1	*	901	206641421	-197882
429	'ADAM33'	212702	9773	0.567254656161662	3.56472902316282e-41	0.740966602817195	0.340848965848966	chr20_3777929_3778429	chr20	3777929	3778429	chr20	3682246	3682246	1	*	49	3778179	-95933
430	'ADAM9'	109782	14960	0.559153100930765	8.46202860277391e-40	0.688327708498929	0.633658008658009	chr8_38778254_38778754	chr8	38778254	38778754	chr8	38996869	38996869	1	*	175	38778504	218365
431	'ADAM9'	109784	14960	0.701482194778095	5.66454977841406e-71	0.967263029418535	0.633658008658009	chr8_38784892_38785392	chr8	38784892	38785392	chr8	38996869	38996869	1	*	175	38785142	211727
432	'ADAM9'	109810	14960	0.63413545865946	3.62138973844908e-54	0.995456697462092	0.633658008658009	chr8_38996397_38996897	chr8	38996397	38996897	chr8	38996869	38996869	1	*	175	38996647	222
433	'ADAMTS1'	218972	10200	0.561019378470788	4.1148830407012e-40	0.976193268441421	0.372775372775373	chr21_26845314_26845814	chr21	26845314	26845814	chr21	26845409	26845409	1	*	27	26845564	-155
434	'ADAMTS15'	149739	3204	0.599160477244689	5.43966693604274e-47	0.895677781686929	0.291606541606542	chr11_130317957_130318457	chr11	130317957	130318457	chr11	130448974	130448974	1	*	926	130318207	130767
435	'ADAMTS15'	149753	3204	0.553611500723141	7.04723566616411e-39	0.976653679597271	0.291606541606542	chr11_130448314_130448814	chr11	130448314	130448814	chr11	130448974	130448974	1	*	926	130448564	410
436	'ADAMTS3'	59766	11955	0.703396028643846	1.61282298432045e-71	0.98074960148374	0.402657527657528	chr4_72567756_72568256	chr4	72567756	72568256	chr4	72568799	72568799	1	*	258	72568006	793
437	'ADAMTS3'	59770	11955	0.4924254130858	8.58894413651284e-30	0.93451302833266	0.402657527657528	chr4_72591705_72592205	chr4	72591705	72592205	chr4	72568799	72568799	1	*	258	72591955	-23156
438	'ADAMTS3'	59772	11955	0.549417694914254	3.40433119881083e-38	0.40397169774442	0.402657527657528	chr4_72662741_72663241	chr4	72662741	72663241	chr4	72568799	72568799	1	*	258	72662991	-94192
439	'ADAMTS6'	71228	12516	0.567818187461296	2.84988192932761e-41	0.720495680387788	0.853294853294853	chr5_65432236_65432736	chr5	65432236	65432736	chr5	65481920	65481920	1	*	184	65432486	49434
440	'ADAMTS6'	71232	12516	0.648855365547963	1.78140456046664e-57	0.895616972666345	0.853294853294853	chr5_65481703_65482203	chr5	65481703	65482203	chr5	65481920	65481920	1	*	184	65481953	-33
441	'ADAMTS7'	180854	5367	0.551153986429704	1.77913111098734e-38	0.932024201990192	0.620310245310245	chr15_78626548_78627048	chr15	78626548	78627048	chr15	78811431	78811431	1	*	410	78626798	184633
442	'ADAMTS7'	180856	5367	0.581746141684937	9.81038376367077e-44	0.568655555989906	0.620310245310245	chr15_78637742_78638242	chr15	78637742	78638242	chr15	78811431	78811431	1	*	410	78637992	173439
443	'ADAMTS7'	180860	5367	0.604557354963498	4.84561173891616e-48	0.997298342085489	0.620310245310245	chr15_78671540_78672040	chr15	78671540	78672040	chr15	78811431	78811431	1	*	410	78671790	139641
444	'ADAMTS7'	180863	5367	0.61941399878465	4.90556422883503e-51	0.90863879007423	0.620310245310245	chr15_78681586_78682086	chr15	78681586	78682086	chr15	78811431	78811431	1	*	410	78681836	129595
445	'ADAMTS8'	149739	3203	0.62720940148317	1.13323799273401e-52	0.895677781686929	0.352152477152477	chr11_130317957_130318457	chr11	130317957	130318457	chr11	130428993	130428993	1	*	925	130318207	110786
446	'ADAMTS8'	149753	3203	0.680989217626615	2.22655907223026e-65	0.976653679597271	0.352152477152477	chr11_130448314_130448814	chr11	130448314	130448814	chr11	130428993	130428993	1	*	925	130448564	-19571
447	'ADAMTS9-AS2'	45398	11152	0.566741813749763	4.36804098481246e-41	0.385785457088377	0.30513468013468	chr3_64461610_64462110	chr3	64461610	64462110	chr3	64684909	64684909	1	*	417	64461860	223049
448	'ADAMTS9-AS2'	45403	11152	0.452279386749743	9.10189345773802e-25	0.505366396066525	0.30513468013468	chr3_64482785_64483285	chr3	64482785	64483285	chr3	64684909	64684909	1	*	417	64483035	201874
449	'ADAMTS9-AS2'	45433	11152	0.536758754381033	3.47624452463141e-36	0.989471352436053	0.30513468013468	chr3_64685728_64686228	chr3	64685728	64686228	chr3	64684909	64684909	1	*	417	64685978	-1069
450	'ADAMTS9-AS2'	45444	11152	0.513479082525988	1.04050867947902e-32	0.518427304987643	0.30513468013468	chr3_64830650_64831150	chr3	64830650	64831150	chr3	64684909	64684909	1	*	417	64830900	-145991
451	'ADAMTS9-AS2'	45449	11152	0.617750344552093	1.08079631892756e-50	0.856338688870646	0.30513468013468	chr3_64908229_64908729	chr3	64908229	64908729	chr3	64684909	64684909	1	*	417	64908479	-223570
452	'ADAMTS9-AS2'	45452	11152	0.465606619488784	2.3144113123606e-26	0.849493330553492	0.30513468013468	chr3_64921656_64922156	chr3	64921656	64922156	chr3	64684909	64684909	1	*	417	64921906	-236997
453	'ADAMTSL1'	118378	15414	0.53475864822028	7.09860714800196e-36	0.589995178713368	0.307359307359307	chr9_18361386_18361886	chr9	18361386	18361886	chr9	18473894	18473894	1	*	52	18361636	112258
454	'ADAMTSL1'	118397	15414	0.587397577092738	9.04885771900816e-45	0.763674428503794	0.307359307359307	chr9_18608265_18608765	chr9	18608265	18608765	chr9	18473894	18473894	1	*	52	18608515	-134621
455	'ADAR'	13334	1050	0.473985258882662	2.11591526144796e-27	0.802709476217158	0.698232323232323	chr1_154599623_154600123	chr1	154599623	154600123	chr1	154627999	154627999	1	*	1050	154599873	28126
456	'ADAR'	13381	1050	0.515661133650499	5.04144138032708e-33	0.486007410013508	0.698232323232323	chr1_154856006_154856506	chr1	154856006	154856506	chr1	154627999	154627999	1	*	1050	154856256	-228257
457	'ADARB1'	220460	10320	0.456482159343421	2.9068012650262e-25	0.414782672903935	0.495069745069745	chr21_44836499_44836999	chr21	44836499	44836999	chr21	45073853	45073853	1	*	147	44836749	237104
458	'ADARB1'	220468	10320	0.580930209328563	1.37797942980113e-43	0.866315711747868	0.495069745069745	chr21_44872793_44873293	chr21	44872793	44873293	chr21	45073853	45073853	1	*	147	44873043	200810
459	'ADARB1'	220475	10320	0.463729553001887	3.91939128369693e-26	0.474557940137863	0.495069745069745	chr21_44931307_44931807	chr21	44931307	44931807	chr21	45073853	45073853	1	*	147	44931557	142296
460	'ADARB1'	220482	10320	0.591502159110041	1.55637182493776e-45	0.703112987503746	0.495069745069745	chr21_44955398_44955898	chr21	44955398	44955898	chr21	45073853	45073853	1	*	147	44955648	118205
461	'ADARB1'	220501	10320	0.52249739432731	5.04849928986242e-34	0.569737087856004	0.495069745069745	chr21_45014604_45015104	chr21	45014604	45015104	chr21	45073853	45073853	1	*	147	45014854	58999
462	'ADARB1'	220506	10320	0.525570216949316	1.76232221222827e-34	0.978260775141272	0.495069745069745	chr21_45029507_45030007	chr21	45029507	45030007	chr21	45073853	45073853	1	*	147	45029757	44096
463	'ADARB1'	220507	10320	0.628389890875774	6.33944717064642e-53	0.8777087161044	0.495069745069745	chr21_45030151_45030651	chr21	45030151	45030651	chr21	45073853	45073853	1	*	147	45030401	43452
464	'ADARB1'	220509	10320	0.573660037475076	2.73228163963493e-42	0.756329567517559	0.495069745069745	chr21_45031580_45032080	chr21	45031580	45032080	chr21	45073853	45073853	1	*	147	45031830	42023
465	'ADARB1'	220512	10320	0.519317013280495	1.4831027720614e-33	0.692523530919215	0.495069745069745	chr21_45051160_45051660	chr21	45051160	45051660	chr21	45073853	45073853	1	*	147	45051410	22443
466	'ADARB1'	220538	10320	0.645938166508382	8.34631080469557e-57	0.51206841883516	0.495069745069745	chr21_45256396_45256896	chr21	45256396	45256896	chr21	45073853	45073853	1	*	147	45256646	-182793
467	'ADARB1'	220553	10320	0.477676311683659	7.21958759116598e-28	0.54568712021509	0.495069745069745	chr21_45320550_45321050	chr21	45320550	45321050	chr21	45073853	45073853	1	*	147	45320800	-246947
468	'ADAT2'	92094	13904	0.45162379372587	1.08655995359766e-24	0.563134965621186	0.513227513227513	chr6_143405234_143405734	chr6	143405234	143405734	chr6	143450673	143450673	1	*	770	143405484	45189
469	'ADCK1'	172910	4804	0.49177959462613	1.04721581695617e-29	0.924340547889275	0.408369408369408	chr14_77654926_77655426	chr14	77654926	77655426	chr14	77800083	77800083	1	*	389	77655176	144907
470	'ADCK2'	105042	14679	0.504436361090996	1.97190922759573e-31	0.648988615682646	0.633357383357383	chr7_140754374_140754874	chr7	140754374	140754874	chr7	140673153	140673153	1	*	657	140754624	-81471
471	'ADCK2'	105045	14679	0.456289921144405	3.0633917236832e-25	0.674341633764643	0.633357383357383	chr7_140899792_140900292	chr7	140899792	140900292	chr7	140673153	140673153	1	*	657	140900042	-226889
472	'ADCK2'	105046	14679	0.671147118319076	7.46172486082924e-63	0.903865281958398	0.633357383357383	chr7_140902324_140902824	chr7	140902324	140902824	chr7	140673153	140673153	1	*	657	140902574	-229421
473	'ADCY5'	48896	11321	0.478636597375551	5.44602434217225e-28	0.825999331100774	0.288840788840789	chr3_123328784_123329284	chr3	123328784	123329284	chr3	123449758	123449758	1	*	586	123329034	120724
474	'ADCY6'	153668	3498	0.589366507207654	3.90161452987581e-45	0.961212531870442	0.712722462722463	chr12_48789115_48789615	chr12	48789115	48789615	chr12	48789037	48789037	1	*	281	48789365	-328
475	'ADCY6'	153713	3498	0.568156012982324	2.4911906988183e-41	0.997237533064905	0.712722462722463	chr12_48986661_48987161	chr12	48986661	48987161	chr12	48789037	48789037	1	*	281	48986911	-197874
476	'ADCYAP1'	200060	7187	0.518418499949904	2.00609720810295e-33	0.41676330957438	0.538059163059163	chr18_808092_808592	chr18	808092	808592	chr18	904943	904943	1	*	8	808342	96601
477	'ADCYAP1'	200086	7187	0.727069265333129	1.13967930934679e-78	0.70079790122009	0.538059163059163	chr18_986032_986532	chr18	986032	986532	chr18	904943	904943	1	*	8	986282	-81339
478	'ADCYAP1'	200091	7187	0.490973023709177	1.34170096877984e-29	0.583384369475609	0.538059163059163	chr18_1017639_1018139	chr18	1017639	1018139	chr18	904943	904943	1	*	8	1017889	-112946
479	'ADCYAP1'	200092	7187	0.800094650133185	1.77250861115665e-106	0.970151457896268	0.538059163059163	chr18_1018350_1018850	chr18	1018350	1018850	chr18	904943	904943	1	*	8	1018600	-113657
480	'ADCYAP1'	200095	7187	0.453116706270409	7.26235191647449e-25	0.330727232451168	0.538059163059163	chr18_1103488_1103988	chr18	1103488	1103988	chr18	904943	904943	1	*	8	1103738	-198795
481	'ADCYAP1R1'	97506	14173	0.571963553720643	5.42184182403396e-42	0.993319694738717	0.517736892736893	chr7_31082074_31082574	chr7	31082074	31082574	chr7	31052461	31052461	1	*	151	31082324	-29863
482	'ADCYAP1R1'	97508	14173	0.455716100311489	3.58365601006585e-25	0.615604463382111	0.517736892736893	chr7_31091885_31092385	chr7	31091885	31092385	chr7	31052461	31052461	1	*	151	31092135	-39674
483	'ADD2'	27485	8957	0.495644804831675	3.17103211968678e-30	0.783528573724422	0.891293891293891	chr2_70557088_70557588	chr2	70557088	70557588	chr2	70768225	70768225	1	*	343	70557338	210887
484	'ADD2'	27493	8957	0.743196679184285	5.48862582521734e-84	0.668260731706258	0.891293891293891	chr2_70685588_70686088	chr2	70685588	70686088	chr2	70768225	70768225	1	*	343	70685838	82387
485	'ADD2'	27497	8957	0.549393700682565	3.43469918162588e-38	0.754818029005903	0.891293891293891	chr2_70726136_70726636	chr2	70726136	70726636	chr2	70768225	70768225	1	*	343	70726386	41839
486	'ADD2'	27539	8957	0.628076780744735	7.39093617199869e-53	0.709788949263559	0.891293891293891	chr2_70922451_70922951	chr2	70922451	70922951	chr2	70768225	70768225	1	*	343	70922701	-154476
487	'ADD2'	27540	8957	0.561696596138435	3.16265303409882e-40	0.708642264875407	0.891293891293891	chr2_70935620_70936120	chr2	70935620	70936120	chr2	70768225	70768225	1	*	343	70935870	-167645
488	'ADD2'	27553	8957	0.494134967222335	5.06433053195334e-30	0.908174035416911	0.891293891293891	chr2_70978896_70979396	chr2	70978896	70979396	chr2	70768225	70768225	1	*	343	70979146	-210921
489	'ADD3'	135520	2158	0.508502067102929	5.3152113936225e-32	0.974542737882717	0.891895141895142	chr10_110016061_110016561	chr10	110016061	110016561	chr10	109996368	109996368	1	*	511	110016311	-19943
490	'ADD3'	135521	2158	0.501762274234161	4.62496562995263e-31	0.612029761672074	0.891895141895142	chr10_110016609_110017109	chr10	110016609	110017109	chr10	109996368	109996368	1	*	511	110016859	-20491
491	'ADD3'	135529	2158	0.495919871662443	2.91055054118956e-30	0.680413848820088	0.891895141895142	chr10_110077639_110078139	chr10	110077639	110078139	chr10	109996368	109996368	1	*	511	110077889	-81521
492	'ADD3'	135531	2158	0.582073011120563	8.5580707474137e-44	0.985140881470188	0.891895141895142	chr10_110083772_110084272	chr10	110083772	110084272	chr10	109996368	109996368	1	*	511	110084022	-87654
493	'ADD3'	135540	2158	0.521969189243782	6.04387177859385e-34	0.999543932345621	0.891895141895142	chr10_110174136_110174636	chr10	110174136	110174636	chr10	109996368	109996368	1	*	511	110174386	-178018
494	'ADD3'	135548	2158	0.450670741063514	1.40306540821059e-24	0.965108652689279	0.891895141895142	chr10_110211023_110211523	chr10	110211023	110211523	chr10	109996368	109996368	1	*	511	110211273	-214905
495	'ADGRA1'	138009	2264	0.664562070597612	3.23500852158041e-61	0.581086657197833	0.556577681577682	chr10_132932608_132933108	chr10	132932608	132933108	chr10	133070929	133070929	1	*	617	132932858	138071
496	'ADGRA1'	138016	2264	0.565313639509722	7.67998327727369e-41	0.508988876292735	0.556577681577682	chr10_132994438_132994938	chr10	132994438	132994938	chr10	133070929	133070929	1	*	617	132994688	76241
497	'ADGRA1'	138024	2264	0.591803470767468	1.36579981070349e-45	0.571309435388244	0.556577681577682	chr10_133046209_133046709	chr10	133046209	133046709	chr10	133070929	133070929	1	*	617	133046459	24470
498	'ADGRA1'	138031	2264	0.501805044672609	4.56289506762132e-31	0.615878103974738	0.556577681577682	chr10_133082970_133083470	chr10	133082970	133083470	chr10	133070929	133070929	1	*	617	133083220	-12291
499	'ADGRA1'	138045	2264	0.752427391598599	3.22956776091082e-87	0.554165635085067	0.556577681577682	chr10_133143112_133143612	chr10	133143112	133143612	chr10	133070929	133070929	1	*	617	133143362	-72433
500	'ADGRA1'	138052	2264	0.621105006699189	2.19146004848525e-51	0.766054667309505	0.556577681577682	chr10_133161158_133161658	chr10	133161158	133161658	chr10	133070929	133070929	1	*	617	133161408	-90479
501	'ADGRA1'	138053	2264	0.603714149767309	7.09024674678802e-48	0.483961620821009	0.556577681577682	chr10_133185464_133185964	chr10	133185464	133185964	chr10	133070929	133070929	1	*	617	133185714	-114785
502	'ADGRA1'	138061	2264	0.668387317610682	3.67407470740685e-62	0.507720573863414	0.556577681577682	chr10_133231158_133231658	chr10	133231158	133231658	chr10	133070929	133070929	1	*	617	133231408	-160479
503	'ADGRA1'	138064	2264	0.496965909695571	2.09804145649881e-30	0.74120115189659	0.556577681577682	chr10_133237483_133237983	chr10	133237483	133237983	chr10	133070929	133070929	1	*	617	133237733	-166804
504	'ADGRA1'	138067	2264	0.511303160060615	2.12995890562707e-32	0.443006745457783	0.556577681577682	chr10_133243917_133244417	chr10	133243917	133244417	chr10	133070929	133070929	1	*	617	133244167	-173238
505	'ADGRA1-AS1'	138009	2265	0.70093029766902	8.14023420718651e-71	0.581086657197833	0.369408369408369	chr10_132932608_132933108	chr10	132932608	132933108	chr10	133086697	133086697	1	*	618	132932858	153839
506	'ADGRA1-AS1'	138031	2265	0.539054188776364	1.5255253901041e-36	0.615878103974738	0.369408369408369	chr10_133082970_133083470	chr10	133082970	133083470	chr10	133086697	133086697	1	*	618	133083220	3477
507	'ADGRA1-AS1'	138045	2265	0.663193058529878	6.99190427383601e-61	0.554165635085067	0.369408369408369	chr10_133143112_133143612	chr10	133143112	133143612	chr10	133086697	133086697	1	*	618	133143362	-56665
508	'ADGRA1-AS1'	138049	2265	0.486435217011856	5.33348333664727e-29	0.671283808729569	0.369408369408369	chr10_133158845_133159345	chr10	133158845	133159345	chr10	133086697	133086697	1	*	618	133159095	-72398
509	'ADGRA1-AS1'	138052	2265	0.670559479475975	1.04833996989382e-62	0.766054667309505	0.369408369408369	chr10_133161158_133161658	chr10	133161158	133161658	chr10	133086697	133086697	1	*	618	133161408	-74711
510	'ADGRA1-AS1'	138053	2265	0.482888437302592	1.54675213293032e-28	0.483961620821009	0.369408369408369	chr10_133185464_133185964	chr10	133185464	133185964	chr10	133086697	133086697	1	*	618	133185714	-99017
511	'ADGRA1-AS1'	138060	2265	0.464577104339594	3.09004630821943e-26	0.760399428395206	0.369408369408369	chr10_133230283_133230783	chr10	133230283	133230783	chr10	133086697	133086697	1	*	618	133230533	-143836
512	'ADGRA1-AS1'	138061	2265	0.568971593729283	1.79982652142621e-41	0.507720573863414	0.369408369408369	chr10_133231158_133231658	chr10	133231158	133231658	chr10	133086697	133086697	1	*	618	133231408	-144711
513	'ADGRA1-AS1'	138063	2265	0.508362886859743	5.56092832970967e-32	0.630394085888398	0.369408369408369	chr10_133236524_133237024	chr10	133236524	133237024	chr10	133086697	133086697	1	*	618	133236774	-150077
514	'ADGRA1-AS1'	138064	2265	0.499420000394111	9.7091574601855e-31	0.74120115189659	0.369408369408369	chr10_133237483_133237983	chr10	133237483	133237983	chr10	133086697	133086697	1	*	618	133237733	-151036
515	'ADGRA1-AS1'	138067	2265	0.457188391887563	2.39595522928182e-25	0.443006745457783	0.369408369408369	chr10_133243917_133244417	chr10	133243917	133244417	chr10	133086697	133086697	1	*	618	133244167	-157470
516	'ADGRA1-AS1'	138087	2265	0.647371253036848	3.91667767633749e-57	0.895473637117826	0.369408369408369	chr10_133324177_133324677	chr10	133324177	133324677	chr10	133086697	133086697	1	*	618	133324427	-237730
517	'ADGRA1-AS1'	138093	2265	0.77948187143768	1.45182146490529e-97	0.638242793045185	0.369408369408369	chr10_133335894_133336394	chr10	133335894	133336394	chr10	133086697	133086697	1	*	618	133336144	-249447
518	'ADGRA3'	57289	11821	0.486143889241857	5.82341870352298e-29	0.767314282735885	0.804292929292929	chr4_22625260_22625760	chr4	22625260	22625760	chr4	22516054	22516054	1	*	124	22625510	-109456
519	'ADGRB1'	116669	15287	0.461602653701919	7.08734650328843e-26	0.818789118660117	0.313912938912939	chr8_142402478_142402978	chr8	142402478	142402978	chr8	142449430	142449430	1	*	502	142402728	46702
520	'ADGRB3'	86946	13647	0.46283913720122	5.02633909121988e-26	0.328151536079295	0.735509860509861	chr6_68575910_68576410	chr6	68575910	68576410	chr6	68635367	68635367	1	*	513	68576160	59207
521	'ADGRG1'	187074	5955	0.51271827139631	1.33753493652739e-32	0.463990201060683	0.985630110630111	chr16_57411359_57411859	chr16	57411359	57411859	chr16	57610652	57610652	1	*	459	57411609	199043
522	'ADGRG1'	187093	5955	0.672555878535727	3.2944016380328e-63	0.355155084719996	0.985630110630111	chr16_57503321_57503821	chr16	57503321	57503821	chr16	57610652	57610652	1	*	459	57503571	107081
523	'ADGRG1'	187094	5955	0.842611593801827	1.04441198512544e-128	0.91021548110794	0.985630110630111	chr16_57507398_57507898	chr16	57507398	57507898	chr16	57610652	57610652	1	*	459	57507648	103004
524	'ADGRG1'	187095	5955	0.660200328960091	3.72742846602465e-60	0.64541391397261	0.985630110630111	chr16_57508009_57508509	chr16	57508009	57508509	chr16	57610652	57610652	1	*	459	57508259	102393
525	'ADGRG1'	187107	5955	0.530417556683993	3.27926012357908e-35	0.294606674224359	0.985630110630111	chr16_57620727_57621227	chr16	57620727	57621227	chr16	57610652	57610652	1	*	459	57620977	-10325
526	'ADGRG1'	187117	5955	0.628809942153222	5.15288913290436e-53	0.926021482958272	0.985630110630111	chr16_57639153_57639653	chr16	57639153	57639653	chr16	57610652	57610652	1	*	459	57639403	-28751
527	'ADGRG1'	187138	5955	0.659815270851296	4.6144020967238e-60	0.374496696767132	0.985630110630111	chr16_57798808_57799308	chr16	57798808	57799308	chr16	57610652	57610652	1	*	459	57799058	-188406
528	'ADGRG1'	187144	5955	0.509373767140158	3.99993432302944e-32	0.696172072154246	0.985630110630111	chr16_57816300_57816800	chr16	57816300	57816800	chr16	57610652	57610652	1	*	459	57816550	-205898
529	'ADGRG1'	187146	5955	0.469651406276255	7.35281542923479e-27	0.386480417323621	0.985630110630111	chr16_57834838_57835338	chr16	57834838	57835338	chr16	57610652	57610652	1	*	459	57835088	-224436
530	'ADGRG6'	92021	13900	0.637371050969934	7.06289379368624e-55	0.434219841983417	0.518698893698894	chr6_142416104_142416604	chr6	142416104	142416604	chr6	142301854	142301854	1	*	766	142416354	-114500
531	'ADGRL2'	9707	700	0.50590331458658	1.23084049914282e-31	0.758027876592436	0.838624338624339	chr1_81369301_81369801	chr1	81369301	81369801	chr1	81306160	81306160	1	*	700	81369551	-63391
532	'ADGRL2'	9716	700	0.535283997663649	5.88640265889299e-36	0.959275330214699	0.838624338624339	chr1_81431099_81431599	chr1	81431099	81431599	chr1	81306160	81306160	1	*	700	81431349	-125189
533	'ADGRL2'	9725	700	0.687991612864022	3.09029160408256e-67	0.867714319221297	0.838624338624339	chr1_81509596_81510096	chr1	81509596	81510096	chr1	81306160	81306160	1	*	700	81509846	-203686
534	'ADGRL2'	9727	700	0.501949884057757	4.35856106186924e-31	0.712777278275109	0.838624338624339	chr1_81535153_81535653	chr1	81535153	81535653	chr1	81306160	81306160	1	*	700	81535403	-229243
535	'ADGRL2'	9730	700	0.545263330150218	1.58814563768748e-37	0.846040246884624	0.838624338624339	chr1_81547483_81547983	chr1	81547483	81547983	chr1	81306160	81306160	1	*	700	81547733	-241573
536	'ADGRL3'	59233	11937	0.489964480110266	1.82690683577538e-29	0.364480582376677	0.688131313131313	chr4_61062299_61062799	chr4	61062299	61062799	chr4	61201664	61201664	1	*	240	61062549	139115
537	'ADGRL3'	59238	11937	0.456418818794758	2.95777491031758e-25	0.928918598438946	0.688131313131313	chr4_61200025_61200525	chr4	61200025	61200525	chr4	61201664	61201664	1	*	240	61200275	1389
538	'ADGRL3'	59240	11937	0.516472659595427	3.84800784205147e-33	0.814306625142793	0.688131313131313	chr4_61201702_61202202	chr4	61201702	61202202	chr4	61201664	61201664	1	*	240	61201952	-288
539	'ADGRL3'	59262	11937	0.479552476246985	4.15804203732869e-28	0.972049568038779	0.688131313131313	chr4_61335200_61335700	chr4	61335200	61335700	chr4	61201664	61201664	1	*	240	61335450	-133786
540	'ADGRL3'	59267	11937	0.527309999243588	9.66371372484657e-35	0.826064483622828	0.688131313131313	chr4_61373892_61374392	chr4	61373892	61374392	chr4	61201664	61201664	1	*	240	61374142	-172478
541	'ADGRV1'	73033	12632	0.488661361558716	2.71600562264757e-29	0.995070125831238	0.82473544973545	chr5_90563071_90563571	chr5	90563071	90563571	chr5	90529344	90529344	1	*	300	90563321	-33977
542	'ADGRV1'	73040	12632	0.605415026418957	3.28585948941288e-48	0.98547967458487	0.82473544973545	chr5_90680839_90681339	chr5	90680839	90681339	chr5	90529344	90529344	1	*	300	90681089	-151745
543	'ADGRV1'	73041	12632	0.491977373293505	9.85365490555028e-30	0.664638251480048	0.82473544973545	chr5_90681375_90681875	chr5	90681375	90681875	chr5	90529344	90529344	1	*	300	90681625	-152281
544	'ADGRV1'	73044	12632	0.505704882761809	1.31192598680598e-31	0.717485633868887	0.82473544973545	chr5_90703840_90704340	chr5	90703840	90704340	chr5	90529344	90529344	1	*	300	90704090	-174746
545	'ADH5'	61563	12059	0.588163327982881	6.53209321245337e-45	0.931837431426971	0.840367965367965	chr4_99054485_99054985	chr4	99054485	99054985	chr4	99088801	99088801	1	*	362	99054735	34066
546	'ADH5'	61573	12059	0.459694359060775	1.2025348098918e-25	0.61874915844659	0.840367965367965	chr4_99090846_99091346	chr4	99090846	99091346	chr4	99088801	99088801	1	*	362	99091096	-2295
547	'ADI1'	21742	8626	0.598420440942231	7.55492215705446e-47	0.881661302442351	0.81463443963444	chr2_3282436_3282936	chr2	3282436	3282936	chr2	3519736	3519736	1	*	12	3282686	237050
548	'ADI1'	21746	8626	0.492937102331043	7.33585768338936e-30	0.716013186870464	0.81463443963444	chr2_3302623_3303123	chr2	3302623	3303123	chr2	3519736	3519736	1	*	12	3302873	216863
549	'ADI1'	21760	8626	0.512986476076946	1.22410427921219e-32	0.336695203471326	0.81463443963444	chr2_3420761_3421261	chr2	3420761	3421261	chr2	3519736	3519736	1	*	12	3421011	98725
550	'ADI1'	21762	8626	0.564885136460125	9.08651186835951e-41	0.333081410248057	0.81463443963444	chr2_3430956_3431456	chr2	3430956	3431456	chr2	3519736	3519736	1	*	12	3431206	88530
551	'ADI1'	21764	8626	0.488476273403084	2.87285230892018e-29	0.584908938491676	0.81463443963444	chr2_3447863_3448363	chr2	3447863	3448363	chr2	3519736	3519736	1	*	12	3448113	71623
552	'ADI1'	21784	8626	0.631527633173447	1.33747715846178e-53	0.59223208197056	0.81463443963444	chr2_3628577_3629077	chr2	3628577	3629077	chr2	3519736	3519736	1	*	12	3628827	-109091
553	'ADI1'	21786	8626	0.459828741376279	1.15865177321733e-25	0.817355763174926	0.81463443963444	chr2_3650944_3651444	chr2	3650944	3651444	chr2	3519736	3519736	1	*	12	3651194	-131458
554	'ADI1'	21791	8626	0.653388402135457	1.56240214929482e-58	0.569741431357474	0.81463443963444	chr2_3692349_3692849	chr2	3692349	3692849	chr2	3519736	3519736	1	*	12	3692599	-172863
555	'ADIPOR1'	17222	1371	0.520538729562589	9.81692240464935e-34	0.767609640835863	0.55952380952381	chr1_202811230_202811730	chr1	202811230	202811730	chr1	202958572	202958572	1	*	1371	202811480	147092
556	'ADIPOR1'	17255	1371	0.579281787984827	2.73317237931553e-43	0.852724895647377	0.55952380952381	chr1_203075640_203076140	chr1	203075640	203076140	chr1	202958572	202958572	1	*	1371	203075890	-117318
557	'ADIPOR1'	17264	1371	0.586703253507827	1.21603469118563e-44	0.801310868743729	0.55952380952381	chr1_203127464_203127964	chr1	203127464	203127964	chr1	202958572	202958572	1	*	1371	203127714	-169142
558	'ADIPOR2'	150439	3230	0.509635845810744	3.67294594169059e-32	0.907600693222835	0.658068783068783	chr12_1590541_1591041	chr12	1590541	1591041	chr12	1688574	1688574	1	*	13	1590791	97783
559	'ADK'	132283	1949	0.491481753668298	1.14771178180135e-29	0.870051123012305	0.88522126022126	chr10_73999679_74000179	chr10	73999679	74000179	chr10	74151185	74151185	1	*	302	73999929	151256
560	'ADK'	132289	1949	0.45550965662504	3.79185244602393e-25	0.695963584083673	0.88522126022126	chr10_74035258_74035758	chr10	74035258	74035758	chr10	74151185	74151185	1	*	302	74035508	115677
561	'ADK'	132290	1949	0.605979644883551	2.54157054886471e-48	0.843599199058329	0.88522126022126	chr10_74039449_74039949	chr10	74039449	74039949	chr10	74151185	74151185	1	*	302	74039699	111486
562	'ADK'	132312	1949	0.485799228106354	6.46102443609064e-29	0.653262621129397	0.88522126022126	chr10_74289893_74290393	chr10	74289893	74290393	chr10	74151185	74151185	1	*	302	74290143	-138958
563	'ADNP'	216638	10067	0.461116336978365	8.11185443565587e-26	0.959145025170591	0.653559403559404	chr20_50931462_50931962	chr20	50931462	50931962	chr20	50931240	50931240	1	*	343	50931712	-472
564	'ADNP2'	205448	7426	0.456350361538003	3.01329704440946e-25	0.687528504228399	0.923100048100048	chr18_80196869_80197369	chr18	80196869	80197369	chr18	80109031	80109031	1	*	247	80197119	-88088
565	'ADPGK'	180086	5297	0.488363167933804	2.97396087486513e-29	0.66766567200483	0.773448773448773	chr15_72909405_72909905	chr15	72909405	72909905	chr15	72785846	72785846	1	*	340	72909655	-123809
566	'ADPGK'	180090	5297	0.657373876575664	1.77168355438141e-59	0.754540044911805	0.773448773448773	chr15_73017878_73018378	chr15	73017878	73018378	chr15	72785846	72785846	1	*	340	73018128	-232282
567	'ADPRHL1'	167843	4402	0.542840678356001	3.85975132917547e-37	0.527817955166378	0.251022126022126	chr13_113355571_113356071	chr13	113355571	113356071	chr13	113453524	113453524	1	*	313	113355821	97703
568	'ADPRHL1'	167849	4402	0.463240718548607	4.49530968521818e-26	0.445465167289959	0.251022126022126	chr13_113400560_113401060	chr13	113400560	113401060	chr13	113453524	113453524	1	*	313	113400810	52714
569	'ADPRHL1'	167854	4402	0.597285119230446	1.24814081114589e-46	0.437824948203745	0.251022126022126	chr13_113446167_113446667	chr13	113446167	113446667	chr13	113453524	113453524	1	*	313	113446417	7107
570	'ADPRHL1'	167857	4402	0.491838475705641	1.02842312904794e-29	0.413371034926095	0.251022126022126	chr13_113458172_113458672	chr13	113458172	113458672	chr13	113453524	113453524	1	*	313	113458422	-4898
571	'ADPRHL1'	167867	4402	0.526688727718416	1.1973925955557e-34	0.269648914776158	0.251022126022126	chr13_113544491_113544991	chr13	113544491	113544991	chr13	113453524	113453524	1	*	313	113544741	-91217
572	'ADPRHL1'	167870	4402	0.549601708460291	3.1781988360885e-38	0.876696680261826	0.251022126022126	chr13_113548154_113548654	chr13	113548154	113548654	chr13	113453524	113453524	1	*	313	113548404	-94880
573	'ADPRHL1'	167871	4402	0.549953970844497	2.78776358139585e-38	0.335222756472903	0.251022126022126	chr13_113548804_113549304	chr13	113548804	113549304	chr13	113453524	113453524	1	*	313	113549054	-95530
574	'ADPRHL1'	167875	4402	0.481313773819681	2.47077375152177e-28	0.418639702209539	0.251022126022126	chr13_113602539_113603039	chr13	113602539	113603039	chr13	113453524	113453524	1	*	313	113602789	-149265
575	'ADPRM'	191989	6421	0.591677365688863	1.44262031137415e-45	0.78759843460207	0.342111592111592	chr17_10657832_10658332	chr17	10657832	10658332	chr17	10697594	10697594	1	*	200	10658082	39512
576	'ADRA2B'	28709	9075	0.466109936534064	2.0091250994531e-26	0.496245042978947	0.257696007696008	chr2_96101958_96102458	chr2	96101958	96102458	chr2	96116245	96116245	1	*	461	96102208	14037
577	'ADSS'	21115	1617	0.526774594871939	1.16219886010163e-34	0.705306455746235	0.821188071188071	chr1_244294662_244295162	chr1	244294662	244295162	chr1	244452134	244452134	1	*	1617	244294912	157222
578	'ADSS'	21122	1617	0.560824305919819	4.43684583248499e-40	0.859739650521872	0.821188071188071	chr1_244361615_244362115	chr1	244361615	244362115	chr1	244452134	244452134	1	*	1617	244361865	90269
579	'ADSS'	21127	1617	0.487383842897776	4.00288662473133e-29	0.605875020088694	0.821188071188071	chr1_244445630_244446130	chr1	244445630	244446130	chr1	244452134	244452134	1	*	1617	244445880	6254
580	'ADSSL1'	175465	4936	0.490400560203445	1.59858195446844e-29	0.907822211797819	0.618326118326118	chr14_104689191_104689691	chr14	104689191	104689691	chr14	104724186	104724186	1	*	521	104689441	34745
581	'ADSSL1'	175484	4936	0.50991674703655	3.35118642999439e-32	0.976045589391432	0.618326118326118	chr14_104777512_104778012	chr14	104777512	104778012	chr14	104724186	104724186	1	*	521	104777762	-53576
582	'ADSSL1'	175518	4936	0.516824303823857	3.42219932232013e-33	0.83462552502074	0.618326118326118	chr14_104876260_104876760	chr14	104876260	104876760	chr14	104724186	104724186	1	*	521	104876510	-152324
583	'AEBP1'	98471	14224	0.651689527966676	3.90740086814355e-58	0.857485373258799	0.627765752765753	chr7_44039095_44039595	chr7	44039095	44039595	chr7	44104361	44104361	1	*	202	44039345	65016
584	'AEBP1'	98492	14224	0.531933360263786	1.92743374467398e-35	0.559690568955258	0.627765752765753	chr7_44147389_44147889	chr7	44147389	44147889	chr7	44104361	44104361	1	*	202	44147639	-43278
585	'AEBP1'	98505	14224	0.608982452322042	6.4507291234938e-49	0.916265978656034	0.627765752765753	chr7_44235915_44236415	chr7	44235915	44236415	chr7	44104361	44104361	1	*	202	44236165	-131804
586	'AEBP2'	151997	3389	0.705865992104195	3.13325291094475e-72	0.926038856964153	0.936988936988937	chr12_19227130_19227630	chr12	19227130	19227630	chr12	19404045	19404045	1	*	172	19227380	176665
587	'AEBP2'	152016	3389	0.572666217938606	4.07899750892855e-42	0.816973535045542	0.936988936988937	chr12_19546640_19547140	chr12	19546640	19547140	chr12	19404045	19404045	1	*	172	19546890	-142845
588	'AEBP2'	152017	3389	0.45383676618469	5.9745190432329e-25	0.522071502721204	0.936988936988937	chr12_19547284_19547784	chr12	19547284	19547784	chr12	19404045	19404045	1	*	172	19547534	-143489
589	'AEN'	181605	5422	0.490664831130072	1.47409933046327e-29	0.994996286306243	0.439393939393939	chr15_88499051_88499551	chr15	88499051	88499551	chr15	88621296	88621296	1	*	465	88499301	121995
590	'AEN'	181610	5422	0.459340857831248	1.32580962297781e-25	0.989601657480161	0.439393939393939	chr15_88574599_88575099	chr15	88574599	88575099	chr15	88621296	88621296	1	*	465	88574849	46447
591	'AEN'	181619	5422	0.518089130469389	2.24101685071026e-33	0.841853111467278	0.439393939393939	chr15_88610616_88611116	chr15	88610616	88611116	chr15	88621296	88621296	1	*	465	88610866	10430
592	'AES'	206127	7528	0.487018464888272	4.47160544729781e-29	0.763687459008205	0.987193362193362	chr19_2976461_2976961	chr19	2976461	2976961	chr19	3063107	3063107	1	*	100	2976711	86396
593	'AES'	206137	7528	0.741194482445947	2.61750128465304e-83	0.627136459785692	0.987193362193362	chr19_3002963_3003463	chr19	3002963	3003463	chr19	3063107	3063107	1	*	100	3003213	59894
594	'AES'	206152	7528	0.501556405377381	4.93659952314087e-31	0.861459677104101	0.987193362193362	chr19_3046138_3046638	chr19	3046138	3046638	chr19	3063107	3063107	1	*	100	3046388	16719
595	'AES'	206156	7528	0.719625204384848	2.40673835632901e-76	0.721034274570102	0.987193362193362	chr19_3055544_3056044	chr19	3055544	3056044	chr19	3063107	3063107	1	*	100	3055794	7313
596	'AES'	206158	7528	0.726743428186985	1.44699088669484e-78	0.883320520003996	0.987193362193362	chr19_3057256_3057756	chr19	3057256	3057756	chr19	3063107	3063107	1	*	100	3057506	5601
597	'AES'	206172	7528	0.663233692400322	6.83446476043352e-61	0.539766927711105	0.987193362193362	chr19_3100350_3100850	chr19	3100350	3100850	chr19	3063107	3063107	1	*	100	3100600	-37493
598	'AES'	206185	7528	0.590465466614745	2.43423569497368e-45	0.831289715891569	0.987193362193362	chr19_3186301_3186801	chr19	3186301	3186801	chr19	3063107	3063107	1	*	100	3186551	-123444
599	'AES'	206192	7528	0.673762749859	1.62401214891697e-63	0.572086922151423	0.987193362193362	chr19_3227980_3228480	chr19	3227980	3228480	chr19	3063107	3063107	1	*	100	3228230	-165123
600	'AES'	206193	7528	0.688583009313929	2.14014491298221e-67	0.808312593113813	0.987193362193362	chr19_3228491_3228991	chr19	3228491	3228991	chr19	3063107	3063107	1	*	100	3228741	-165634
601	'AES'	206197	7528	0.624487998207469	4.2836698050915e-52	0.794157121822186	0.987193362193362	chr19_3248861_3249361	chr19	3248861	3249361	chr19	3063107	3063107	1	*	100	3249111	-186004
602	'AES'	206201	7528	0.503265186713142	2.86720409005635e-31	0.273840393694973	0.987193362193362	chr19_3270092_3270592	chr19	3270092	3270592	chr19	3063107	3063107	1	*	100	3270342	-207235
603	'AES'	206203	7528	0.598975487045943	5.90514969968091e-47	0.913173405609198	0.987193362193362	chr19_3274879_3275379	chr19	3274879	3275379	chr19	3063107	3063107	1	*	100	3275129	-212022
604	'AFAP1'	56312	11784	0.601762447612049	1.70547145703779e-47	0.861199067015884	0.864598364598365	chr4_7718070_7718570	chr4	7718070	7718570	chr4	7939926	7939926	1	*	87	7718320	221606
605	'AFAP1'	56319	11784	0.638717081113345	3.54827618618706e-55	0.807435205816817	0.864598364598365	chr4_7779040_7779540	chr4	7779040	7779540	chr4	7939926	7939926	1	*	87	7779290	160636
606	'AFAP1'	56341	11784	0.552913896356717	9.1737348701635e-39	0.542868187760882	0.864598364598365	chr4_7901284_7901784	chr4	7901284	7901784	chr4	7939926	7939926	1	*	87	7901534	38392
607	'AFAP1'	56342	11784	0.903597933148425	9.27303890457438e-176	0.998336438936885	0.864598364598365	chr4_7902034_7902534	chr4	7902034	7902534	chr4	7939926	7939926	1	*	87	7902284	37642
608	'AFAP1'	56343	11784	0.517938605514864	2.35688334125101e-33	0.435140664295115	0.864598364598365	chr4_7902770_7903270	chr4	7902770	7903270	chr4	7939926	7939926	1	*	87	7903020	36906
609	'AFAP1'	56368	11784	0.797768597130126	2.02196419476594e-105	0.522445043847647	0.864598364598365	chr4_8044568_8045068	chr4	8044568	8045068	chr4	7939926	7939926	1	*	87	8044818	-104892
610	'AFAP1'	56378	11784	0.513669773880556	9.768749142158e-33	0.309174778155662	0.864598364598365	chr4_8082197_8082697	chr4	8082197	8082697	chr4	7939926	7939926	1	*	87	8082447	-142521
611	'AFAP1'	56384	11784	0.749694336629375	3.00454625050314e-86	0.947565250250837	0.864598364598365	chr4_8111901_8112401	chr4	8111901	8112401	chr4	7939926	7939926	1	*	87	8112151	-172225
612	'AFAP1'	56386	11784	0.629648667368479	3.40689033525048e-53	0.563326079685878	0.864598364598365	chr4_8128109_8128609	chr4	8128109	8128609	chr4	7939926	7939926	1	*	87	8128359	-188433
613	'AFAP1'	56387	11784	0.505976258465531	1.20222998691964e-31	0.410117752324859	0.864598364598365	chr4_8131188_8131688	chr4	8131188	8131688	chr4	7939926	7939926	1	*	87	8131438	-191512
614	'AFAP1'	56388	11784	0.636333943240646	1.19545268544238e-54	0.741887425128893	0.864598364598365	chr4_8133539_8134039	chr4	8133539	8134039	chr4	7939926	7939926	1	*	87	8133789	-193863
615	'AFAP1'	56391	11784	0.533987195002371	9.32784683250477e-36	0.824400922559712	0.864598364598365	chr4_8144907_8145407	chr4	8144907	8145407	chr4	7939926	7939926	1	*	87	8145157	-205231
616	'AFAP1'	56392	11784	0.549974802767107	2.76586595595252e-38	0.812795086631137	0.864598364598365	chr4_8145677_8146177	chr4	8145677	8146177	chr4	7939926	7939926	1	*	87	8145927	-206001
617	'AFDN'	94164	14004	0.688761372384282	1.91481118295582e-67	0.894687463351706	0.865740740740741	chr6_167579966_167580466	chr6	167579966	167580466	chr6	167826922	167826922	1	*	870	167580216	246706
618	'AFDN'	94195	14004	0.536688315642821	3.56540669269862e-36	0.594898991873309	0.865740740740741	chr6_167818084_167818584	chr6	167818084	167818584	chr6	167826922	167826922	1	*	870	167818334	8588
619	'AFDN'	94208	14004	0.561399945459858	3.54892443556261e-40	0.803452214968575	0.865740740740741	chr6_167849752_167850252	chr6	167849752	167850252	chr6	167826922	167826922	1	*	870	167850002	-23080
620	'AFDN-DT'	94169	14005	0.45153990627157	1.11105031366165e-24	0.543215667878504	0.628547378547379	chr6_167652259_167652759	chr6	167652259	167652759	chr6	167826709	167826709	1	*	871	167652509	174200
621	'AFDN-DT'	94174	14005	0.508965331022703	4.57034498415528e-32	0.387049416016227	0.628547378547379	chr6_167665010_167665510	chr6	167665010	167665510	chr6	167826709	167826709	1	*	871	167665260	161449
622	'AFDN-DT'	94178	14005	0.70828564698952	6.15679374198911e-73	0.937753280429485	0.628547378547379	chr6_167677060_167677560	chr6	167677060	167677560	chr6	167826709	167826709	1	*	871	167677310	149399
623	'AFDN-DT'	94180	14005	0.611705208595724	1.83718279939449e-49	0.976410443514935	0.628547378547379	chr6_167678573_167679073	chr6	167678573	167679073	chr6	167826709	167826709	1	*	871	167678823	147886
624	'AFDN-DT'	94184	14005	0.488575027604248	2.78773323217949e-29	0.337750674328603	0.628547378547379	chr6_167697300_167697800	chr6	167697300	167697800	chr6	167826709	167826709	1	*	871	167697550	129159
625	'AFDN-DT'	94186	14005	0.48619963172473	5.72652875040883e-29	0.436382905715614	0.628547378547379	chr6_167703256_167703756	chr6	167703256	167703756	chr6	167826709	167826709	1	*	871	167703506	123203
626	'AFDN-DT'	94194	14005	0.473339911305441	2.55076134202986e-27	0.45810910006993	0.628547378547379	chr6_167799243_167799743	chr6	167799243	167799743	chr6	167826709	167826709	1	*	871	167799493	27216
627	'AFF3'	29022	9119	0.587898544361782	7.31739088255209e-45	0.361961351523918	0.373737373737374	chr2_99986791_99987291	chr2	99986791	99987291	chr2	100142739	100142739	1	*	505	99987041	155698
628	'AFF3'	29027	9119	0.75375921117957	1.0734220292851e-87	0.760946709580461	0.373737373737374	chr2_100053483_100053983	chr2	100053483	100053983	chr2	100142739	100142739	1	*	505	100053733	89006
629	'AFF3'	29057	9119	0.607646858821131	1.1903489244049e-48	0.666523331118148	0.373737373737374	chr2_100291098_100291598	chr2	100291098	100291598	chr2	100142739	100142739	1	*	505	100291348	-148609
630	'AFF3'	29060	9119	0.478450790085497	5.75153539271616e-28	0.868895751621212	0.373737373737374	chr2_100321236_100321736	chr2	100321236	100321736	chr2	100142739	100142739	1	*	505	100321486	-178747
631	'AFF3'	29061	9119	0.51434006035753	7.82315364203572e-33	0.851447906215116	0.373737373737374	chr2_100321739_100322239	chr2	100321739	100322239	chr2	100142739	100142739	1	*	505	100321989	-179250
632	'AFF3'	29064	9119	0.88595164797686	1.85834916765264e-159	0.495563113248114	0.373737373737374	chr2_100378859_100379359	chr2	100378859	100379359	chr2	100142739	100142739	1	*	505	100379109	-236370
633	'AFF4'	76025	12766	0.691760896170367	2.92102001670194e-68	0.635063349968944	0.959235209235209	chr5_132753556_132754056	chr5	132753556	132754056	chr5	132963634	132963634	1	*	434	132753806	209828
634	'AFG1L'	89483	13769	0.478543006381072	5.59903663100267e-28	0.916643863283948	0.356481481481481	chr6_108164827_108165327	chr6	108164827	108165327	chr6	108294894	108294894	1	*	635	108165077	129817
635	'AFG1L'	89512	13769	0.478185948854734	6.21621992184779e-28	0.444605153998845	0.356481481481481	chr6_108368604_108369104	chr6	108368604	108369104	chr6	108294894	108294894	1	*	635	108368854	-73960
636	'AFG1L'	89516	13769	0.499829467961892	8.53084676064301e-31	0.594829495849784	0.356481481481481	chr6_108446583_108447083	chr6	108446583	108447083	chr6	108294894	108294894	1	*	635	108446833	-151939
637	'AFG1L'	89527	13769	0.524082341383743	2.93929511322654e-34	0.605266929882856	0.356481481481481	chr6_108497820_108498320	chr6	108497820	108498320	chr6	108294894	108294894	1	*	635	108498070	-203176
638	'AFG3L2'	200912	7232	0.481774265736542	2.15600013218406e-28	0.896442237945698	0.530242905242905	chr18_12307964_12308464	chr18	12307964	12308464	chr18	12377314	12377314	1	*	53	12308214	69100
639	'AFMID'	199002	7086	0.499060051656635	1.0872272249862e-30	0.983333984858554	0.749218374218374	chr17_78359968_78360468	chr17	78359968	78360468	chr17	78187317	78187317	1	*	865	78360218	-172901
640	'AFMID'	199007	7086	0.754078538155199	8.29327826821794e-88	0.998071485347198	0.749218374218374	chr17_78365563_78366063	chr17	78365563	78366063	chr17	78187317	78187317	1	*	865	78365813	-178496
641	'AFTPH'	26906	8917	0.454815581552653	4.57972480035312e-25	0.606022699138684	0.47492784992785	chr2_64523440_64523940	chr2	64523440	64523940	chr2	64524305	64524305	1	*	303	64523690	615
642	'AGA'	66519	12297	0.65792885473353	1.30554223339878e-59	0.986483023424503	0.746392496392496	chr4_177293745_177294245	chr4	177293745	177294245	chr4	177442503	177442503	1	*	600	177293995	148508
643	'AGA'	66524	12297	0.472466082460487	3.28414928573953e-27	0.405795968361935	0.746392496392496	chr4_177373430_177373930	chr4	177373430	177373930	chr4	177442503	177442503	1	*	600	177373680	68823
644	'AGA'	66525	12297	0.564848243842697	9.21768150343726e-41	0.722789049164093	0.746392496392496	chr4_177374004_177374504	chr4	177374004	177374504	chr4	177442503	177442503	1	*	600	177374254	68249
645	'AGA'	66526	12297	0.594842283120392	3.64225387490109e-46	0.927137762836133	0.746392496392496	chr4_177374872_177375372	chr4	177374872	177375372	chr4	177442503	177442503	1	*	600	177375122	67381
646	'AGAP1'	39327	9674	0.766549819246834	1.93152222805425e-92	0.700263650539246	0.935606060606061	chr2_235287260_235287760	chr2	235287260	235287760	chr2	235494089	235494089	1	*	1060	235287510	206579
647	'AGAP1'	39337	9674	0.483449404841686	1.30838189493297e-28	0.862832223568708	0.935606060606061	chr2_235494732_235495232	chr2	235494732	235495232	chr2	235494089	235494089	1	*	1060	235494982	-893
648	'AGAP1'	39341	9674	0.701255687207932	6.57456215830563e-71	0.856290910354473	0.935606060606061	chr2_235502172_235502672	chr2	235502172	235502672	chr2	235494089	235494089	1	*	1060	235502422	-8333
649	'AGAP1'	39363	9674	0.615489089781604	3.13972552435672e-50	0.744189480908139	0.935606060606061	chr2_235611322_235611822	chr2	235611322	235611822	chr2	235494089	235494089	1	*	1060	235611572	-117483
650	'AGAP1'	39364	9674	0.669944160126212	1.49712759097487e-62	0.872240247753324	0.935606060606061	chr2_235612046_235612546	chr2	235612046	235612546	chr2	235494089	235494089	1	*	1060	235612296	-118207
651	'AGAP1'	39365	9674	0.746297012854219	4.65795581441279e-85	0.585317227629882	0.935606060606061	chr2_235613613_235614113	chr2	235613613	235614113	chr2	235494089	235494089	1	*	1060	235613863	-119774
652	'AGAP1'	39366	9674	0.609093080002222	6.13157498988876e-49	0.291136216549609	0.935606060606061	chr2_235614936_235615436	chr2	235614936	235615436	chr2	235494089	235494089	1	*	1060	235615186	-121097
653	'AGAP1'	39376	9674	0.525634819947442	1.72365870482294e-34	0.708021144165157	0.935606060606061	chr2_235661033_235661533	chr2	235661033	235661533	chr2	235494089	235494089	1	*	1060	235661283	-167194
654	'AGAP1'	39381	9674	0.469541502746732	7.58738885123397e-27	0.802366339601006	0.935606060606061	chr2_235669745_235670245	chr2	235669745	235670245	chr2	235494089	235494089	1	*	1060	235669995	-175906
655	'AGAP1'	39385	9674	0.623604234970753	6.56606181033338e-52	0.398985358056544	0.935606060606061	chr2_235674196_235674696	chr2	235674196	235674696	chr2	235494089	235494089	1	*	1060	235674446	-180357
656	'AGAP1'	39387	9674	0.58731268259846	9.38205566211013e-45	0.605597035994597	0.935606060606061	chr2_235676772_235677272	chr2	235676772	235677272	chr2	235494089	235494089	1	*	1060	235677022	-182933
657	'AGAP1'	39395	9674	0.61766841772767	1.12340438813368e-50	0.632018555438281	0.935606060606061	chr2_235740748_235741248	chr2	235740748	235741248	chr2	235494089	235494089	1	*	1060	235740998	-246909
658	'AGAP2'	154954	3676	0.491807720301494	1.03821894314257e-29	0.804268793244987	0.321067821067821	chr12_57524821_57525321	chr12	57524821	57525321	chr12	57742157	57742157	1	*	459	57525071	217086
659	'AGAP2'	154997	3676	0.753106207951976	1.84088605758949e-87	0.458595572234601	0.321067821067821	chr12_57740975_57741475	chr12	57740975	57741475	chr12	57742157	57742157	1	*	459	57741225	932
660	'AGAP3'	105689	14749	0.581208386364317	1.22736202949154e-43	0.657488848059975	0.845117845117845	chr7_150965962_150966462	chr7	150965962	150966462	chr7	151085831	151085831	1	*	727	150966212	119619
661	'AGAP3'	105692	14749	0.678018893531257	1.31523851141821e-64	0.949137597783077	0.845117845117845	chr7_150971189_150971689	chr7	150971189	150971689	chr7	151085831	151085831	1	*	727	150971439	114392
662	'AGAP3'	105699	14749	0.850340201654317	1.80816074089005e-133	0.994488096634221	0.845117845117845	chr7_150979139_150979639	chr7	150979139	150979639	chr7	151085831	151085831	1	*	727	150979389	106442
663	'AGAP3'	105700	14749	0.780170011277217	7.61796958106302e-98	0.800759244057004	0.845117845117845	chr7_150979656_150980156	chr7	150979656	150980156	chr7	151085831	151085831	1	*	727	150979906	105925
664	'AGAP3'	105704	14749	0.505012582024977	1.63909154116532e-31	0.871302051435744	0.845117845117845	chr7_150988423_150988923	chr7	150988423	150988923	chr7	151085831	151085831	1	*	727	150988673	97158
665	'AGAP3'	105705	14749	0.489029684151695	2.42884940045366e-29	0.925917238922985	0.845117845117845	chr7_150992667_150993167	chr7	150992667	150993167	chr7	151085831	151085831	1	*	727	150992917	92914
666	'AGAP3'	105707	14749	0.547835425095736	6.13742760219741e-38	0.322987112831138	0.845117845117845	chr7_150994508_150995008	chr7	150994508	150995008	chr7	151085831	151085831	1	*	727	150994758	91073
667	'AGAP3'	105763	14749	0.721911986112274	4.74250610277545e-77	0.978808056326527	0.845117845117845	chr7_151138433_151138933	chr7	151138433	151138933	chr7	151085831	151085831	1	*	727	151138683	-52852
668	'AGAP6'	130584	1839	0.698827867574952	3.20438854223183e-70	0.479292356740463	0.349506974506974	chr10_49763840_49764340	chr10	49763840	49764340	chr10	49982190	49982190	1	*	192	49764090	218100
669	'AGER'	84207	13421	0.588867604093567	4.83357242811663e-45	0.609245577229628	0.373376623376623	chr6_32073127_32073627	chr6	32073127	32073627	chr6	32184324	32184324	1	*	287	32073377	110947
670	'AGER'	84248	13421	0.71229971333359	3.99535117712635e-74	0.816904039022017	0.373376623376623	chr6_32344385_32344885	chr6	32344385	32344885	chr6	32184324	32184324	1	*	287	32344635	-160311
671	'AGFG1'	38629	9627	0.506985950841457	8.67885453752739e-32	0.308497191926299	0.612373737373737	chr2_227342605_227343105	chr2	227342605	227343105	chr2	227472152	227472152	1	*	1013	227342855	129297
672	'AGFG1'	38638	9627	0.591907715323753	1.30574622416482e-45	0.539237020531732	0.612373737373737	chr2_227493470_227493970	chr2	227493470	227493970	chr2	227472152	227472152	1	*	1013	227493720	-21568
673	'AGFG2'	101864	14469	0.531411901634838	2.31428195013488e-35	0.577112353352532	0.310305435305435	chr7_100344746_100345246	chr7	100344746	100345246	chr7	100539211	100539211	1	*	447	100344996	194215
674	'AGFG2'	101880	14469	0.502042589421536	4.23217644897298e-31	0.520525216197786	0.310305435305435	chr7_100475487_100475987	chr7	100475487	100475987	chr7	100539211	100539211	1	*	447	100475737	63474
675	'AGFG2'	101899	14469	0.565208998675735	8.00236973055225e-41	0.596089111276164	0.310305435305435	chr7_100545714_100546214	chr7	100545714	100546214	chr7	100539211	100539211	1	*	447	100545964	-6753
676	'AGFG2'	101900	14469	0.545678957752841	1.36339701025587e-37	0.332868578676014	0.310305435305435	chr7_100546319_100546819	chr7	100546319	100546819	chr7	100539211	100539211	1	*	447	100546569	-7358
677	'AGGF1'	72049	12576	0.492911127999714	7.39475533651867e-30	0.740810236764265	0.484006734006734	chr5_76807267_76807767	chr5	76807267	76807767	chr5	77029251	77029251	1	*	244	76807517	221734
678	'AGGF1'	72071	12576	0.481044568423634	2.67668396807251e-28	0.944837531327504	0.484006734006734	chr5_77086458_77086958	chr5	77086458	77086958	chr5	77029251	77029251	1	*	244	77086708	-57457
679	'AGO1'	5278	407	0.489953653238997	1.83295004314898e-29	0.980823441008735	0.871031746031746	chr1_35707734_35708234	chr1	35707734	35708234	chr1	35869808	35869808	1	*	407	35707984	161824
680	'AGPAT1'	84207	13419	0.560260771834649	5.51517906562394e-40	0.609245577229628	0.919372294372294	chr6_32073127_32073627	chr6	32073127	32073627	chr6	32178096	32178096	1	*	285	32073377	104719
681	'AGPAT1'	84248	13419	0.593951560601029	5.37200817993309e-46	0.816904039022017	0.919372294372294	chr6_32344385_32344885	chr6	32344385	32344885	chr6	32178096	32178096	1	*	285	32344635	-166539
682	'AGPAT2'	126682	15977	0.582483304447426	7.20984796109949e-44	0.989219429350777	0.862554112554113	chr9_136512280_136512780	chr9	136512280	136512780	chr9	136687423	136687423	1	*	615	136512530	174893
683	'AGPAT2'	126683	15977	0.595182222440355	3.14112347989671e-46	0.725438585060961	0.862554112554113	chr9_136512943_136513443	chr9	136512943	136513443	chr9	136687423	136687423	1	*	615	136513193	174230
684	'AGPAT2'	126697	15977	0.478723817916609	5.30774921412765e-28	0.991669164180012	0.862554112554113	chr9_136542164_136542664	chr9	136542164	136542664	chr9	136687423	136687423	1	*	615	136542414	145009
685	'AGPAT2'	126717	15977	0.87832867128959	3.23726796026902e-153	0.999439688310334	0.862554112554113	chr9_136572076_136572576	chr9	136572076	136572576	chr9	136687423	136687423	1	*	615	136572326	115097
686	'AGPAT2'	126718	15977	0.458310516760991	1.76133927522176e-25	0.842912925826025	0.862554112554113	chr9_136572588_136573088	chr9	136572588	136573088	chr9	136687423	136687423	1	*	615	136572838	114585
687	'AGPAT2'	126732	15977	0.53189393423112	1.95404985731581e-35	0.993797479900447	0.862554112554113	chr9_136599843_136600343	chr9	136599843	136600343	chr9	136687423	136687423	1	*	615	136600093	87330
688	'AGPAT2'	126777	15977	0.498179979230119	1.43447944282596e-30	0.99431870007688	0.862554112554113	chr9_136720210_136720710	chr9	136720210	136720710	chr9	136687423	136687423	1	*	615	136720460	-33037
689	'AGPAT2'	126789	15977	0.51194195484029	1.72680193396523e-32	0.969982061338928	0.862554112554113	chr9_136762929_136763429	chr9	136762929	136763429	chr9	136687423	136687423	1	*	615	136763179	-75756
690	'AGPAT4'	93556	13987	0.533952822710205	9.4427043298284e-36	0.48240664729465	0.948352573352573	chr6_161068214_161068714	chr6	161068214	161068714	chr6	161274061	161274061	1	*	853	161068464	205597
691	'AGPAT4'	93559	13987	0.646946728229124	4.90268618492308e-57	0.861807157221723	0.948352573352573	chr6_161094930_161095430	chr6	161094930	161095430	chr6	161274061	161274061	1	*	853	161095180	178881
692	'AGPAT4'	93576	13987	0.456548253173944	2.85452647134201e-25	0.402981379409197	0.948352573352573	chr6_161271136_161271636	chr6	161271136	161271636	chr6	161274061	161274061	1	*	853	161271386	2675
693	'AGPAT4'	93586	13987	0.477050283194728	8.67345438870563e-28	0.610340139600137	0.948352573352573	chr6_161358909_161359409	chr6	161358909	161359409	chr6	161274061	161274061	1	*	853	161359159	-85098
694	'AGPAT4'	93604	13987	0.483731266996892	1.20261622478067e-28	0.271872787528939	0.948352573352573	chr6_161511672_161512172	chr6	161511672	161512172	chr6	161274061	161274061	1	*	853	161511922	-237861
695	'AGPAT5'	107043	14801	0.453099099532401	7.29663652041254e-25	0.335153260449379	0.715488215488216	chr8_6611046_6611546	chr8	6611046	6611546	chr8	6708357	6708357	1	*	16	6611296	97061
696	'AGPS'	34730	9386	0.472616530980288	3.14419154980582e-27	0.72841822706957	0.700276575276575	chr2_177295423_177295923	chr2	177295423	177295923	chr2	177392644	177392644	1	*	772	177295673	96971
697	'AGPS'	34739	9386	0.600604430171706	2.86015362921789e-47	0.952642803469589	0.700276575276575	chr2_177381346_177381846	chr2	177381346	177381846	chr2	177392644	177392644	1	*	772	177381596	11048
698	'AGTRAP'	1922	143	0.576607308579598	8.23012525983525e-43	0.963280038570293	0.892075517075517	chr1_11550616_11551116	chr1	11550616	11551116	chr1	11736084	11736084	1	*	143	11550866	185218
699	'AGTRAP'	1930	143	0.59641979242709	1.82676543179285e-46	0.749597140238632	0.892075517075517	chr1_11635766_11636266	chr1	11635766	11636266	chr1	11736084	11736084	1	*	143	11636016	100068
700	'AGTRAP'	1980	143	0.516228903823024	4.17259757621766e-33	0.988420225080246	0.892075517075517	chr1_11805756_11806256	chr1	11805756	11806256	chr1	11736084	11736084	1	*	143	11806006	-69922
701	'AHCYL2'	104020	14619	0.460061432074304	1.0863495138064e-25	0.636718224029119	0.851851851851852	chr7_129163836_129164336	chr7	129163836	129164336	chr7	129225023	129225023	1	*	597	129164086	60937
702	'AHCYL2'	104037	14619	0.507470625782688	7.4212254493857e-32	0.995022347315065	0.851851851851852	chr7_129258607_129259107	chr7	129258607	129259107	chr7	129225023	129225023	1	*	597	129258857	-33834
703	'AHCYL2'	104038	14619	0.6868660443299	6.1848243812834e-67	0.711878173470762	0.851851851851852	chr7_129259311_129259811	chr7	129259311	129259811	chr7	129225023	129225023	1	*	597	129259561	-34538
704	'AHCYL2'	104050	14619	0.740556465543058	4.28866692660661e-83	0.864148304514201	0.851851851851852	chr7_129370733_129371233	chr7	129370733	129371233	chr7	129225023	129225023	1	*	597	129370983	-145960
705	'AHDC1'	4259	313	0.459263914295008	1.35422749926794e-25	0.531340534858771	0.527777777777778	chr1_27418294_27418794	chr1	27418294	27418794	chr1	27604431	27604431	1	*	313	27418544	185887
706	'AHDC1'	4279	313	0.518643147491076	1.86087662780918e-33	0.913186436113609	0.527777777777778	chr1_27527034_27527534	chr1	27527034	27527534	chr1	27604431	27604431	1	*	313	27527284	77147
707	'AHDC1'	4294	313	0.52359107184877	3.47599414527313e-34	0.54647763748268	0.527777777777778	chr1_27562381_27562881	chr1	27562381	27562881	chr1	27604431	27604431	1	*	313	27562631	41800
708	'AHDC1'	4308	313	0.531183281043297	2.50748330405419e-35	0.549961125661841	0.527777777777778	chr1_27577467_27577967	chr1	27577467	27577967	chr1	27604431	27604431	1	*	313	27577717	26714
709	'AHDC1'	4318	313	0.45894588989891	1.47873762890748e-25	0.78332877265679	0.527777777777778	chr1_27599061_27599561	chr1	27599061	27599561	chr1	27604431	27604431	1	*	313	27599311	5120
710	'AHDC1'	4327	313	0.485076336427869	8.02706576429166e-29	0.65929574467161	0.527777777777778	chr1_27607182_27607682	chr1	27607182	27607682	chr1	27604431	27604431	1	*	313	27607432	-3001
711	'AHNAK'	143063	2665	0.522880711846417	4.4315247022812e-34	0.951986934747577	0.515512265512265	chr11_62769753_62770253	chr11	62769753	62770253	chr11	62556235	62556235	1	*	387	62770003	-213768
712	'AIF1L'	125656	15909	0.497089871688403	2.01855464719504e-30	0.76092933557458	0.946969696969697	chr9_130984027_130984527	chr9	130984027	130984527	chr9	131096476	131096476	1	*	547	130984277	112199
713	'AIF1L'	125676	15909	0.592604918444436	9.65292738426393e-46	0.945962498208306	0.946969696969697	chr9_131096064_131096564	chr9	131096064	131096564	chr9	131096476	131096476	1	*	547	131096314	162
714	'AIF1L'	125682	15909	0.563656467147885	1.47213624321766e-40	0.988893666740506	0.946969696969697	chr9_131111791_131112291	chr9	131111791	131112291	chr9	131096476	131096476	1	*	547	131112041	-15565
715	'AIMP2'	95490	14074	0.486600709956408	5.07400124734995e-29	0.466261852329637	0.676286676286676	chr7_5767660_5768160	chr7	5767660	5768160	chr7	6009245	6009245	1	*	52	5767910	241335
716	'AIMP2'	95528	14074	0.528298397669025	6.86129405487365e-35	0.780926816343727	0.676286676286676	chr7_6228198_6228698	chr7	6228198	6228698	chr7	6009245	6009245	1	*	52	6228448	-219203
717	'AIP'	143915	2835	0.621437615618278	1.86799225391142e-51	0.48887846448536	0.844997594997595	chr11_67301509_67302009	chr11	67301509	67302009	chr11	67483041	67483041	1	*	557	67301759	181282
718	'AIP'	143916	2835	0.64672809444186	5.50183329969079e-57	0.940259480777834	0.844997594997595	chr11_67302046_67302546	chr11	67302046	67302546	chr11	67483041	67483041	1	*	557	67302296	180745
719	'AJM1'	126743	15984	0.511554594163827	1.96106810636493e-32	0.700836992733322	0.45544733044733	chr9_136614259_136614759	chr9	136614259	136614759	chr9	136844415	136844415	1	*	622	136614509	229906
720	'AJM1'	126749	15984	0.618474425251304	7.67002360918472e-51	0.640275551733274	0.45544733044733	chr9_136627017_136627517	chr9	136627017	136627517	chr9	136844415	136844415	1	*	622	136627267	217148
721	'AJM1'	126781	15984	0.475338192345058	1.42868232605104e-27	0.745705362921265	0.45544733044733	chr9_136727459_136727959	chr9	136727459	136727959	chr9	136844415	136844415	1	*	622	136727709	116706
722	'AJM1'	126782	15984	0.450320527028891	1.54089317152291e-24	0.972336239135817	0.45544733044733	chr9_136727968_136728468	chr9	136727968	136728468	chr9	136844415	136844415	1	*	622	136728218	116197
723	'AJM1'	126809	15984	0.482025618375319	2.00064019812921e-28	0.307606774124893	0.45544733044733	chr9_136809667_136810167	chr9	136809667	136810167	chr9	136844415	136844415	1	*	622	136809917	34498
724	'AJM1'	126810	15984	0.536130177418297	4.35279451933297e-36	0.471808503707179	0.45544733044733	chr9_136820778_136821278	chr9	136820778	136821278	chr9	136844415	136844415	1	*	622	136821028	23387
725	'AJM1'	126815	15984	0.500141617901345	7.72935610816067e-31	0.882004439058503	0.45544733044733	chr9_136841201_136841701	chr9	136841201	136841701	chr9	136844415	136844415	1	*	622	136841451	2964
726	'AJM1'	126838	15984	0.503841737887668	2.3849544632567e-31	0.512433272958663	0.45544733044733	chr9_136961308_136961808	chr9	136961308	136961808	chr9	136844415	136844415	1	*	622	136961558	-117143
727	'AJM1'	126840	15984	0.483613509109628	1.24559232920771e-28	0.514691893723206	0.45544733044733	chr9_136977145_136977645	chr9	136977145	136977645	chr9	136844415	136844415	1	*	622	136977395	-132980
728	'AJM1'	126850	15984	0.456486883957531	2.90298422108354e-25	0.477090201495033	0.45544733044733	chr9_137023245_137023745	chr9	137023245	137023745	chr9	136844415	136844415	1	*	622	137023495	-179080
729	'AJM1'	126854	15984	0.453769552395893	6.08426309498312e-25	0.955896086070825	0.45544733044733	chr9_137028007_137028507	chr9	137028007	137028507	chr9	136844415	136844415	1	*	622	137028257	-183842
730	'AJM1'	126859	15984	0.495030167624484	3.83821014415961e-30	0.41123403220272	0.45544733044733	chr9_137034648_137035148	chr9	137034648	137035148	chr9	136844415	136844415	1	*	622	137034898	-190483
731	'AJM1'	126861	15984	0.553307973891199	7.9052845648016e-39	0.357887147144799	0.45544733044733	chr9_137044334_137044834	chr9	137044334	137044834	chr9	136844415	136844415	1	*	622	137044584	-200169
732	'AJM1'	126876	15984	0.491345391167936	1.19658857878028e-29	0.798418096764526	0.45544733044733	chr9_137077366_137077866	chr9	137077366	137077866	chr9	136844415	136844415	1	*	622	137077616	-233201
733	'AJUBA'	168249	4455	0.52078242075191	9.03908682858295e-34	0.943690846939352	0.494949494949495	chr14_22871449_22871949	chr14	22871449	22871949	chr14	22982642	22982642	1	*	40	22871699	110943
734	'AJUBA'	168275	4455	0.53165176224812	2.12726465571051e-35	0.947421914702318	0.494949494949495	chr14_22980601_22981101	chr14	22980601	22981101	chr14	22982642	22982642	1	*	40	22980851	1791
735	'AJUBA'	168291	4455	0.521210451022187	7.822594066728e-34	0.724244122156635	0.494949494949495	chr14_23167170_23167670	chr14	23167170	23167670	chr14	22982642	22982642	1	*	40	23167420	-184778
736	'AK1'	124948	15846	0.849660179696685	4.85763710124913e-133	0.972310178126995	0.808982683982684	chr9_127661297_127661797	chr9	127661297	127661797	chr9	127886787	127886787	1	*	484	127661547	225240
737	'AK1'	124950	15846	0.693335587039737	1.07943677852356e-68	0.730542199288534	0.808982683982684	chr9_127679481_127679981	chr9	127679481	127679981	chr9	127886787	127886787	1	*	484	127679731	207056
738	'AK1'	124956	15846	0.568672552464405	2.02774547897842e-41	0.45842617567726	0.808982683982684	chr9_127711912_127712412	chr9	127711912	127712412	chr9	127886787	127886787	1	*	484	127712162	174625
739	'AK1'	124972	15846	0.677886305044525	1.42342509242433e-64	0.528056847747243	0.808982683982684	chr9_127761458_127761958	chr9	127761458	127761958	chr9	127886787	127886787	1	*	484	127761708	125079
740	'AK1'	124974	15846	0.697628601250001	6.96651568312659e-70	0.772096477854658	0.808982683982684	chr9_127767856_127768356	chr9	127767856	127768356	chr9	127886787	127886787	1	*	484	127768106	118681
741	'AK1'	124978	15846	0.659969333930412	4.23522484861141e-60	0.781634807083382	0.808982683982684	chr9_127776247_127776747	chr9	127776247	127776747	chr9	127886787	127886787	1	*	484	127776497	110290
742	'AK1'	124997	15846	0.463476305331976	4.20821296069615e-26	0.463399484860726	0.808982683982684	chr9_127876955_127877455	chr9	127876955	127877455	chr9	127886787	127886787	1	*	484	127877205	9582
743	'AK1'	125000	15846	0.509678320102288	3.62263125860136e-32	0.250094471156978	0.808982683982684	chr9_127885474_127885974	chr9	127885474	127885974	chr9	127886787	127886787	1	*	484	127885724	1063
744	'AK1'	125026	15846	0.622894796507622	9.24984089789886e-52	0.777703938252783	0.808982683982684	chr9_127965446_127965946	chr9	127965446	127965946	chr9	127886787	127886787	1	*	484	127965696	-78909
745	'AK1'	125027	15846	0.567083048530909	3.81645418067999e-41	0.691150984454608	0.808982683982684	chr9_127970528_127971028	chr9	127970528	127971028	chr9	127886787	127886787	1	*	484	127970778	-83991
746	'AK1'	125028	15846	0.687469889603312	4.26706114792154e-67	0.837540014507295	0.808982683982684	chr9_127971237_127971737	chr9	127971237	127971737	chr9	127886787	127886787	1	*	484	127971487	-84700
747	'AK1'	125030	15846	0.658104792425335	1.18529717128602e-59	0.523183439097594	0.808982683982684	chr9_127973617_127974117	chr9	127973617	127974117	chr9	127886787	127886787	1	*	484	127973867	-87080
748	'AK2'	5064	386	0.470053512601333	6.55681603232899e-27	0.768287227065226	0.895382395382395	chr1_33218602_33219102	chr1	33218602	33219102	chr1	33080996	33080996	1	*	386	33218852	-137856
749	'AK4'	8686	646	0.683215092504641	5.81103150138564e-66	0.923232955014355	0.717051467051467	chr1_65149161_65149661	chr1	65149161	65149661	chr1	65147549	65147549	1	*	646	65149411	-1862
750	'AK4'	8690	646	0.478939288395698	4.98220476145425e-28	0.963896815779072	0.717051467051467	chr1_65167534_65168034	chr1	65167534	65168034	chr1	65147549	65147549	1	*	646	65167784	-20235
751	'AK5'	9497	687	0.455567620257252	3.73242498181587e-25	0.599616034470028	0.355519480519481	chr1_77064177_77064677	chr1	77064177	77064677	chr1	77282051	77282051	1	*	687	77064427	217624
752	'AK5'	9523	687	0.572138303704834	5.04956373178653e-42	0.330249447289438	0.355519480519481	chr1_77388033_77388533	chr1	77388033	77388533	chr1	77282051	77282051	1	*	687	77388283	-106232
753	'AKAP1'	196366	6886	0.556852361909011	2.04958421092234e-39	0.32555412220007	0.536495911495911	chr17_56908948_56909448	chr17	56908948	56909448	chr17	57085092	57085092	1	*	665	56909198	175894
754	'AKAP1'	196372	6886	0.541695033695156	5.86333004513946e-37	0.865664186527327	0.536495911495911	chr17_56966286_56966786	chr17	56966286	56966786	chr17	57085092	57085092	1	*	665	56966536	118556
755	'AKAP1'	196373	6886	0.523505706608885	3.57963070852672e-34	0.337846231360949	0.536495911495911	chr17_56976861_56977361	chr17	56976861	56977361	chr17	57085092	57085092	1	*	665	56977111	107981
756	'AKAP1'	196375	6886	0.637603224997192	6.27571170713179e-55	0.470674849823437	0.536495911495911	chr17_56978743_56979243	chr17	56978743	56979243	chr17	57085092	57085092	1	*	665	56978993	106099
757	'AKAP1'	196380	6886	0.649843312931566	1.05326847748991e-57	0.868917469128563	0.536495911495911	chr17_57072289_57072789	chr17	57072289	57072789	chr17	57085092	57085092	1	*	665	57072539	12553
758	'AKAP1'	196381	6886	0.651538973380246	4.23817152048369e-58	0.942895986170291	0.536495911495911	chr17_57079320_57079820	chr17	57079320	57079820	chr17	57085092	57085092	1	*	665	57079570	5522
759	'AKAP1'	196401	6886	0.452739439041827	8.04086107906607e-25	0.562552936424169	0.536495911495911	chr17_57254253_57254753	chr17	57254253	57254753	chr17	57085092	57085092	1	*	665	57254503	-169411
760	'AKAP1'	196435	6886	0.670075641112775	1.38781246293555e-62	0.341681543159202	0.536495911495911	chr17_57312818_57313318	chr17	57312818	57313318	chr17	57085092	57085092	1	*	665	57313068	-227976
761	'AKAP1'	196436	6886	0.67783668992976	1.46644522019938e-64	0.410330583896903	0.536495911495911	chr17_57313341_57313841	chr17	57313341	57313841	chr17	57085092	57085092	1	*	665	57313591	-228499
762	'AKAP10'	192777	6498	0.450852377990289	1.3363165911352e-24	0.815435935525064	0.46482683982684	chr17_20091663_20092163	chr17	20091663	20092163	chr17	19978343	19978343	1	*	277	20091913	-113570
763	'AKAP10'	192790	6498	0.557790010514263	1.42954978120091e-39	0.878160440257309	0.46482683982684	chr17_20189280_20189780	chr17	20189280	20189780	chr17	19978343	19978343	1	*	277	20189530	-211187
764	'AKAP10'	192791	6498	0.503394857343408	2.75105757601275e-31	0.845766606291996	0.46482683982684	chr17_20202097_20202597	chr17	20202097	20202597	chr17	19978343	19978343	1	*	277	20202347	-224004
765	'AKAP11'	163269	4203	0.480875198936261	2.81317564642603e-28	0.459937714188916	0.838023088023088	chr13_42107148_42107648	chr13	42107148	42107648	chr13	42272153	42272153	1	*	114	42107398	164755
766	'AKAP11'	163272	4203	0.55524895608793	3.78328127238716e-39	0.397908169691915	0.838023088023088	chr13_42124925_42125425	chr13	42124925	42125425	chr13	42272153	42272153	1	*	114	42125175	146978
767	'AKAP12'	92758	13944	0.567778690844025	2.89482347855947e-41	0.94366044242906	0.934102934102934	chr6_151254633_151255133	chr6	151254633	151255133	chr6	151239999	151239999	1	*	810	151254883	-14884
768	'AKAP6'	169001	4534	0.633358921556444	5.35285400336228e-54	0.675475287648385	0.968614718614719	chr14_32224918_32225418	chr14	32224918	32225418	chr14	32329273	32329273	1	*	119	32225168	104105
769	'AKAP6'	169006	4534	0.638849027483636	3.31869254687289e-55	0.790721412159198	0.968614718614719	chr14_32300032_32300532	chr14	32300032	32300532	chr14	32329273	32329273	1	*	119	32300282	28991
770	'AKAP6'	169007	4534	0.600749528788516	2.68087150354142e-47	0.276594173627128	0.968614718614719	chr14_32304243_32304743	chr14	32304243	32304743	chr14	32329273	32329273	1	*	119	32304493	24780
771	'AKAP6'	169024	4534	0.547608411856025	6.67904079454969e-38	0.689322370335622	0.968614718614719	chr14_32407097_32407597	chr14	32407097	32407597	chr14	32329273	32329273	1	*	119	32407347	-78074
772	'AKAP7'	91178	13856	0.552730250593257	9.82649946868769e-39	0.961703347536583	0.51485088985089	chr6_131173701_131174201	chr6	131173701	131174201	chr6	131135666	131135666	1	*	722	131173951	-38285
773	'AKAP7'	91185	13856	0.532905732620377	1.36727936772578e-35	0.862293629386394	0.51485088985089	chr6_131250889_131251389	chr6	131250889	131251389	chr6	131135666	131135666	1	*	722	131251139	-115473
774	'AKAP8'	207942	7816	0.506674775622818	9.59825571072181e-32	0.984676126812869	0.677729677729678	chr19_15199954_15200454	chr19	15199954	15200454	chr19	15379798	15379798	1	*	388	15200204	179594
775	'AKAP8L'	207961	7817	0.505180605849176	1.55282685000485e-31	0.556949819527514	0.590367965367965	chr19_15288616_15289116	chr19	15288616	15289116	chr19	15419141	15419141	1	*	389	15288866	130275
776	'AKIP1'	139025	2405	0.734062301678868	6.22866297911245e-81	0.988606995643468	0.656204906204906	chr11_8671086_8671586	chr11	8671086	8671586	chr11	8911139	8911139	1	*	127	8671336	239803
777	'AKIP1'	139030	2405	0.50123831193712	5.46112154253617e-31	0.944477020705471	0.656204906204906	chr11_8688791_8689291	chr11	8688791	8689291	chr11	8911139	8911139	1	*	127	8689041	222098
778	'AKIP1'	139081	2405	0.615550355551252	3.05049995532144e-50	0.994140616516599	0.656204906204906	chr11_9037183_9037683	chr11	9037183	9037683	chr11	8911139	8911139	1	*	127	9037433	-126294
779	'AKIRIN2'	87961	13711	0.472824283065078	2.96127649381926e-27	0.258850970121053	0.62463924963925	chr6_87880971_87881471	chr6	87880971	87881471	chr6	87702209	87702209	1	*	577	87881221	-179012
780	'AKR7A2'	2958	201	0.4845522251114	9.40153147222379e-29	0.896711535036855	0.955387205387205	chr1_19066942_19067442	chr1	19066942	19067442	chr1	19312146	19312146	1	*	201	19067192	244954
781	'AKT1'	175437	4938	0.489022338501241	2.43425293024951e-29	0.512789440079225	0.494047619047619	chr14_104570610_104571110	chr14	104570610	104571110	chr14	104795751	104795751	1	*	523	104570860	224891
782	'AKT1'	175445	4938	0.526469463406276	1.29165901816796e-34	0.689096508259168	0.494047619047619	chr14_104600133_104600633	chr14	104600133	104600633	chr14	104795751	104795751	1	*	523	104600383	195368
783	'AKT1'	175449	4938	0.597586513931759	1.0921684177591e-46	0.764907982921352	0.494047619047619	chr14_104618884_104619384	chr14	104618884	104619384	chr14	104795751	104795751	1	*	523	104619134	176617
784	'AKT1'	175481	4938	0.550611062477905	2.17947718330747e-38	0.987794760868527	0.494047619047619	chr14_104752757_104753257	chr14	104752757	104753257	chr14	104795751	104795751	1	*	523	104753007	42744
785	'AKT1'	175538	4938	0.455046855336165	4.30008375114137e-25	0.281593543819415	0.494047619047619	chr14_105007100_105007600	chr14	105007100	105007600	chr14	104795751	104795751	1	*	523	105007350	-211599
786	'AKT3'	21063	1615	0.509549642518164	3.77698505900986e-32	0.674997502486655	0.719877344877345	chr1_243920992_243921492	chr1	243920992	243921492	chr1	243851079	243851079	1	*	1615	243921242	-70163
787	'AKT3'	21073	1615	0.465634125588174	2.29661736343247e-26	0.46709146111046	0.719877344877345	chr1_243967441_243967941	chr1	243967441	243967941	chr1	243851079	243851079	1	*	1615	243967691	-116612
788	'AKT3'	21076	1615	0.452770375517248	7.97422694907611e-25	0.963297412576174	0.719877344877345	chr1_243974432_243974932	chr1	243974432	243974932	chr1	243851079	243851079	1	*	1615	243974682	-123603
789	'AKT3'	21087	1615	0.564871476692004	9.13435946619714e-41	0.90231465193351	0.719877344877345	chr1_244050973_244051473	chr1	244050973	244051473	chr1	243851079	243851079	1	*	1615	244051223	-200144
790	'AKT3'	21088	1615	0.457739523992789	2.05927565696867e-25	0.892285507038644	0.719877344877345	chr1_244051948_244052448	chr1	244051948	244052448	chr1	243851079	243851079	1	*	1615	244052198	-201119
791	'AKTIP'	186629	5921	0.455835830738335	3.46801299243085e-25	0.559269249312641	0.592472342472342	chr16_53433480_53433980	chr16	53433480	53433980	chr16	53504411	53504411	1	*	425	53433730	70681
792	'ALAD'	123360	15759	0.703243884565652	1.78024012413977e-71	0.687085467078431	0.584475709475709	chr9_113543265_113543765	chr9	113543265	113543765	chr9	113401333	113401333	1	*	397	113543515	-142182
793	'ALAD'	123361	15759	0.623767005913477	6.07067427833512e-52	0.637808442898158	0.584475709475709	chr9_113543792_113544292	chr9	113543792	113544292	chr9	113401333	113401333	1	*	397	113544042	-142709
794	'ALAD'	123362	15759	0.465313158363368	2.51341768475631e-26	0.299271594803435	0.584475709475709	chr9_113548223_113548723	chr9	113548223	113548723	chr9	113401333	113401333	1	*	397	113548473	-147140
795	'ALAD'	123364	15759	0.568396013866157	2.26410913103683e-41	0.387144973048573	0.584475709475709	chr9_113556381_113556881	chr9	113556381	113556881	chr9	113401333	113401333	1	*	397	113556631	-155298
796	'ALAD'	123367	15759	0.741897049817553	1.51866559089427e-83	0.697066833457123	0.584475709475709	chr9_113566075_113566575	chr9	113566075	113566575	chr9	113401333	113401333	1	*	397	113566325	-164992
797	'ALAD'	123370	15759	0.467227150796159	1.46594898692885e-26	0.706275056574107	0.584475709475709	chr9_113587622_113588122	chr9	113587622	113588122	chr9	113401333	113401333	1	*	397	113587872	-186539
798	'ALAD'	123374	15759	0.504230650964468	2.10609919009325e-31	0.715148830077879	0.584475709475709	chr9_113594356_113594856	chr9	113594356	113594856	chr9	113401333	113401333	1	*	397	113594606	-193273
799	'ALAD'	123382	15759	0.45145769192999	1.13580271112777e-24	0.807361366291823	0.584475709475709	chr9_113620392_113620892	chr9	113620392	113620892	chr9	113401333	113401333	1	*	397	113620642	-219309
800	'ALAD'	123384	15759	0.560243389300471	5.55171878397765e-40	0.392626471904061	0.584475709475709	chr9_113622987_113623487	chr9	113622987	113623487	chr9	113401333	113401333	1	*	397	113623237	-221904
801	'ALAS1'	44134	11080	0.487848441617469	3.47702046323686e-29	0.941797080298312	0.473424723424723	chr3_52238929_52239429	chr3	52238929	52239429	chr3	52198086	52198086	1	*	345	52239179	-41093
802	'ALAS1'	44137	11080	0.479042719355615	4.83300474340271e-28	0.830329802066638	0.473424723424723	chr3_52245785_52246285	chr3	52245785	52246285	chr3	52198086	52198086	1	*	345	52246035	-47949
803	'ALDH16A1'	211275	8363	0.517891772542366	2.39401172843035e-33	0.98075394498521	0.691077441077441	chr19_49339338_49339838	chr19	49339338	49339838	chr19	49453169	49453169	1	*	935	49339588	113581
804	'ALDH16A1'	211277	8363	0.519133771656578	1.57760149014275e-33	0.971927949997611	0.691077441077441	chr19_49344464_49344964	chr19	49344464	49344964	chr19	49453169	49453169	1	*	935	49344714	108455
805	'ALDH16A1'	211327	8363	0.488198453697261	3.12733885554799e-29	0.975624269748815	0.691077441077441	chr19_49555837_49556337	chr19	49555837	49556337	chr19	49453169	49453169	1	*	935	49556087	-102918
806	'ALDH1B1'	119758	15531	0.454240205971746	5.35543292559733e-25	0.708785600423926	0.669492544492544	chr9_38208219_38208719	chr9	38208219	38208719	chr9	38392664	38392664	1	*	169	38208469	184195
807	'ALDH1B1'	119803	15531	0.455855848509282	3.44939517737359e-25	0.318847755929965	0.669492544492544	chr9_38446819_38447319	chr9	38446819	38447319	chr9	38392664	38392664	1	*	169	38447069	-54405
808	'ALDH1B1'	119808	15531	0.471619936348273	4.18748813807938e-27	0.40871045784849	0.669492544492544	chr9_38498654_38499154	chr9	38498654	38499154	chr9	38392664	38392664	1	*	169	38498904	-106240
809	'ALDH1L2'	158310	3858	0.544386084665297	2.19181948095302e-37	0.768734607716665	0.340367965367965	chr12_104963540_104964040	chr12	104963540	104964040	chr12	105084577	105084577	1	*	641	104963790	120787
810	'ALDH1L2'	158311	3858	0.498754039311862	1.19758988880712e-30	0.942218399940928	0.340367965367965	chr12_104964079_104964579	chr12	104964079	104964579	chr12	105084577	105084577	1	*	641	104964329	120248
811	'ALDH2'	159140	3922	0.470660032020287	5.51352373899288e-27	0.840263389929158	0.835557960557961	chr12_111597729_111598229	chr12	111597729	111598229	chr12	111753890	111753890	1	*	705	111597979	155911
812	'ALDH2'	159148	3922	0.593420930525614	6.76982751353362e-46	0.792076584617924	0.835557960557961	chr12_111653943_111654443	chr12	111653943	111654443	chr12	111753890	111753890	1	*	705	111654193	99697
813	'ALDH2'	159160	3922	0.774347931178961	1.73049273997383e-95	0.614066863861633	0.835557960557961	chr12_111838420_111838920	chr12	111838420	111838920	chr12	111753890	111753890	1	*	705	111838670	-84780
814	'ALDH2'	159161	3922	0.497556773773929	1.74419295810888e-30	0.957824600723627	0.835557960557961	chr12_111841933_111842433	chr12	111841933	111842433	chr12	111753890	111753890	1	*	705	111842183	-88293
815	'ALDH2'	159162	3922	0.452548903629496	8.4629547939445e-25	0.669481255619405	0.835557960557961	chr12_111842683_111843183	chr12	111842683	111843183	chr12	111753890	111753890	1	*	705	111842933	-89043
816	'ALDH3A2'	192726	6494	0.544848036603602	1.85067145438806e-37	0.909133949241842	0.548520923520924	chr17_19457722_19458222	chr17	19457722	19458222	chr17	19648136	19648136	1	*	273	19457972	190164
817	'ALDH4A1'	2954	195	0.468552023967373	1.00661276416637e-26	0.832041141645926	0.31024531024531	chr1_19052501_19053001	chr1	19052501	19053001	chr1	18921121	18921121	1	*	195	19052751	-131630
818	'ALDH5A1'	83221	13233	0.5151096811752	6.0610993822251e-33	0.709693392231213	0.352032227032227	chr6_24539342_24539842	chr6	24539342	24539842	chr6	24494852	24494852	1	*	99	24539592	-44740
819	'ALDH5A1'	83230	13233	0.627071517174889	1.21217081196325e-52	0.648206785417997	0.352032227032227	chr6_24632644_24633144	chr6	24632644	24633144	chr6	24494852	24494852	1	*	99	24632894	-138042
820	'ALDH6A1'	172434	4753	0.492543795304073	8.28317338634998e-30	0.882834047839325	0.938131313131313	chr14_74077375_74077875	chr14	74077375	74077875	chr14	74084493	74084493	1	*	338	74077625	6868
821	'ALDH6A1'	172437	4753	0.576287329903293	9.3772740929218e-43	0.996312367251736	0.938131313131313	chr14_74084333_74084833	chr14	74084333	74084833	chr14	74084493	74084493	1	*	338	74084583	-90
822	'ALDH6A1'	172456	4753	0.451376903916507	1.16095529796667e-24	0.554860595320312	0.938131313131313	chr14_74235360_74235860	chr14	74235360	74235860	chr14	74084493	74084493	1	*	338	74235610	-151117
823	'ALDH6A1'	172474	4753	0.472682146840587	3.0851975820303e-27	0.907991608355159	0.938131313131313	chr14_74326377_74326877	chr14	74326377	74326877	chr14	74084493	74084493	1	*	338	74326627	-242134
824	'ALDH7A1'	75620	12730	0.669810672056503	1.61770974632371e-62	0.963610144682034	0.954365079365079	chr5_126349224_126349724	chr5	126349224	126349724	chr5	126595418	126595418	1	*	398	126349474	245944
825	'ALDH7A1'	75633	12730	0.559301545163088	7.99056598743322e-40	0.962863062429147	0.954365079365079	chr5_126488316_126488816	chr5	126488316	126488816	chr5	126595418	126595418	1	*	398	126488566	106852
826	'ALDH7A1'	75651	12730	0.452970076088222	7.55598547848777e-25	0.626428469046037	0.954365079365079	chr5_126676038_126676538	chr5	126676038	126676538	chr5	126595418	126595418	1	*	398	126676288	-80870
827	'ALDH7A1'	75656	12730	0.466996261867833	1.56477239369957e-26	0.990948142935946	0.954365079365079	chr5_126776698_126777198	chr5	126776698	126777198	chr5	126595418	126595418	1	*	398	126776948	-181530
828	'ALDH8A1'	91476	13871	0.478354577086473	5.91586361530512e-28	0.434853993198077	0.503607503607504	chr6_134850810_134851310	chr6	134850810	134851310	chr6	134950122	134950122	1	*	737	134851060	99062
829	'ALDH9A1'	14614	1201	0.633169925342394	5.88474940252832e-54	0.99684227443111	0.73015873015873	chr1_165666257_165666757	chr1	165666257	165666757	chr1	165698863	165698863	1	*	1201	165666507	32356
830	'ALDH9A1'	14633	1201	0.454652067260394	4.78804786433983e-25	0.313696363186219	0.73015873015873	chr1_165869288_165869788	chr1	165869288	165869788	chr1	165698863	165698863	1	*	1201	165869538	-170675
831	'ALDOC'	193039	6527	0.470078229364102	6.51136443447402e-27	0.860747342862976	0.347162097162097	chr17_28528578_28529078	chr17	28528578	28529078	chr17	28577264	28577264	1	*	306	28528828	48436
832	'ALDOC'	193052	6527	0.552221171098415	1.18968118240666e-38	0.476747064878881	0.347162097162097	chr17_28602186_28602686	chr17	28602186	28602686	chr17	28577264	28577264	1	*	306	28602436	-25172
833	'ALDOC'	193086	6527	0.581339293500143	1.16272232748511e-43	0.833318131078187	0.347162097162097	chr17_28760949_28761449	chr17	28760949	28761449	chr17	28577264	28577264	1	*	306	28761199	-183935
834	'ALG1'	183800	5666	0.516917893049249	3.31655761881503e-33	0.937258121261874	0.373256373256373	chr16_5098435_5098935	chr16	5098435	5098935	chr16	5033960	5033960	1	*	170	5098685	-64725
835	'ALG14'	10797	768	0.45152887876359	1.11430282689646e-24	0.458443549683142	0.659090909090909	chr1_94873800_94874300	chr1	94873800	94874300	chr1	95072945	95072945	1	*	768	94874050	198895
836	'ALG2'	122432	15685	0.490876635595427	1.38181618245796e-29	0.998831598104496	0.472522847522848	chr9_99149686_99150186	chr9	99149686	99150186	chr9	99221956	99221956	1	*	323	99149936	72020
837	'ALG2'	122444	15685	0.524284837804927	2.74270185684575e-34	0.522314738803539	0.472522847522848	chr9_99196772_99197272	chr9	99196772	99197272	chr9	99221956	99221956	1	*	323	99197022	24934
838	'ALG3'	53768	11598	0.49502626465157	3.84283997984845e-30	0.933236038900399	0.777537277537278	chr3_184176393_184176893	chr3	184176393	184176893	chr3	184249548	184249548	1	*	863	184176643	72905
839	'ALG3'	53828	11598	0.45120783369576	1.2149205223909e-24	0.712590507711887	0.777537277537278	chr3_184469304_184469804	chr3	184469304	184469804	chr3	184249548	184249548	1	*	863	184469554	-220006
840	'ALG3'	53829	11598	0.64978151402102	1.08813549257876e-57	0.980667074955805	0.777537277537278	chr3_184479417_184479917	chr3	184479417	184479917	chr3	184249548	184249548	1	*	863	184479667	-230119
841	'ALG5'	162867	4175	0.598103321950887	8.69403941342002e-47	0.863270917217206	0.865500240500241	chr13_36841761_36842261	chr13	36841761	36842261	chr13	37000261	37000261	1	*	86	36842011	158250
842	'ALG6'	8453	638	0.616454663080652	1.99268197835768e-50	0.828449065930009	0.644119769119769	chr1_63135140_63135640	chr1	63135140	63135640	chr1	63367590	63367590	1	*	638	63135390	232200
843	'ALKBH3'	141762	2544	0.624049377946799	5.29899423746138e-52	0.973574137054845	0.341570466570467	chr11_44005157_44005657	chr11	44005157	44005657	chr11	43880811	43880811	1	*	266	44005407	-124596
844	'ALKBH5'	192599	6472	0.528367900379323	6.6992411372103e-35	0.972475231182866	0.663239538239538	chr17_17972240_17972740	chr17	17972240	17972740	chr17	18183078	18183078	1	*	251	17972490	210588
845	'ALKBH5'	192600	6472	0.464426150279132	3.22417052745441e-26	0.87675748928241	0.663239538239538	chr17_17972860_17973360	chr17	17972860	17973360	chr17	18183078	18183078	1	*	251	17973110	209968
846	'ALKBH5'	192609	6472	0.556312677069108	2.51996784715044e-39	0.960365549083738	0.663239538239538	chr17_18039050_18039550	chr17	18039050	18039550	chr17	18183078	18183078	1	*	251	18039300	143778
847	'ALKBH5'	192628	6472	0.66458717181224	3.18955858563822e-61	0.976080337403194	0.663239538239538	chr17_18183188_18183688	chr17	18183188	18183688	chr17	18183078	18183078	1	*	251	18183438	-360
848	'ALKBH5'	192636	6472	0.502645864512501	3.49541964367162e-31	0.952464719909308	0.663239538239538	chr17_18225186_18225686	chr17	18225186	18225686	chr17	18183078	18183078	1	*	251	18225436	-42358
849	'ALKBH5'	192651	6472	0.466648799429978	1.72584416418982e-26	0.952781795516638	0.663239538239538	chr17_18314817_18315317	chr17	18314817	18315317	chr17	18183078	18183078	1	*	251	18315067	-131989
850	'ALKBH7'	206775	7599	0.452008064338647	9.79307756894115e-25	0.619418057673013	0.919312169312169	chr19_6227894_6228394	chr19	6227894	6228394	chr19	6372433	6372433	1	*	171	6228144	144289
851	'ALKBH7'	206778	7599	0.528574400326935	6.23272954999522e-35	0.30330236416785	0.919312169312169	chr19_6238476_6238976	chr19	6238476	6238976	chr19	6372433	6372433	1	*	171	6238726	133707
852	'ALKBH7'	206786	7599	0.482283482453917	1.85300719972283e-28	0.634637686824857	0.919312169312169	chr19_6271767_6272267	chr19	6271767	6272267	chr19	6372433	6372433	1	*	171	6272017	100416
853	'ALKBH7'	206788	7599	0.463077513713611	4.7035590109801e-26	0.703443093615487	0.919312169312169	chr19_6272889_6273389	chr19	6272889	6273389	chr19	6372433	6372433	1	*	171	6273139	99294
854	'ALKBH7'	206790	7599	0.550354133061311	2.39885267007848e-38	0.515265235917282	0.919312169312169	chr19_6274194_6274694	chr19	6274194	6274694	chr19	6372433	6372433	1	*	171	6274444	97989
855	'ALKBH7'	206791	7599	0.455857723609403	3.44763101257106e-25	0.301469406547394	0.919312169312169	chr19_6278380_6278880	chr19	6278380	6278880	chr19	6372433	6372433	1	*	171	6278630	93803
856	'ALKBH7'	206809	7599	0.452493312142416	8.59087092442032e-25	0.694452045572017	0.919312169312169	chr19_6423445_6423945	chr19	6423445	6423945	chr19	6372433	6372433	1	*	171	6423695	-51262
857	'ALKBH7'	206820	7599	0.515807250572121	4.80123353205799e-33	0.396392287678789	0.919312169312169	chr19_6479762_6480262	chr19	6479762	6480262	chr19	6372433	6372433	1	*	171	6480012	-107579
858	'ALKBH7'	206822	7599	0.722259368157445	3.70686725550056e-77	0.721572868752416	0.919312169312169	chr19_6483171_6483671	chr19	6483171	6483671	chr19	6372433	6372433	1	*	171	6483421	-110988
859	'ALKBH7'	206831	7599	0.458664080308255	1.5980731718669e-25	0.36989692871011	0.919312169312169	chr19_6532836_6533336	chr19	6532836	6533336	chr19	6372433	6372433	1	*	171	6533086	-160653
860	'ALMS1'	27757	8983	0.596331533626262	1.89950073193339e-46	0.921030799768926	0.837241462241462	chr2_73291085_73291585	chr2	73291085	73291585	chr2	73385758	73385758	1	*	369	73291335	94423
861	'ALPK3'	181304	5412	0.470075713402023	6.51596963764142e-27	0.603846604902076	0.312770562770563	chr15_84727074_84727574	chr15	84727074	84727574	chr15	84816680	84816680	1	*	455	84727324	89356
862	'ALPL'	3275	224	0.495434308174568	3.38626933568876e-30	0.886122078452324	0.81974506974507	chr1_21509481_21509981	chr1	21509481	21509981	chr1	21509372	21509372	1	*	224	21509731	-359
863	'ALPL'	3276	224	0.529219772944325	4.9813633297434e-35	0.936958419660425	0.81974506974507	chr1_21510017_21510517	chr1	21510017	21510517	chr1	21509372	21509372	1	*	224	21510267	-895
864	'ALS2'	36222	9493	0.492920228831103	7.37418358339958e-30	0.813681160931073	0.602332852332852	chr2_201858758_201859258	chr2	201858758	201859258	chr2	201781189	201781189	1	*	879	201859008	-77819
865	'ALS2CR12'	36179	9488	0.503651887231326	2.53515624700701e-31	0.753280429485425	0.279160654160654	chr2_201123897_201124397	chr2	201123897	201124397	chr2	201357398	201357398	1	*	874	201124147	233251
866	'ALS2CR12'	36198	9488	0.480994709364174	2.71611527512567e-28	0.608698296044373	0.279160654160654	chr2_201422280_201422780	chr2	201422280	201422780	chr2	201357398	201357398	1	*	874	201422530	-65132
867	'ALS2CR12'	36200	9488	0.52533628371049	1.9101617561827e-34	0.974955370522393	0.279160654160654	chr2_201451349_201451849	chr2	201451349	201451849	chr2	201357398	201357398	1	*	874	201451599	-94201
868	'ALYREF'	199835	7145	0.576031555222749	1.0416614135714e-42	0.777677877243961	0.978174603174603	chr17_82118722_82119222	chr17	82118722	82119222	chr17	81891586	81891586	1	*	924	82118972	-227386
869	'AMBN'	59637	11947	0.482281114000886	1.85428359546451e-28	0.522562318387345	0.250962000962001	chr4_70591836_70592336	chr4	70591836	70592336	chr4	70592256	70592256	1	*	250	70592086	170
870	'AMBRA1'	142201	2564	0.488667145900286	2.7112544166425e-29	0.66260983629343	0.356842231842232	chr11_46361307_46361807	chr11	46361307	46361807	chr11	46594125	46594125	1	*	286	46361557	232568
871	'AMBRA1'	142202	2564	0.45145252857815	1.13739373810357e-24	0.600293620699391	0.356842231842232	chr11_46363037_46363537	chr11	46363037	46363537	chr11	46594125	46594125	1	*	286	46363287	230838
872	'AMBRA1'	142219	2564	0.601585700056918	1.84525172169291e-47	0.466452966394329	0.356842231842232	chr11_46414424_46414924	chr11	46414424	46414924	chr11	46594125	46594125	1	*	286	46414674	179451
873	'AMBRA1'	142224	2564	0.679892248769838	4.29830309222807e-65	0.74609627805359	0.356842231842232	chr11_46438182_46438682	chr11	46438182	46438682	chr11	46594125	46594125	1	*	286	46438432	155693
874	'AMBRA1'	142247	2564	0.524283075458001	2.74432995929433e-34	0.775962194163203	0.356842231842232	chr11_46697304_46697804	chr11	46697304	46697804	chr11	46594125	46594125	1	*	286	46697554	-103429
875	'AMBRA1'	142250	2564	0.595301988250459	2.98210404390042e-46	0.705410699781522	0.356842231842232	chr11_46724050_46724550	chr11	46724050	46724550	chr11	46594125	46594125	1	*	286	46724300	-130175
876	'AMD1'	89751	13786	0.482874393666158	1.55325954700267e-28	0.886204604980259	0.90506253006253	chr6_110864727_110865227	chr6	110864727	110865227	chr6	110814621	110814621	1	*	652	110864977	-50356
877	'AMDHD2'	183394	5595	0.456956075536131	2.55354088881994e-25	0.384712612225219	0.451298701298701	chr16_2266763_2267263	chr16	2266763	2267263	chr16	2513965	2513965	1	*	99	2267013	246952
878	'AMDHD2'	183432	5595	0.465069504694907	2.69139072686441e-26	0.902705567065834	0.451298701298701	chr16_2532383_2532883	chr16	2532383	2532883	chr16	2513965	2513965	1	*	99	2532633	-18668
879	'AMER2'	161951	4117	0.525853733690857	1.59795517114175e-34	0.803751916570024	0.763468013468014	chr13_25137464_25137964	chr13	25137464	25137964	chr13	25172288	25172288	1	*	28	25137714	34574
880	'AMER2'	161961	4117	0.494520457998763	4.49412693706642e-30	0.92866667535367	0.763468013468014	chr13_25181080_25181580	chr13	25181080	25181580	chr13	25172288	25172288	1	*	28	25181330	-9042
881	'AMER2'	161964	4117	0.455787938926995	3.51374823290598e-25	0.556315668312854	0.763468013468014	chr13_25190197_25190697	chr13	25190197	25190697	chr13	25172288	25172288	1	*	28	25190447	-18159
882	'AMFR'	186945	5933	0.480903304204813	2.7902898324524e-28	0.991994926790283	0.488816738816739	chr16_56547224_56547724	chr16	56547224	56547724	chr16	56425538	56425538	1	*	437	56547474	-121936
883	'AMH'	205956	7506	0.482513771791228	1.72958213832457e-28	0.759417797062924	0.629389129389129	chr19_2034909_2035409	chr19	2034909	2035409	chr19	2249309	2249309	1	*	78	2035159	214150
884	'AMH'	205959	7506	0.61255121298233	1.23965135442014e-49	0.581429793813985	0.629389129389129	chr19_2042520_2043020	chr19	2042520	2043020	chr19	2249309	2249309	1	*	78	2042770	206539
885	'AMH'	205965	7506	0.582906201147387	6.04183998915495e-44	0.865347110919997	0.629389129389129	chr19_2049858_2050358	chr19	2049858	2050358	chr19	2249309	2249309	1	*	78	2050108	199201
886	'AMH'	205966	7506	0.451801315407491	1.03568902601475e-24	0.880657953602717	0.629389129389129	chr19_2050476_2050976	chr19	2050476	2050976	chr19	2249309	2249309	1	*	78	2050726	198583
887	'AMH'	205976	7506	0.542220607981894	4.841791923325e-37	0.41533864109213	0.629389129389129	chr19_2095275_2095775	chr19	2095275	2095775	chr19	2249309	2249309	1	*	78	2095525	153784
888	'AMH'	205977	7506	0.460796740745716	8.86082906375067e-26	0.945428247527462	0.629389129389129	chr19_2095850_2096350	chr19	2095850	2096350	chr19	2249309	2249309	1	*	78	2096100	153209
889	'AMH'	205987	7506	0.590166602661624	2.76872147787076e-45	0.886087330440561	0.629389129389129	chr19_2155913_2156413	chr19	2155913	2156413	chr19	2249309	2249309	1	*	78	2156163	93146
890	'AMH'	206002	7506	0.712264031298695	4.09199106674685e-74	0.728665806653376	0.629389129389129	chr19_2200574_2201074	chr19	2200574	2201074	chr19	2249309	2249309	1	*	78	2200824	48485
891	'AMH'	206003	7506	0.470193871362483	6.30105790519384e-27	0.524985992207758	0.629389129389129	chr19_2208501_2209001	chr19	2208501	2209001	chr19	2249309	2249309	1	*	78	2208751	40558
892	'AMH'	206005	7506	0.469721686840972	7.20671759463766e-27	0.876401322161848	0.629389129389129	chr19_2235548_2236048	chr19	2235548	2236048	chr19	2249309	2249309	1	*	78	2235798	13511
893	'AMH'	206020	7506	0.493062799671912	7.05774656992456e-30	0.671162190688402	0.629389129389129	chr19_2282013_2282513	chr19	2282013	2282513	chr19	2249309	2249309	1	*	78	2282263	-32954
894	'AMH'	206037	7506	0.534053151348004	9.11229870145146e-36	0.948846583184568	0.629389129389129	chr19_2328341_2328841	chr19	2328341	2328841	chr19	2249309	2249309	1	*	78	2328591	-79282
895	'AMH'	206048	7506	0.518798867191125	1.76633739607386e-33	0.734355793579436	0.629389129389129	chr19_2391208_2391708	chr19	2391208	2391708	chr19	2249309	2249309	1	*	78	2391458	-142149
896	'AMH'	206051	7506	0.604673413747072	4.59749299121117e-48	0.594998892407125	0.629389129389129	chr19_2426470_2426970	chr19	2426470	2426970	chr19	2249309	2249309	1	*	78	2426720	-177411
897	'AMH'	206055	7506	0.516539633034461	3.76335775803767e-33	0.770172306703326	0.629389129389129	chr19_2455883_2456383	chr19	2455883	2456383	chr19	2249309	2249309	1	*	78	2456133	-206824
898	'AMH'	206058	7506	0.557534879754473	1.57680661881312e-39	0.991938461271169	0.629389129389129	chr19_2462922_2463422	chr19	2462922	2463422	chr19	2249309	2249309	1	*	78	2463172	-213863
899	'AMH'	206059	7506	0.474647369371314	1.74669911864108e-27	0.266126335083764	0.629389129389129	chr19_2468563_2469063	chr19	2468563	2469063	chr19	2249309	2249309	1	*	78	2468813	-219504
900	'AMH'	206061	7506	0.575477442106686	1.30509481354894e-42	0.962163758692432	0.629389129389129	chr19_2474571_2475071	chr19	2474571	2475071	chr19	2249309	2249309	1	*	78	2474821	-225512
901	'AMH'	206065	7506	0.575787732097334	1.15013662306524e-42	0.432452036885014	0.629389129389129	chr19_2477657_2478157	chr19	2477657	2478157	chr19	2249309	2249309	1	*	78	2477907	-228598
902	'AMH'	206066	7506	0.506205457647487	1.11642361865212e-31	0.806314582437486	0.629389129389129	chr19_2478175_2478675	chr19	2478175	2478675	chr19	2249309	2249309	1	*	78	2478425	-229116
903	'AMHR2'	154299	3577	0.459671312578684	1.21007119045048e-25	0.772387492453166	0.372354497354497	chr12_53241575_53242075	chr12	53241575	53242075	chr12	53423855	53423855	1	*	360	53241825	182030
904	'AMHR2'	154332	3577	0.57152765667427	6.46224510284244e-42	0.631362686716269	0.372354497354497	chr12_53438153_53438653	chr12	53438153	53438653	chr12	53423855	53423855	1	*	360	53438403	-14548
905	'AMHR2'	154343	3577	0.670956772765373	8.3375378205511e-63	0.38061669033875	0.372354497354497	chr12_53479195_53479695	chr12	53479195	53479695	chr12	53423855	53423855	1	*	360	53479445	-55590
906	'AMHR2'	154365	3577	0.505375540982512	1.45836292676704e-31	0.384017651989975	0.372354497354497	chr12_53592905_53593405	chr12	53592905	53593405	chr12	53423855	53423855	1	*	360	53593155	-169300
907	'AMN1'	152821	3445	0.547899427121441	5.99424098521821e-38	0.918155401795604	0.9249037999038	chr12_31518666_31519166	chr12	31518666	31519166	chr12	31729174	31729174	1	*	228	31518916	210258
908	'AMN1'	152824	3445	0.492251584711519	9.05991913148522e-30	0.55309713372338	0.9249037999038	chr12_31523644_31524144	chr12	31523644	31524144	chr12	31729174	31729174	1	*	228	31523894	205280
909	'AMOTL1'	146347	2993	0.571713368443278	5.99571797639114e-42	0.977661371938374	0.729858104858105	chr11_94834753_94835253	chr11	94834753	94835253	chr11	94706431	94706431	1	*	715	94835003	-128572
910	'AMOTL2'	50029	11401	0.487591389186954	3.75846075651989e-29	0.961442737448367	0.696428571428571	chr3_134485802_134486302	chr3	134485802	134486302	chr3	134375479	134375479	1	*	666	134486052	-110573
911	'AMPD2'	11685	832	0.555560399868068	3.3611068401844e-39	0.993927784944555	0.547198172198172	chr1_109530262_109530762	chr1	109530262	109530762	chr1	109616104	109616104	1	*	832	109530512	85592
912	'AMPD2'	11690	832	0.456428974611768	2.94955815036675e-25	0.959835641904365	0.547198172198172	chr1_109548322_109548822	chr1	109548322	109548822	chr1	109616104	109616104	1	*	832	109548572	67532
913	'AMPD2'	11696	832	0.536007177436312	4.54846831547266e-36	0.948381828527249	0.547198172198172	chr1_109620756_109621256	chr1	109620756	109621256	chr1	109616104	109616104	1	*	832	109621006	-4902
914	'AMPD2'	11701	832	0.508473382575507	5.3647511697533e-32	0.897293564233872	0.547198172198172	chr1_109632564_109633064	chr1	109632564	109633064	chr1	109616104	109616104	1	*	832	109632814	-16710
915	'AMZ2'	197615	6980	0.463512819672314	4.16519416011743e-26	0.71800685404532	0.841750841750842	chr17_68036080_68036580	chr17	68036080	68036580	chr17	68247574	68247574	1	*	759	68036330	211244
916	'AMZ2'	197616	6980	0.571357516400539	6.9193224732593e-42	0.3915101920262	0.841750841750842	chr17_68036676_68037176	chr17	68036676	68037176	chr17	68247574	68247574	1	*	759	68036926	210648
917	'AMZ2'	197636	6980	0.642162404857333	6.00743696594217e-56	0.354416689470049	0.841750841750842	chr17_68239130_68239630	chr17	68239130	68239630	chr17	68247574	68247574	1	*	759	68239380	8194
918	'AMZ2'	197638	6980	0.568701891268276	2.00407130298204e-41	0.563399919210873	0.841750841750842	chr17_68258954_68259454	chr17	68258954	68259454	chr17	68247574	68247574	1	*	759	68259204	-11630
919	'AMZ2'	197660	6980	0.496233298423176	2.63992525285844e-30	0.592662088616117	0.841750841750842	chr17_68456070_68456570	chr17	68456070	68456570	chr17	68247574	68247574	1	*	759	68456320	-208746
920	'ANAPC1'	29963	9169	0.457541503266029	2.17417746538496e-25	0.624995113560846	0.589646464646465	chr2_111906358_111906858	chr2	111906358	111906858	chr2	111884690	111884690	1	*	555	111906608	-21918
921	'ANAPC1'	29967	9169	0.495192489726348	3.65045893724426e-30	0.8088989658123	0.589646464646465	chr2_111954894_111955394	chr2	111954894	111955394	chr2	111884690	111884690	1	*	555	111955144	-70454
922	'ANAPC1'	29970	9169	0.601982420450332	1.54509844906653e-47	0.97617589443554	0.589646464646465	chr2_111986369_111986869	chr2	111986369	111986869	chr2	111884690	111884690	1	*	555	111986619	-101929
923	'ANAPC11'	199830	7144	0.4713823333624	4.48203877396123e-27	0.918211867314717	0.930194805194805	chr17_82103488_82103988	chr17	82103488	82103988	chr17	81890790	81890790	1	*	923	82103738	-212948
924	'ANAPC11'	199835	7144	0.64033431022325	1.54672263637836e-55	0.777677877243961	0.930194805194805	chr17_82118722_82119222	chr17	82118722	82119222	chr17	81890790	81890790	1	*	923	82118972	-228182
925	'ANAPC13'	49993	11402	0.502852219287495	3.27266025642757e-31	0.30582593852208	0.777657527657528	chr3_134299061_134299561	chr3	134299061	134299561	chr3	134486716	134486716	1	*	667	134299311	187405
926	'ANAPC13'	50021	11402	0.472596470486728	3.16252813126724e-27	0.662635897302251	0.777657527657528	chr3_134431069_134431569	chr3	134431069	134431569	chr3	134486716	134486716	1	*	667	134431319	55397
927	'ANAPC15'	144592	2880	0.464905965630664	2.81836864418969e-26	0.99337616025783	0.573893698893699	chr11_72040852_72041352	chr11	72040852	72041352	chr11	72112780	72112780	1	*	602	72041102	71678
928	'ANAPC16'	132103	1918	0.516710741531277	3.55386662734016e-33	0.730737656854697	0.843314093314093	chr10_72175310_72175810	chr10	72175310	72175810	chr10	72216000	72216000	1	*	271	72175560	40440
929	'ANAPC16'	132104	1918	0.475310933849993	1.44003675238608e-27	0.377419873256627	0.843314093314093	chr10_72215066_72215566	chr10	72215066	72215566	chr10	72216000	72216000	1	*	271	72215316	684
930	'ANAPC5'	160247	3999	0.459986620035588	1.10904938044233e-25	0.44768469654127	0.776214526214526	chr12_121353208_121353708	chr12	121353208	121353708	chr12	121399896	121399896	1	*	782	121353458	46438
931	'ANAPC5'	160277	3999	0.595296296290071	2.9895594506284e-46	0.895751621211924	0.776214526214526	chr12_121576133_121576633	chr12	121576133	121576633	chr12	121399896	121399896	1	*	782	121576383	-176487
932	'ANAPC5'	160278	3999	0.525800786410836	1.6277184021749e-34	0.988572247631706	0.776214526214526	chr12_121576764_121577264	chr12	121576764	121577264	chr12	121399896	121399896	1	*	782	121577014	-177118
933	'ANAPC5'	160279	3999	0.478875520751157	5.07528302787397e-28	0.82846209643442	0.776214526214526	chr12_121577295_121577795	chr12	121577295	121577795	chr12	121399896	121399896	1	*	782	121577545	-177649
934	'ANAPC5'	160283	3999	0.483307655829557	1.36484406768731e-28	0.967393334462644	0.776214526214526	chr12_121580286_121580786	chr12	121580286	121580786	chr12	121399896	121399896	1	*	782	121580536	-180640
935	'ANAPC5'	160284	3999	0.454914670326487	4.4577699193409e-25	0.858419226074908	0.776214526214526	chr12_121580790_121581290	chr12	121580790	121581290	chr12	121399896	121399896	1	*	782	121581040	-181144
936	'ANAPC5'	160287	3999	0.744044160197834	2.80308820123718e-84	0.984007227586447	0.776214526214526	chr12_121582543_121583043	chr12	121582543	121583043	chr12	121399896	121399896	1	*	782	121582793	-182897
937	'ANAPC5'	160297	3999	0.54698313737663	8.42501525354754e-38	0.495328564168719	0.776214526214526	chr12_121627998_121628498	chr12	121627998	121628498	chr12	121399896	121399896	1	*	782	121628248	-228352
938	'ANG'	168030	4427	0.45556148272691	3.73852466305135e-25	0.905090149373016	0.301887926887927	chr14_20613895_20614395	chr14	20613895	20614395	chr14	20684177	20684177	1	*	12	20614145	70032
939	'ANG'	168052	4427	0.458190907401903	1.82031912220959e-25	0.672912621780922	0.301887926887927	chr14_20799749_20800249	chr14	20799749	20800249	chr14	20684177	20684177	1	*	12	20799999	-115822
940	'ANGEL1'	172778	4785	0.508605117980364	5.14026934665252e-32	0.655929531032146	0.350468975468975	chr14_76948165_76948665	chr14	76948165	76948665	chr14	76826246	76826246	1	*	370	76948415	-122169
941	'ANGEL1'	172810	4785	0.470961007820168	5.05782790634135e-27	0.653788184807301	0.350468975468975	chr14_77029090_77029590	chr14	77029090	77029590	chr14	76826246	76826246	1	*	370	77029340	-203094
942	'ANK2'	62538	12121	0.713442460290571	1.8282322937354e-74	0.658027442242289	0.912878787878788	chr4_113007091_113007591	chr4	113007091	113007591	chr4	112818109	112818109	1	*	424	113007341	-189232
943	'ANK3'	131121	1860	0.798683991930606	7.79652146419648e-106	0.627162520794513	0.948472823472823	chr10_60521993_60522493	chr10	60521993	60522493	chr10	60733490	60733490	1	*	213	60522243	211247
944	'ANK3'	131125	1860	0.758193716055986	2.61001645643602e-89	0.337594308275673	0.948472823472823	chr10_60570902_60571402	chr10	60570902	60571402	chr10	60733490	60733490	1	*	213	60571152	162338
945	'ANK3'	131130	1860	0.556945292121302	1.97759635067505e-39	0.527005720391436	0.948472823472823	chr10_60594614_60595114	chr10	60594614	60595114	chr10	60733490	60733490	1	*	213	60594864	138626
946	'ANK3'	131151	1860	0.49510205009105	3.75385745566885e-30	0.688914081197416	0.948472823472823	chr10_60912700_60913200	chr10	60912700	60913200	chr10	60733490	60733490	1	*	213	60912950	-179460
947	'ANKAR'	35471	9430	0.479729548771035	3.94757328228251e-28	0.85907509479692	0.382876382876383	chr2_189440604_189441104	chr2	189440604	189441104	chr2	189674290	189674290	1	*	816	189440854	233436
948	'ANKAR'	35472	9430	0.611876028786796	1.69712783108102e-49	0.983373076371786	0.382876382876383	chr2_189441177_189441677	chr2	189441177	189441677	chr2	189674290	189674290	1	*	816	189441427	232863
949	'ANKAR'	35479	9430	0.550447569850185	2.31666334072755e-38	0.951656828635836	0.382876382876383	chr2_189580614_189581114	chr2	189580614	189581114	chr2	189674290	189674290	1	*	816	189580864	93426
950	'ANKAR'	35480	9430	0.544599565871742	2.02737689477012e-37	0.752450820704603	0.382876382876383	chr2_189581155_189581655	chr2	189581155	189581655	chr2	189674290	189674290	1	*	816	189581405	92885
951	'ANKAR'	35482	9430	0.50365231947922	2.53490803863297e-31	0.974490615865073	0.382876382876383	chr2_189661033_189661533	chr2	189661033	189661533	chr2	189674290	189674290	1	*	816	189661283	13007
952	'ANKAR'	35486	9430	0.525563899425643	1.76611791851258e-34	0.958150363333898	0.382876382876383	chr2_189674220_189674720	chr2	189674220	189674720	chr2	189674290	189674290	1	*	816	189674470	-180
953	'ANKAR'	35488	9430	0.50472861988759	1.79481360953678e-31	0.953893731893028	0.382876382876383	chr2_189762531_189763031	chr2	189762531	189763031	chr2	189674290	189674290	1	*	816	189762781	-88491
954	'ANKAR'	35491	9430	0.58637889950715	1.39620936561554e-44	0.992364124415256	0.382876382876383	chr2_189784153_189784653	chr2	189784153	189784653	chr2	189674290	189674290	1	*	816	189784403	-110113
955	'ANKDD1A'	178986	5229	0.568410945948376	2.25071516678165e-41	0.285159558526511	0.341029341029341	chr15_64694843_64695343	chr15	64694843	64695343	chr15	64911902	64911902	1	*	272	64695093	216809
956	'ANKDD1A'	178987	5229	0.588473160981394	5.72461111927827e-45	0.473624087321754	0.341029341029341	chr15_64695659_64696159	chr15	64695659	64696159	chr15	64911902	64911902	1	*	272	64695909	215993
957	'ANKDD1A'	178993	5229	0.595944189797532	2.25011623362973e-46	0.699729399858402	0.341029341029341	chr15_64703722_64704222	chr15	64703722	64704222	chr15	64911902	64911902	1	*	272	64703972	207930
958	'ANKDD1A'	179019	5229	0.742882195432731	7.04225210043303e-84	0.473107210646791	0.341029341029341	chr15_64860071_64860571	chr15	64860071	64860571	chr15	64911902	64911902	1	*	272	64860321	51581
959	'ANKDD1A'	179020	5229	0.515103317357723	6.07412833182472e-33	0.612025418170604	0.341029341029341	chr15_64866145_64866645	chr15	64866145	64866645	chr15	64911902	64911902	1	*	272	64866395	45507
960	'ANKDD1A'	179021	5229	0.66574491441454	1.65956013014851e-61	0.519282974777287	0.341029341029341	chr15_64882125_64882625	chr15	64882125	64882625	chr15	64911902	64911902	1	*	272	64882375	29527
961	'ANKDD1A'	179042	5229	0.767685243034141	7.10337532686593e-93	0.775484409001472	0.341029341029341	chr15_65045130_65045630	chr15	65045130	65045630	chr15	64911902	64911902	1	*	272	65045380	-133478
962	'ANKDD1A'	179044	5229	0.623744573448191	6.13591284238665e-52	0.906601687884671	0.341029341029341	chr15_65054234_65054734	chr15	65054234	65054734	chr15	64911902	64911902	1	*	272	65054484	-142582
963	'ANKFN1'	196286	6879	0.609696902447203	4.64740948829391e-49	0.91084094531966	0.524170274170274	chr17_55980655_55981155	chr17	55980655	55981155	chr17	56110958	56110958	1	*	658	55980905	130053
964	'ANKFN1'	196294	6879	0.571090605275117	7.70626900113508e-42	0.960417671101382	0.524170274170274	chr17_56114580_56115080	chr17	56114580	56115080	chr17	56110958	56110958	1	*	658	56114830	-3872
965	'ANKFN1'	196298	6879	0.605327272044778	3.41925357271389e-48	0.983025596254164	0.524170274170274	chr17_56153140_56153640	chr17	56153140	56153640	chr17	56110958	56110958	1	*	658	56153390	-42432
966	'ANKFN1'	196310	6879	0.540822994559441	8.0505614423368e-37	0.985106133458426	0.524170274170274	chr17_56320384_56320884	chr17	56320384	56320884	chr17	56110958	56110958	1	*	658	56320634	-209676
967	'ANKFN1'	196311	6879	0.707450901655162	1.08201697267554e-72	0.990409548753632	0.524170274170274	chr17_56320887_56321387	chr17	56320887	56321387	chr17	56110958	56110958	1	*	658	56321137	-210179
968	'ANKHD1'	76903	12835	0.483971558910894	1.11912093105467e-28	0.845332256144969	0.499398749398749	chr5_140220160_140220660	chr5	140220160	140220660	chr5	140401814	140401814	1	*	503	140220410	181404
969	'ANKHD1'	76909	12835	0.613655436002128	7.41034892559033e-50	0.568238579848759	0.499398749398749	chr5_140267193_140267693	chr5	140267193	140267693	chr5	140401814	140401814	1	*	503	140267443	134371
970	'ANKHD1'	76911	12835	0.462846018513244	5.01688316453579e-26	0.520759765277181	0.499398749398749	chr5_140295369_140295869	chr5	140295369	140295869	chr5	140401814	140401814	1	*	503	140295619	106195
971	'ANKHD1'	76913	12835	0.603462880008439	7.94271807565092e-48	0.724257152661046	0.499398749398749	chr5_140298223_140298723	chr5	140298223	140298723	chr5	140401814	140401814	1	*	503	140298473	103341
972	'ANKHD1'	76920	12835	0.525150002274884	2.0371828737774e-34	0.993919097941615	0.499398749398749	chr5_140327516_140328016	chr5	140327516	140328016	chr5	140401814	140401814	1	*	503	140327766	74048
973	'ANKHD1'	76924	12835	0.529126647972781	5.14589065720391e-35	0.933257756407751	0.499398749398749	chr5_140346404_140346904	chr5	140346404	140346904	chr5	140401814	140401814	1	*	503	140346654	55160
974	'ANKIB1'	101230	14385	0.529976703122684	3.82449434426015e-35	0.320771927081297	0.836099086099086	chr7_92478191_92478691	chr7	92478191	92478691	chr7	92246234	92246234	1	*	363	92478441	-232207
975	'ANKMY1'	39832	9699	0.462374104817112	5.72153740424893e-26	0.823215146658327	0.518578643578644	chr2_240453423_240453923	chr2	240453423	240453923	chr2	240569209	240569209	1	*	1085	240453673	115536
976	'ANKMY1'	39838	9699	0.856733663829785	1.40825652326381e-137	0.82641630724192	0.518578643578644	chr2_240459747_240460247	chr2	240459747	240460247	chr2	240569209	240569209	1	*	1085	240459997	109212
977	'ANKMY1'	39842	9699	0.454065158788725	5.61548941476702e-25	0.789392300709294	0.518578643578644	chr2_240513782_240514282	chr2	240513782	240514282	chr2	240569209	240569209	1	*	1085	240514032	55177
978	'ANKMY1'	39854	9699	0.517259153682175	2.95961693851563e-33	0.841188555742326	0.518578643578644	chr2_240587098_240587598	chr2	240587098	240587598	chr2	240569209	240569209	1	*	1085	240587348	-18139
979	'ANKMY1'	39859	9699	0.634842853153863	2.53412289533715e-54	0.300652828270982	0.518578643578644	chr2_240643725_240644225	chr2	240643725	240644225	chr2	240569209	240569209	1	*	1085	240643975	-74766
980	'ANKMY1'	39863	9699	0.873896101854876	9.47308178971735e-150	0.875250294272225	0.518578643578644	chr2_240725644_240726144	chr2	240725644	240726144	chr2	240569209	240569209	1	*	1085	240725894	-156685
981	'ANKMY1'	39869	9699	0.794893987106057	3.95701979751426e-104	0.943095787237924	0.518578643578644	chr2_240792646_240793146	chr2	240792646	240793146	chr2	240569209	240569209	1	*	1085	240792896	-223687
982	'ANKRA2'	71783	12554	0.56338456014084	1.63787999560176e-40	0.596436591393786	0.464405964405964	chr5_73763599_73764099	chr5	73763599	73764099	chr5	73565686	73565686	1	*	222	73763849	-198163
983	'ANKRD10'	167499	4384	0.520005772663838	1.17572035371296e-33	0.97679701514579	0.765752765752766	chr13_110712914_110713414	chr13	110712914	110713414	chr13	110915069	110915069	1	*	295	110713164	201905
984	'ANKRD10'	167516	4384	0.484506178742217	9.53273055166812e-29	0.927037862302316	0.765752765752766	chr13_110884875_110885375	chr13	110884875	110885375	chr13	110915069	110915069	1	*	295	110885125	29944
985	'ANKRD12'	200664	7214	0.489141397340817	2.34721621086433e-29	0.674836792932254	0.890993265993266	chr18_8912545_8913045	chr18	8912545	8913045	chr18	9102736	9102736	1	*	35	8912795	189941
986	'ANKRD12'	200667	7214	0.456765663682887	2.68988951631198e-25	0.606791498898922	0.890993265993266	chr18_8949149_8949649	chr18	8949149	8949649	chr18	9102736	9102736	1	*	35	8949399	153337
987	'ANKRD13A'	158927	3901	0.464452416399114	3.20056834711123e-26	0.59823914450395	0.597282347282347	chr12_109759484_109759984	chr12	109759484	109759984	chr12	109999186	109999186	1	*	684	109759734	239452
988	'ANKRD13A'	158965	3901	0.659891614489237	4.4222597709713e-60	0.350989666810002	0.597282347282347	chr12_110024476_110024976	chr12	110024476	110024976	chr12	109999186	109999186	1	*	684	110024726	-25540
989	'ANKRD13B'	193197	6553	0.781445830631101	2.27965288242767e-98	0.733717298863306	0.682599807599808	chr17_29451333_29451833	chr17	29451333	29451833	chr17	29589769	29589769	1	*	332	29451583	138186
990	'ANKRD13B'	193210	6553	0.477070862534699	8.6220104899243e-28	0.359598486724088	0.682599807599808	chr17_29581387_29581887	chr17	29581387	29581887	chr17	29589769	29589769	1	*	332	29581637	8132
991	'ANKRD13B'	193219	6553	0.558650486357503	1.0268045277842e-39	0.881848073005573	0.682599807599808	chr17_29592843_29593343	chr17	29592843	29593343	chr17	29589769	29589769	1	*	332	29593093	-3324
992	'ANKRD13B'	193224	6553	0.50958958015493	3.72842656301617e-32	0.552198028919033	0.682599807599808	chr17_29597227_29597727	chr17	29597227	29597727	chr17	29589769	29589769	1	*	332	29597477	-7708
993	'ANKRD13B'	193228	6553	0.540312793253059	9.68292012527579e-37	0.744741105594864	0.682599807599808	chr17_29613876_29614376	chr17	29613876	29614376	chr17	29589769	29589769	1	*	332	29614126	-24357
994	'ANKRD13B'	193254	6553	0.548061454546024	5.6444788448442e-38	0.288495367655682	0.682599807599808	chr17_29794190_29794690	chr17	29794190	29794690	chr17	29589769	29589769	1	*	332	29794440	-204671
995	'ANKRD13B'	193257	6553	0.635621560283335	1.71312576278265e-54	0.785426683866932	0.682599807599808	chr17_29826057_29826557	chr17	29826057	29826557	chr17	29589769	29589769	1	*	332	29826307	-236538
996	'ANKRD13B'	193260	6553	0.510045134011198	3.21435786610648e-32	0.75745887789983	0.682599807599808	chr17_29838887_29839387	chr17	29838887	29839387	chr17	29589769	29589769	1	*	332	29839137	-249368
997	'ANKRD13D'	143880	2823	0.478423421456222	5.79750413475216e-28	0.759478606083508	0.941919191919192	chr11_67054951_67055451	chr11	67054951	67055451	chr11	67288547	67288547	1	*	545	67055201	233346
998	'ANKRD13D'	143915	2823	0.705632164355003	3.66216252898098e-72	0.48887846448536	0.941919191919192	chr11_67301509_67302009	chr11	67301509	67302009	chr11	67288547	67288547	1	*	545	67301759	-13212
999	'ANKRD13D'	143916	2823	0.785468522609328	4.73388258805164e-100	0.940259480777834	0.941919191919192	chr11_67302046_67302546	chr11	67302046	67302546	chr11	67288547	67288547	1	*	545	67302296	-13749
1000	'ANKRD13D'	143917	2823	0.456273666832829	3.07723699011688e-25	0.732301317383996	0.941919191919192	chr11_67302677_67303177	chr11	67302677	67303177	chr11	67288547	67288547	1	*	545	67302927	-14380
1001	'ANKRD13D'	143928	2823	0.585511977331846	2.01370839352373e-44	0.498203962142041	0.941919191919192	chr11_67354487_67354987	chr11	67354487	67354987	chr11	67288547	67288547	1	*	545	67354737	-66190
1002	'ANKRD13D'	143942	2823	0.521419182420009	7.2871519747557e-34	0.83888649996308	0.941919191919192	chr11_67391113_67391613	chr11	67391113	67391613	chr11	67288547	67288547	1	*	545	67391363	-102816
1003	'ANKRD13D'	143972	2823	0.664983420358966	2.55444459226313e-61	0.802027546486324	0.941919191919192	chr11_67525217_67525717	chr11	67525217	67525717	chr11	67288547	67288547	1	*	545	67525467	-236920
1004	'ANKRD16'	127537	1671	0.555601674301939	3.30933438099819e-39	0.814319655647203	0.347462722462722	chr10_5723596_5724096	chr10	5723596	5724096	chr10	5889906	5889906	1	*	24	5723846	166060
1005	'ANKRD16'	127542	1671	0.54540947236381	1.50523555496124e-37	0.897962463460294	0.347462722462722	chr10_5811387_5811887	chr10	5811387	5811887	chr10	5889906	5889906	1	*	24	5811637	78269
1006	'ANKRD23'	28776	9090	0.460572138586544	9.43065074169558e-26	0.572968652949889	0.3752405002405	chr2_96739158_96739658	chr2	96739158	96739658	chr2	96858014	96858014	1	*	476	96739408	118606
1007	'ANKRD23'	28781	9090	0.55710414897624	1.86088849277862e-39	0.673012522314739	0.3752405002405	chr2_96763598_96764098	chr2	96763598	96764098	chr2	96858014	96858014	1	*	476	96763848	94166
1008	'ANKRD23'	28810	9090	0.566826375247999	4.22417572039248e-41	0.886834412693449	0.3752405002405	chr2_96906656_96907156	chr2	96906656	96907156	chr2	96858014	96858014	1	*	476	96906906	-48892
1009	'ANKRD23'	28821	9090	0.477361828937082	7.91601971211145e-28	0.441160757332916	0.3752405002405	chr2_96963192_96963692	chr2	96963192	96963692	chr2	96858014	96858014	1	*	476	96963442	-105428
1010	'ANKRD27'	209113	7964	0.452384458256543	8.84724978845063e-25	0.9930590846505	0.329906204906205	chr19_32677667_32678167	chr19	32677667	32678167	chr19	32676597	32676597	1	*	536	32677917	-1320
1011	'ANKRD35'	12647	931	0.467904451086583	1.21004061920913e-26	0.915345156344335	0.513107263107263	chr1_145859646_145860146	chr1	145859646	145860146	chr1	145885866	145885866	1	*	931	145859896	25970
1012	'ANKRD35'	12650	931	0.512621665241268	1.38041344540973e-32	0.341030017938661	0.513107263107263	chr1_145872848_145873348	chr1	145872848	145873348	chr1	145885866	145885866	1	*	931	145873098	12768
1013	'ANKRD35'	12665	931	0.475962702794591	1.19139268967846e-27	0.462322296496097	0.513107263107263	chr1_145951491_145951991	chr1	145951491	145951991	chr1	145885866	145885866	1	*	931	145951741	-65875
1014	'ANKRD35'	12667	931	0.533714367183689	1.02745880763001e-35	0.265548649388218	0.513107263107263	chr1_145956475_145956975	chr1	145956475	145956975	chr1	145885866	145885866	1	*	931	145956725	-70859
1015	'ANKRD35'	12668	931	0.524992213377523	2.15096169923512e-34	0.772396179456107	0.513107263107263	chr1_145957234_145957734	chr1	145957234	145957734	chr1	145885866	145885866	1	*	931	145957484	-71618
1016	'ANKRD35'	12676	931	0.460133463765026	1.06487062832341e-25	0.432147991782095	0.513107263107263	chr1_145964917_145965417	chr1	145964917	145965417	chr1	145885866	145885866	1	*	931	145965167	-79301
1017	'ANKRD35'	12696	931	0.553778600720202	6.61492778376319e-39	0.939512398524947	0.513107263107263	chr1_146035398_146035898	chr1	146035398	146035898	chr1	145885866	145885866	1	*	931	146035648	-149782
1018	'ANKRD35'	12697	931	0.690930274505092	4.92297493969024e-68	0.872883085970925	0.513107263107263	chr1_146035937_146036437	chr1	146035937	146036437	chr1	145885866	145885866	1	*	931	146036187	-150321
1019	'ANKRD35'	12698	931	0.653183449346431	1.74481985620845e-58	0.922177484157078	0.513107263107263	chr1_146036810_146037310	chr1	146036810	146037310	chr1	145885866	145885866	1	*	931	146037060	-151194
1020	'ANKRD35'	12699	931	0.631203986946574	1.57167765984844e-53	0.958489156448579	0.513107263107263	chr1_146037776_146038276	chr1	146037776	146038276	chr1	145885866	145885866	1	*	931	146038026	-152160
1021	'ANKRD35'	12700	931	0.560935894264632	4.24959053158626e-40	0.820504801740875	0.513107263107263	chr1_146038459_146038959	chr1	146038459	146038959	chr1	145885866	145885866	1	*	931	146038709	-152843
1022	'ANKRD35'	12701	931	0.614884150729651	4.17308246241349e-50	0.962850031924736	0.513107263107263	chr1_146039118_146039618	chr1	146039118	146039618	chr1	145885866	145885866	1	*	931	146039368	-153502
1023	'ANKRD36'	28826	9095	0.501416544544509	5.1609212554398e-31	0.679206355411351	0.512025012025012	chr2_97016721_97017221	chr2	97016721	97017221	chr2	97113496	97113496	1	*	481	97016971	96525
1024	'ANKRD37'	67168	12318	0.478802175461039	5.18647713657185e-28	0.585113083060779	0.565957190957191	chr4_185234717_185235217	chr4	185234717	185235217	chr4	185396021	185396021	1	*	621	185234967	161054
1025	'ANKRD37'	67169	12318	0.68324010583091	5.72308158997386e-66	0.831493860460672	0.565957190957191	chr4_185267859_185268359	chr4	185267859	185268359	chr4	185396021	185396021	1	*	621	185268109	127912
1026	'ANKRD37'	67207	12318	0.518098201572871	2.23435815457166e-33	0.550386788805928	0.565957190957191	chr4_185587269_185587769	chr4	185587269	185587769	chr4	185396021	185396021	1	*	621	185587519	-191498
1027	'ANKRD39'	28770	9091	0.463780156961707	3.86394137773497e-26	0.663739146675701	0.642496392496392	chr2_96637387_96637887	chr2	96637387	96637887	chr2	96858095	96858095	1	*	477	96637637	220458
1028	'ANKRD39'	28776	9091	0.459702146473383	1.1999122670453e-25	0.572968652949889	0.642496392496392	chr2_96739158_96739658	chr2	96739158	96739658	chr2	96858095	96858095	1	*	477	96739408	118687
1029	'ANKRD39'	28781	9091	0.49298191060069	7.23625853413668e-30	0.673012522314739	0.642496392496392	chr2_96763598_96764098	chr2	96763598	96764098	chr2	96858095	96858095	1	*	477	96763848	94247
1030	'ANKRD39'	28786	9091	0.610093359749033	3.87117566664921e-49	0.705236959722711	0.642496392496392	chr2_96815142_96815642	chr2	96815142	96815642	chr2	96858095	96858095	1	*	477	96815392	42703
1031	'ANKRD39'	28795	9091	0.521454865020048	7.19989015833266e-34	0.6937093068206	0.642496392496392	chr2_96856916_96857416	chr2	96856916	96857416	chr2	96858095	96858095	1	*	477	96857166	929
1032	'ANKRD39'	28799	9091	0.577408934412669	5.9203084277072e-43	0.624864808516738	0.642496392496392	chr2_96867628_96868128	chr2	96867628	96868128	chr2	96858095	96858095	1	*	477	96867878	-9783
1033	'ANKRD40'	196034	6861	0.509427544041677	3.93064450301533e-32	0.958106928319195	0.74464886964887	chr17_50838159_50838659	chr17	50838159	50838659	chr17	50707924	50707924	1	*	640	50838409	-130485
1034	'ANKRD42'	145563	2954	0.685164603797626	1.76317094442068e-66	0.692028371751604	0.537217412217412	chr11_82989189_82989689	chr11	82989189	82989689	chr11	83193739	83193739	1	*	676	82989439	204300
1035	'ANKRD42'	145564	2954	0.840002905047249	3.7452541956846e-127	0.962906497443849	0.537217412217412	chr11_82990070_82990570	chr11	82990070	82990570	chr11	83193739	83193739	1	*	676	82990320	203419
1036	'ANKRD42'	145571	2954	0.515181521903672	5.91689373230337e-33	0.932836436765134	0.537217412217412	chr11_83069508_83070008	chr11	83069508	83070008	chr11	83193739	83193739	1	*	676	83069758	123981
1037	'ANKRD44'	35939	9457	0.53767218580598	2.50641908593364e-36	0.999270291752994	0.322631072631073	chr2_197453143_197453643	chr2	197453143	197453643	chr2	197311173	197311173	1	*	843	197453393	-142220
1038	'ANKRD44'	35942	9457	0.661445808245057	1.86393090477521e-60	0.994144960018069	0.322631072631073	chr2_197499697_197500197	chr2	197499697	197500197	chr2	197311173	197311173	1	*	843	197499947	-188774
1039	'ANKRD45'	15167	1248	0.545109505550487	1.68103794953445e-37	0.988898010241976	0.250721500721501	chr1_173476878_173477378	chr1	173476878	173477378	chr1	173669862	173669862	1	*	1248	173477128	192734
1040	'ANKRD45'	15182	1248	0.481303324270511	2.47830665426263e-28	0.943556198393773	0.250721500721501	chr1_173714712_173715212	chr1	173714712	173715212	chr1	173669862	173669862	1	*	1248	173714962	-45100
1041	'ANKRD45'	15186	1248	0.630416393281944	2.32430775348741e-53	0.991087134982995	0.250721500721501	chr1_173824238_173824738	chr1	173824238	173824738	chr1	173669862	173669862	1	*	1248	173824488	-154626
1042	'ANKRD45'	15190	1248	0.686687263385107	6.91210610346814e-67	0.996877022442872	0.250721500721501	chr1_173867926_173868426	chr1	173867926	173868426	chr1	173669862	173669862	1	*	1248	173868176	-198314
1043	'ANKRD46'	113660	15174	0.485371832537511	7.34545395867541e-29	0.294450308171429	0.770262145262145	chr8_100413237_100413737	chr8	100413237	100413737	chr8	100559784	100559784	1	*	389	100413487	146297
1044	'ANKRD46'	113671	15174	0.554462325777402	5.10408660125951e-39	0.271803291505414	0.770262145262145	chr8_100491209_100491709	chr8	100491209	100491709	chr8	100559784	100559784	1	*	389	100491459	68325
1045	'ANKRD46'	113675	15174	0.757479865638729	4.78264733603891e-89	0.918832988024966	0.770262145262145	chr8_100510769_100511269	chr8	100510769	100511269	chr8	100559784	100559784	1	*	389	100511019	48765
1046	'ANKRD46'	113682	15174	0.485917686839049	6.2338293496955e-29	0.709497934665051	0.770262145262145	chr8_100563916_100564416	chr8	100563916	100564416	chr8	100559784	100559784	1	*	389	100564166	-4382
1047	'ANKRD46'	113696	15174	0.789817254435089	6.64349984877877e-102	0.484395970968036	0.770262145262145	chr8_100676262_100676762	chr8	100676262	100676762	chr8	100559784	100559784	1	*	389	100676512	-116728
1048	'ANKRD46'	113705	15174	0.678881897741773	7.87219675799986e-65	0.478206481372894	0.770262145262145	chr8_100755863_100756363	chr8	100755863	100756363	chr8	100559784	100559784	1	*	389	100756113	-196329
1049	'ANKRD50'	63241	12154	0.624909454971604	3.48766549507687e-52	0.938157226066221	0.896885521885522	chr4_124482961_124483461	chr4	124482961	124483461	chr4	124712732	124712732	1	*	457	124483211	229521
1050	'ANKRD50'	63247	12154	0.525052717079684	2.1065070350809e-34	0.748858744988685	0.896885521885522	chr4_124573014_124573514	chr4	124573014	124573514	chr4	124712732	124712732	1	*	457	124573264	139468
1051	'ANKRD50'	63250	12154	0.549440901291693	3.37479518063329e-38	0.90641926082292	0.896885521885522	chr4_124636744_124637244	chr4	124636744	124637244	chr4	124712732	124712732	1	*	457	124636994	75738
1052	'ANKRD50'	63251	12154	0.518540909123073	1.92573698980495e-33	0.530137384951505	0.896885521885522	chr4_124647090_124647590	chr4	124647090	124647590	chr4	124712732	124712732	1	*	457	124647340	65392
1053	'ANKRD50'	63269	12154	0.744677261735886	1.6976852530022e-84	0.713302841953012	0.896885521885522	chr4_124902601_124903101	chr4	124902601	124903101	chr4	124712732	124712732	1	*	457	124902851	-190119
1054	'ANKRD52'	154742	3630	0.554586945485497	4.86628371511766e-39	0.840749862093828	0.433742183742184	chr12_56128423_56128923	chr12	56128423	56128923	chr12	56258391	56258391	1	*	413	56128673	129718
1055	'ANKRD53'	27578	8965	0.461690215125257	6.91680725561476e-26	0.832983681464976	0.331409331409331	chr2_71226226_71226726	chr2	71226226	71226726	chr2	70978380	70978380	1	*	351	71226476	-248096
1056	'ANKRD54'	223110	10567	0.601640345738902	1.80075541882856e-47	0.988567904130236	0.593915343915344	chr22_37844195_37844695	chr22	37844195	37844695	chr22	37849327	37849327	1	*	230	37844445	4882
1057	'ANKRD6'	88090	13719	0.470126779798409	6.42231998885106e-27	0.863114551164276	0.717833092833093	chr6_89410107_89410607	chr6	89410107	89410607	chr6	89433170	89433170	1	*	585	89410357	22813
1058	'ANKRD6'	88094	13719	0.516060290779575	4.41353306943422e-33	0.861854935737896	0.717833092833093	chr6_89412804_89413304	chr6	89412804	89413304	chr6	89433170	89433170	1	*	585	89413054	20116
1059	'ANKRD6'	88113	13719	0.679297983084367	6.13738493489511e-65	0.990470357774216	0.717833092833093	chr6_89501224_89501724	chr6	89501224	89501724	chr6	89433170	89433170	1	*	585	89501474	-68304
1060	'ANKRD6'	88121	13719	0.616612422766737	1.84990679526836e-50	0.808503707178505	0.717833092833093	chr6_89566291_89566791	chr6	89566291	89566791	chr6	89433170	89433170	1	*	585	89566541	-133371
1061	'ANKRD6'	88122	13719	0.652949915530452	1.97799267964818e-58	0.999539588844151	0.717833092833093	chr6_89566869_89567369	chr6	89566869	89567369	chr6	89433170	89433170	1	*	585	89567119	-133949
1062	'ANKRD6'	88123	13719	0.591059132624492	1.88415874481866e-45	0.908048073874273	0.717833092833093	chr6_89567488_89567988	chr6	89567488	89567988	chr6	89433170	89433170	1	*	585	89567738	-134568
1063	'ANKRD9'	175060	4911	0.465753821490763	2.22076055691479e-26	0.34290641057382	0.811207311207311	chr14_102295245_102295745	chr14	102295245	102295745	chr14	102509799	102509799	1	*	496	102295495	214304
1064	'ANKRD9'	175071	4911	0.497364569621046	1.85254361832734e-30	0.742004699668591	0.811207311207311	chr14_102389949_102390449	chr14	102389949	102390449	chr14	102509799	102509799	1	*	496	102390199	119600
1065	'ANKRD9'	175073	4911	0.583497750076197	4.71496970459402e-44	0.992190384356445	0.811207311207311	chr14_102421436_102421936	chr14	102421436	102421936	chr14	102509799	102509799	1	*	496	102421686	88113
1066	'ANKRD9'	175094	4911	0.542669729432788	4.10929950195672e-37	0.829713024857859	0.811207311207311	chr14_102585319_102585819	chr14	102585319	102585819	chr14	102509799	102509799	1	*	496	102585569	-75770
1067	'ANKS1B'	157910	3825	0.52374734164712	3.29528895998987e-34	0.300787476816561	0.916125541125541	chr12_100020229_100020729	chr12	100020229	100020729	chr12	99984654	99984654	1	*	608	100020479	-35825
1068	'ANKS6'	122371	15681	0.455214641374661	4.10778362847399e-25	0.997563295675176	0.431156806156806	chr9_98552269_98552769	chr9	98552269	98552769	chr9	98796965	98796965	1	*	319	98552519	244446
1069	'ANKS6'	122401	15681	0.503503849638412	2.65726615297621e-31	0.282210321028194	0.431156806156806	chr9_98910986_98911486	chr9	98910986	98911486	chr9	98796965	98796965	1	*	319	98911236	-114271
1070	'ANKZF1'	37792	9589	0.693852017945803	7.78000319286492e-69	0.635497700115972	0.501743626743627	chr2_218983547_218984047	chr2	218983547	218984047	chr2	219229757	219229757	1	*	975	218983797	245960
1071	'ANKZF1'	37796	9589	0.455844956101031	3.45960026837771e-25	0.675944385807175	0.501743626743627	chr2_218992847_218993347	chr2	218992847	218993347	chr2	219229757	219229757	1	*	975	218993097	236660
1072	'ANKZF1'	37800	9589	0.494048339466067	5.20256897680908e-30	0.571465801441174	0.501743626743627	chr2_218999857_219000357	chr2	218999857	219000357	chr2	219229757	219229757	1	*	975	219000107	229650
1073	'ANKZF1'	37811	9589	0.639792451582934	2.04203900126024e-55	0.95282088702987	0.501743626743627	chr2_219057945_219058445	chr2	219057945	219058445	chr2	219229757	219229757	1	*	975	219058195	171562
1074	'ANKZF1'	37812	9589	0.598969252880941	5.92058249448471e-47	0.548223725073731	0.501743626743627	chr2_219058532_219059032	chr2	219058532	219059032	chr2	219229757	219229757	1	*	975	219058782	170975
1075	'ANKZF1'	37844	9589	0.523482789019472	3.60777143747513e-34	0.704893823106559	0.501743626743627	chr2_219254329_219254829	chr2	219254329	219254829	chr2	219229757	219229757	1	*	975	219254579	-24822
1076	'ANKZF1'	37849	9589	0.600954651399833	2.44736708659216e-47	0.924457822428973	0.501743626743627	chr2_219279596_219280096	chr2	219279596	219280096	chr2	219229757	219229757	1	*	975	219279846	-50089
1077	'ANKZF1'	37855	9589	0.619217091678646	5.38728761043063e-51	0.959839985405835	0.501743626743627	chr2_219309210_219309710	chr2	219309210	219309710	chr2	219229757	219229757	1	*	975	219309460	-79703
1078	'ANKZF1'	37856	9589	0.64392320931331	2.40071119666908e-56	0.579909568299389	0.501743626743627	chr2_219327624_219328124	chr2	219327624	219328124	chr2	219229757	219229757	1	*	975	219327874	-98117
1079	'ANKZF1'	37858	9589	0.453486142625101	6.57159880320506e-25	0.378179986013925	0.501743626743627	chr2_219332509_219333009	chr2	219332509	219333009	chr2	219229757	219229757	1	*	975	219332759	-103002
1080	'ANKZF1'	37859	9589	0.566817375292406	4.23896434682636e-41	0.981770324329255	0.501743626743627	chr2_219335399_219335899	chr2	219335399	219335899	chr2	219229757	219229757	1	*	975	219335649	-105892
1081	'ANKZF1'	37869	9589	0.457782402138624	2.0353680121135e-25	0.710401382970868	0.501743626743627	chr2_219402240_219402740	chr2	219402240	219402740	chr2	219229757	219229757	1	*	975	219402490	-172733
1082	'ANKZF1'	37876	9589	0.557423744728295	1.64611810494504e-39	0.5545261457071	0.501743626743627	chr2_219430666_219431166	chr2	219430666	219431166	chr2	219229757	219229757	1	*	975	219430916	-201159
1083	'ANKZF1'	37888	9589	0.506543359243866	1.00126514925274e-31	0.480174087538929	0.501743626743627	chr2_219445328_219445828	chr2	219445328	219445828	chr2	219229757	219229757	1	*	975	219445578	-215821
1084	'ANKZF1'	37889	9589	0.571646401064504	6.15990871411454e-42	0.84819896711535	0.501743626743627	chr2_219446027_219446527	chr2	219446027	219446527	chr2	219229757	219229757	1	*	975	219446277	-216520
1085	'ANKZF1'	37898	9589	0.609267023425122	5.6625463936681e-49	0.931264089232894	0.501743626743627	chr2_219460507_219461007	chr2	219460507	219461007	chr2	219229757	219229757	1	*	975	219460757	-231000
1086	'ANKZF1'	37899	9589	0.489800362073379	1.92028271387602e-29	0.403923919228247	0.501743626743627	chr2_219461127_219461627	chr2	219461127	219461627	chr2	219229757	219229757	1	*	975	219461377	-231620
1087	'ANLN'	97835	14191	0.672808460025741	2.83901288624366e-63	0.998818567600085	0.919612794612795	chr7_36152783_36153283	chr7	36152783	36153283	chr7	36389806	36389806	1	*	169	36153033	236773
1088	'ANLN'	97849	14191	0.652365637665704	2.71274826404435e-58	0.901298272589465	0.919612794612795	chr7_36258359_36258859	chr7	36258359	36258859	chr7	36389806	36389806	1	*	169	36258609	131197
1089	'ANO1'	144320	2864	0.537459129048307	2.70647891902675e-36	0.872943894991508	0.665764790764791	chr11_69828606_69829106	chr11	69828606	69829106	chr11	70078302	70078302	1	*	586	69828856	249446
1090	'ANO1'	144323	2864	0.470066273632008	6.5328996015367e-27	0.770280894240083	0.665764790764791	chr11_69840660_69841160	chr11	69840660	69841160	chr11	70078302	70078302	1	*	586	69840910	237392
1091	'ANO1'	144374	2864	0.488770387536416	2.62749038746059e-29	0.370287843842435	0.665764790764791	chr11_70103553_70104053	chr11	70103553	70104053	chr11	70078302	70078302	1	*	586	70103803	-25501
1092	'ANO1'	144403	2864	0.453395078470843	6.73442221605051e-25	0.757176550304262	0.665764790764791	chr11_70269811_70270311	chr11	70269811	70270311	chr11	70078302	70078302	1	*	586	70270061	-191759
1093	'ANO10'	43246	10940	0.584641433753278	2.91065573820187e-44	0.88812443263012	0.690836940836941	chr3_43537223_43537723	chr3	43537223	43537723	chr3	43691594	43691594	1	*	205	43537473	154121
1094	'ANO2'	150939	3260	0.454331389326852	5.22444901626281e-25	0.502738577677009	0.263347763347763	chr12_6089397_6089897	chr12	6089397	6089897	chr12	5946232	5946232	1	*	43	6089647	-143415
1095	'ANO5'	140345	2482	0.488630332327131	2.74158571934303e-29	0.459794378640397	0.418710918710919	chr11_21975168_21975668	chr11	21975168	21975668	chr11	22193176	22193176	1	*	204	21975418	217758
1096	'ANO5'	140357	2482	0.557885210939812	1.37775536474418e-39	0.88811574562718	0.418710918710919	chr11_22234686_22235186	chr11	22234686	22235186	chr11	22193176	22193176	1	*	204	22234936	-41760
1097	'ANO6'	153431	3475	0.466017408344099	2.06233515252849e-26	0.425867288656077	0.309944684944685	chr12_45232853_45233353	chr12	45232853	45233353	chr12	45215987	45215987	1	*	258	45233103	-17116
1098	'ANO8'	208166	7849	0.55984484818868	6.47810369078692e-40	0.96402712082318	0.31986531986532	chr19_17470066_17470566	chr19	17470066	17470566	chr19	17334829	17334829	1	*	421	17470316	-135487
1099	'ANP32A'	179586	5269	0.578486742316869	3.79723660287235e-43	0.866459047296388	0.977753727753728	chr15_68589976_68590476	chr15	68589976	68590476	chr15	68820897	68820897	1	*	312	68590226	230671
1100	'ANP32B'	122327	15675	0.483614154668176	1.24540964900163e-28	0.84330818445982	0.994468494468495	chr9_98085917_98086417	chr9	98085917	98086417	chr9	97983361	97983361	1	*	313	98086167	-102806
1101	'ANP32E'	12903	967	0.631608467109646	1.28466221264543e-53	0.994761737226848	0.995189995189995	chr1_150182207_150182707	chr1	150182207	150182707	chr1	150236156	150236156	1	*	967	150182457	53699
1102	'ANP32E'	12918	967	0.608177844057198	9.33249645780809e-49	0.863396878759844	0.995189995189995	chr1_150259777_150260277	chr1	150259777	150260277	chr1	150236156	150236156	1	*	967	150260027	-23871
1103	'ANP32E'	12928	967	0.544333464833323	2.23428866637923e-37	0.978504011223608	0.995189995189995	chr1_150311706_150312206	chr1	150311706	150312206	chr1	150236156	150236156	1	*	967	150311956	-75800
1104	'ANTXR1'	27350	8940	0.546525131320503	9.97693316549653e-38	0.777873334810124	0.766474266474266	chr2_69014432_69014932	chr2	69014432	69014932	chr2	69013178	69013178	1	*	326	69014682	-1504
1105	'ANTXR1'	27360	8940	0.450285013171672	1.55567411571771e-24	0.274544040933158	0.766474266474266	chr2_69136495_69136995	chr2	69136495	69136995	chr2	69013178	69013178	1	*	326	69136745	-123567
1106	'ANXA1'	120274	15574	0.539484894922203	1.30532188348587e-36	0.356549348691955	0.34968734968735	chr9_73149451_73149951	chr9	73149451	73149951	chr9	73151757	73151757	1	*	212	73149701	2056
1107	'ANXA11'	132982	1973	0.5230640654728	4.16317016090191e-34	0.654313748485204	0.572270322270322	chr10_80204096_80204596	chr10	80204096	80204596	chr10	80205572	80205572	1	*	326	80204346	1226
1108	'ANXA2'	178465	5199	0.452046515956979	9.69231680746937e-25	0.402195205643077	0.889790764790765	chr15_60184527_60185027	chr15	60184527	60185027	chr15	60402883	60402883	1	*	242	60184777	218106
1109	'ANXA2'	178483	5199	0.488089317825665	3.23229955742738e-29	0.571018420789735	0.889790764790765	chr15_60376653_60377153	chr15	60376653	60377153	chr15	60402883	60402883	1	*	242	60376903	25980
1110	'ANXA2'	178493	5199	0.465405398508618	2.4489150007897e-26	0.9106889227682	0.889790764790765	chr15_60397853_60398353	chr15	60397853	60398353	chr15	60402883	60402883	1	*	242	60398103	4780
1111	'ANXA3'	60226	11991	0.450671596158062	1.4027740678049e-24	0.398590099422749	0.301647426647427	chr4_78552314_78552814	chr4	78552314	78552814	chr4	78551519	78551519	1	*	294	78552564	-1045
1112	'ANXA3'	60227	11991	0.464425780956638	3.2244635252213e-26	0.549348691954532	0.301647426647427	chr4_78566364_78566864	chr4	78566364	78566864	chr4	78551519	78551519	1	*	294	78566614	-15095
1113	'ANXA5'	63000	12141	0.539828057913069	1.15344830262517e-36	0.809915345156344	0.970478595478595	chr4_121564921_121565421	chr4	121564921	121565421	chr4	121697113	121697113	1	*	444	121565171	131942
1114	'ANXA5'	63001	12141	0.457922602831653	1.95874976758968e-25	0.805063654014047	0.970478595478595	chr4_121599006_121599506	chr4	121599006	121599506	chr4	121697113	121697113	1	*	444	121599256	97857
1115	'ANXA5'	63019	12141	0.450598652759456	1.43019610808637e-24	0.607312719075355	0.970478595478595	chr4_121741807_121742307	chr4	121741807	121742307	chr4	121697113	121697113	1	*	444	121742057	-44944
1116	'ANXA5'	63027	12141	0.664454182712144	3.43895344944616e-61	0.891125792146081	0.970478595478595	chr4_121796218_121796718	chr4	121796218	121796718	chr4	121697113	121697113	1	*	444	121796468	-99355
1117	'ANXA6'	78006	12969	0.527468525197966	9.14894338488251e-35	0.620860100161144	0.830687830687831	chr5_151368547_151369047	chr5	151368547	151369047	chr5	151157882	151157882	1	*	637	151368797	-210915
1118	'ANXA7'	132227	1932	0.480646393986143	3.010075851048e-28	0.688679532118022	0.591149591149591	chr10_73591170_73591670	chr10	73591170	73591670	chr10	73414076	73414076	1	*	285	73591420	-177344
1119	'AP1G1'	188188	6085	0.47065735396889	5.51778532595412e-27	0.904881661302442	0.5503848003848	chr16_71757653_71758153	chr16	71757653	71758153	chr16	71809201	71809201	1	*	589	71757903	51298
1120	'AP1S1'	102017	14492	0.599326698646669	5.05186585167383e-47	0.613762818758714	0.721079846079846	chr7_101164890_101165390	chr7	101164890	101165390	chr7	101154397	101154397	1	*	470	101165140	-10743
1121	'AP1S1'	102048	14492	0.474259690805536	1.95438342352628e-27	0.567678268159094	0.721079846079846	chr7_101299877_101300377	chr7	101299877	101300377	chr7	101154397	101154397	1	*	470	101300127	-145730
1122	'AP1S2'	225590	16074	0.526621730022358	1.2254491146328e-34	0.488835029470657	0.832431457431457	chrX_15769281_15769781	chrX	15769281	15769781	chrX	15855014	15855014	1	*	45	15769531	85483
1123	'AP1S2'	225611	16074	0.595153688163749	3.18017208688197e-46	0.905051057859783	0.832431457431457	chrX_16024154_16024654	chrX	16024154	16024654	chrX	15855014	15855014	1	*	45	16024404	-169390
1124	'AP1S3'	38387	9614	0.456369003483405	2.99820976546936e-25	0.964461470970208	0.278619528619529	chr2_223957081_223957581	chr2	223957081	223957581	chr2	223838027	223838027	1	*	1000	223957331	-119304
1125	'AP2A1'	211332	8379	0.650845012723231	6.16330448169068e-58	0.541599885331561	0.486712361712362	chr19_49584511_49585011	chr19	49584511	49585011	chr19	49766968	49766968	1	*	951	49584761	182207
1126	'AP2A1'	211333	8379	0.664757802723067	2.89920934572689e-61	0.984189654648198	0.486712361712362	chr19_49585016_49585516	chr19	49585016	49585516	chr19	49766968	49766968	1	*	951	49585266	181702
1127	'AP2A1'	211342	8379	0.678369707767141	1.06773700186365e-64	0.442433403263707	0.486712361712362	chr19_49636534_49637034	chr19	49636534	49637034	chr19	49766968	49766968	1	*	951	49636784	130184
1128	'AP2B1'	193758	6596	0.490909402173202	1.36811156583823e-29	0.930034878316806	0.866642616642617	chr17_35374077_35374577	chr17	35374077	35374577	chr17	35578046	35578046	1	*	375	35374327	203719
1129	'AP2B1'	193805	6596	0.472543519033872	3.2112282282747e-27	0.703095613497865	0.866642616642617	chr17_35749834_35750334	chr17	35749834	35750334	chr17	35578046	35578046	1	*	375	35750084	-172038
1130	'AP2B1'	193807	6596	0.524305535781269	2.72323582658116e-34	0.935959414322262	0.866642616642617	chr17_35764499_35764999	chr17	35764499	35764999	chr17	35578046	35578046	1	*	375	35764749	-186703
1131	'AP2B1'	193821	6596	0.502911234214763	3.2114474122867e-31	0.872405300809194	0.866642616642617	chr17_35809661_35810161	chr17	35809661	35810161	chr17	35578046	35578046	1	*	375	35809911	-231865
1132	'AP2M1'	53745	11595	0.49673676362004	2.25467122183765e-30	0.504350016722481	0.936327561327561	chr3_184005865_184006365	chr3	184005865	184006365	chr3	184174689	184174689	1	*	860	184006115	168574
1133	'AP2M1'	53749	11595	0.631288784414879	1.50687325701667e-53	0.8540366330914	0.936327561327561	chr3_184017033_184017533	chr3	184017033	184017533	chr3	184174689	184174689	1	*	860	184017283	157406
1134	'AP2M1'	53776	11595	0.632359943138528	8.81623939961676e-54	0.673490307476469	0.936327561327561	chr3_184230038_184230538	chr3	184230038	184230538	chr3	184174689	184174689	1	*	860	184230288	-55599
1135	'AP2M1'	53780	11595	0.556354935180775	2.47948227054267e-39	0.357782903109513	0.936327561327561	chr3_184248096_184248596	chr3	184248096	184248596	chr3	184174689	184174689	1	*	860	184248346	-73657
1136	'AP2M1'	53785	11595	0.645847388393448	8.75420951964548e-57	0.895886269757502	0.936327561327561	chr3_184260249_184260749	chr3	184260249	184260749	chr3	184174689	184174689	1	*	860	184260499	-85810
1137	'AP2M1'	53789	11595	0.515306088985263	5.67594213280236e-33	0.540818055066912	0.936327561327561	chr3_184262657_184263157	chr3	184262657	184263157	chr3	184174689	184174689	1	*	860	184262907	-88218
1138	'AP2M1'	53790	11595	0.457901705806791	1.96996777942563e-25	0.521246237441851	0.936327561327561	chr3_184275681_184276181	chr3	184275681	184276181	chr3	184174689	184174689	1	*	860	184275931	-101242
1139	'AP2M1'	53806	11595	0.473045347307062	2.77835806947805e-27	0.378210390524217	0.936327561327561	chr3_184344955_184345455	chr3	184344955	184345455	chr3	184174689	184174689	1	*	860	184345205	-170516
1140	'AP2M1'	53811	11595	0.461566215727194	7.15906322528288e-26	0.663074590950749	0.936327561327561	chr3_184359601_184360101	chr3	184359601	184360101	chr3	184174689	184174689	1	*	860	184359851	-185162
1141	'AP2M1'	53820	11595	0.521012328460255	8.36625487453478e-34	0.781309044473112	0.936327561327561	chr3_184380547_184381047	chr3	184380547	184381047	chr3	184174689	184174689	1	*	860	184380797	-206108
1142	'AP2S1'	210834	8285	0.497899662865359	1.56686203338227e-30	0.630302872357522	0.608465608465608	chr19_46921052_46921552	chr19	46921052	46921552	chr19	46850992	46850992	1	*	857	46921302	-70310
1143	'AP3B1'	72195	12583	0.602566221282816	1.18801924124927e-47	0.79280629286493	0.856541606541606	chr5_78271758_78272258	chr5	78271758	78272258	chr5	78294755	78294755	1	*	251	78272008	22747
1144	'AP3B2'	181161	5394	0.566056597555955	5.72977264369912e-41	0.859031659782217	0.844155844155844	chr15_82571581_82572081	chr15	82571581	82572081	chr15	82709914	82709914	1	*	437	82571831	138083
1145	'AP3B2'	181167	5394	0.679188448642373	6.55263138185537e-65	0.609610431353131	0.844155844155844	chr15_82646197_82646697	chr15	82646197	82646697	chr15	82709914	82709914	1	*	437	82646447	63467
1146	'AP3B2'	181175	5394	0.514624004587695	7.12110329181318e-33	0.275612542294846	0.844155844155844	chr15_82729975_82730475	chr15	82729975	82730475	chr15	82709914	82709914	1	*	437	82730225	-20311
1147	'AP3B2'	181184	5394	0.684369071724442	2.86995142281835e-66	0.707790938587233	0.844155844155844	chr15_82850108_82850608	chr15	82850108	82850608	chr15	82709914	82709914	1	*	437	82850358	-140444
1148	'AP3M1'	132278	1948	0.461157786759604	8.02008029279292e-26	0.77040251228125	0.733766233766234	chr10_73968140_73968640	chr10	73968140	73968640	chr10	74151063	74151063	1	*	301	73968390	182673
1149	'AP3M1'	132289	1948	0.465993568637751	2.07592383344049e-26	0.695963584083673	0.733766233766234	chr10_74035258_74035758	chr10	74035258	74035758	chr10	74151063	74151063	1	*	301	74035508	115555
1150	'AP3M1'	132312	1948	0.523343124891577	3.78464040916695e-34	0.653262621129397	0.733766233766234	chr10_74289893_74290393	chr10	74289893	74290393	chr10	74151063	74151063	1	*	301	74290143	-139080
1151	'AP3M2'	110020	14971	0.542235721175248	4.81498677150089e-37	0.958389255914763	0.497655122655123	chr8_42123696_42124196	chr8	42123696	42124196	chr8	42152946	42152946	1	*	186	42123946	29000
1152	'AP3S2'	181801	5440	0.513351483781227	1.08548144518074e-32	0.792341538207611	0.376984126984127	chr15_89912119_89912619	chr15	89912119	89912619	chr15	89894342	89894342	1	*	483	89912369	-18027
1153	'AP3S2'	181809	5440	0.593872014981206	5.56128922467443e-46	0.84550599620378	0.376984126984127	chr15_90002262_90002762	chr15	90002262	90002762	chr15	89894342	89894342	1	*	483	90002512	-108170
1154	'AP4B1'	12095	877	0.518427901681268	1.99985198130437e-33	0.932554109169566	0.441017316017316	chr1_113758936_113759436	chr1	113758936	113759436	chr1	113905201	113905201	1	*	877	113759186	146015
1155	'AP4B1'	12099	877	0.454200992548079	5.41272757846924e-25	0.832623170842943	0.441017316017316	chr1_113768901_113769401	chr1	113768901	113769401	chr1	113905201	113905201	1	*	877	113769151	136050
1156	'AP4B1'	12131	877	0.501262580177204	5.41902448940575e-31	0.692306355845701	0.441017316017316	chr1_114049925_114050425	chr1	114049925	114050425	chr1	113905201	113905201	1	*	877	114050175	-144974
1157	'AP4B1'	12132	877	0.656714495451296	2.54459106786651e-59	0.861672508676144	0.441017316017316	chr1_114058130_114058630	chr1	114058130	114058630	chr1	113905201	113905201	1	*	877	114058380	-153179
1158	'AP5B1'	143633	2771	0.537913238596393	2.2987438144153e-36	0.982261139995396	0.402597402597403	chr11_65606975_65607475	chr11	65606975	65607475	chr11	65780802	65780802	1	*	493	65607225	173577
1159	'AP5M1'	170882	4637	0.479164195777737	4.66390398237221e-28	0.660998397247958	0.834475709475709	chr14_57029489_57029989	chr14	57029489	57029989	chr14	57268909	57268909	1	*	222	57029739	239170
1160	'AP5M1'	170918	4637	0.597503884681091	1.13270438430355e-46	0.729816834542999	0.834475709475709	chr14_57293847_57294347	chr14	57293847	57294347	chr14	57268909	57268909	1	*	222	57294097	-25188
1161	'AP5M1'	170922	4637	0.620973973671549	2.3329804589461e-51	0.586450881513623	0.834475709475709	chr14_57345072_57345572	chr14	57345072	57345572	chr14	57268909	57268909	1	*	222	57345322	-76413
1162	'AP5M1'	170925	4637	0.561377118685606	3.58041320031944e-40	0.420737613419682	0.834475709475709	chr14_57352358_57352858	chr14	57352358	57352858	chr14	57268909	57268909	1	*	222	57352608	-83699
1163	'AP5S1'	212725	9780	0.764630100189068	1.03368875441214e-91	0.488817655464776	0.549843674843675	chr20_3923856_3924356	chr20	3923856	3924356	chr20	3820524	3820524	1	*	56	3924106	-103582
1164	'AP5S1'	212728	9780	0.672013465857691	4.51658505806306e-63	0.407728826516208	0.549843674843675	chr20_4006530_4007030	chr20	4006530	4007030	chr20	3820524	3820524	1	*	56	4006780	-186256
1165	'AP5S1'	212729	9780	0.592051359888113	1.22747294161033e-45	0.655651546938049	0.549843674843675	chr20_4013916_4014416	chr20	4013916	4014416	chr20	3820524	3820524	1	*	56	4014166	-193642
1166	'AP5S1'	212730	9780	0.51969629377882	1.30510734940533e-33	0.883820022673078	0.549843674843675	chr20_4014731_4015231	chr20	4014731	4015231	chr20	3820524	3820524	1	*	56	4014981	-194457
1167	'AP5S1'	212733	9780	0.52125949706913	7.6928920769342e-34	0.551107810049994	0.549843674843675	chr20_4021323_4021823	chr20	4021323	4021823	chr20	3820524	3820524	1	*	56	4021573	-201049
1168	'AP5Z1'	95280	14058	0.493582091204477	6.00857484239545e-30	0.771097472516494	0.574314574314574	chr7_4616032_4616532	chr7	4616032	4616532	chr7	4775622	4775622	1	*	36	4616282	159340
1169	'AP5Z1'	95285	14058	0.451002389051026	1.28356463277705e-24	0.99589104760912	0.574314574314574	chr7_4650604_4651104	chr7	4650604	4651104	chr7	4775622	4775622	1	*	36	4650854	124768
1170	'AP5Z1'	95312	14058	0.464441830344076	3.21021419929712e-26	0.951991278249048	0.574314574314574	chr7_4744918_4745418	chr7	4744918	4745418	chr7	4775622	4775622	1	*	36	4745168	30454
1171	'APBA2'	176037	4980	0.516346963145386	4.01254266532536e-33	0.606839277415095	0.911736411736412	chr15_28887517_28888017	chr15	28887517	28888017	chr15	28884483	28884483	1	*	23	28887767	-3284
1172	'APBA2'	176040	4980	0.697988605492296	5.51887954236634e-70	0.983486007410013	0.911736411736412	chr15_28911230_28911730	chr15	28911230	28911730	chr15	28884483	28884483	1	*	23	28911480	-26997
1173	'APBA2'	176048	4980	0.512751547312242	1.32286616184148e-32	0.410122095826329	0.911736411736412	chr15_28955480_28955980	chr15	28955480	28955980	chr15	28884483	28884483	1	*	23	28955730	-71247
1174	'APBA2'	176053	4980	0.498380227103807	1.34703774154353e-30	0.528721403472195	0.911736411736412	chr15_28984424_28984924	chr15	28984424	28984924	chr15	28884483	28884483	1	*	23	28984674	-100191
1175	'APBA2'	176054	4980	0.545866502650541	1.27204002319051e-37	0.965143400701041	0.911736411736412	chr15_28984926_28985426	chr15	28984926	28985426	chr15	28884483	28884483	1	*	23	28985176	-100693
1176	'APBA2'	176062	4980	0.459673243281448	1.20944399084865e-25	0.622640935763957	0.911736411736412	chr15_28994660_28995160	chr15	28994660	28995160	chr15	28884483	28884483	1	*	23	28994910	-110427
1177	'APBA2'	176072	4980	0.506285957351694	1.08779434226782e-31	0.664994418600611	0.911736411736412	chr15_29070433_29070933	chr15	29070433	29070933	chr15	28884483	28884483	1	*	23	29070683	-186200
1178	'APBA2'	176074	4980	0.521973620785352	6.03484226418996e-34	0.357874116640388	0.911736411736412	chr15_29089629_29090129	chr15	29089629	29090129	chr15	28884483	28884483	1	*	23	29089879	-205396
1179	'APBA2'	176083	4980	0.572725548980277	3.98198770972866e-42	0.817620716764613	0.911736411736412	chr15_29115612_29116112	chr15	29115612	29116112	chr15	28884483	28884483	1	*	23	29115862	-231379
1180	'APBA3'	206342	7542	0.504126868859198	2.17716199332531e-31	0.667400718415143	0.316678691678692	chr19_3876887_3877387	chr19	3876887	3877387	chr19	3761699	3761699	1	*	114	3877137	-115438
1181	'APBB1'	138811	2372	0.775709043152504	4.92837487276401e-96	0.921647576977705	0.959175084175084	chr11_6404650_6405150	chr11	6404650	6405150	chr11	6419414	6419414	1	*	94	6404900	14514
1182	'APBB1'	138812	2372	0.607174867559922	1.47645095666379e-48	0.930286801402082	0.959175084175084	chr11_6405215_6405715	chr11	6405215	6405715	chr11	6419414	6419414	1	*	94	6405465	13949
1183	'APBB1'	138828	2372	0.561953903827722	2.86100460442557e-40	0.479062151162538	0.959175084175084	chr11_6596911_6597411	chr11	6596911	6597411	chr11	6419414	6419414	1	*	94	6597161	-177747
1184	'APBB1'	138842	2372	0.605140339182345	3.72269477203773e-48	0.779988620026148	0.959175084175084	chr11_6654633_6655133	chr11	6654633	6655133	chr11	6419414	6419414	1	*	94	6654883	-235469
1185	'APBB1'	138845	2372	0.476305318886612	1.07807996574234e-27	0.432256579318852	0.959175084175084	chr11_6656292_6656792	chr11	6656292	6656792	chr11	6419414	6419414	1	*	94	6656542	-237128
1186	'APBB2'	58274	11869	0.570995894855981	8.00485077867996e-42	0.792124363134097	0.877645502645503	chr4_41339760_41340260	chr4	41339760	41340260	chr4	41216714	41216714	1	*	172	41340010	-123296
1187	'APBB2'	58292	11869	0.822694274654263	1.52847533153966e-117	0.997611074191349	0.877645502645503	chr4_41432774_41433274	chr4	41432774	41433274	chr4	41216714	41216714	1	*	172	41433024	-216310
1188	'APC'	74547	12691	0.582136977541621	8.33166002971839e-44	0.547142193207632	0.963804713804714	chr5_112686735_112687235	chr5	112686735	112687235	chr5	112707498	112707498	1	*	359	112686985	20513
1189	'APC'	74558	12691	0.664803797685331	2.82611197551457e-61	0.75809302911449	0.963804713804714	chr5_112800820_112801320	chr5	112800820	112801320	chr5	112707498	112707498	1	*	359	112801070	-93572
1190	'APC2'	205772	7479	0.637025595367879	8.4272901278852e-55	0.330479652867362	0.945045695045695	chr19_1365677_1366177	chr19	1365677	1366177	chr19	1446302	1446302	1	*	51	1365927	80375
1191	'APC2'	205774	7479	0.55114785871516	1.78315042694443e-38	0.819992268567383	0.945045695045695	chr19_1381225_1381725	chr19	1381225	1381725	chr19	1446302	1446302	1	*	51	1381475	64827
1192	'APC2'	205785	7479	0.58821147359865	6.40019461040727e-45	0.58323669042562	0.945045695045695	chr19_1411759_1412259	chr19	1411759	1412259	chr19	1446302	1446302	1	*	51	1412009	34293
1193	'APC2'	205801	7479	0.529675536037242	4.24895204056424e-35	0.93988159614992	0.945045695045695	chr19_1451843_1452343	chr19	1451843	1452343	chr19	1446302	1446302	1	*	51	1452093	-5791
1194	'APC2'	205802	7479	0.461402743124663	7.49091222437335e-26	0.54789796246346	0.945045695045695	chr19_1452411_1452911	chr19	1452411	1452911	chr19	1446302	1446302	1	*	51	1452661	-6359
1195	'APC2'	205840	7479	0.462106247849832	6.1620916735187e-26	0.856777382519144	0.945045695045695	chr19_1591495_1591995	chr19	1591495	1591995	chr19	1446302	1446302	1	*	51	1591745	-145443
1196	'APC2'	205849	7479	0.523790255658843	3.24711053911598e-34	0.564160031968171	0.945045695045695	chr19_1641216_1641716	chr19	1641216	1641716	chr19	1446302	1446302	1	*	51	1641466	-195164
1197	'APC2'	205854	7479	0.6254926574103	2.6240893470222e-52	0.537217292348053	0.945045695045695	chr19_1665392_1665892	chr19	1665392	1665892	chr19	1446302	1446302	1	*	51	1665642	-219340
1198	'APC2'	205855	7479	0.631085146317119	1.66700147173013e-53	0.888219989662467	0.945045695045695	chr19_1667630_1668130	chr19	1667630	1668130	chr19	1446302	1446302	1	*	51	1667880	-221578
1199	'APCDD1'	200791	7222	0.527533371751386	8.94797076482199e-35	0.968652949889024	0.317580567580568	chr18_10403570_10404070	chr18	10403570	10404070	chr18	10454628	10454628	1	*	43	10403820	50808
1200	'APEX1'	168029	4423	0.524944689251887	2.18643397544809e-34	0.963870754770251	0.953523328523329	chr14_20613370_20613870	chr14	20613370	20613870	chr14	20455191	20455191	1	*	8	20613620	-158429
1201	'APEX1'	168030	4423	0.649956892170977	9.91761820650631e-58	0.905090149373016	0.953523328523329	chr14_20613895_20614395	chr14	20613895	20614395	chr14	20455191	20455191	1	*	8	20614145	-158954
1202	'APEX1'	168044	4423	0.486511811668956	5.21156180076466e-29	0.872683284903292	0.953523328523329	chr14_20683802_20684302	chr14	20683802	20684302	chr14	20455191	20455191	1	*	8	20684052	-228861
1203	'APH1A'	12903	970	0.523663390180513	3.39127599677353e-34	0.994761737226848	0.71993746993747	chr1_150182207_150182707	chr1	150182207	150182707	chr1	150269303	150269303	1	*	970	150182457	86846
1204	'APH1A'	12918	970	0.632794577877266	7.09764312603656e-54	0.863396878759844	0.71993746993747	chr1_150259777_150260277	chr1	150259777	150260277	chr1	150269303	150269303	1	*	970	150260027	9276
1205	'APH1A'	12928	970	0.583803420705439	4.14419244848343e-44	0.978504011223608	0.71993746993747	chr1_150311706_150312206	chr1	150311706	150312206	chr1	150269303	150269303	1	*	970	150311956	-42653
1206	'APH1B'	178733	5210	0.524764589295553	2.32668771327082e-34	0.675162555542525	0.669011544011544	chr15_63037857_63038357	chr15	63037857	63038357	chr15	63276018	63276018	1	*	253	63038107	237911
1207	'APH1B'	178740	5210	0.562848221310783	2.01904191680415e-40	0.970898540149156	0.669011544011544	chr15_63044703_63045203	chr15	63044703	63045203	chr15	63276018	63276018	1	*	253	63044953	231065
1208	'APH1B'	178752	5210	0.501361502064093	5.25179152455323e-31	0.802236034556898	0.669011544011544	chr15_63094544_63095044	chr15	63094544	63095044	chr15	63276018	63276018	1	*	253	63094794	181224
1209	'APH1B'	178782	5210	0.456273411592707	3.07741236881847e-25	0.463551507412185	0.669011544011544	chr15_63240467_63240967	chr15	63240467	63240967	chr15	63276018	63276018	1	*	253	63240717	35301
1210	'APH1B'	178783	5210	0.524510356739573	2.53916208895367e-34	0.974021517706284	0.669011544011544	chr15_63244351_63244851	chr15	63244351	63244851	chr15	63276018	63276018	1	*	253	63244601	31417
1211	'APH1B'	178787	5210	0.575172317921241	1.47793379343377e-42	0.876266673616269	0.669011544011544	chr15_63257094_63257594	chr15	63257094	63257594	chr15	63276018	63276018	1	*	253	63257344	18674
1212	'APH1B'	178799	5210	0.546532241860592	9.95138104283145e-38	0.937575196869204	0.669011544011544	chr15_63342956_63343456	chr15	63342956	63343456	chr15	63276018	63276018	1	*	253	63343206	-67188
1213	'APH1B'	178804	5210	0.59994694003947	3.83368717966844e-47	0.542038578980059	0.669011544011544	chr15_63375259_63375759	chr15	63375259	63375759	chr15	63276018	63276018	1	*	253	63375509	-99491
1214	'API5'	141705	2541	0.565476663302318	7.20711297838176e-41	0.990574601809503	0.743987493987494	chr11_43557753_43558253	chr11	43557753	43558253	chr11	43311963	43311963	1	*	263	43558003	-246040
1215	'API5'	141706	2541	0.565075463438716	8.43366872851081e-41	0.825699629499325	0.743987493987494	chr11_43558318_43558818	chr11	43558318	43558818	chr11	43311963	43311963	1	*	263	43558568	-246605
1216	'APIP'	141236	2526	0.480624338165047	3.02954242521686e-28	0.551607312719075	0.675324675324675	chr11_34792802_34793302	chr11	34792802	34793302	chr11	34916499	34916499	1	*	248	34793052	123447
1217	'APIP'	141247	2526	0.507550662519201	7.23227388066109e-32	0.809876253643112	0.675324675324675	chr11_35083573_35084073	chr11	35083573	35084073	chr11	34916499	34916499	1	*	248	35083823	-167324
1218	'APLF'	27290	8937	0.460085573633109	1.07904236744237e-25	0.647203436578363	0.257575757575758	chr2_68238090_68238590	chr2	68238090	68238590	chr2	68467561	68467561	1	*	323	68238340	229221
1219	'APLF'	27298	8937	0.578882965921067	3.22217235007478e-43	0.846422475014008	0.257575757575758	chr2_68255996_68256496	chr2	68255996	68256496	chr2	68467561	68467561	1	*	323	68256246	211315
1220	'APLP1'	209417	8029	0.51220182071015	1.58569355462484e-32	0.544940037962203	0.995791245791246	chr19_35755235_35755735	chr19	35755235	35755735	chr19	35867899	35867899	1	*	601	35755485	112414
1221	'APLP1'	209423	8029	0.490557992176196	1.52322110052474e-29	0.513258538238015	0.995791245791246	chr19_35774632_35775132	chr19	35774632	35775132	chr19	35867899	35867899	1	*	601	35774882	93017
1222	'APLP1'	209464	8029	0.5896767174115	3.41655594294168e-45	0.922147079646786	0.995791245791246	chr19_35987088_35987588	chr19	35987088	35987588	chr19	35867899	35867899	1	*	601	35987338	-119439
1223	'APLP2'	149695	3200	0.537558971774357	2.6110362250381e-36	0.83810032619696	0.847883597883598	chr11_129861694_129862194	chr11	129861694	129862194	chr11	130069837	130069837	1	*	922	129861944	207893
1224	'APLP2'	149697	3200	0.503330970990877	2.80756915074468e-31	0.85087022051957	0.847883597883598	chr11_129894869_129895369	chr11	129894869	129895369	chr11	130069837	130069837	1	*	922	129895119	174718
1225	'APMAP'	214217	9860	0.486019191408713	6.04635235016049e-29	0.988033653449392	0.563552188552189	chr20_24992511_24993011	chr20	24992511	24993011	chr20	24992979	24992979	1	*	136	24992761	218
1226	'APOBEC3C'	223282	10596	0.459197841652227	1.37909090733e-25	0.901324333598287	0.758778258778259	chr22_38824445_38824945	chr22	38824445	38824945	chr22	39014083	39014083	1	*	259	38824695	189388
1227	'APOBEC3C'	223327	10596	0.481797987353689	2.14077306414461e-28	0.845462561189077	0.758778258778259	chr22_39114615_39115115	chr22	39114615	39115115	chr22	39014083	39014083	1	*	259	39114865	-100782
1228	'APOC1'	210387	8229	0.737672899591809	3.98578488174996e-82	0.867692601713946	0.454485329485329	chr19_44697229_44697729	chr19	44697229	44697729	chr19	44914555	44914555	1	*	801	44697479	217076
1229	'APOC1'	210409	8229	0.458342709413047	1.74581248583109e-25	0.768217731041702	0.454485329485329	chr19_44845189_44845689	chr19	44845189	44845689	chr19	44914555	44914555	1	*	801	44845439	69116
1230	'APOC1'	210415	8229	0.666351510841557	1.17463085892102e-61	0.967362929952352	0.454485329485329	chr19_44850616_44851116	chr19	44850616	44851116	chr19	44914555	44914555	1	*	801	44850866	63689
1231	'APOC1'	210416	8229	0.528306793158358	6.84172863139074e-35	0.363633599589973	0.454485329485329	chr19_44877373_44877873	chr19	44877373	44877873	chr19	44914555	44914555	1	*	801	44877623	36932
1232	'APOC1'	210449	8229	0.506663519965026	9.63330273865443e-32	0.825273966355238	0.454485329485329	chr19_45103338_45103838	chr19	45103338	45103838	chr19	44914555	44914555	1	*	801	45103588	-189033
1233	'APOL2'	222844	10537	0.580680252810159	1.52913976427863e-43	0.939230070929379	0.255411255411255	chr22_36368562_36369062	chr22	36368562	36369062	chr22	36239954	36239954	1	*	200	36368812	-128858
1234	'APOL2'	222850	10537	0.491577843701112	1.11414799962763e-29	0.9244100439128	0.255411255411255	chr22_36385792_36386292	chr22	36385792	36386292	chr22	36239954	36239954	1	*	200	36386042	-146088
1235	'APOLD1'	151472	3361	0.459990045216611	1.10798593826105e-25	0.705441104291814	0.601851851851852	chr12_12518898_12519398	chr12	12518898	12519398	chr12	12725917	12725917	1	*	144	12519148	206769
1236	'APOLD1'	151473	3361	0.709175281780331	3.37419275552376e-73	0.999921816973535	0.601851851851852	chr12_12520971_12521471	chr12	12520971	12521471	chr12	12725917	12725917	1	*	144	12521221	204696
1237	'APOLD1'	151474	3361	0.526220884403234	1.40796384405801e-34	0.63263098914559	0.601851851851852	chr12_12521681_12522181	chr12	12521681	12522181	chr12	12725917	12725917	1	*	144	12521931	203986
1238	'APOLD1'	151477	3361	0.502234253507371	3.9838624688703e-31	0.669211958528248	0.601851851851852	chr12_12542869_12543369	chr12	12542869	12543369	chr12	12725917	12725917	1	*	144	12543119	182798
1239	'APOLD1'	151481	3361	0.552946719421903	9.06037823415186e-39	0.99636448926938	0.601851851851852	chr12_12562505_12563005	chr12	12562505	12563005	chr12	12725917	12725917	1	*	144	12562755	163162
1240	'APOLD1'	151497	3361	0.453487669179142	6.56890060701314e-25	0.982100430440996	0.601851851851852	chr12_12685249_12685749	chr12	12685249	12685749	chr12	12725917	12725917	1	*	144	12685499	40418
1241	'APOLD1'	151511	3361	0.584484950581229	3.10837402813107e-44	0.989002254277263	0.601851851851852	chr12_12725445_12725945	chr12	12725445	12725945	chr12	12725917	12725917	1	*	144	12725695	222
1242	'APOPT1'	175243	4925	0.455845750309932	3.45893088826251e-25	0.860491076276229	0.980940355940356	chr14_103522000_103522500	chr14	103522000	103522500	chr14	103562962	103562962	1	*	510	103522250	40712
1243	'APOPT1'	175247	4925	0.553487065603792	7.38635558789695e-39	0.719279499976111	0.980940355940356	chr14_103527977_103528477	chr14	103527977	103528477	chr14	103562962	103562962	1	*	510	103528227	34735
1244	'APOPT1'	175262	4925	0.554344000706843	5.3384328308213e-39	0.533303797523335	0.980940355940356	chr14_103557143_103557643	chr14	103557143	103557643	chr14	103562962	103562962	1	*	510	103557393	5569
1245	'APOPT1'	175264	4925	0.788841620364934	1.73450838648242e-101	0.961520920474832	0.980940355940356	chr14_103561726_103562226	chr14	103561726	103562226	chr14	103562962	103562962	1	*	510	103561976	986
1246	'APOPT1'	175267	4925	0.611701832928103	1.84001389432278e-49	0.771570914176754	0.980940355940356	chr14_103568879_103569379	chr14	103568879	103569379	chr14	103562962	103562962	1	*	510	103569129	-6167
1247	'APOPT1'	175268	4925	0.477523709954479	7.54904267831134e-28	0.346333433233867	0.980940355940356	chr14_103569385_103569885	chr14	103569385	103569885	chr14	103562962	103562962	1	*	510	103569635	-6673
1248	'APOPT1'	175272	4925	0.793151211106795	2.33545605052587e-103	0.838048204179317	0.980940355940356	chr14_103595270_103595770	chr14	103595270	103595770	chr14	103562962	103562962	1	*	510	103595520	-32558
1249	'APOPT1'	175273	4925	0.816640097271541	2.0292605538574e-114	0.807339648784471	0.980940355940356	chr14_103607053_103607553	chr14	103607053	103607553	chr14	103562962	103562962	1	*	510	103607303	-44341
1250	'APOPT1'	175277	4925	0.571272572560478	7.16026233546664e-42	0.905268232933297	0.980940355940356	chr14_103629767_103630267	chr14	103629767	103630267	chr14	103562962	103562962	1	*	510	103630017	-67055
1251	'APOPT1'	175279	4925	0.588873426295047	4.82173876367101e-45	0.577998427652468	0.980940355940356	chr14_103633248_103633748	chr14	103633248	103633748	chr14	103562962	103562962	1	*	510	103633498	-70536
1252	'APOPT1'	175285	4925	0.526602257095056	1.23377190760448e-34	0.427947825860339	0.980940355940356	chr14_103711484_103711984	chr14	103711484	103711984	chr14	103562962	103562962	1	*	510	103711734	-148772
1253	'APOPT1'	175286	4925	0.514294989992775	7.94023568430178e-33	0.27031347050111	0.980940355940356	chr14_103712798_103713298	chr14	103712798	103713298	chr14	103562962	103562962	1	*	510	103713048	-150086
1254	'APP'	218923	10198	0.556675932106267	2.19347472535708e-39	0.537664672999492	0.945707070707071	chr21_26147476_26147976	chr21	26147476	26147976	chr21	26171128	26171128	1	*	25	26147726	23402
1255	'APP'	218939	10198	0.462181832829872	6.03472632217144e-26	0.637956121948147	0.945707070707071	chr21_26409778_26410278	chr21	26409778	26410278	chr21	26171128	26171128	1	*	25	26410028	-238900
1256	'APPBP2'	196913	6924	0.536366729150783	4.00196805370258e-36	0.980515052404345	0.736531986531986	chr17_60599835_60600335	chr17	60599835	60600335	chr17	60526219	60526219	1	*	703	60600085	-73866
1257	'APPL1'	44635	11122	0.552471417006355	1.08294768474388e-38	0.710036528847365	0.960858585858586	chr3_57128774_57129274	chr3	57128774	57129274	chr3	57227737	57227737	1	*	387	57129024	98713
1258	'APRT'	190211	6191	0.472883613621189	2.91110536963071e-27	0.90074230440127	0.9251443001443	chr16_88650831_88651331	chr16	88650831	88651331	chr16	88811944	88811944	1	*	695	88651081	160863
1259	'APRT'	190236	6191	0.479283436181607	4.50234523675689e-28	0.850900625029862	0.9251443001443	chr16_88769523_88770023	chr16	88769523	88770023	chr16	88811944	88811944	1	*	695	88769773	42171
1260	'APRT'	190237	6191	0.535111039960495	6.2608176389521e-36	0.948724965143401	0.9251443001443	chr16_88770758_88771258	chr16	88770758	88771258	chr16	88811944	88811944	1	*	695	88771008	40936
1261	'APRT'	190242	6191	0.503631495058245	2.55152376198708e-31	0.790009077918073	0.9251443001443	chr16_88784110_88784610	chr16	88784110	88784610	chr16	88811944	88811944	1	*	695	88784360	27584
1262	'APTX'	119124	15451	0.455671426741209	3.62810119856511e-25	0.796255033032329	0.633958633958634	chr9_32916128_32916628	chr9	32916128	32916628	chr9	33025168	33025168	1	*	89	32916378	108790
1263	'APTX'	119141	15451	0.52334383336005	3.78379989069142e-34	0.953737365840098	0.633958633958634	chr9_33160876_33161376	chr9	33160876	33161376	chr9	33025168	33025168	1	*	89	33161126	-135958
1264	'AQP11'	145206	2934	0.660390513908217	3.35380945165944e-60	0.351224215889397	0.295574795574796	chr11_77371601_77372101	chr11	77371601	77372101	chr11	77589391	77589391	1	*	656	77371851	217540
1265	'AQP5'	153910	3531	0.574582287650327	1.87894999631044e-42	0.574106650335101	0.259199134199134	chr12_50009304_50009804	chr12	50009304	50009804	chr12	49961870	49961870	1	*	314	50009554	-47684
1266	'AQP5'	153936	3531	0.587196326225651	9.85490842412855e-45	0.93767075390155	0.259199134199134	chr12_50116526_50117026	chr12	50116526	50117026	chr12	49961870	49961870	1	*	314	50116776	-154906
1267	'AQR'	176469	5016	0.558002925128227	1.31643166898481e-39	0.405435457739902	0.72468734968735	chr15_35167060_35167560	chr15	35167060	35167560	chr15	34969839	34969839	1	*	59	35167310	-197471
1268	'AQR'	176476	5016	0.514958142703986	6.37273966385821e-33	0.989592970477221	0.72468734968735	chr15_35218141_35218641	chr15	35218141	35218641	chr15	34969839	34969839	1	*	59	35218391	-248552
1269	'AR'	227244	16271	0.470475845984407	5.81219718309116e-27	0.686998597049025	0.83970658970659	chrX_67609887_67610387	chrX	67609887	67610387	chrX	67544032	67544032	1	*	242	67610137	-66105
1270	'ARAP1'	144671	2886	0.51659306025591	3.69695878146812e-33	0.899760673068988	0.260822510822511	chr11_72676710_72677210	chr11	72676710	72677210	chr11	72793599	72793599	1	*	608	72676960	116639
1271	'ARAP1'	144672	2886	0.46045931832933	9.73006566382022e-26	0.588262121626728	0.260822510822511	chr11_72681124_72681624	chr11	72681124	72681624	chr11	72793599	72793599	1	*	608	72681374	112225
1272	'ARAP3'	77059	12909	0.519263757156681	1.51015022598637e-33	0.813559542889905	0.513468013468014	chr5_141743299_141743799	chr5	141743299	141743799	chr5	141682221	141682221	1	*	577	141743549	-61328
1273	'ARAP3'	77104	12909	0.613006879305644	1.00288994561164e-49	0.996620755856126	0.513468013468014	chr5_141872682_141873182	chr5	141872682	141873182	chr5	141682221	141682221	1	*	577	141872932	-190711
1274	'ARAP3'	77117	12909	0.607162050143288	1.48496281664603e-48	0.898027615982348	0.513468013468014	chr5_141883289_141883789	chr5	141883289	141883789	chr5	141682221	141682221	1	*	577	141883539	-201318
1275	'ARC'	116713	15288	0.491417008514826	1.17075548499968e-29	0.953276954684249	0.30477392977393	chr8_142615282_142615782	chr8	142615282	142615782	chr8	142614472	142614472	1	*	503	142615532	-1060
1276	'ARCN1'	148241	3106	0.467708195230697	1.27932918091596e-26	0.910241542116762	0.588985088985089	chr11_118437730_118438230	chr11	118437730	118438230	chr11	118572390	118572390	1	*	828	118437980	134410
1277	'ARCN1'	148242	3106	0.489440861285677	2.14212623424702e-29	0.877908517172033	0.588985088985089	chr11_118438247_118438747	chr11	118438247	118438747	chr11	118572390	118572390	1	*	828	118438497	133893
1278	'ARCN1'	148245	3106	0.473635809911004	2.34176583060515e-27	0.580369979455238	0.588985088985089	chr11_118457535_118458035	chr11	118457535	118458035	chr11	118572390	118572390	1	*	828	118457785	114605
1279	'ARCN1'	148256	3106	0.547783663822705	6.257066970648e-38	0.405917586403103	0.588985088985089	chr11_118581040_118581540	chr11	118581040	118581540	chr11	118572390	118572390	1	*	828	118581290	-8900
1280	'ARCN1'	148272	3106	0.60843652275307	8.28375246961673e-49	0.980845158516086	0.588985088985089	chr11_118622470_118622970	chr11	118622470	118622970	chr11	118572390	118572390	1	*	828	118622720	-50330
1281	'ARCN1'	148286	3106	0.690785349390609	5.38721194327453e-68	0.837088290354386	0.588985088985089	chr11_118715808_118716308	chr11	118715808	118716308	chr11	118572390	118572390	1	*	828	118716058	-143668
1282	'ARCN1'	148289	3106	0.560929592821426	4.2591435186436e-40	0.525911158020927	0.588985088985089	chr11_118744311_118744811	chr11	118744311	118744811	chr11	118572390	118572390	1	*	828	118744561	-172171
1283	'AREL1'	172517	4761	0.660092817237494	3.95508555688835e-60	0.424234132103254	0.74001924001924	chr14_74653219_74653719	chr14	74653219	74653719	chr14	74713115	74713115	1	*	346	74653469	59646
1284	'AREL1'	172518	4761	0.703949769997384	1.11713922204501e-71	0.829899795421081	0.74001924001924	chr14_74733097_74733597	chr14	74733097	74733597	chr14	74713115	74713115	1	*	346	74733347	-20232
1285	'AREL1'	172532	4761	0.476878364894542	9.12210556884885e-28	0.566974620920909	0.74001924001924	chr14_74945164_74945664	chr14	74945164	74945664	chr14	74713115	74713115	1	*	346	74945414	-232299
1286	'ARF1'	19772	1529	0.456573771162176	2.83469465121278e-25	0.620890504671436	0.45496632996633	chr1_228084802_228085302	chr1	228084802	228085302	chr1	228082660	228082660	1	*	1529	228085052	-2392
1287	'ARF3'	153745	3503	0.509177912323969	4.26501723049356e-32	0.903860938456928	0.68049543049543	chr12_49110028_49110528	chr12	49110028	49110528	chr12	48957551	48957551	1	*	286	49110278	-152727
1288	'ARF3'	153754	3503	0.770538128233875	5.49317605810212e-94	0.543715170547585	0.68049543049543	chr12_49183201_49183701	chr12	49183201	49183701	chr12	48957551	48957551	1	*	286	49183451	-225900
1289	'ARF3'	153756	3503	0.607969454579686	1.02700065196449e-48	0.846491971037532	0.68049543049543	chr12_49187075_49187575	chr12	49187075	49187575	chr12	48957551	48957551	1	*	286	49187325	-229774
1290	'ARF4'	44683	11125	0.458063648797405	1.88487189608049e-25	0.369145502955753	0.880892255892256	chr3_57546583_57547083	chr3	57546583	57547083	chr3	57597508	57597508	1	*	390	57546833	50675
1291	'ARF5'	103818	14595	0.549229477179638	3.65324872324098e-38	0.695663882482224	0.518518518518518	chr7_127684314_127684814	chr7	127684314	127684814	chr7	127588345	127588345	1	*	573	127684564	-96219
1292	'ARF5'	103833	14595	0.495966489541554	2.86859416682051e-30	0.487679658079564	0.518518518518518	chr7_127829019_127829519	chr7	127829019	127829519	chr7	127588345	127588345	1	*	573	127829269	-240924
1293	'ARFGEF1'	111476	15050	0.735139831080653	2.75258533924356e-81	0.441139039825565	0.691558441558442	chr8_67503837_67504337	chr8	67503837	67504337	chr8	67343677	67343677	1	*	265	67504087	-160410
1294	'ARFGEF3'	91696	13887	0.699522077408976	2.04094260947167e-70	0.976896915679606	0.433501683501683	chr6_138209681_138210181	chr6	138209681	138210181	chr6	138161921	138161921	1	*	753	138209931	-48010
1295	'ARFIP2'	138811	2375	0.618601445185104	7.22066697599229e-51	0.921647576977705	0.740500240500241	chr11_6404650_6405150	chr11	6404650	6405150	chr11	6481479	6481479	1	*	97	6404900	76579
1296	'ARFIP2'	138812	2375	0.471440647370682	4.40805978938161e-27	0.930286801402082	0.740500240500241	chr11_6405215_6405715	chr11	6405215	6405715	chr11	6481479	6481479	1	*	97	6405465	76014
1297	'ARFIP2'	138828	2375	0.49095621437855	1.34871984756289e-29	0.479062151162538	0.740500240500241	chr11_6596911_6597411	chr11	6596911	6597411	chr11	6481479	6481479	1	*	97	6597161	-115682
1298	'ARFIP2'	138842	2375	0.499730911532939	8.80199757247364e-31	0.779988620026148	0.740500240500241	chr11_6654633_6655133	chr11	6654633	6655133	chr11	6481479	6481479	1	*	97	6654883	-173404
1299	'ARFRP1'	218290	10156	0.484866471454055	8.55271667392695e-29	0.689066103748876	0.747594997594998	chr20_63858799_63859299	chr20	63858799	63859299	chr20	63708025	63708025	1	*	432	63859049	-151024
1300	'ARFRP1'	218296	10156	0.556637604986195	2.22621346181716e-39	0.685239478953564	0.747594997594998	chr20_63896248_63896748	chr20	63896248	63896748	chr20	63708025	63708025	1	*	432	63896498	-188473
1301	'ARFRP1'	218298	10156	0.557602494157301	1.53675285099701e-39	0.555060396387944	0.747594997594998	chr20_63901404_63901904	chr20	63901404	63901904	chr20	63708025	63708025	1	*	432	63901654	-193629
1302	'ARG2'	171737	4702	0.769078418689255	2.04118481449937e-93	0.692223829317766	0.823292448292448	chr14_67492039_67492539	chr14	67492039	67492539	chr14	67619798	67619798	1	*	287	67492289	127509
1303	'ARG2'	171774	4702	0.4712494113865	4.65667096365719e-27	0.63073722250455	0.823292448292448	chr14_67816922_67817422	chr14	67816922	67817422	chr14	67619798	67619798	1	*	287	67817172	-197374
1304	'ARGLU1'	167102	4368	0.542600593642761	4.21510097103222e-37	0.837479205486711	0.916606541606542	chr13_106440701_106441201	chr13	106440701	106441201	chr13	106568164	106568164	1	*	279	106440951	127213
1305	'ARGLU1'	167126	4368	0.558876523495973	9.4100417339103e-40	0.858536500614606	0.916606541606542	chr13_106531140_106531640	chr13	106531140	106531640	chr13	106568164	106568164	1	*	279	106531390	36774
1306	'ARGLU1'	167145	4368	0.501130257466898	5.65138042533429e-31	0.560481086222848	0.916606541606542	chr13_106660561_106661061	chr13	106660561	106661061	chr13	106568164	106568164	1	*	279	106660811	-92647
1307	'ARGLU1'	167146	4368	0.459108947391926	1.41340000705351e-25	0.962367903261535	0.916606541606542	chr13_106661167_106661667	chr13	106661167	106661667	chr13	106568164	106568164	1	*	279	106661417	-93253
1308	'ARHGAP10'	64551	12211	0.490064488264359	1.77182977433819e-29	0.513050050167442	0.253968253968254	chr4_147684822_147685322	chr4	147684822	147685322	chr4	147732063	147732063	1	*	514	147685072	46991
1309	'ARHGAP10'	64575	12211	0.587048950333374	1.04936348405363e-44	0.65236351632505	0.253968253968254	chr4_147858363_147858863	chr4	147858363	147858863	chr4	147732063	147732063	1	*	514	147858613	-126550
1310	'ARHGAP18'	91066	13851	0.579281958643665	2.7330976791375e-43	0.580048560346438	0.654341029341029	chr6_129683890_129684390	chr6	129683890	129684390	chr6	129710225	129710225	1	*	717	129684140	26085
1311	'ARHGAP18'	91073	13851	0.490282840768731	1.65720649345689e-29	0.551611656220546	0.654341029341029	chr6_129710624_129711124	chr6	129710624	129711124	chr6	129710225	129710225	1	*	717	129710874	-649
1312	'ARHGAP18'	91075	13851	0.571515862960099	6.49322214827016e-42	0.522401608832945	0.654341029341029	chr6_129744562_129745062	chr6	129744562	129745062	chr6	129710225	129710225	1	*	717	129744812	-34587
1313	'ARHGAP18'	91085	13851	0.500453734509199	7.00136156237326e-31	0.523709002775497	0.654341029341029	chr6_129867704_129868204	chr6	129867704	129868204	chr6	129710225	129710225	1	*	717	129867954	-157729
1314	'ARHGAP19'	134193	2055	0.526488404875765	1.28333019770233e-34	0.812425889006163	0.724326599326599	chr10_97234688_97235188	chr10	97234688	97235188	chr10	97292673	97292673	1	*	408	97234938	57735
1315	'ARHGAP19'	134227	2055	0.552846312511587	9.40913439818451e-39	0.982252452992455	0.724326599326599	chr10_97498542_97499042	chr10	97498542	97499042	chr10	97292673	97292673	1	*	408	97498792	-206119
1316	'ARHGAP19'	134231	2055	0.680203114420989	3.57295365813932e-65	0.853954106563465	0.724326599326599	chr10_97519250_97519750	chr10	97519250	97519750	chr10	97292673	97292673	1	*	408	97519500	-226827
1317	'ARHGAP21'	129049	1753	0.572883865441178	3.736228015702e-42	0.758840111367378	0.863395863395863	chr10_24483704_24484204	chr10	24483704	24484204	chr10	24723668	24723668	1	*	106	24483954	239714
1318	'ARHGAP21'	129053	1753	0.618465304786219	7.70203961075686e-51	0.325732205760352	0.863395863395863	chr10_24579852_24580352	chr10	24579852	24580352	chr10	24723668	24723668	1	*	106	24580102	143566
1319	'ARHGAP21'	129077	1753	0.632925461715788	6.64951586672903e-54	0.7525680952443	0.863395863395863	chr10_24791063_24791563	chr10	24791063	24791563	chr10	24723668	24723668	1	*	106	24791313	-67645
1320	'ARHGAP21'	129083	1753	0.704200709577565	9.46508667020265e-72	0.611339144938301	0.863395863395863	chr10_24857233_24857733	chr10	24857233	24857733	chr10	24723668	24723668	1	*	106	24857483	-133815
1321	'ARHGAP21'	129084	1753	0.499810505182237	8.58221306333162e-31	0.588257778125258	0.863395863395863	chr10_24858617_24859117	chr10	24858617	24859117	chr10	24723668	24723668	1	*	106	24858867	-135199
1322	'ARHGAP21'	129101	1753	0.530078283084451	3.69129990479538e-35	0.319273419074052	0.863395863395863	chr10_24956582_24957082	chr10	24956582	24957082	chr10	24723668	24723668	1	*	106	24956832	-233164
1323	'ARHGAP22'	130497	1831	0.463640211353338	4.01871670543493e-26	0.985900994227487	0.718795093795094	chr10_48536811_48537311	chr10	48536811	48537311	chr10	48656265	48656265	1	*	184	48537061	119204
1324	'ARHGAP23'	194129	6624	0.574693614879813	1.7959586260696e-42	0.486068219034092	0.306277056277056	chr17_38526465_38526965	chr17	38526465	38526965	chr17	38419280	38419280	1	*	403	38526715	-107435
1325	'ARHGAP23'	194141	6624	0.467068837575104	1.53296271641181e-26	0.582059601527175	0.306277056277056	chr17_38568481_38568981	chr17	38568481	38568981	chr17	38419280	38419280	1	*	403	38568731	-149451
1326	'ARHGAP23'	194152	6624	0.563086765803928	1.83956854604562e-40	0.694690938152883	0.306277056277056	chr17_38591903_38592403	chr17	38591903	38592403	chr17	38419280	38419280	1	*	403	38592153	-172873
1327	'ARHGAP23'	194157	6624	0.450691922430027	1.39508683780176e-24	0.907322709128737	0.306277056277056	chr17_38601462_38601962	chr17	38601462	38601962	chr17	38419280	38419280	1	*	403	38601712	-182432
1328	'ARHGAP28'	200450	7208	0.517929127519631	2.36429450776499e-33	0.853593595941432	0.678150553150553	chr18_6613484_6613984	chr18	6613484	6613984	chr18	6729718	6729718	1	*	29	6613734	115984
1329	'ARHGAP28'	200453	7208	0.462286471777855	5.86221642860427e-26	0.8985314621529	0.678150553150553	chr18_6728883_6729383	chr18	6728883	6729383	chr18	6729718	6729718	1	*	29	6729133	585
1330	'ARHGAP28'	200456	7208	0.455254044290254	4.0643031883225e-25	0.888532721768326	0.678150553150553	chr18_6737815_6738315	chr18	6737815	6738315	chr18	6729718	6729718	1	*	29	6738065	-8347
1331	'ARHGAP33'	209418	8026	0.451225474638933	1.20926851825722e-24	0.615969317505614	0.8246151996152	chr19_35756341_35756841	chr19	35756341	35756841	chr19	35774532	35774532	1	*	598	35756591	17941
1332	'ARHGAP35'	210804	8286	0.475122628392626	1.52104788862946e-27	0.776096842708781	0.689213564213564	chr19_46786293_46786793	chr19	46786293	46786793	chr19	46918676	46918676	1	*	858	46786543	132133
1333	'ARHGAP35'	210817	8286	0.550852554749209	1.9911226556883e-38	0.391015032858589	0.689213564213564	chr19_46849059_46849559	chr19	46849059	46849559	chr19	46918676	46918676	1	*	858	46849309	69367
1334	'ARHGAP35'	210840	8286	0.478025488071555	6.51637185058923e-28	0.570974985775033	0.689213564213564	chr19_46944286_46944786	chr19	46944286	46944786	chr19	46918676	46918676	1	*	858	46944536	-25860
1335	'ARHGAP35'	210859	8286	0.508309800388541	5.65706183964467e-32	0.973604541565137	0.689213564213564	chr19_47022979_47023479	chr19	47022979	47023479	chr19	46918676	46918676	1	*	858	47023229	-104553
1336	'ARHGAP35'	210864	8286	0.462383630651584	5.7064595425989e-26	0.930873174100569	0.689213564213564	chr19_47047724_47048224	chr19	47047724	47048224	chr19	46918676	46918676	1	*	858	47047974	-129298
1337	'ARHGAP35'	210875	8286	0.527339610163047	9.56594503880693e-35	0.928749201881605	0.689213564213564	chr19_47110475_47110975	chr19	47110475	47110975	chr19	46918676	46918676	1	*	858	47110725	-192049
1338	'ARHGAP35'	210876	8286	0.69626226988786	1.67561078748183e-69	0.747073565884402	0.689213564213564	chr19_47111116_47111616	chr19	47111116	47111616	chr19	46918676	46918676	1	*	858	47111366	-192690
1339	'ARHGAP35'	210887	8286	0.477509740349608	7.57969924005779e-28	0.430745040807196	0.689213564213564	chr19_47152014_47152514	chr19	47152014	47152514	chr19	46918676	46918676	1	*	858	47152264	-233588
1340	'ARHGAP4'	230055	16599	0.45689838547292	2.59394887840694e-25	0.818259211480743	0.557599807599808	chrX_153685007_153685507	chrX	153685007	153685507	chrX	153934999	153934999	1	*	570	153685257	249742
1341	'ARHGAP4'	230069	16599	0.519771895183094	1.27226691632399e-33	0.724713220315425	0.557599807599808	chrX_153744340_153744840	chrX	153744340	153744840	chrX	153934999	153934999	1	*	570	153744590	190409
1342	'ARHGAP4'	230085	16599	0.558809544551364	9.65805521723127e-40	0.888141806636002	0.557599807599808	chrX_153871316_153871816	chrX	153871316	153871816	chrX	153934999	153934999	1	*	570	153871566	63433
1343	'ARHGAP4'	230086	16599	0.533734031758814	1.02026758776076e-35	0.72637243787707	0.557599807599808	chrX_153873480_153873980	chrX	153873480	153873980	chrX	153934999	153934999	1	*	570	153873730	61269
1344	'ARHGAP4'	230089	16599	0.576729631344948	7.82701059458538e-43	0.952425628396075	0.557599807599808	chrX_153878796_153879296	chrX	153878796	153879296	chrX	153934999	153934999	1	*	570	153879046	55953
1345	'ARHGAP4'	230096	16599	0.651058588539737	5.49527616417019e-58	0.70696132980641	0.557599807599808	chrX_153900959_153901459	chrX	153900959	153901459	chrX	153934999	153934999	1	*	570	153901209	33790
1346	'ARHGAP4'	230098	16599	0.454037669279509	5.65716422734452e-25	0.635367395071863	0.557599807599808	chrX_153909015_153909515	chrX	153909015	153909515	chrX	153934999	153934999	1	*	570	153909265	25734
1347	'ARHGAP4'	230104	16599	0.577827057463823	4.98334831917869e-43	0.374765993858289	0.557599807599808	chrX_153926651_153927151	chrX	153926651	153927151	chrX	153934999	153934999	1	*	570	153926901	8098
1348	'ARHGAP4'	230109	16599	0.469863677117293	6.91983069081773e-27	0.422027633356354	0.557599807599808	chrX_153939450_153939950	chrX	153939450	153939950	chrX	153934999	153934999	1	*	570	153939700	-4701
1349	'ARHGAP4'	230116	16599	0.551795642554264	1.3968520670464e-38	0.354334162942114	0.557599807599808	chrX_153968022_153968522	chrX	153968022	153968522	chrX	153934999	153934999	1	*	570	153968272	-33273
1350	'ARHGAP4'	230124	16599	0.481531717511897	2.31637204001582e-28	0.281402429754722	0.557599807599808	chrX_153985407_153985907	chrX	153985407	153985907	chrX	153934999	153934999	1	*	570	153985657	-50658
1351	'ARHGAP4'	230128	16599	0.600812098213652	2.60753378267142e-47	0.582711126747716	0.557599807599808	chrX_154025140_154025640	chrX	154025140	154025640	chrX	153934999	153934999	1	*	570	154025390	-90391
1352	'ARHGAP4'	230129	16599	0.602056366745685	1.49475447094388e-47	0.445921234944338	0.557599807599808	chrX_154032628_154033128	chrX	154032628	154033128	chrX	153934999	153934999	1	*	570	154032878	-97879
1353	'ARHGAP4'	230130	16599	0.466869996340262	1.62160853924508e-26	0.634620312818976	0.557599807599808	chrX_154045863_154046363	chrX	154045863	154046363	chrX	153934999	153934999	1	*	570	154046113	-111114
1354	'ARHGAP42'	146702	3006	0.567831941960573	2.83441352620975e-41	0.981331630680757	0.422198172198172	chr11_100771947_100772447	chr11	100771947	100772447	chr11	100687653	100687653	1	*	728	100772197	-84544
1355	'ARHGAP42'	146711	3006	0.595320377060094	2.9584199633381e-46	0.977148838764882	0.422198172198172	chr11_100867531_100868031	chr11	100867531	100868031	chr11	100687653	100687653	1	*	728	100867781	-180128
1356	'ARHGAP5'	168993	4532	0.484052369929102	1.09240541633812e-28	0.711005129675236	0.918530543530544	chr14_32104281_32104781	chr14	32104281	32104781	chr14	32076114	32076114	1	*	117	32104531	-28417
1357	'ARHGAP5'	169005	4532	0.451348952626136	1.16981383761559e-24	0.484256978920987	0.918530543530544	chr14_32283140_32283640	chr14	32283140	32283640	chr14	32076114	32076114	1	*	117	32283390	-207276
1358	'ARHGAP5-AS1'	168959	4533	0.472514933356643	3.23796272016948e-27	0.919727749327843	0.419612794612795	chr14_31893304_31893804	chr14	31893304	31893804	chr14	32076793	32076793	1	*	118	31893554	183239
1359	'ARHGAP5-AS1'	168971	4533	0.553508425506369	7.32743569949582e-39	0.985770689183378	0.419612794612795	chr14_31962863_31963363	chr14	31962863	31963363	chr14	32076793	32076793	1	*	118	31963113	113680
1360	'ARHGDIG'	182886	5507	0.664705968568679	2.98493544407659e-61	0.570844680730924	0.721200096200096	chr16_50636_51136	chr16	50636	51136	chr16	268727	268727	1	*	11	50886	217841
1361	'ARHGDIG'	182926	5507	0.471944902156652	3.8150762714579e-27	0.657197833461467	0.721200096200096	chr16_278907_279407	chr16	278907	279407	chr16	268727	268727	1	*	11	279157	-10430
1362	'ARHGDIG'	182927	5507	0.686554106423461	7.50224257944557e-67	0.913820587328269	0.721200096200096	chr16_279915_280415	chr16	279915	280415	chr16	268727	268727	1	*	11	280165	-11438
1363	'ARHGDIG'	182928	5507	0.46184957346926	6.61770736534346e-26	0.954123937470953	0.721200096200096	chr16_280460_280960	chr16	280460	280960	chr16	268727	268727	1	*	11	280710	-11983
1364	'ARHGDIG'	182930	5507	0.749494916581512	3.52338508152545e-86	0.541091695659539	0.721200096200096	chr16_314843_315343	chr16	314843	315343	chr16	268727	268727	1	*	11	315093	-46366
1365	'ARHGDIG'	182934	5507	0.458604855785711	1.62405768763252e-25	0.520103896555169	0.721200096200096	chr16_330677_331177	chr16	330677	331177	chr16	268727	268727	1	*	11	330927	-62200
1366	'ARHGDIG'	182936	5507	0.58085238201596	1.42320048505662e-43	0.293108166217114	0.721200096200096	chr16_337739_338239	chr16	337739	338239	chr16	268727	268727	1	*	11	337989	-69262
1367	'ARHGDIG'	182944	5507	0.56144723408885	3.4854144069161e-40	0.389073487701376	0.721200096200096	chr16_361362_361862	chr16	361362	361862	chr16	268727	268727	1	*	11	361612	-92885
1368	'ARHGDIG'	182946	5507	0.588103765950778	6.70133429332654e-45	0.648762753606192	0.721200096200096	chr16_363667_364167	chr16	363667	364167	chr16	268727	268727	1	*	11	363917	-95190
1369	'ARHGDIG'	182968	5507	0.59537159738592	2.89298326189789e-46	0.458699816269888	0.721200096200096	chr16_458047_458547	chr16	458047	458547	chr16	268727	268727	1	*	11	458297	-189570
1370	'ARHGEF1'	210147	8167	0.465744448560943	2.22648526871384e-26	0.839568429693913	0.808561808561809	chr19_41997056_41997556	chr19	41997056	41997556	chr19	41883161	41883161	1	*	739	41997306	-114145
1371	'ARHGEF10'	106819	14793	0.54157115268608	6.13473318953664e-37	0.848702813285902	0.417027417027417	chr8_1973628_1974128	chr8	1973628	1974128	chr8	1823976	1823976	1	*	8	1973878	-149902
1372	'ARHGEF10L'	2651	191	0.72196852549193	4.55504626596398e-77	0.741092564359833	0.770983645983646	chr1_17408030_17408530	chr1	17408030	17408530	chr1	17539835	17539835	1	*	191	17408280	131555
1373	'ARHGEF10L'	2663	191	0.492646840975857	8.02179238637252e-30	0.442250976201955	0.770983645983646	chr1_17446569_17447069	chr1	17446569	17447069	chr1	17539835	17539835	1	*	191	17446819	93016
1374	'ARHGEF10L'	2673	191	0.513430065081295	1.05760715110257e-32	0.457487979359681	0.770983645983646	chr1_17536462_17536962	chr1	17536462	17536962	chr1	17539835	17539835	1	*	191	17536712	3123
1375	'ARHGEF10L'	2675	191	0.478767343696967	5.23948504502152e-28	0.681534472199419	0.770983645983646	chr1_17538947_17539447	chr1	17538947	17539447	chr1	17539835	17539835	1	*	191	17539197	638
1376	'ARHGEF10L'	2677	191	0.600146041893855	3.50888150834499e-47	0.891421150246059	0.770983645983646	chr1_17540623_17541123	chr1	17540623	17541123	chr1	17539835	17539835	1	*	191	17540873	-1038
1377	'ARHGEF10L'	2680	191	0.655860595368357	4.06444055877451e-59	0.541191596193355	0.770983645983646	chr1_17551846_17552346	chr1	17551846	17552346	chr1	17539835	17539835	1	*	191	17552096	-12261
1378	'ARHGEF10L'	2682	191	0.505399733059209	1.44720401925728e-31	0.362261053125366	0.770983645983646	chr1_17563770_17564270	chr1	17563770	17564270	chr1	17539835	17539835	1	*	191	17564020	-24185
1379	'ARHGEF10L'	2695	191	0.457780290459364	2.03649122078955e-25	0.312349877730434	0.770983645983646	chr1_17588155_17588655	chr1	17588155	17588655	chr1	17539835	17539835	1	*	191	17588405	-48570
1380	'ARHGEF10L'	2696	191	0.609607997994978	4.84180068684814e-49	0.304866024697149	0.770983645983646	chr1_17596096_17596596	chr1	17596096	17596596	chr1	17539835	17539835	1	*	191	17596346	-56511
1381	'ARHGEF10L'	2697	191	0.635880333014386	1.50280218287569e-54	0.877682655095579	0.770983645983646	chr1_17596963_17597463	chr1	17596963	17597463	chr1	17539835	17539835	1	*	191	17597213	-57378
1382	'ARHGEF10L'	2698	191	0.780951468298234	3.64933188530734e-98	0.90879515612716	0.770983645983646	chr1_17602981_17603481	chr1	17602981	17603481	chr1	17539835	17539835	1	*	191	17603231	-63396
1383	'ARHGEF10L'	2702	191	0.834446047072062	6.09695224757688e-124	0.515056747846709	0.770983645983646	chr1_17645067_17645567	chr1	17645067	17645567	chr1	17539835	17539835	1	*	191	17645317	-105482
1384	'ARHGEF10L'	2703	191	0.609317277635266	5.5339018892289e-49	0.685947469693219	0.770983645983646	chr1_17652964_17653464	chr1	17652964	17653464	chr1	17539835	17539835	1	*	191	17653214	-113379
1385	'ARHGEF10L'	2710	191	0.695774367779187	2.28762868298404e-69	0.877999730702909	0.770983645983646	chr1_17671659_17672159	chr1	17671659	17672159	chr1	17539835	17539835	1	*	191	17671909	-132074
1386	'ARHGEF10L'	2712	191	0.791957464016492	7.89029976695709e-103	0.911492470540201	0.770983645983646	chr1_17673253_17673753	chr1	17673253	17673753	chr1	17539835	17539835	1	*	191	17673503	-133668
1387	'ARHGEF10L'	2719	191	0.715019453547396	6.11661966805139e-75	0.773512459333968	0.770983645983646	chr1_17701412_17701912	chr1	17701412	17701912	chr1	17539835	17539835	1	*	191	17701662	-161827
1388	'ARHGEF10L'	2725	191	0.651484719837836	4.36510407646764e-58	0.753610535597166	0.770983645983646	chr1_17735751_17736251	chr1	17735751	17736251	chr1	17539835	17539835	1	*	191	17736001	-196166
1389	'ARHGEF12'	148593	3136	0.471356420034745	4.51549867581195e-27	0.892007522944547	0.727032227032227	chr11_120098688_120099188	chr11	120098688	120099188	chr11	120336914	120336914	1	*	858	120098938	237976
1390	'ARHGEF12'	148598	3136	0.749557106431247	3.3572122883269e-86	0.750100986409184	0.727032227032227	chr11_120124238_120124738	chr11	120124238	120124738	chr11	120336914	120336914	1	*	858	120124488	212426
1391	'ARHGEF12'	148630	3136	0.466952696023211	1.58410856785024e-26	0.902041011340882	0.727032227032227	chr11_120324963_120325463	chr11	120324963	120325463	chr11	120336914	120336914	1	*	858	120325213	11701
1392	'ARHGEF12'	148638	3136	0.582967398170809	5.88965476739963e-44	0.40035356101968	0.727032227032227	chr11_120385017_120385517	chr11	120385017	120385517	chr11	120336914	120336914	1	*	858	120385267	-48353
1393	'ARHGEF12'	148649	3136	0.561319030046474	3.66204925170759e-40	0.911670554100483	0.727032227032227	chr11_120487499_120487999	chr11	120487499	120487999	chr11	120336914	120336914	1	*	858	120487749	-150835
1394	'ARHGEF16'	607	64	0.508748740011445	4.90489068841118e-32	0.974794660967993	0.271524771524772	chr1_3293405_3293905	chr1	3293405	3293905	chr1	3454426	3454426	1	*	64	3293655	160771
1395	'ARHGEF17'	144738	2891	0.464252947500166	3.3841164686129e-26	0.992915749101981	0.676527176527177	chr11_73307385_73307885	chr11	73307385	73307885	chr11	73308289	73308289	1	*	613	73307635	654
1396	'ARHGEF17'	144781	2891	0.53088527435739	2.78365651963846e-35	0.901723935733552	0.676527176527177	chr11_73464271_73464771	chr11	73464271	73464771	chr11	73308289	73308289	1	*	613	73464521	-156232
1397	'ARHGEF19'	2441	178	0.455570717651918	3.72929419330847e-25	0.970585808043296	0.517496392496392	chr1_16146229_16146729	chr1	16146229	16146729	chr1	16212609	16212609	1	*	178	16146479	66130
1398	'ARHGEF19'	2448	178	0.733441413780911	9.98857812238601e-81	0.99226856738291	0.517496392496392	chr1_16155886_16156386	chr1	16155886	16156386	chr1	16212609	16212609	1	*	178	16156136	56473
1399	'ARHGEF19'	2459	178	0.608043590037671	9.92540493933151e-49	0.992251193377029	0.517496392496392	chr1_16174794_16175294	chr1	16174794	16175294	chr1	16212609	16212609	1	*	178	16175044	37565
1400	'ARHGEF19'	2471	178	0.500938172736959	6.00567800245148e-31	0.964613493521668	0.517496392496392	chr1_16217268_16217768	chr1	16217268	16217768	chr1	16212609	16212609	1	*	178	16217518	-4909
1401	'ARHGEF2'	13559	1090	0.518706467112586	1.82177859371543e-33	0.847230366287479	0.898148148148148	chr1_155859785_155860285	chr1	155859785	155860285	chr1	155990073	155990073	1	*	1090	155860035	130038
1402	'ARHGEF2'	13568	1090	0.495537337554562	3.27912779948663e-30	0.453817720617298	0.898148148148148	chr1_155944304_155944804	chr1	155944304	155944804	chr1	155990073	155990073	1	*	1090	155944554	45519
1403	'ARHGEF2'	13570	1090	0.628780439343007	5.22743854170335e-53	0.503841827050458	0.898148148148148	chr1_155967727_155968227	chr1	155967727	155968227	chr1	155990073	155990073	1	*	1090	155967977	22096
1404	'ARHGEF2'	13571	1090	0.824828600467861	1.14380221908864e-118	0.711743524925183	0.898148148148148	chr1_155968651_155969151	chr1	155968651	155969151	chr1	155990073	155990073	1	*	1090	155968901	21172
1405	'ARHGEF2'	13572	1090	0.642557004668294	4.89389029578783e-56	0.582728500753598	0.898148148148148	chr1_155969516_155970016	chr1	155969516	155970016	chr1	155990073	155990073	1	*	1090	155969766	20307
1406	'ARHGEF2'	13617	1090	0.612174902947815	1.4772257933548e-49	0.78681226083595	0.898148148148148	chr1_156098807_156099307	chr1	156098807	156099307	chr1	155990073	155990073	1	*	1090	156099057	-108984
1407	'ARHGEF25'	154986	3671	0.479399770597309	4.3493800945898e-28	0.966203215059788	0.326899951899952	chr12_57694544_57695044	chr12	57694544	57695044	chr12	57610180	57610180	1	*	454	57694794	-84614
1408	'ARHGEF26'	51555	11484	0.629738506610013	3.2575686648834e-53	0.939190979416146	0.469155844155844	chr3_154121091_154121591	chr3	154121091	154121591	chr3	154121003	154121003	1	*	749	154121341	-338
1409	'ARHGEF26'	51568	11484	0.590203617711418	2.72508496969152e-45	0.803547772000921	0.469155844155844	chr3_154164371_154164871	chr3	154164371	154164871	chr3	154121003	154121003	1	*	749	154164621	-43618
1410	'ARHGEF3'	44644	11118	0.461279871922977	7.75065517563434e-26	0.709515308670932	0.335798460798461	chr3_57150146_57150646	chr3	57150146	57150646	chr3	57079329	57079329	1	*	383	57150396	-71067
1411	'ARHGEF3'	44663	11118	0.486375006018854	5.43095985704086e-29	0.289212045398277	0.335798460798461	chr3_57194571_57195071	chr3	57194571	57195071	chr3	57079329	57079329	1	*	383	57194821	-115492
1412	'ARHGEF39'	119422	15498	0.626505504039367	1.59978732682019e-52	0.982500032576261	0.711760461760462	chr9_35732021_35732521	chr9	35732021	35732521	chr9	35675866	35675866	1	*	136	35732271	-56405
1413	'ARHGEF40'	168077	4432	0.450599003510768	1.43007793103333e-24	0.956182757167863	0.62512025012025	chr14_21071412_21071912	chr14	21071412	21071912	chr14	21070270	21070270	1	*	17	21071662	-1392
1414	'ARHGEF7'	167524	4385	0.652913865641006	2.01675960127882e-58	0.997654509206051	0.806277056277056	chr13_110915045_110915545	chr13	110915045	110915545	chr13	111114559	111114559	1	*	296	110915295	199264
1415	'ARHGEF9'	227172	16260	0.592385137353805	1.06222967635465e-45	0.70222691320381	0.947029822029822	chrX_63751414_63751914	chrX	63751414	63751914	chrX	63809274	63809274	1	*	231	63751664	57610
1416	'ARHGEF9'	227181	16260	0.592841685835522	8.71039573401545e-46	0.410591193985119	0.947029822029822	chrX_63816695_63817195	chrX	63816695	63817195	chrX	63809274	63809274	1	*	231	63816945	-7671
1417	'ARID1A'	4108	296	0.53963993575736	1.23416369762644e-36	0.981353348188108	0.836820586820587	chr1_26620692_26621192	chr1	26620692	26621192	chr1	26696033	26696033	1	*	296	26620942	75091
1418	'ARID1A'	4116	296	0.497388553504493	1.83868270823416e-30	0.983655403967354	0.836820586820587	chr1_26692325_26692825	chr1	26692325	26692825	chr1	26696033	26696033	1	*	296	26692575	3458
1419	'ARID1A'	4120	296	0.541985001651809	5.27696023685988e-37	0.701171442346533	0.836820586820587	chr1_26694744_26695244	chr1	26694744	26695244	chr1	26696033	26696033	1	*	296	26694994	1039
1420	'ARID2'	153447	3476	0.547067261193044	8.16502525343056e-38	0.962176789196843	0.875180375180375	chr12_45630873_45631373	chr12	45630873	45631373	chr12	45729665	45729665	1	*	259	45631123	98542
1421	'ARID2'	153450	3476	0.503621814504186	2.55948251434607e-31	0.654960930204275	0.875180375180375	chr12_45668574_45669074	chr12	45668574	45669074	chr12	45729665	45729665	1	*	259	45668824	60841
1422	'ARID2'	153454	3476	0.514565312904018	7.26032980746492e-33	0.990005603116897	0.875180375180375	chr12_45727424_45727924	chr12	45727424	45727924	chr12	45729665	45729665	1	*	259	45727674	1991
1423	'ARID2'	153459	3476	0.471862932397998	3.90533759409044e-27	0.491250016288131	0.875180375180375	chr12_45756569_45757069	chr12	45756569	45757069	chr12	45729665	45729665	1	*	259	45756819	-27154
1424	'ARID2'	153463	3476	0.526531245032502	1.26419659927008e-34	0.458799716803704	0.875180375180375	chr12_45879327_45879827	chr12	45879327	45879827	chr12	45729665	45729665	1	*	259	45879577	-149912
1425	'ARID3A'	205580	7456	0.565443170692553	7.30330883803244e-41	0.629021539423791	0.743626743626744	chr19_788631_789131	chr19	788631	789131	chr19	925781	925781	1	*	28	788881	136900
1426	'ARID3A'	205609	7456	0.678581376606537	9.41944171290474e-65	0.982599933110077	0.743626743626744	chr19_898623_899123	chr19	898623	899123	chr19	925781	925781	1	*	28	898873	26908
1427	'ARID3A'	205611	7456	0.587722726242018	7.88275862972575e-45	0.493096004412998	0.743626743626744	chr19_903956_904456	chr19	903956	904456	chr19	925781	925781	1	*	28	904206	21575
1428	'ARID3A'	205624	7456	0.472692168671339	3.0762978272012e-27	0.326605249555877	0.743626743626744	chr19_933143_933643	chr19	933143	933643	chr19	925781	925781	1	*	28	933393	-7612
1429	'ARID3A'	205671	7456	0.515964111990635	4.55630857230276e-33	0.459029922381629	0.743626743626744	chr19_1110953_1111453	chr19	1110953	1111453	chr19	925781	925781	1	*	28	1111203	-185422
1430	'ARID3B'	180308	5315	0.499869233857858	8.42489110404457e-31	0.714484274352927	0.58958633958634	chr15_74318499_74318999	chr15	74318499	74318999	chr15	74541177	74541177	1	*	358	74318749	222428
1431	'ARID3B'	180315	5315	0.518387767415066	2.02697078714567e-33	0.399684661793258	0.58958633958634	chr15_74370712_74371212	chr15	74370712	74371212	chr15	74541177	74541177	1	*	358	74370962	170215
1432	'ARID3B'	180329	5315	0.595895932189256	2.2985398940009e-46	0.788840676022569	0.58958633958634	chr15_74434406_74434906	chr15	74434406	74434906	chr15	74541177	74541177	1	*	358	74434656	106521
1433	'ARID3B'	180346	5315	0.454508931982595	4.97854039984914e-25	0.507203697188451	0.58958633958634	chr15_74574903_74575403	chr15	74574903	74575403	chr15	74541177	74541177	1	*	358	74575153	-33976
1434	'ARID3B'	180359	5315	0.496725720790182	2.26235281465014e-30	0.350759461232078	0.58958633958634	chr15_74656905_74657405	chr15	74656905	74657405	chr15	74541177	74541177	1	*	358	74657155	-115978
1435	'ARID4B'	20546	1582	0.635974897332153	1.43376247791042e-54	0.457518383869973	0.893398268398268	chr1_235302467_235302967	chr1	235302467	235302967	chr1	235328219	235328219	1	*	1582	235302717	25502
1436	'ARID4B'	20562	1582	0.517317391379101	2.90255038150318e-33	0.371934030899669	0.893398268398268	chr1_235455787_235456287	chr1	235455787	235456287	chr1	235328219	235328219	1	*	1582	235456037	-127818
1437	'ARID5A'	28751	9084	0.483238188695193	1.39348601181174e-28	0.502616959635841	0.357503607503607	chr2_96470479_96470979	chr2	96470479	96470979	chr2	96536743	96536743	1	*	470	96470729	66014
1438	'ARID5A'	28760	9084	0.45257350465278	8.4072784583734e-25	0.927315846396414	0.357503607503607	chr2_96536423_96536923	chr2	96536423	96536923	chr2	96536743	96536743	1	*	470	96536673	70
1439	'ARID5B'	131222	1865	0.45903921968144	1.4409602037315e-25	0.655660233940989	0.825697450697451	chr10_61934150_61934650	chr10	61934150	61934650	chr10	61901300	61901300	1	*	218	61934400	-33100
1440	'ARID5B'	131224	1865	0.604196345036119	5.70233320456257e-48	0.849067667409405	0.825697450697451	chr10_61939043_61939543	chr10	61939043	61939543	chr10	61901300	61901300	1	*	218	61939293	-37993
1441	'ARID5B'	131248	1865	0.489317902705524	2.22391946155825e-29	0.805650026712534	0.825697450697451	chr10_62095552_62096052	chr10	62095552	62096052	chr10	61901300	61901300	1	*	218	62095802	-194502
1442	'ARIH1'	180056	5295	0.481605009797618	2.26665253271609e-28	0.975146484587085	0.798220298220298	chr15_72272476_72272976	chr15	72272476	72272976	chr15	72474326	72474326	1	*	338	72272726	201600
1443	'ARIH1'	180058	5295	0.475529907432564	1.35139376064588e-27	0.299093511243154	0.798220298220298	chr15_72305521_72306021	chr15	72305521	72306021	chr15	72474326	72474326	1	*	338	72305771	168555
1444	'ARIH1'	180059	5295	0.726313166231519	1.97973519301363e-78	0.980519395905815	0.798220298220298	chr15_72306199_72306699	chr15	72306199	72306699	chr15	72474326	72474326	1	*	338	72306449	167877
1445	'ARIH1'	180060	5295	0.666649463647669	9.9213991398644e-62	0.490659300088173	0.798220298220298	chr15_72306974_72307474	chr15	72306974	72307474	chr15	72474326	72474326	1	*	338	72307224	167102
1446	'ARIH1'	180062	5295	0.565874442940988	6.15776271298517e-41	0.342250541851808	0.798220298220298	chr15_72318594_72319094	chr15	72318594	72319094	chr15	72474326	72474326	1	*	338	72318844	155482
1447	'ARIH1'	180063	5295	0.518421837124943	2.00383911309988e-33	0.955214156339992	0.798220298220298	chr15_72320042_72320542	chr15	72320042	72320542	chr15	72474326	72474326	1	*	338	72320292	154034
1448	'ARIH2'	43694	11002	0.556143271278172	2.68973064999206e-39	0.436873721381755	0.634199134199134	chr3_48684871_48685371	chr3	48684871	48685371	chr3	48918821	48918821	1	*	267	48685121	233700
1449	'ARIH2'	43697	11002	0.491468832729477	1.15221929844656e-29	0.283204982864887	0.634199134199134	chr3_48694424_48694924	chr3	48694424	48694924	chr3	48918821	48918821	1	*	267	48694674	224147
1450	'ARIH2'	43707	11002	0.467311876687779	1.43109622676273e-26	0.812921048173775	0.634199134199134	chr3_48846929_48847429	chr3	48846929	48847429	chr3	48918821	48918821	1	*	267	48847179	71642
1451	'ARIH2'	43729	11002	0.53146605214272	2.2710485964956e-35	0.909881031494729	0.634199134199134	chr3_49017878_49018378	chr3	49017878	49018378	chr3	48918821	48918821	1	*	267	49018128	-99307
1452	'ARIH2'	43731	11002	0.601742044075191	1.72081317159401e-47	0.723727245481673	0.634199134199134	chr3_49020513_49021013	chr3	49020513	49021013	chr3	48918821	48918821	1	*	267	49020763	-101942
1453	'ARIH2'	43741	11002	0.487206353426927	4.22447105697382e-29	0.929948008287401	0.634199134199134	chr3_49132819_49133319	chr3	49132819	49133319	chr3	48918821	48918821	1	*	267	49133069	-214248
1454	'ARIH2OS'	43699	11003	0.483778821982785	1.185608719118e-28	0.806158216384556	0.27020202020202	chr3_48715114_48715614	chr3	48715114	48715614	chr3	48919385	48919385	1	*	268	48715364	204021
1455	'ARIH2OS'	43701	11003	0.455273106557653	4.04325078390534e-25	0.598378136550999	0.27020202020202	chr3_48735000_48735500	chr3	48735000	48735500	chr3	48919385	48919385	1	*	268	48735250	184135
1456	'ARIH2OS'	43709	11003	0.629582115980156	3.52123655409422e-53	0.951695920149069	0.27020202020202	chr3_48851351_48851851	chr3	48851351	48851851	chr3	48919385	48919385	1	*	268	48851601	67784
1457	'ARIH2OS'	43726	11003	0.493207704973031	6.74717284150907e-30	0.956121948147279	0.27020202020202	chr3_49007045_49007545	chr3	49007045	49007545	chr3	48919385	48919385	1	*	268	49007295	-87910
1458	'ARIH2OS'	43739	11003	0.519117238363253	1.58640651434542e-33	0.675649027707196	0.27020202020202	chr3_49120152_49120652	chr3	49120152	49120652	chr3	48919385	48919385	1	*	268	49120402	-201017
1459	'ARL10'	80254	13063	0.504542240818225	1.90553111058042e-31	0.973695755096013	0.541546416546417	chr5_176388782_176389282	chr5	176388782	176389282	chr5	176365468	176365468	1	*	731	176389032	-23564
1460	'ARL14EP'	140767	2498	0.543653795759509	2.86503654640052e-37	0.694899426223456	0.635702260702261	chr11_30388261_30388761	chr11	30388261	30388761	chr11	30323051	30323051	1	*	220	30388511	-65460
1461	'ARL15'	70505	12480	0.537016826449167	3.17104769311421e-36	0.353196165556902	0.818662818662819	chr5_54455354_54455854	chr5	54455354	54455854	chr5	54310582	54310582	1	*	148	54455604	-145022
1462	'ARL15'	70510	12480	0.465418656236911	2.43983892588807e-26	0.328603260232204	0.818662818662819	chr5_54514284_54514784	chr5	54514284	54514784	chr5	54310582	54310582	1	*	148	54514534	-203952
1463	'ARL16'	199677	7138	0.640381004025448	1.5103181071119e-55	0.811322639632714	0.700156325156325	chr17_81437922_81438422	chr17	81437922	81438422	chr17	81683924	81683924	1	*	917	81438172	245752
1464	'ARL16'	199680	7138	0.708783053037772	4.40445026372476e-73	0.771401517619414	0.700156325156325	chr17_81449100_81449600	chr17	81449100	81449600	chr17	81683924	81683924	1	*	917	81449350	234574
1465	'ARL16'	199684	7138	0.560250262736919	5.53720795812241e-40	0.260288669107714	0.700156325156325	chr17_81466749_81467249	chr17	81466749	81467249	chr17	81683924	81683924	1	*	917	81466999	216925
1466	'ARL16'	199688	7138	0.537020782837853	3.16654014815915e-36	0.884258716321575	0.700156325156325	chr17_81479144_81479644	chr17	81479144	81479644	chr17	81683924	81683924	1	*	917	81479394	204530
1467	'ARL16'	199716	7138	0.474445274161699	1.85229397460516e-27	0.575283739233546	0.700156325156325	chr17_81523676_81524176	chr17	81523676	81524176	chr17	81683924	81683924	1	*	917	81523926	159998
1468	'ARL16'	199732	7138	0.459386067013966	1.30947367077066e-25	0.341216788501883	0.700156325156325	chr17_81656325_81656825	chr17	81656325	81656825	chr17	81683924	81683924	1	*	917	81656575	27349
1469	'ARL16'	199737	7138	0.490279366369875	1.65898514022954e-29	0.620625551081749	0.700156325156325	chr17_81682774_81683274	chr17	81682774	81683274	chr17	81683924	81683924	1	*	917	81683024	900
1470	'ARL17B'	195369	6790	0.58169186989671	1.00340553276039e-43	0.421819145285781	0.46470658970659	chr17_46788745_46789245	chr17	46788745	46789245	chr17	46579657	46579657	1	*	569	46788995	-209338
1471	'ARL2BP'	187058	5947	0.456891919652801	2.59859961806284e-25	0.879094293073418	0.844035594035594	chr16_57245384_57245884	chr16	57245384	57245884	chr16	57245098	57245098	1	*	451	57245634	-536
1472	'ARL2BP'	187067	5947	0.532701634065948	1.46991179961239e-35	0.661563052439093	0.844035594035594	chr16_57349119_57349619	chr16	57349119	57349619	chr16	57245098	57245098	1	*	451	57349369	-104271
1473	'ARL2BP'	187074	5947	0.581323733705054	1.17019903202397e-43	0.463990201060683	0.844035594035594	chr16_57411359_57411859	chr16	57411359	57411859	chr16	57245098	57245098	1	*	451	57411609	-166511
1474	'ARL2BP'	187078	5947	0.470083886746875	6.50096754927182e-27	0.550881947973539	0.844035594035594	chr16_57422298_57422798	chr16	57422298	57422798	chr16	57245098	57245098	1	*	451	57422548	-177450
1475	'ARL2BP'	187085	5947	0.456700900107914	2.73767235328735e-25	0.2621172832267	0.844035594035594	chr16_57476495_57476995	chr16	57476495	57476995	chr16	57245098	57245098	1	*	451	57476745	-231647
1476	'ARL2BP'	187089	5947	0.47994016880423	3.70918007577275e-28	0.7781252578954	0.844035594035594	chr16_57479685_57480185	chr16	57479685	57480185	chr16	57245098	57245098	1	*	451	57479935	-234837
1477	'ARL3'	134948	2130	0.457543539050331	2.17296098464942e-25	0.564759435171069	0.721801346801347	chr10_102505415_102505915	chr10	102505415	102505915	chr10	102714407	102714407	1	*	483	102505665	208742
1478	'ARL3'	134964	2130	0.479615965654336	4.08080435253377e-28	0.759917299732006	0.721801346801347	chr10_102642604_102643104	chr10	102642604	102643104	chr10	102714407	102714407	1	*	483	102642854	71553
1479	'ARL3'	134966	2130	0.530218746994907	3.5145239208021e-35	0.835624530358903	0.721801346801347	chr10_102644180_102644680	chr10	102644180	102644680	chr10	102714407	102714407	1	*	483	102644430	69977
1480	'ARL3'	134967	2130	0.675805108106133	4.88692904829211e-64	0.948338393512546	0.721801346801347	chr10_102644787_102645287	chr10	102644787	102645287	chr10	102714407	102714407	1	*	483	102645037	69370
1481	'ARL3'	134974	2130	0.478589432586828	5.52252519614362e-28	0.470396865729339	0.721801346801347	chr10_102660716_102661216	chr10	102660716	102661216	chr10	102714407	102714407	1	*	483	102660966	53441
1482	'ARL3'	134975	2130	0.474618264697414	1.76161211381483e-27	0.401087612768157	0.721801346801347	chr10_102661311_102661811	chr10	102661311	102661811	chr10	102714407	102714407	1	*	483	102661561	52846
1483	'ARL3'	134977	2130	0.569828307109288	1.27742253634669e-41	0.716321575474853	0.721801346801347	chr10_102670821_102671321	chr10	102670821	102671321	chr10	102714407	102714407	1	*	483	102671071	43336
1484	'ARL3'	134986	2130	0.548663051266574	4.51109489958645e-38	0.454291162277558	0.721801346801347	chr10_102680524_102681024	chr10	102680524	102681024	chr10	102714407	102714407	1	*	483	102680774	33633
1485	'ARL4C'	39176	9672	0.552960610083822	9.01270467545798e-39	0.871045784848998	0.954124579124579	chr2_234390699_234391199	chr2	234390699	234391199	chr2	234497053	234497053	1	*	1058	234390949	106104
1486	'ARL4C'	39179	9672	0.6102705983951	3.56700422523489e-49	0.734929135773512	0.954124579124579	chr2_234410528_234411028	chr2	234410528	234411028	chr2	234497053	234497053	1	*	1058	234410778	86275
1487	'ARL4C'	39182	9672	0.662909486287159	8.20204502451333e-61	0.853141871788524	0.954124579124579	chr2_234427595_234428095	chr2	234427595	234428095	chr2	234497053	234497053	1	*	1058	234427845	69208
1488	'ARL4C'	39185	9672	0.469919112668918	6.81190963450079e-27	0.777200092082231	0.954124579124579	chr2_234447974_234448474	chr2	234447974	234448474	chr2	234497053	234497053	1	*	1058	234448224	48829
1489	'ARL4C'	39186	9672	0.619734010431627	4.21548653325006e-51	0.999704641900021	0.954124579124579	chr2_234448561_234449061	chr2	234448561	234449061	chr2	234497053	234497053	1	*	1058	234448811	48242
1490	'ARL4C'	39187	9672	0.557933767331534	1.35205093293913e-39	0.999105238697123	0.954124579124579	chr2_234449126_234449626	chr2	234449126	234449626	chr2	234497053	234497053	1	*	1058	234449376	47677
1491	'ARL4C'	39188	9672	0.51242184244172	1.47457438077865e-32	0.74656537621238	0.954124579124579	chr2_234449777_234450277	chr2	234449777	234450277	chr2	234497053	234497053	1	*	1058	234450027	47026
1492	'ARL4C'	39192	9672	0.532589912300531	1.52886910960213e-35	0.826220849675758	0.954124579124579	chr2_234494209_234494709	chr2	234494209	234494709	chr2	234497053	234497053	1	*	1058	234494459	2594
1493	'ARL4C'	39214	9672	0.75182866483102	5.2908770250598e-87	0.998822911101555	0.954124579124579	chr2_234587689_234588189	chr2	234587689	234588189	chr2	234497053	234497053	1	*	1058	234587939	-90886
1494	'ARL4C'	39215	9672	0.513825730704214	9.27875246692923e-33	0.640223429715631	0.954124579124579	chr2_234588333_234588833	chr2	234588333	234588833	chr2	234497053	234497053	1	*	1058	234588583	-91530
1495	'ARL4C'	39228	9672	0.48451764231835	9.50006240195109e-29	0.670106719831125	0.954124579124579	chr2_234686407_234686907	chr2	234686407	234686907	chr2	234497053	234497053	1	*	1058	234686657	-189604
1496	'ARL4D'	194849	6736	0.506682850468759	9.5734358884433e-32	0.373093745792233	0.917147667147667	chr17_43411974_43412474	chr17	43411974	43412474	chr17	43398959	43398959	1	*	515	43412224	-13265
1497	'ARL4D'	194850	6736	0.828898377453852	7.43862548949336e-121	0.576473858636401	0.917147667147667	chr17_43412641_43413141	chr17	43412641	43413141	chr17	43398959	43398959	1	*	515	43412891	-13932
1498	'ARL4D'	194851	6736	0.716389097497984	2.35592270722758e-75	0.842965047843669	0.917147667147667	chr17_43418775_43419275	chr17	43418775	43419275	chr17	43398959	43398959	1	*	515	43419025	-20066
1499	'ARL4D'	194852	6736	0.732759317042019	1.66789705261512e-80	0.864808516737683	0.917147667147667	chr17_43431540_43432040	chr17	43431540	43432040	chr17	43398959	43398959	1	*	515	43431790	-32831
1500	'ARL4D'	194853	6736	0.801662457014932	3.41183586468437e-107	0.931898240447554	0.917147667147667	chr17_43439058_43439558	chr17	43439058	43439558	chr17	43398959	43398959	1	*	515	43439308	-40349
1501	'ARL4D'	194873	6736	0.53628838950512	4.11503071310344e-36	0.748650256918112	0.917147667147667	chr17_43553592_43554092	chr17	43553592	43554092	chr17	43398959	43398959	1	*	515	43553842	-154883
1502	'ARL4D'	194877	6736	0.452624422940775	8.29341327236448e-25	0.658522601409901	0.917147667147667	chr17_43578850_43579350	chr17	43578850	43579350	chr17	43398959	43398959	1	*	515	43579100	-180141
1503	'ARL4D'	194880	6736	0.529732961047212	4.16406640233008e-35	0.363429455020871	0.917147667147667	chr17_43597496_43597996	chr17	43597496	43597996	chr17	43398959	43398959	1	*	515	43597746	-198787
1504	'ARL4D'	194883	6736	0.57540443616488	1.34444058049202e-42	0.313891820752381	0.917147667147667	chr17_43645464_43645964	chr17	43645464	43645964	chr17	43398959	43398959	1	*	515	43645714	-246755
1505	'ARL4D'	194884	6736	0.52623113353772	1.40301500500229e-34	0.797075954810211	0.917147667147667	chr17_43646026_43646526	chr17	43646026	43646526	chr17	43398959	43398959	1	*	515	43646276	-247317
1506	'ARL6IP1'	184836	5721	0.464972847045996	2.76595437870423e-26	0.571791564051444	0.981902356902357	chr16_18807391_18807891	chr16	18807391	18807891	chr16	18801678	18801678	1	*	225	18807641	-5963
1507	'ARL6IP1'	184837	5721	0.607078470944427	1.54333509521454e-48	0.939777352114634	0.981902356902357	chr16_18831998_18832498	chr16	18831998	18832498	chr16	18801678	18801678	1	*	225	18832248	-30570
1508	'ARL6IP1'	184838	5721	0.554397469959927	5.23089128612962e-39	0.833913190779615	0.981902356902357	chr16_18832732_18833232	chr16	18832732	18833232	chr16	18801678	18801678	1	*	225	18832982	-31304
1509	'ARL6IP1'	184846	5721	0.466324287165876	1.89085855468031e-26	0.953320389698952	0.981902356902357	chr16_18941663_18942163	chr16	18941663	18942163	chr16	18801678	18801678	1	*	225	18941913	-140235
1510	'ARL6IP4'	160460	4028	0.696343297638168	1.59033747422167e-69	0.996347115263499	0.90969215969216	chr12_122891717_122892217	chr12	122891717	122892217	chr12	122980060	122980060	1	*	811	122891967	88093
1511	'ARL6IP6'	32584	9291	0.54690603073337	8.66838888664779e-38	0.78586537751543	0.952200577200577	chr2_152486042_152486542	chr2	152486042	152486542	chr2	152717893	152717893	1	*	677	152486292	231601
1512	'ARL6IP6'	32597	9291	0.689452992946734	1.24266032678698e-67	0.976462565532578	0.952200577200577	chr2_152542899_152543399	chr2	152542899	152543399	chr2	152717893	152717893	1	*	677	152543149	174744
1513	'ARL6IP6'	32602	9291	0.638476045244424	4.01549080255421e-55	0.779402247327661	0.952200577200577	chr2_152599969_152600469	chr2	152599969	152600469	chr2	152717893	152717893	1	*	677	152600219	117674
1514	'ARL6IP6'	32623	9291	0.468671856130894	9.72851924455515e-27	0.940337663804299	0.952200577200577	chr2_152858458_152858958	chr2	152858458	152858958	chr2	152717893	152717893	1	*	677	152858708	-140815
1515	'ARL6IP6'	32627	9291	0.531081513099331	2.59831328169673e-35	0.722072371421498	0.952200577200577	chr2_152916647_152917147	chr2	152916647	152917147	chr2	152717893	152717893	1	*	677	152916897	-199004
1516	'ARL8A'	17126	1361	0.485381316825116	7.32503588143312e-29	0.517363147127425	0.966329966329966	chr1_202107867_202108367	chr1	202107867	202108367	chr1	202144743	202144743	1	*	1361	202108117	36626
1517	'ARL8A'	17128	1361	0.581252526925713	1.20535329806389e-43	0.782355828327448	0.966329966329966	chr1_202122532_202123032	chr1	202122532	202123032	chr1	202144743	202144743	1	*	1361	202122782	21961
1518	'ARL8A'	17153	1361	0.590334528752175	2.5754760787489e-45	0.779927811005564	0.966329966329966	chr1_202235775_202236275	chr1	202235775	202236275	chr1	202144743	202144743	1	*	1361	202236025	-91282
1519	'ARL8A'	17154	1361	0.472208384072546	3.53671998252837e-27	0.759274461514405	0.966329966329966	chr1_202236305_202236805	chr1	202236305	202236805	chr1	202144743	202144743	1	*	1361	202236555	-91812
1520	'ARL8A'	17158	1361	0.666306649911665	1.2049597777104e-61	0.857372442220572	0.966329966329966	chr1_202270892_202271392	chr1	202270892	202271392	chr1	202144743	202144743	1	*	1361	202271142	-126399
1521	'ARL8A'	17159	1361	0.515196151530598	5.88770683601078e-33	0.281159193672387	0.966329966329966	chr1_202295510_202296010	chr1	202295510	202296010	chr1	202144743	202144743	1	*	1361	202295760	-151017
1522	'ARL8A'	17162	1361	0.766002408999663	3.12919887494918e-92	0.694117595958806	0.966329966329966	chr1_202323652_202324152	chr1	202323652	202324152	chr1	202144743	202144743	1	*	1361	202323902	-179159
1523	'ARMC12'	84749	13488	0.451345621360719	1.1708253760564e-24	0.940133519235196	0.298340548340548	chr6_35726670_35727170	chr6	35726670	35727170	chr6	35737032	35737032	1	*	354	35726920	10112
1524	'ARMC12'	84760	13488	0.491131882209683	1.2778394274665e-29	0.929261735055097	0.298340548340548	chr6_35739734_35740234	chr6	35739734	35740234	chr6	35737032	35737032	1	*	354	35739984	-2952
1525	'ARMC12'	84771	13488	0.494745593988629	4.1917864645997e-30	0.637278535718784	0.298340548340548	chr6_35876856_35877356	chr6	35876856	35877356	chr6	35737032	35737032	1	*	354	35877106	-140074
1526	'ARMC2'	89553	13771	0.649847028907552	1.05133863389945e-57	0.991517141628552	0.353775853775854	chr6_108633441_108633941	chr6	108633441	108633941	chr6	108848416	108848416	1	*	637	108633691	214725
1527	'ARMC2'	89554	13771	0.466441353334985	1.82949327317515e-26	0.737965243301235	0.353775853775854	chr6_108633985_108634485	chr6	108633985	108634485	chr6	108848416	108848416	1	*	637	108634235	214181
1528	'ARMC2'	89558	13771	0.678304245596711	1.11059139930006e-64	0.998688262555977	0.353775853775854	chr6_108666806_108667306	chr6	108666806	108667306	chr6	108848416	108848416	1	*	637	108667056	181360
1529	'ARMC2'	89570	13771	0.541935727404756	5.37171049776944e-37	0.994805172241551	0.353775853775854	chr6_108768063_108768563	chr6	108768063	108768563	chr6	108848416	108848416	1	*	637	108768313	80103
1530	'ARMC2'	89582	13771	0.466281544665163	1.91359495565377e-26	0.945284911978943	0.353775853775854	chr6_108902190_108902690	chr6	108902190	108902690	chr6	108848416	108848416	1	*	637	108902440	-54024
1531	'ARMC6'	208484	7899	0.512644254451441	1.37009563284887e-32	0.953407259728357	0.547979797979798	chr19_18932137_18932637	chr19	18932137	18932637	chr19	19033575	19033575	1	*	471	18932387	101188
1532	'ARMC6'	208501	7899	0.632113311749807	9.97751732652315e-54	0.987277884193564	0.547979797979798	chr19_19063582_19064082	chr19	19063582	19064082	chr19	19033575	19033575	1	*	471	19063832	-30257
1533	'ARMC6'	208519	7899	0.49513993675799	3.71029338498012e-30	0.9737999991313	0.547979797979798	chr19_19192405_19192905	chr19	19192405	19192905	chr19	19033575	19033575	1	*	471	19192655	-159080
1534	'ARMC7'	198325	7025	0.793710897072661	1.32459956134882e-103	0.787971975728514	0.644420394420394	chr17_74935465_74935965	chr17	74935465	74935965	chr17	75109952	75109952	1	*	804	74935715	174237
1535	'ARMC7'	198332	7025	0.460836729724544	8.76339320683112e-26	0.79958649866003	0.644420394420394	chr17_74971926_74972426	chr17	74971926	74972426	chr17	75109952	75109952	1	*	804	74972176	137776
1536	'ARMC7'	198334	7025	0.472973759791886	2.83623582070016e-27	0.321358299779784	0.644420394420394	chr17_74973129_74973629	chr17	74973129	74973629	chr17	75109952	75109952	1	*	804	74973379	136573
1537	'ARMC7'	198351	7025	0.501276118574128	5.39585869424531e-31	0.872070851195983	0.644420394420394	chr17_75046266_75046766	chr17	75046266	75046766	chr17	75109952	75109952	1	*	804	75046516	63436
1538	'ARMC7'	198394	7025	0.738885911313328	1.56969508701665e-82	0.715557119216085	0.644420394420394	chr17_75344615_75345115	chr17	75344615	75345115	chr17	75109952	75109952	1	*	804	75344865	-234913
1539	'ARMC9'	38812	9645	0.50601852999634	1.18594635930992e-31	0.847660372933036	0.5249518999519	chr2_230987148_230987648	chr2	230987148	230987648	chr2	231198546	231198546	1	*	1031	230987398	211148
1540	'ARMCX1'	228073	16371	0.665951629746275	1.47593541988599e-61	0.488457144842744	0.958393458393458	chrX_101408815_101409315	chrX	101408815	101409315	chrX	101550531	101550531	1	*	342	101409065	141466
1541	'ARMCX1'	228092	16371	0.635102662231283	2.22459432693825e-54	0.78159571557015	0.958393458393458	chrX_101628033_101628533	chrX	101628033	101628533	chrX	101550531	101550531	1	*	342	101628283	-77752
1542	'ARMCX2'	228086	16374	0.514482073971299	7.46276249462816e-33	0.810406160822485	0.800865800865801	chrX_101617183_101617683	chrX	101617183	101617683	chrX	101659891	101659891	1	*	345	101617433	42458
1543	'ARMCX2'	228088	16374	0.452393014180441	8.82690311274336e-25	0.614318786946909	0.800865800865801	chrX_101619291_101619791	chrX	101619291	101619791	chrX	101659891	101659891	1	*	345	101619541	40350
1544	'ARMCX2'	228090	16374	0.558542051855401	1.07030282073648e-39	0.917486502569181	0.800865800865801	chrX_101622874_101623374	chrX	101622874	101623374	chrX	101659891	101659891	1	*	345	101623124	36767
1545	'ARMCX3'	228073	16373	0.547124661498986	7.9942287426836e-38	0.488457144842744	0.99464886964887	chrX_101408815_101409315	chrX	101408815	101409315	chrX	101622797	101622797	1	*	344	101409065	213732
1546	'ARMCX3'	228092	16373	0.603427997798017	8.06592272881622e-48	0.78159571557015	0.99464886964887	chrX_101628033_101628533	chrX	101628033	101628533	chrX	101622797	101622797	1	*	344	101628283	-5486
1547	'ARMCX6'	228073	16372	0.695162743572108	3.37621717561698e-69	0.488457144842744	0.896404521404521	chrX_101408815_101409315	chrX	101408815	101409315	chrX	101618001	101618001	1	*	343	101409065	208936
1548	'ARMCX6'	228092	16372	0.649096884563113	1.56698176053639e-57	0.78159571557015	0.896404521404521	chrX_101628033_101628533	chrX	101628033	101628533	chrX	101618001	101618001	1	*	343	101628283	-10282
1549	'ARMH3'	134824	2114	0.544987525416578	1.75824818562745e-37	0.807904303975607	0.557359307359307	chr10_101831001_101831501	chr10	101831001	101831501	chr10	102056193	102056193	1	*	467	101831251	224942
1550	'ARMH3'	134840	2114	0.633698048579568	4.5131004111036e-54	0.711209274244339	0.557359307359307	chr10_101901259_101901759	chr10	101901259	101901759	chr10	102056193	102056193	1	*	467	101901509	154684
1551	'ARMH3'	134843	2114	0.480621572944284	3.03193051384e-28	0.421697527244613	0.557359307359307	chr10_101903838_101904338	chr10	101903838	101904338	chr10	102056193	102056193	1	*	467	101904088	152105
1552	'ARMH3'	134847	2114	0.628132693387148	7.1916755415817e-53	0.52784835967667	0.557359307359307	chr10_101959273_101959773	chr10	101959273	101959773	chr10	102056193	102056193	1	*	467	101959523	96670
1553	'ARMH3'	134892	2114	0.455128857238748	4.20458128339906e-25	0.635858210738004	0.557359307359307	chr10_102280524_102281024	chr10	102280524	102281024	chr10	102056193	102056193	1	*	467	102280774	-224581
1554	'ARMH3'	134893	2114	0.559965660909599	6.18287075151368e-40	0.287691819883681	0.557359307359307	chr10_102281069_102281569	chr10	102281069	102281569	chr10	102056193	102056193	1	*	467	102281319	-225126
1555	'ARMT1'	92789	13947	0.531592729944213	2.17209725876601e-35	0.461019246055015	0.511123136123136	chr6_151475818_151476318	chr6	151475818	151476318	chr6	151452258	151452258	1	*	813	151476068	-23810
1556	'ARNTL'	139505	2437	0.654950995277333	6.66538385391202e-59	0.866237528721403	0.28541366041366	chr11_13160367_13160867	chr11	13160367	13160867	chr11	13276652	13276652	1	*	159	13160617	116035
1557	'ARNTL'	139514	2437	0.495840377023571	2.9839385411531e-30	0.775818858614684	0.28541366041366	chr11_13229592_13230092	chr11	13229592	13230092	chr11	13276652	13276652	1	*	159	13229842	46810
1558	'ARNTL'	139525	2437	0.586856704779686	1.13903147242239e-44	0.876171116583923	0.28541366041366	chr11_13329972_13330472	chr11	13329972	13330472	chr11	13276652	13276652	1	*	159	13330222	-53570
1559	'ARPC1A'	101738	14426	0.489713029319517	1.97187225412509e-29	0.483900811800425	0.892556517556518	chr7_99078333_99078833	chr7	99078333	99078833	chr7	99325898	99325898	1	*	404	99078583	247315
1560	'ARPC1A'	101741	14426	0.568323251330679	2.33084404103158e-41	0.308705679996873	0.892556517556518	chr7_99094262_99094762	chr7	99094262	99094762	chr7	99325898	99325898	1	*	404	99094512	231386
1561	'ARPC1A'	101742	14426	0.569811065403179	1.28606741085642e-41	0.550673459902966	0.892556517556518	chr7_99095581_99096081	chr7	99095581	99096081	chr7	99325898	99325898	1	*	404	99095831	230067
1562	'ARPC1A'	101746	14426	0.509570227281497	3.75207180308726e-32	0.716686429598356	0.892556517556518	chr7_99132499_99132999	chr7	99132499	99132999	chr7	99325898	99325898	1	*	404	99132749	193149
1563	'ARPC2'	37663	9561	0.600896540541624	2.51055260582793e-47	0.518296999943535	0.935786435786436	chr2_217972436_217972936	chr2	217972436	217972936	chr2	218217094	218217094	1	*	947	217972686	244408
1564	'ARPC2'	37670	9561	0.621487639117638	1.82401819048859e-51	0.810019589191631	0.935786435786436	chr2_218002746_218003246	chr2	218002746	218003246	chr2	218217094	218217094	1	*	947	218002996	214098
1565	'ARPC2'	37674	9561	0.548908707266559	4.11864895364302e-38	0.765090409983104	0.935786435786436	chr2_218010706_218011206	chr2	218010706	218011206	chr2	218217094	218217094	1	*	947	218010956	206138
1566	'ARPC2'	37697	9561	0.514459478273749	7.51967794066093e-33	0.717646343423287	0.935786435786436	chr2_218261512_218262012	chr2	218261512	218262012	chr2	218217094	218217094	1	*	947	218261762	-44668
1567	'ARPC3'	158993	3906	0.55681694479991	2.07789419638988e-39	0.334375773686199	0.895983645983646	chr12_110330518_110331018	chr12	110330518	110331018	chr12	110450422	110450422	1	*	689	110330768	119654
1568	'ARPC4'	40689	10768	0.508960861802313	4.5768626338123e-32	0.86776209773747	0.853655603655604	chr3_9703642_9704142	chr3	9703642	9704142	chr3	9792495	9792495	1	*	33	9703892	88603
1569	'ARPC4'	40701	10768	0.469741640727814	7.16612515656461e-27	0.38346602730325	0.853655603655604	chr3_9765817_9766317	chr3	9765817	9766317	chr3	9792495	9792495	1	*	33	9766067	26428
1570	'ARPC4'	40702	10768	0.605066471404548	3.84926861940834e-48	0.378692519187418	0.853655603655604	chr3_9768146_9768646	chr3	9768146	9768646	chr3	9792495	9792495	1	*	33	9768396	24099
1571	'ARPC4'	40709	10768	0.562472018264324	2.33901224000077e-40	0.540974421119842	0.853655603655604	chr3_9806927_9807427	chr3	9806927	9807427	chr3	9792495	9792495	1	*	33	9807177	-14682
1572	'ARPC4'	40740	10768	0.450611458265554	1.42533434502655e-24	0.864039716977444	0.853655603655604	chr3_10008934_10009434	chr3	10008934	10009434	chr3	9792495	9792495	1	*	33	10009184	-216689
1573	'ARPC5'	15995	1301	0.486867470144381	4.68084955536284e-29	0.737999991312997	0.953823953823954	chr1_183417528_183418028	chr1	183417528	183418028	chr1	183635757	183635757	1	*	1301	183417778	217979
1574	'ARPC5'	15998	1301	0.639418389089642	2.47847156825825e-55	0.706566071172615	0.953823953823954	chr1_183442990_183443490	chr1	183442990	183443490	chr1	183635757	183635757	1	*	1301	183443240	192517
1575	'ARPP19'	177834	5163	0.564276092364543	1.15490356885933e-40	0.682611660564047	0.79040404040404	chr15_52367361_52367861	chr15	52367361	52367861	chr15	52569883	52569883	1	*	206	52367611	202272
1576	'ARPP21'	42678	10886	0.666993872449232	8.15463117246094e-62	0.451207276233663	0.391233766233766	chr3_35512453_35512953	chr3	35512453	35512953	chr3	35638945	35638945	1	*	151	35512703	126242
1577	'ARPP21'	42686	10886	0.53913268098605	1.48298216103391e-36	0.943204374774681	0.391233766233766	chr3_35664564_35665064	chr3	35664564	35665064	chr3	35638945	35638945	1	*	151	35664814	-25869
1578	'ARPP21'	42691	10886	0.676118248335382	4.05851991378977e-64	0.383483401309131	0.391233766233766	chr3_35690250_35690750	chr3	35690250	35690750	chr3	35638945	35638945	1	*	151	35690500	-51555
1579	'ARPP21'	42693	10886	0.79769231801097	2.18569577547105e-105	0.69086431335757	0.391233766233766	chr3_35733297_35733797	chr3	35733297	35733797	chr3	35638945	35638945	1	*	151	35733547	-94602
1580	'ARPP21'	42704	10886	0.628844971098525	5.0663986354523e-53	0.567387253560585	0.391233766233766	chr3_35870519_35871019	chr3	35870519	35871019	chr3	35638945	35638945	1	*	151	35870769	-231824
1581	'ARRB1'	144942	2915	0.629300378780067	4.04814108197177e-53	0.797180198845497	0.339345839345839	chr11_75343412_75343912	chr11	75343412	75343912	chr11	75351705	75351705	1	*	637	75343662	8043
1582	'ARRB1'	144963	2915	0.455200071042333	4.12415787667304e-25	0.83635423860591	0.339345839345839	chr11_75432970_75433470	chr11	75432970	75433470	chr11	75351705	75351705	1	*	637	75433220	-81515
1583	'ARRB1'	144992	2915	0.469980780175704	6.69348772190486e-27	0.841053907196748	0.339345839345839	chr11_75562521_75563021	chr11	75562521	75563021	chr11	75351705	75351705	1	*	637	75562771	-211066
1584	'ARRB1'	144999	2915	0.472995793901043	2.81821460229014e-27	0.925891177914164	0.339345839345839	chr11_75583592_75584092	chr11	75583592	75584092	chr11	75351705	75351705	1	*	637	75583842	-232137
1585	'ARRB2'	191189	6290	0.585600719459245	1.93993397700181e-44	0.813368428825213	0.663900913900914	chr17_4599819_4600319	chr17	4599819	4600319	chr17	4710489	4710489	1	*	69	4600069	110420
1586	'ARRB2'	191198	6290	0.498008080496238	1.51427024707587e-30	0.40619122699573	0.663900913900914	chr17_4703228_4703728	chr17	4703228	4703728	chr17	4710489	4710489	1	*	69	4703478	7011
1587	'ARRB2'	191204	6290	0.522930165454448	4.35783688095658e-34	0.704090275334558	0.663900913900914	chr17_4730588_4731088	chr17	4730588	4731088	chr17	4710489	4710489	1	*	69	4730838	-20349
1588	'ARRB2'	191205	6290	0.594891101603388	3.56546464328399e-46	0.975784979303216	0.663900913900914	chr17_4731106_4731606	chr17	4731106	4731606	chr17	4710489	4710489	1	*	69	4731356	-20867
1589	'ARRB2'	191216	6290	0.49216557164535	9.30039721062682e-30	0.256492448822694	0.663900913900914	chr17_4827297_4827797	chr17	4827297	4827797	chr17	4710489	4710489	1	*	69	4827547	-117058
1590	'ARRB2'	191217	6290	0.620602334399475	2.7854476597489e-51	0.988385477068484	0.663900913900914	chr17_4832992_4833492	chr17	4832992	4833492	chr17	4710489	4710489	1	*	69	4833242	-122753
1591	'ARRB2'	191218	6290	0.606005814189438	2.51214956604572e-48	0.918711369983799	0.663900913900914	chr17_4833536_4834036	chr17	4833536	4834036	chr17	4710489	4710489	1	*	69	4833786	-123297
1592	'ARRB2'	191224	6290	0.483228663542651	1.39736261366303e-28	0.860777747373268	0.663900913900914	chr17_4888985_4889485	chr17	4888985	4889485	chr17	4710489	4710489	1	*	69	4889235	-178746
1593	'ARRDC1'	126973	16026	0.568328142669014	2.32629029540919e-41	0.995730338054719	0.497414622414622	chr9_137370810_137371310	chr9	137370810	137371310	chr9	137605654	137605654	1	*	664	137371060	234594
1594	'ARRDC3'	73071	12633	0.503580534757701	2.59322775330438e-31	0.736240873217536	0.805194805194805	chr5_91210989_91211489	chr5	91210989	91211489	chr5	91383359	91383359	1	*	301	91211239	172120
1595	'ARRDC3'	73101	12633	0.457683757399871	2.0911817141339e-25	0.599181684323	0.805194805194805	chr5_91539090_91539590	chr5	91539090	91539590	chr5	91383359	91383359	1	*	301	91539340	-155981
1596	'ARRDC4'	182523	5477	0.505615372594715	1.35028682796484e-31	0.995365483931216	0.396645021645022	chr15_97960187_97960687	chr15	97960187	97960687	chr15	97960698	97960698	1	*	520	97960437	261
1597	'ARSA'	224980	10732	0.46217145498568	6.05204557293663e-26	0.988880636236095	0.389550264550265	chr22_50507855_50508355	chr22	50507855	50508355	chr22	50628173	50628173	1	*	395	50508105	120068
1598	'ARSB'	72253	12587	0.458297055741062	1.76784841472543e-25	0.291600971206929	0.339646464646465	chr5_78773848_78774348	chr5	78773848	78774348	chr5	78986087	78986087	1	*	255	78774098	211989
1599	'ARSB'	72270	12587	0.493830959356719	5.56390168539528e-30	0.361783267963636	0.339646464646465	chr5_78964839_78965339	chr5	78964839	78965339	chr5	78986087	78986087	1	*	255	78965089	20998
1600	'ARSB'	72281	12587	0.625632768444939	2.45156417783018e-52	0.460654391931512	0.339646464646465	chr5_79093719_79094219	chr5	79093719	79094219	chr5	78986087	78986087	1	*	255	79093969	-107882
1601	'ARSB'	72285	12587	0.56670039103397	4.44032710522099e-41	0.756611895113127	0.339646464646465	chr5_79125383_79125883	chr5	79125383	79125883	chr5	78986087	78986087	1	*	255	79125633	-139546
1602	'ARSG'	197616	6981	0.454025588411561	5.67568674656982e-25	0.3915101920262	0.69997594997595	chr17_68036676_68037176	chr17	68036676	68037176	chr17	68259182	68259182	1	*	760	68036926	222256
1603	'ARSG'	197636	6981	0.706037205501747	2.7968582957985e-72	0.354416689470049	0.69997594997595	chr17_68239130_68239630	chr17	68239130	68239630	chr17	68259182	68259182	1	*	760	68239380	19802
1604	'ARSG'	197638	6981	0.593630664605717	6.17977552942593e-46	0.563399919210873	0.69997594997595	chr17_68258954_68259454	chr17	68258954	68259454	chr17	68259182	68259182	1	*	760	68259204	-22
1605	'ARSG'	197660	6981	0.558603119662499	1.04561330538293e-39	0.592662088616117	0.69997594997595	chr17_68456070_68456570	chr17	68456070	68456570	chr17	68259182	68259182	1	*	760	68456320	-197138
1606	'ARSI'	77876	12955	0.489774402460991	1.9353507800031e-29	0.799655994683554	0.389430014430014	chr5_150298868_150299368	chr5	150298868	150299368	chr5	150339307	150339307	1	*	623	150299118	40189
1607	'ARSI'	77882	12955	0.451065525265791	1.26219570735149e-24	0.696345812213057	0.389430014430014	chr5_150317127_150317627	chr5	150317127	150317627	chr5	150339307	150339307	1	*	623	150317377	21930
1608	'ARSJ'	62636	12123	0.579833675456272	2.17309155652192e-43	0.518409930981762	0.305856180856181	chr4_113959113_113959613	chr4	113959113	113959613	chr4	113979727	113979727	1	*	426	113959363	20364
1609	'ARSK'	73405	12644	0.483024697771031	1.48540196469482e-28	0.673155857863258	0.701719576719577	chr5_95308512_95309012	chr5	95308512	95309012	chr5	95555074	95555074	1	*	312	95308762	246312
1610	'ARSK'	73407	12644	0.631493670498706	1.36031014788003e-53	0.839290445599816	0.701719576719577	chr5_95392573_95393073	chr5	95392573	95393073	chr5	95555074	95555074	1	*	312	95392823	162251
1611	'ARSK'	73415	12644	0.638920798523541	3.19976035698961e-55	0.908812530133041	0.701719576719577	chr5_95533112_95533612	chr5	95533112	95533612	chr5	95555074	95555074	1	*	312	95533362	21712
1612	'ARSK'	73434	12644	0.46774583932121	1.26570941528558e-26	0.73189737174726	0.701719576719577	chr5_95760024_95760524	chr5	95760024	95760524	chr5	95555074	95555074	1	*	312	95760274	-205200
1613	'ART5'	138687	2348	0.563925677186546	1.32472945184618e-40	0.726020614257978	0.275553150553151	chr11_3473368_3473868	chr11	3473368	3473868	chr11	3642316	3642316	1	*	70	3473618	168698
1614	'ART5'	138695	2348	0.550364308146981	2.38966170837907e-38	0.996090848676752	0.275553150553151	chr11_3641955_3642455	chr11	3641955	3642455	chr11	3642316	3642316	1	*	70	3642205	111
1615	'ARV1'	20108	1558	0.469268760585932	8.20110082440758e-27	0.715079334054355	0.48015873015873	chr1_230753863_230754363	chr1	230753863	230754363	chr1	230978981	230978981	1	*	1558	230754113	224868
1616	'ARV1'	20123	1558	0.452977997812476	7.53990563798818e-25	0.66277054584783	0.48015873015873	chr1_230879713_230880213	chr1	230879713	230880213	chr1	230978981	230978981	1	*	1558	230879963	99018
1617	'ARV1'	20136	1558	0.48515935432848	7.83017350541039e-29	0.820752381324681	0.48015873015873	chr1_231038277_231038777	chr1	231038277	231038777	chr1	230978981	230978981	1	*	1558	231038527	-59546
1618	'ARV1'	20146	1558	0.46235071942754	5.7584282944644e-26	0.584804694456389	0.48015873015873	chr1_231156927_231157427	chr1	231156927	231157427	chr1	230978981	230978981	1	*	1558	231157177	-178196
1619	'ARX'	225971	16117	0.480871414704014	2.81637129278511e-28	0.271777230496593	0.984006734006734	chrX_24805099_24805599	chrX	24805099	24805599	chrX	25015948	25015948	1	*	88	24805349	210599
1620	'ARX'	225981	16117	0.622045091953744	1.39328596811217e-51	0.638416533103996	0.984006734006734	chrX_24897990_24898490	chrX	24897990	24898490	chrX	25015948	25015948	1	*	88	24898240	117708
1621	'ARX'	225982	16117	0.458659606601173	1.59997942308576e-25	0.57724700189811	0.984006734006734	chrX_24899408_24899908	chrX	24899408	24899908	chrX	25015948	25015948	1	*	88	24899658	116290
1622	'ARX'	225989	16117	0.773729674214921	3.05267352000499e-95	0.802314217583363	0.984006734006734	chrX_24990518_24991018	chrX	24990518	24991018	chrX	25015948	25015948	1	*	88	24990768	25180
1623	'ARX'	225995	16117	0.496388337054841	2.51520071653771e-30	0.58245486016097	0.984006734006734	chrX_25002646_25003146	chrX	25002646	25003146	chrX	25015948	25015948	1	*	88	25002896	13052
1624	'ARX'	225996	16117	0.618824116314608	6.49606813039691e-51	0.372268480512881	0.984006734006734	chrX_25003320_25003820	chrX	25003320	25003820	chrX	25015948	25015948	1	*	88	25003570	12378
1625	'ARX'	226018	16117	0.556067895328444	2.7686902977869e-39	0.280320897888624	0.984006734006734	chrX_25179759_25180259	chrX	25179759	25180259	chrX	25015948	25015948	1	*	88	25180009	-164061
1626	'ASAH2'	130614	1841	0.640919429209398	1.14399706996809e-55	0.553753002445391	0.519781144781145	chr10_50487078_50487578	chr10	50487078	50487578	chr10	50248610	50248610	1	*	194	50487328	-238718
1627	'ASAH2B'	130628	1844	0.508339029613053	5.60408852586584e-32	0.437551307611118	0.285954785954786	chr10_50788886_50789386	chr10	50788886	50789386	chr10	50739948	50739948	1	*	197	50789136	-49188
1628	'ASAP1'	115667	15264	0.48412629961937	1.06856426357063e-28	0.481177436378562	0.925685425685426	chr8_130259456_130259956	chr8	130259456	130259956	chr8	130443660	130443660	1	*	479	130259706	183954
1629	'ASAP1'	115671	15264	0.752777363717128	2.41827786820955e-87	0.998757758579501	0.925685425685426	chr8_130268749_130269249	chr8	130268749	130269249	chr8	130443660	130443660	1	*	479	130268999	174661
1630	'ASAP1'	115672	15264	0.657936718485719	1.30005276947546e-59	0.829374231743177	0.925685425685426	chr8_130269299_130269799	chr8	130269299	130269799	chr8	130443660	130443660	1	*	479	130269549	174111
1631	'ASAP2'	22279	8643	0.575424453552771	1.33352471182898e-42	0.978686438285359	0.778018278018278	chr2_9003737_9004237	chr2	9003737	9004237	chr2	9206765	9206765	1	*	29	9003987	202778
1632	'ASB1'	39701	9693	0.527180550544531	1.01058699314762e-34	0.984984515417259	0.504930254930255	chr2_238288671_238289171	chr2	238288671	238289171	chr2	238426742	238426742	1	*	1079	238288921	137821
1633	'ASB1'	39715	9693	0.45513271293847	4.20041290920036e-25	0.953793831359212	0.504930254930255	chr2_238426727_238427227	chr2	238426727	238427227	chr2	238426742	238426742	1	*	1079	238426977	-235
1634	'ASB16-AS1'	194951	6751	0.48006989037063	3.56905738724653e-28	0.941879606826247	0.735690235690236	chr17_44006723_44007223	chr17	44006723	44007223	chr17	44186717	44186717	1	*	530	44006973	179744
1635	'ASB3'	26134	8872	0.475240781934894	1.46969652371963e-27	0.824114251462674	0.818181818181818	chr2_53997935_53998435	chr2	53997935	53998435	chr2	53787009	53787009	1	*	258	53998185	-211176
1636	'ASB6'	125362	15891	0.692188324623502	2.22999554997713e-68	0.997689257217814	0.476551226551227	chr9_129557288_129557788	chr9	129557288	129557788	chr9	129642169	129642169	1	*	529	129557538	84631
1637	'ASB6'	125439	15891	0.592711876409945	9.21722524747135e-46	0.91446342554587	0.476551226551227	chr9_129891439_129891939	chr9	129891439	129891939	chr9	129642169	129642169	1	*	529	129891689	-249520
1638	'ASB8'	153631	3492	0.565217239873286	7.97641138185825e-41	0.834134709354599	0.81547619047619	chr12_48156634_48157134	chr12	48156634	48157134	chr12	48181213	48181213	1	*	275	48156884	24329
1639	'ASB8'	153647	3492	0.487610680804202	3.73664948797911e-29	0.382653792528309	0.81547619047619	chr12_48280585_48281085	chr12	48280585	48281085	chr12	48181213	48181213	1	*	275	48280835	-99622
1640	'ASCC1'	132116	1917	0.605480009753888	3.19007529394947e-48	0.995617407016492	0.683621933621934	chr10_72260659_72261159	chr10	72260659	72261159	chr10	72217134	72217134	1	*	270	72260909	-43775
1641	'ASCC1'	132136	1917	0.672329773736216	3.75719196037304e-63	0.994353448088642	0.683621933621934	chr10_72331894_72332394	chr10	72331894	72332394	chr10	72217134	72217134	1	*	270	72332144	-115010
1642	'ASCC2'	222264	10483	0.478184035774426	6.21948367930615e-28	0.682416202997885	0.435786435786436	chr22_29778959_29779459	chr22	29778959	29779459	chr22	29838304	29838304	1	*	146	29779209	59095
1643	'ASCL1'	158094	3844	0.604905017932674	4.13968724118004e-48	0.973213626432813	0.906084656084656	chr12_102957396_102957896	chr12	102957396	102957896	chr12	102957686	102957686	1	*	627	102957646	40
1644	'ASCL1'	158099	3844	0.502140601736032	4.10327947099027e-31	0.942370422492388	0.906084656084656	chr12_102961963_102962463	chr12	102961963	102962463	chr12	102957686	102957686	1	*	627	102962213	-4527
1645	'ASCL1'	158111	3844	0.644394096829876	1.8776704262369e-56	0.999782824926486	0.906084656084656	chr12_103012898_103013398	chr12	103012898	103013398	chr12	102957686	102957686	1	*	627	103013148	-55462
1646	'ASCL1'	158115	3844	0.622074672176301	1.37351424135751e-51	0.967045854345022	0.906084656084656	chr12_103043499_103043999	chr12	103043499	103043999	chr12	102957686	102957686	1	*	627	103043749	-86063
1647	'ASCL5'	16911	1346	0.486705726426295	4.91532806895399e-29	0.897671448861785	0.287157287157287	chr1_200890997_200891497	chr1	200890997	200891497	chr1	201115372	201115372	1	*	1346	200891247	224125
1648	'ASCL5'	16947	1346	0.503595935126299	2.58048273207951e-31	0.393225875106959	0.287157287157287	chr1_201085853_201086353	chr1	201085853	201086353	chr1	201115372	201115372	1	*	1346	201086103	29269
1649	'ASCL5'	16977	1346	0.506783355740723	9.26751190684137e-32	0.394116292908365	0.287157287157287	chr1_201346544_201347044	chr1	201346544	201347044	chr1	201115372	201115372	1	*	1346	201346794	-231422
1650	'ASF1A'	90394	13821	0.554359953406647	5.30670198274019e-39	0.42276168510483	0.885942760942761	chr6_118968365_118968865	chr6	118968365	118968865	chr6	118894220	118894220	1	*	687	118968615	-74395
1651	'ASF1B'	207794	7793	0.516557627618743	3.74113461395632e-33	0.959896450924949	0.937469937469937	chr19_13978283_13978783	chr19	13978283	13978783	chr19	14136956	14136956	1	*	365	13978533	158423
1652	'ASF1B'	207821	7793	0.474109309430577	2.04152472272685e-27	0.926990083786143	0.937469937469937	chr19_14090536_14091036	chr19	14090536	14091036	chr19	14136956	14136956	1	*	365	14090786	46170
1653	'ASF1B'	207866	7793	0.475644742607733	1.30710200948343e-27	0.280425141923911	0.937469937469937	chr19_14369425_14369925	chr19	14369425	14369925	chr19	14136956	14136956	1	*	365	14369675	-232719
1654	'ASH1L'	13523	1082	0.58663586666421	1.25145268099962e-44	0.82515234831407	0.720839345839346	chr1_155322511_155323011	chr1	155322511	155323011	chr1	155562807	155562807	1	*	1082	155322761	240046
1655	'ASH1L'	13530	1082	0.494770938898329	4.15912799667145e-30	0.295922755169853	0.720839345839346	chr1_155456731_155457231	chr1	155456731	155457231	chr1	155562807	155562807	1	*	1082	155456981	105826
1656	'ASH2L'	109648	14947	0.780080103485849	8.28498964008387e-98	0.99605175716352	0.873677248677249	chr8_37890323_37890823	chr8	37890323	37890823	chr8	38105242	38105242	1	*	162	37890573	214669
1657	'ASH2L'	109656	14947	0.558017920314782	1.3089626159749e-39	0.925608850318596	0.873677248677249	chr8_37963090_37963590	chr8	37963090	37963590	chr8	38105242	38105242	1	*	162	37963340	141902
1658	'ASIC1'	153879	3534	0.859699892171639	1.46879469839872e-139	0.911444692024028	0.493987493987494	chr12_49869069_49869569	chr12	49869069	49869569	chr12	50057548	50057548	1	*	317	49869319	188229
1659	'ASIC1'	153885	3534	0.456068898642505	3.25418552552314e-25	0.275951335409527	0.493987493987494	chr12_49894217_49894717	chr12	49894217	49894717	chr12	50057548	50057548	1	*	317	49894467	163081
1660	'ASIC1'	153887	3534	0.477692045995613	7.1864199392348e-28	0.941002219529251	0.493987493987494	chr12_49903683_49904183	chr12	49903683	49904183	chr12	50057548	50057548	1	*	317	49903933	153615
1661	'ASIC1'	153894	3534	0.547262975068471	7.59354756764812e-38	0.288243444570406	0.493987493987494	chr12_49943524_49944024	chr12	49943524	49944024	chr12	50057548	50057548	1	*	317	49943774	113774
1662	'ASIC1'	153905	3534	0.775817581217598	4.4601946126437e-96	0.937414487314804	0.493987493987494	chr12_49979111_49979611	chr12	49979111	49979611	chr12	50057548	50057548	1	*	317	49979361	78187
1663	'ASIC1'	153907	3534	0.704472376006063	7.89983609036204e-72	0.86760573168454	0.493987493987494	chr12_49980769_49981269	chr12	49980769	49981269	chr12	50057548	50057548	1	*	317	49981019	76529
1664	'ASIC1'	153908	3534	0.578955165994186	3.12661931266745e-43	0.870750426749019	0.493987493987494	chr12_49983867_49984367	chr12	49983867	49984367	chr12	50057548	50057548	1	*	317	49984117	73431
1665	'ASIC1'	153909	3534	0.672857317283474	2.75889402492661e-63	0.853689152973778	0.493987493987494	chr12_49984394_49984894	chr12	49984394	49984894	chr12	50057548	50057548	1	*	317	49984644	72904
1666	'ASIC1'	153913	3534	0.618340827638253	8.17046656316367e-51	0.438424351406643	0.493987493987494	chr12_50021209_50021709	chr12	50021209	50021709	chr12	50057548	50057548	1	*	317	50021459	36089
1667	'ASIC1'	153920	3534	0.806259039541898	2.43682376146293e-109	0.756177544966099	0.493987493987494	chr12_50053048_50053548	chr12	50053048	50053548	chr12	50057548	50057548	1	*	317	50053298	4250
1668	'ASIC1'	153922	3534	0.505515718619765	1.39423901044007e-31	0.699416667752542	0.493987493987494	chr12_50056559_50057059	chr12	50056559	50057059	chr12	50057548	50057548	1	*	317	50056809	739
1669	'ASIC4'	37849	9600	0.644916711506943	1.4266699956091e-56	0.924457822428973	0.505772005772006	chr2_219279596_219280096	chr2	219279596	219280096	chr2	219514170	219514170	1	*	986	219279846	234324
1670	'ASIC4'	37855	9600	0.891134922866493	5.87155523730751e-164	0.959839985405835	0.505772005772006	chr2_219309210_219309710	chr2	219309210	219309710	chr2	219514170	219514170	1	*	986	219309460	204710
1671	'ASIC4'	37856	9600	0.729660560563657	1.68334980166423e-79	0.579909568299389	0.505772005772006	chr2_219327624_219328124	chr2	219327624	219328124	chr2	219514170	219514170	1	*	986	219327874	186296
1672	'ASIC4'	37859	9600	0.712392380893192	3.74981661611433e-74	0.981770324329255	0.505772005772006	chr2_219335399_219335899	chr2	219335399	219335899	chr2	219514170	219514170	1	*	986	219335649	178521
1673	'ASIC4'	37868	9600	0.481436123144005	2.38256654479445e-28	0.288030612998363	0.505772005772006	chr2_219400599_219401099	chr2	219400599	219401099	chr2	219514170	219514170	1	*	986	219400849	113321
1674	'ASIC4'	37888	9600	0.526942551723978	1.09707178957878e-34	0.480174087538929	0.505772005772006	chr2_219445328_219445828	chr2	219445328	219445828	chr2	219514170	219514170	1	*	986	219445578	68592
1675	'ASIC4'	37898	9600	0.645542513894304	1.02767514395446e-56	0.931264089232894	0.505772005772006	chr2_219460507_219461007	chr2	219460507	219461007	chr2	219514170	219514170	1	*	986	219460757	53413
1676	'ASIC4'	37905	9600	0.734605757287051	4.13020387816084e-81	0.776583314873452	0.505772005772006	chr2_219486303_219486803	chr2	219486303	219486803	chr2	219514170	219514170	1	*	986	219486553	27617
1677	'ASIC4'	37908	9600	0.452530728560779	8.50454382919492e-25	0.559199753289117	0.505772005772006	chr2_219496368_219496868	chr2	219496368	219496868	chr2	219514170	219514170	1	*	986	219496618	17552
1678	'ASIC4'	37913	9600	0.592155555513399	1.1735440661723e-45	0.570723062689757	0.505772005772006	chr2_219506849_219507349	chr2	219506849	219507349	chr2	219514170	219514170	1	*	986	219507099	7071
1679	'ASIC4'	37917	9600	0.716821052147211	1.7424666413998e-75	0.722007218899444	0.505772005772006	chr2_219511499_219511999	chr2	219511499	219511999	chr2	219514170	219514170	1	*	986	219511749	2421
1680	'ASIC4'	37918	9600	0.666659998268891	9.86545072746808e-62	0.935333950110542	0.505772005772006	chr2_219512818_219513318	chr2	219512818	219513318	chr2	219514170	219514170	1	*	986	219513068	1102
1681	'ASIC4'	37919	9600	0.759749591119821	6.98421098365273e-90	0.892259446029822	0.505772005772006	chr2_219514150_219514650	chr2	219514150	219514650	chr2	219514170	219514170	1	*	986	219514400	-230
1682	'ASIC4'	37921	9600	0.554446812855103	5.13391742954942e-39	0.707890839121049	0.505772005772006	chr2_219519985_219520485	chr2	219519985	219520485	chr2	219514170	219514170	1	*	986	219520235	-6065
1683	'ASIC4'	37922	9600	0.650978007320463	5.74015373593043e-58	0.496909598703899	0.505772005772006	chr2_219520651_219521151	chr2	219520651	219521151	chr2	219514170	219514170	1	*	986	219520901	-6731
1684	'ASIC4'	37923	9600	0.634108401991888	3.67011510162317e-54	0.925248339696563	0.505772005772006	chr2_219521177_219521677	chr2	219521177	219521677	chr2	219514170	219514170	1	*	986	219521427	-7257
1685	'ASIC4'	37927	9600	0.493402939157137	6.35104049106049e-30	0.718554135230575	0.505772005772006	chr2_219525820_219526320	chr2	219525820	219526320	chr2	219514170	219514170	1	*	986	219526070	-11900
1686	'ASIC4'	37945	9600	0.471428050708624	4.42405270223153e-27	0.684692197768309	0.505772005772006	chr2_219571835_219572335	chr2	219571835	219572335	chr2	219514170	219514170	1	*	986	219572085	-57915
1687	'ASNA1'	207502	7754	0.554665145494573	4.72496049002772e-39	0.703634207680179	0.572450697450697	chr19_12502114_12502614	chr19	12502114	12502614	chr19	12737139	12737139	1	*	326	12502364	234775
1688	'ASNS'	101639	14417	0.49216393384518	9.3046606592246e-30	0.756842100691051	0.872835497835498	chr7_98051084_98051584	chr7	98051084	98051584	chr7	97872542	97872542	1	*	395	98051334	-178792
1689	'ASPH'	111044	15022	0.453272940043474	6.96076989732459e-25	0.979615947599998	0.792448292448292	chr8_61806629_61807129	chr8	61806629	61807129	chr8	61714640	61714640	1	*	237	61806879	-92239
1690	'ASPHD1'	185639	5822	0.570676825061978	9.09918225084779e-42	0.800094688332052	0.78493265993266	chr16_29679381_29679881	chr16	29679381	29679881	chr16	29900375	29900375	1	*	326	29679631	220744
1691	'ASPHD1'	185655	5822	0.587093696640574	1.02967289698342e-44	0.933778976584184	0.78493265993266	chr16_29807539_29808039	chr16	29807539	29808039	chr16	29900375	29900375	1	*	326	29807789	92586
1692	'ASPHD1'	185661	5822	0.471454430418899	4.390437877803e-27	0.505674784670915	0.78493265993266	chr16_29812766_29813266	chr16	29812766	29813266	chr16	29900375	29900375	1	*	326	29813016	87359
1693	'ASPHD1'	185667	5822	0.683488169708312	4.91729320201009e-66	0.793475192091353	0.78493265993266	chr16_29825496_29825996	chr16	29825496	29825996	chr16	29900375	29900375	1	*	326	29825746	74629
1694	'ASPHD1'	185676	5822	0.539025473699997	1.54137916556779e-36	0.603021339622723	0.78493265993266	chr16_29897965_29898465	chr16	29897965	29898465	chr16	29900375	29900375	1	*	326	29898215	2160
1695	'ASPHD1'	185677	5822	0.762851890884372	4.84328628566334e-91	0.814341373154555	0.78493265993266	chr16_29898606_29899106	chr16	29898606	29899106	chr16	29900375	29900375	1	*	326	29898856	1519
1696	'ASPHD1'	185678	5822	0.770750145881437	4.53110358032226e-94	0.989940450594842	0.78493265993266	chr16_29899372_29899872	chr16	29899372	29899872	chr16	29900375	29900375	1	*	326	29899622	753
1697	'ASPHD1'	185699	5822	0.470540494367805	5.70577988724125e-27	0.422670471573955	0.78493265993266	chr16_30027922_30028422	chr16	30027922	30028422	chr16	29900375	29900375	1	*	326	30028172	-127797
1698	'ASPHD1'	185701	5822	0.641282884920279	9.48110337920978e-56	0.704455129458061	0.78493265993266	chr16_30029957_30030457	chr16	30029957	30030457	chr16	29900375	29900375	1	*	326	30030207	-129832
1699	'ASPHD1'	185702	5822	0.622953403308114	8.99471313214148e-52	0.804855165943474	0.78493265993266	chr16_30030499_30030999	chr16	30030499	30030999	chr16	29900375	29900375	1	*	326	30030749	-130374
1700	'ASPHD1'	185711	5822	0.4890338121915	2.42580631911028e-29	0.790773534176841	0.78493265993266	chr16_30063890_30064390	chr16	30063890	30064390	chr16	29900375	29900375	1	*	326	30064140	-163765
1701	'ASPHD1'	185716	5822	0.771643791577347	2.01879415214059e-94	0.641361427100843	0.78493265993266	chr16_30069441_30069941	chr16	30069441	30069941	chr16	29900375	29900375	1	*	326	30069691	-169316
1702	'ASPHD2'	221665	10449	0.542505612795844	4.36366758840241e-37	0.79153799043561	0.344396344396344	chr22_26225410_26225910	chr22	26225410	26225910	chr22	26429273	26429273	1	*	112	26225660	203613
1703	'ASPHD2'	221666	10449	0.487004981524857	4.49005449248099e-29	0.688922768200357	0.344396344396344	chr22_26244955_26245455	chr22	26244955	26245455	chr22	26429273	26429273	1	*	112	26245205	184068
1704	'ASPHD2'	221675	10449	0.468984296056937	8.89596903163103e-27	0.782416637348032	0.344396344396344	chr22_26330904_26331404	chr22	26330904	26331404	chr22	26429273	26429273	1	*	112	26331154	98119
1705	'ASPHD2'	221679	10449	0.461916412089004	6.49588085955573e-26	0.759695781157022	0.344396344396344	chr22_26374331_26374831	chr22	26374331	26374831	chr22	26429273	26429273	1	*	112	26374581	54692
1706	'ASPHD2'	221685	10449	0.506219997440995	1.11115788883084e-31	0.829791207884324	0.344396344396344	chr22_26408196_26408696	chr22	26408196	26408696	chr22	26429273	26429273	1	*	112	26408446	20827
1707	'ASPHD2'	221690	10449	0.529296873337837	4.84896322299766e-35	0.742165409222991	0.344396344396344	chr22_26428489_26428989	chr22	26428489	26428989	chr22	26429273	26429273	1	*	112	26428739	534
1708	'ASPHD2'	221696	10449	0.454112783152925	5.54377233397084e-25	0.869755764912326	0.344396344396344	chr22_26462920_26463420	chr22	26462920	26463420	chr22	26429273	26429273	1	*	112	26463170	-33897
1709	'ASPHD2'	221703	10449	0.5104241536195	2.84003367266097e-32	0.934478280320898	0.344396344396344	chr22_26483603_26484103	chr22	26483603	26484103	chr22	26429273	26429273	1	*	112	26483853	-54580
1710	'ASPHD2'	221708	10449	0.564807031572341	9.36775739735185e-41	0.873573702704698	0.344396344396344	chr22_26546211_26546711	chr22	26546211	26546711	chr22	26429273	26429273	1	*	112	26546461	-117188
1711	'ASPHD2'	221726	10449	0.525178540871961	2.01742015402652e-34	0.442437746765177	0.344396344396344	chr22_26647447_26647947	chr22	26647447	26647947	chr22	26429273	26429273	1	*	112	26647697	-218424
1712	'ASPHD2'	221727	10449	0.50464303579684	1.84470091067089e-31	0.990496418783038	0.344396344396344	chr22_26648057_26648557	chr22	26648057	26648557	chr22	26429273	26429273	1	*	112	26648307	-219034
1713	'ASPHD2'	221729	10449	0.584675914141825	2.86915343390761e-44	0.959175429680883	0.344396344396344	chr22_26656973_26657473	chr22	26656973	26657473	chr22	26429273	26429273	1	*	112	26657223	-227950
1714	'ASPHD2'	221730	10449	0.474619619109563	1.76096031871141e-27	0.833713389711982	0.344396344396344	chr22_26657578_26658078	chr22	26657578	26658078	chr22	26429273	26429273	1	*	112	26657828	-228555
1715	'ASPHD2'	221731	10449	0.494460070944385	4.57896333067314e-30	0.911761767631358	0.344396344396344	chr22_26658747_26659247	chr22	26658747	26659247	chr22	26429273	26429273	1	*	112	26658997	-229724
1716	'ASPM'	16606	1328	0.534855675553992	6.85623408954614e-36	0.855487362582472	0.996031746031746	chr1_196912191_196912691	chr1	196912191	196912691	chr1	197146694	197146694	1	*	1328	196912441	234253
1717	'ASPM'	16613	1328	0.591841873910238	1.34340004847592e-45	0.721455594212719	0.996031746031746	chr1_197174058_197174558	chr1	197174058	197174558	chr1	197146694	197146694	1	*	1328	197174308	-27614
1718	'ASPM'	16622	1328	0.659220713504302	6.40663874254148e-60	0.87106750235635	0.996031746031746	chr1_197304605_197305105	chr1	197304605	197305105	chr1	197146694	197146694	1	*	1328	197304855	-158161
1719	'ASPSCR1'	199762	7154	0.460864711316452	8.69663025353351e-26	0.988780735702279	0.463504088504089	chr17_81860715_81861215	chr17	81860715	81861215	chr17	81976807	81976807	1	*	933	81860965	115842
1720	'ASPSCR1'	199816	7154	0.477992381279708	6.58032513755611e-28	0.950314686681521	0.463504088504089	chr17_82037504_82038004	chr17	82037504	82038004	chr17	81976807	81976807	1	*	933	82037754	-60947
1721	'ASRGL1'	142974	2664	0.718685075096585	4.68198175839162e-76	0.984954110906966	0.907587782587783	chr11_62270677_62271177	chr11	62270677	62271177	chr11	62337448	62337448	1	*	386	62270927	66521
1722	'ASRGL1'	142995	2664	0.691594211818246	3.24567257113454e-68	0.971089654213848	0.907587782587783	chr11_62504268_62504768	chr11	62504268	62504768	chr11	62337448	62337448	1	*	386	62504518	-167070
1723	'ASRGL1'	142999	2664	0.458666582349716	1.59701291871915e-25	0.780896411833435	0.907587782587783	chr11_62508468_62508968	chr11	62508468	62508968	chr11	62337448	62337448	1	*	386	62508718	-171270
1724	'ASRGL1'	143005	2664	0.680717656330855	2.62047527429661e-65	0.954067471951839	0.907587782587783	chr11_62545494_62545994	chr11	62545494	62545994	chr11	62337448	62337448	1	*	386	62545744	-208296
1725	'ASRGL1'	143006	2664	0.627469512350844	9.97288475616274e-53	0.874281693444353	0.907587782587783	chr11_62546044_62546544	chr11	62546044	62546544	chr11	62337448	62337448	1	*	386	62546294	-208846
1726	'ASRGL1'	143007	2664	0.473379270941791	2.5221110666422e-27	0.937171251232469	0.907587782587783	chr11_62546586_62547086	chr11	62546586	62547086	chr11	62337448	62337448	1	*	386	62546836	-209388
1727	'ASRGL1'	143010	2664	0.454956216118539	4.40785662085927e-25	0.979455238045598	0.907587782587783	chr11_62551744_62552244	chr11	62551744	62552244	chr11	62337448	62337448	1	*	386	62551994	-214546
1728	'ASRGL1'	143015	2664	0.478796052696419	5.19549646752262e-28	0.848933018863827	0.907587782587783	chr11_62560543_62561043	chr11	62560543	62561043	chr11	62337448	62337448	1	*	386	62560793	-223345
1729	'ASS1'	125491	15902	0.453111774965332	7.27200537939293e-25	0.864639120180342	0.432780182780183	chr9_130214320_130214820	chr9	130214320	130214820	chr9	130444929	130444929	1	*	540	130214570	230359
1730	'ASS1'	125520	15902	0.499315353277274	1.00350033828946e-30	0.938191974077983	0.432780182780183	chr9_130421741_130422241	chr9	130421741	130422241	chr9	130444929	130444929	1	*	540	130421991	22938
1731	'ASS1'	125568	15902	0.509060325714128	4.43162823607881e-32	0.370856842535041	0.432780182780183	chr9_130639051_130639551	chr9	130639051	130639551	chr9	130444929	130444929	1	*	540	130639301	-194372
1732	'ASTN1'	15366	1264	0.465721273586528	2.24081879479592e-26	0.736223499211655	0.588443963443963	chr1_177033156_177033656	chr1	177033156	177033656	chr1	177164973	177164973	1	*	1264	177033406	131567
1733	'ASTN1'	15374	1264	0.475378884404591	1.41185047827686e-27	0.890999830603443	0.588443963443963	chr1_177072241_177072741	chr1	177072241	177072741	chr1	177164973	177164973	1	*	1264	177072491	92482
1734	'ASTN1'	15377	1264	0.767384652194324	9.27724827049061e-93	0.89553010263694	0.588443963443963	chr1_177098696_177099196	chr1	177098696	177099196	chr1	177164973	177164973	1	*	1264	177098946	66027
1735	'ASTN1'	15378	1264	0.537089626205501	3.08917043914038e-36	0.262030413197295	0.588443963443963	chr1_177104782_177105282	chr1	177104782	177105282	chr1	177164973	177164973	1	*	1264	177105032	59941
1736	'ASTN1'	15383	1264	0.464927883744971	2.80096034470767e-26	0.32224003057825	0.588443963443963	chr1_177162162_177162662	chr1	177162162	177162662	chr1	177164973	177164973	1	*	1264	177162412	2561
1737	'ASTN1'	15410	1264	0.48188880566021	2.08362612791846e-28	0.337529155753619	0.588443963443963	chr1_177411301_177411801	chr1	177411301	177411801	chr1	177164973	177164973	1	*	1264	177411551	-246578
1738	'ASXL1'	214434	9889	0.49281362155034	7.61991551854074e-30	0.896429207441287	0.698833573833574	chr20_32205628_32206128	chr20	32205628	32206128	chr20	32358344	32358344	1	*	165	32205878	152466
1739	'ASXL1'	214453	9889	0.501835852366376	4.51848889867602e-31	0.57219550968818	0.698833573833574	chr20_32433730_32434230	chr20	32433730	32434230	chr20	32358344	32358344	1	*	165	32433980	-75636
1740	'ASXL1'	214469	9889	0.465995335315272	2.07489290133164e-26	0.849601918090249	0.698833573833574	chr20_32482286_32482786	chr20	32482286	32482786	chr20	32358344	32358344	1	*	165	32482536	-124192
1741	'ASXL3'	202106	7288	0.523168041748191	4.01768396565668e-34	0.340917086900434	0.747234247234247	chr18_33745728_33746228	chr18	33745728	33746228	chr18	33578615	33578615	1	*	109	33745978	-167363
1742	'ATAD2'	115169	15239	0.467325057446568	1.42576984075822e-26	0.622250020631632	0.985990860990861	chr8_123535827_123536327	chr8	123535827	123536327	chr8	123416350	123416350	1	*	454	123536077	-119727
1743	'ATAD2B'	23582	8697	0.463883104576561	3.7542997168739e-26	0.288178292048352	0.841209716209716	chr2_23924686_23925186	chr2	23924686	23925186	chr2	23927114	23927114	1	*	83	23924936	2178
1744	'ATAD3B'	135	34	0.824767900043791	1.2313463509416e-118	0.990730967862433	0.490440115440115	chr1_1298824_1299324	chr1	1298824	1299324	chr1	1471769	1471769	1	*	34	1299074	172695
1745	'ATAD3B'	138	34	0.460295443719912	1.01817382382685e-25	0.956187100669334	0.490440115440115	chr1_1304596_1305096	chr1	1304596	1305096	chr1	1471769	1471769	1	*	34	1304846	166923
1746	'ATAD3B'	158	34	0.64534090047371	1.1424348342078e-56	0.673229697388253	0.490440115440115	chr1_1359897_1360397	chr1	1359897	1360397	chr1	1471769	1471769	1	*	34	1360147	111622
1747	'ATAD3B'	175	34	0.467649614507046	1.30073564964236e-26	0.726103140785913	0.490440115440115	chr1_1421007_1421507	chr1	1421007	1421507	chr1	1471769	1471769	1	*	34	1421257	50512
1748	'ATAD3B'	183	34	0.557130048190413	1.84278449598519e-39	0.78695993988594	0.490440115440115	chr1_1433343_1433843	chr1	1433343	1433843	chr1	1471769	1471769	1	*	34	1433593	38176
1749	'ATAD3B'	214	34	0.619805156395835	4.07564911779965e-51	0.916404970703083	0.490440115440115	chr1_1630202_1630702	chr1	1630202	1630702	chr1	1471769	1471769	1	*	34	1630452	-158683
1750	'ATAD5'	193358	6563	0.53338239279293	1.15533823064333e-35	0.699616468820175	0.968975468975469	chr17_31032604_31033104	chr17	31032604	31033104	chr17	30831970	30831970	1	*	342	31032854	-200884
1751	'ATAT1'	83980	13346	0.530015871270607	3.77305718725018e-35	0.64951852286202	0.960798460798461	chr6_30680044_30680544	chr6	30680044	30680544	chr6	30626842	30626842	1	*	212	30680294	-53452
1752	'ATAT1'	83989	13346	0.756784612478974	8.57561611330186e-89	0.98642655790539	0.960798460798461	chr6_30687086_30687586	chr6	30687086	30687586	chr6	30626842	30626842	1	*	212	30687336	-60494
1753	'ATAT1'	83995	13346	0.528596408403536	6.18601714117267e-35	0.587089376229754	0.960798460798461	chr6_30719178_30719678	chr6	30719178	30719678	chr6	30626842	30626842	1	*	212	30719428	-92586
1754	'ATAT1'	84001	13346	0.707887688042225	8.05558108209227e-73	0.949902054041845	0.960798460798461	chr6_30730435_30730935	chr6	30730435	30730935	chr6	30626842	30626842	1	*	212	30730685	-103843
1755	'ATCAY'	206298	7546	0.75629838463198	1.29462187397249e-88	0.850144855774034	0.983585858585859	chr19_3655680_3656180	chr19	3655680	3656180	chr19	3879864	3879864	1	*	118	3655930	223934
1756	'ATCAY'	206300	7546	0.468219454340558	1.10652331300225e-26	0.617537321536383	0.983585858585859	chr19_3668243_3668743	chr19	3668243	3668743	chr19	3879864	3879864	1	*	118	3668493	211371
1757	'ATCAY'	206301	7546	0.602857702410555	1.04232273253245e-47	0.93750570084568	0.983585858585859	chr19_3668922_3669422	chr19	3668922	3669422	chr19	3879864	3879864	1	*	118	3669172	210692
1758	'ATCAY'	206302	7546	0.535529017653726	5.39424779454875e-36	0.697127642477707	0.983585858585859	chr19_3670103_3670603	chr19	3670103	3670603	chr19	3879864	3879864	1	*	118	3670353	209511
1759	'ATCAY'	206304	7546	0.678824376021015	8.14802542695983e-65	0.807691472403563	0.983585858585859	chr19_3671595_3672095	chr19	3671595	3672095	chr19	3879864	3879864	1	*	118	3671845	208019
1760	'ATCAY'	206305	7546	0.666526146427396	1.06343309306739e-61	0.483766163254846	0.983585858585859	chr19_3672133_3672633	chr19	3672133	3672633	chr19	3879864	3879864	1	*	118	3672383	207481
1761	'ATCAY'	206306	7546	0.5955813073348	2.63929340509216e-46	0.27520859665811	0.983585858585859	chr19_3673173_3673673	chr19	3673173	3673673	chr19	3879864	3879864	1	*	118	3673423	206441
1762	'ATCAY'	206307	7546	0.549723963108434	3.03668044025427e-38	0.274995765086066	0.983585858585859	chr19_3681672_3682172	chr19	3681672	3682172	chr19	3879864	3879864	1	*	118	3681922	197942
1763	'ATCAY'	206308	7546	0.502462915364545	3.70598809019117e-31	0.450195240391089	0.983585858585859	chr19_3682683_3683183	chr19	3682683	3683183	chr19	3879864	3879864	1	*	118	3682933	196931
1764	'ATCAY'	206309	7546	0.618354299443953	8.11932221227896e-51	0.355046497183239	0.983585858585859	chr19_3684105_3684605	chr19	3684105	3684605	chr19	3879864	3879864	1	*	118	3684355	195509
1765	'ATCAY'	206311	7546	0.475657289903783	1.30226533787393e-27	0.466444279391389	0.983585858585859	chr19_3692438_3692938	chr19	3692438	3692938	chr19	3879864	3879864	1	*	118	3692688	187176
1766	'ATCAY'	206312	7546	0.854013447172923	8.13436295368656e-136	0.898318630580856	0.983585858585859	chr19_3693219_3693719	chr19	3693219	3693719	chr19	3879864	3879864	1	*	118	3693469	186395
1767	'ATCAY'	206315	7546	0.5940160908436	5.22208452304712e-46	0.592510066064657	0.983585858585859	chr19_3699230_3699730	chr19	3699230	3699730	chr19	3879864	3879864	1	*	118	3699480	180384
1768	'ATCAY'	206321	7546	0.493926715917821	5.40099934602117e-30	0.432973257061448	0.983585858585859	chr19_3721915_3722415	chr19	3721915	3722415	chr19	3879864	3879864	1	*	118	3722165	157699
1769	'ATCAY'	206327	7546	0.481214545674648	2.54452147614662e-28	0.729925422079755	0.983585858585859	chr19_3774831_3775331	chr19	3774831	3775331	chr19	3879864	3879864	1	*	118	3775081	104783
1770	'ATCAY'	206334	7546	0.677293336447669	2.02294058561792e-64	0.250198715192265	0.983585858585859	chr19_3826037_3826537	chr19	3826037	3826537	chr19	3879864	3879864	1	*	118	3826287	53577
1771	'ATCAY'	206335	7546	0.640328129956637	1.55122589660365e-55	0.267572721073366	0.983585858585859	chr19_3831232_3831732	chr19	3831232	3831732	chr19	3879864	3879864	1	*	118	3831482	48382
1772	'ATCAY'	206344	7546	0.650165419676007	8.87297221752289e-58	0.959032094132364	0.983585858585859	chr19_3880393_3880893	chr19	3880393	3880893	chr19	3879864	3879864	1	*	118	3880643	-779
1773	'ATCAY'	206346	7546	0.786170644324559	2.38601457125917e-100	0.914767470648789	0.983585858585859	chr19_3881433_3881933	chr19	3881433	3881933	chr19	3879864	3879864	1	*	118	3881683	-1819
1774	'ATCAY'	206347	7546	0.525195690242455	2.00546323250662e-34	0.722089745427379	0.983585858585859	chr19_3881964_3882464	chr19	3881964	3882464	chr19	3879864	3879864	1	*	118	3882214	-2350
1775	'ATCAY'	206350	7546	0.560645392677755	4.755277460909e-40	0.408332573220576	0.983585858585859	chr19_3951238_3951738	chr19	3951238	3951738	chr19	3879864	3879864	1	*	118	3951488	-71624
1776	'ATCAY'	206363	7546	0.480089026733735	3.54892897255242e-28	0.344669872170752	0.983585858585859	chr19_3999075_3999575	chr19	3999075	3999575	chr19	3879864	3879864	1	*	118	3999325	-119461
1777	'ATCAY'	206367	7546	0.682895422019312	7.04863168334822e-66	0.480882078278583	0.983585858585859	chr19_4044894_4045394	chr19	4044894	4045394	chr19	3879864	3879864	1	*	118	4045144	-165280
1778	'ATCAY'	206368	7546	0.741500918603003	2.06576618804992e-83	0.817407885192569	0.983585858585859	chr19_4058835_4059335	chr19	4058835	4059335	chr19	3879864	3879864	1	*	118	4059085	-179221
1779	'ATCAY'	206377	7546	0.451245309837444	1.20275907880978e-24	0.341043048443072	0.983585858585859	chr19_4081153_4081653	chr19	4081153	4081653	chr19	3879864	3879864	1	*	118	4081403	-201539
1780	'ATE1'	136830	2215	0.809008766966888	1.18366685855632e-110	0.798365974746882	0.745550745550746	chr10_121683828_121684328	chr10	121683828	121684328	chr10	121928801	121928801	1	*	568	121684078	244723
1781	'ATE1'	136857	2215	0.58590710657108	1.70521172404332e-44	0.605610066499008	0.745550745550746	chr10_121926717_121927217	chr10	121926717	121927217	chr10	121928801	121928801	1	*	568	121926967	1834
1782	'ATE1'	136868	2215	0.453021380774637	7.45154458170644e-25	0.417258468741992	0.745550745550746	chr10_122044207_122044707	chr10	122044207	122044707	chr10	121928801	121928801	1	*	568	122044457	-115656
1783	'ATE1'	136877	2215	0.775227755043427	7.71715087814242e-96	0.457561818884676	0.745550745550746	chr10_122114256_122114756	chr10	122114256	122114756	chr10	121928801	121928801	1	*	568	122114506	-185705
1784	'ATE1'	136893	2215	0.504824757529335	1.74042701786081e-31	0.950805502347663	0.745550745550746	chr10_122164214_122164714	chr10	122164214	122164714	chr10	121928801	121928801	1	*	568	122164464	-235663
1785	'ATE1'	136894	2215	0.519937422504593	1.20303164006353e-33	0.773377810788389	0.745550745550746	chr10_122164725_122165225	chr10	122164725	122165225	chr10	121928801	121928801	1	*	568	122164975	-236174
1786	'ATE1'	136897	2215	0.464488155553841	3.16880752049425e-26	0.720152543771636	0.745550745550746	chr10_122166733_122167233	chr10	122166733	122167233	chr10	121928801	121928801	1	*	568	122166983	-238182
1787	'ATF1'	153976	3542	0.455131588176525	4.20163929131862e-25	0.601166664494916	0.772306397306397	chr12_50621863_50622363	chr12	50621863	50622363	chr12	50763710	50763710	1	*	325	50622113	141597
1788	'ATF1'	153983	3542	0.544072305175908	2.45848889997406e-37	0.352640197368707	0.772306397306397	chr12_50660363_50660863	chr12	50660363	50660863	chr12	50763710	50763710	1	*	325	50660613	103097
1789	'ATF2'	34491	9379	0.70523576915493	4.7640522349426e-72	0.562383539866828	0.795093795093795	chr2_175117259_175117759	chr2	175117259	175117759	chr2	175168382	175168382	1	*	765	175117509	50873
1790	'ATF2'	34507	9379	0.603157091022256	9.11261630563509e-48	0.582472234166851	0.795093795093795	chr2_175362501_175363001	chr2	175362501	175363001	chr2	175168382	175168382	1	*	765	175362751	-194369
1791	'ATF2'	34508	9379	0.565157572155418	8.16481702406597e-41	0.684088451063941	0.795093795093795	chr2_175363692_175364192	chr2	175363692	175364192	chr2	175168382	175168382	1	*	765	175363942	-195560
1792	'ATF3'	18479	1451	0.535508227810595	5.43488462766435e-36	0.946118864261236	0.306517556517557	chr1_212529160_212529660	chr1	212529160	212529660	chr1	212565334	212565334	1	*	1451	212529410	35924
1793	'ATF3'	18491	1451	0.53657112022178	3.71817049540727e-36	0.996416611287023	0.306517556517557	chr1_212608223_212608723	chr1	212608223	212608723	chr1	212565334	212565334	1	*	1451	212608473	-43139
1794	'ATF4'	223374	10607	0.45809816703586	1.86701300791877e-25	0.286788371577864	0.944564694564695	chr22_39283474_39283974	chr22	39283474	39283974	chr22	39519695	39519695	1	*	270	39283724	235971
1795	'ATF4'	223397	10607	0.49843871725526	1.32277953429672e-30	0.560146636609636	0.944564694564695	chr22_39363765_39364265	chr22	39363765	39364265	chr22	39519695	39519695	1	*	270	39364015	155680
1796	'ATF4'	223398	10607	0.504922408692607	1.68683032344516e-31	0.278270765194654	0.944564694564695	chr22_39364314_39364814	chr22	39364314	39364814	chr22	39519695	39519695	1	*	270	39364564	155131
1797	'ATF4'	223405	10607	0.4773874520976	7.85693499363321e-28	0.28405196565159	0.944564694564695	chr22_39409488_39409988	chr22	39409488	39409988	chr22	39519695	39519695	1	*	270	39409738	109957
1798	'ATF4'	223421	10607	0.52973336861792	4.16357475072592e-35	0.381124880010772	0.944564694564695	chr22_39472608_39473108	chr22	39472608	39473108	chr22	39519695	39519695	1	*	270	39472858	46837
1799	'ATF4'	223429	10607	0.571762574346026	5.87808802993721e-42	0.59380877300427	0.944564694564695	chr22_39498592_39499092	chr22	39498592	39499092	chr22	39519695	39519695	1	*	270	39498842	20853
1800	'ATF4'	223433	10607	0.497753843378932	1.64009594771258e-30	0.534854427548224	0.944564694564695	chr22_39503637_39504137	chr22	39503637	39504137	chr22	39519695	39519695	1	*	270	39503887	15808
1801	'ATF4'	223442	10607	0.539531564257513	1.28327937829147e-36	0.363121066416481	0.944564694564695	chr22_39528059_39528559	chr22	39528059	39528559	chr22	39519695	39519695	1	*	270	39528309	-8614
1802	'ATF4'	223447	10607	0.570266555448668	1.07173868566937e-41	0.670141467842887	0.944564694564695	chr22_39543083_39543583	chr22	39543083	39543583	chr22	39519695	39519695	1	*	270	39543333	-23638
1803	'ATF4'	223450	10607	0.487644327372725	3.69887651503206e-29	0.838738820913091	0.944564694564695	chr22_39557425_39557925	chr22	39557425	39557925	chr22	39519695	39519695	1	*	270	39557675	-37980
1804	'ATF4'	223451	10607	0.668971495588652	2.6269718792143e-62	0.517219811578906	0.944564694564695	chr22_39558184_39558684	chr22	39558184	39558684	chr22	39519695	39519695	1	*	270	39558434	-38739
1805	'ATF4'	223453	10607	0.476706069207373	9.59143550188584e-28	0.703469154624309	0.944564694564695	chr22_39589808_39590308	chr22	39589808	39590308	chr22	39519695	39519695	1	*	270	39590058	-70363
1806	'ATF4'	223465	10607	0.497961883395809	1.53648256544036e-30	0.400757506656416	0.944564694564695	chr22_39629797_39630297	chr22	39629797	39630297	chr22	39519695	39519695	1	*	270	39630047	-110352
1807	'ATF4'	223482	10607	0.713161784563495	2.21714434174115e-74	0.832579735828241	0.944564694564695	chr22_39703783_39704283	chr22	39703783	39704283	chr22	39519695	39519695	1	*	270	39704033	-184338
1808	'ATF4'	223489	10607	0.539231121818284	1.43097574195979e-36	0.522132311741788	0.944564694564695	chr22_39725403_39725903	chr22	39725403	39725903	chr22	39519695	39519695	1	*	270	39725653	-205958
1809	'ATF6B'	84239	13413	0.674739977299841	9.14916781089093e-64	0.990717937358022	0.882936507936508	chr6_32195494_32195994	chr6	32195494	32195994	chr6	32128253	32128253	1	*	279	32195744	-67491
1810	'ATF7'	154323	3582	0.573344738435848	3.10205110308493e-42	0.998770789083912	0.41528379028379	chr12_53379681_53380181	chr12	53379681	53380181	chr12	53626410	53626410	1	*	365	53379931	246479
1811	'ATF7'	154353	3582	0.451937571737435	9.98153975609306e-25	0.972840085306369	0.41528379028379	chr12_53500646_53501146	chr12	53500646	53501146	chr12	53626410	53626410	1	*	365	53500896	125514
1812	'ATF7'	154369	3582	0.504653294916101	1.83871803742162e-31	0.978599568255954	0.41528379028379	chr12_53625829_53626329	chr12	53625829	53626329	chr12	53626410	53626410	1	*	365	53626079	331
1813	'ATF7IP'	151657	3370	0.486816018870542	4.75414109765426e-29	0.339240495332908	0.920875420875421	chr12_14185269_14185769	chr12	14185269	14185769	chr12	14365632	14365632	1	*	153	14185519	180113
1814	'ATF7IP'	151664	3370	0.513538342437357	1.02037664560093e-32	0.999035742673599	0.920875420875421	chr12_14257640_14258140	chr12	14257640	14258140	chr12	14365632	14365632	1	*	153	14257890	107742
1815	'ATF7IP'	151665	3370	0.610466060490075	3.25939304891484e-49	0.612672599889675	0.920875420875421	chr12_14258205_14258705	chr12	14258205	14258705	chr12	14365632	14365632	1	*	153	14258455	107177
1816	'ATG101'	154093	3559	0.481605236524998	2.26653682244588e-28	0.867049763496345	0.556637806637807	chr12_51846784_51847284	chr12	51846784	51847284	chr12	52069246	52069246	1	*	342	51847034	222212
1817	'ATG101'	154099	3559	0.467603068388874	1.31806139534153e-26	0.868122608359503	0.556637806637807	chr12_51855782_51856282	chr12	51855782	51856282	chr12	52069246	52069246	1	*	342	51856032	213214
1818	'ATG101'	154102	3559	0.566921309377354	4.06848700810427e-41	0.94019867175725	0.556637806637807	chr12_51864054_51864554	chr12	51864054	51864554	chr12	52069246	52069246	1	*	342	51864304	204942
1819	'ATG101'	154123	3559	0.50006870763443	7.91049536067117e-31	0.827806227712408	0.556637806637807	chr12_51951825_51952325	chr12	51951825	51952325	chr12	52069246	52069246	1	*	342	51952075	117171
1820	'ATG101'	154148	3559	0.459404077355293	1.30303017351522e-25	0.456515035030339	0.556637806637807	chr12_52036313_52036813	chr12	52036313	52036813	chr12	52069246	52069246	1	*	342	52036563	32683
1821	'ATG101'	154149	3559	0.576949301210845	7.15300042904191e-43	0.925482888775958	0.556637806637807	chr12_52036818_52037318	chr12	52036818	52037318	chr12	52069246	52069246	1	*	342	52037068	32178
1822	'ATG101'	154183	3559	0.451535185031697	1.11242353093284e-24	0.335040329411152	0.556637806637807	chr12_52221954_52222454	chr12	52221954	52222454	chr12	52069246	52069246	1	*	342	52222204	-152958
1823	'ATG2A'	143398	2733	0.694685961116691	4.57575782757804e-69	0.404379986882626	0.462542087542088	chr11_64675343_64675843	chr11	64675343	64675843	chr11	64917248	64917248	1	*	455	64675593	241655
1824	'ATG2A'	143403	2733	0.769899440594955	9.72042133375023e-94	0.91763418161917	0.462542087542088	chr11_64694758_64695258	chr11	64694758	64695258	chr11	64917248	64917248	1	*	455	64695008	222240
1825	'ATG2A'	143409	2733	0.628594613288177	5.72968374867249e-53	0.592927042205804	0.462542087542088	chr11_64715633_64716133	chr11	64715633	64716133	chr11	64917248	64917248	1	*	455	64715883	201365
1826	'ATG2A'	143410	2733	0.517601380376183	2.63929883323828e-33	0.578237320233333	0.462542087542088	chr11_64716399_64716899	chr11	64716399	64716899	chr11	64917248	64917248	1	*	455	64716649	200599
1827	'ATG2A'	143423	2733	0.561046783411614	4.07130929363334e-40	0.82389707638916	0.462542087542088	chr11_64745277_64745777	chr11	64745277	64745777	chr11	64917248	64917248	1	*	455	64745527	171721
1828	'ATG2A'	143429	2733	0.66516841945042	2.30156860513129e-61	0.633095743802909	0.462542087542088	chr11_64763140_64763640	chr11	64763140	64763640	chr11	64917248	64917248	1	*	455	64763390	153858
1829	'ATG2A'	143430	2733	0.5657038750712	6.588313934678e-41	0.623913581694747	0.462542087542088	chr11_64763905_64764405	chr11	64763905	64764405	chr11	64917248	64917248	1	*	455	64764155	153093
1830	'ATG2A'	143447	2733	0.452967487848257	7.56131542554437e-25	0.331109460580552	0.462542087542088	chr11_64848453_64848953	chr11	64848453	64848953	chr11	64917248	64917248	1	*	455	64848703	68545
1831	'ATG2A'	143451	2733	0.507011422667892	8.60845795833645e-32	0.959718367364667	0.462542087542088	chr11_64863305_64863805	chr11	64863305	64863805	chr11	64917248	64917248	1	*	455	64863555	53693
1832	'ATG2A'	143453	2733	0.469839015152879	6.96902044796138e-27	0.296096495228664	0.462542087542088	chr11_64869247_64869747	chr11	64869247	64869747	chr11	64917248	64917248	1	*	455	64869497	47751
1833	'ATG2A'	143474	2733	0.476496328176481	1.01964282051304e-27	0.295058398377268	0.462542087542088	chr11_64925640_64926140	chr11	64925640	64926140	chr11	64917248	64917248	1	*	455	64925890	-8642
1834	'ATG2A'	143485	2733	0.587706369321723	7.93726744076558e-45	0.269518609732049	0.462542087542088	chr11_65066723_65067223	chr11	65066723	65067223	chr11	64917248	64917248	1	*	455	65066973	-149725
1835	'ATG2B'	174303	4876	0.466032512310296	2.05354380367622e-26	0.622562752737492	0.307178932178932	chr14_96417408_96417908	chr14	96417408	96417908	chr14	96363870	96363870	1	*	461	96417658	-53788
1836	'ATG3'	48056	11256	0.481600518709916	2.26972349966399e-28	0.49061586507347	0.441197691197691	chr3_112354881_112355381	chr3	112354881	112355381	chr3	112562046	112562046	1	*	521	112355131	206915
1837	'ATG4A'	228348	16425	0.4679313253326	1.20081441103177e-26	0.483744445747495	0.290824915824916	chrX_108091974_108092474	chrX	108091974	108092474	chrX	108091668	108091668	1	*	396	108092224	-556
1838	'ATG4C'	8413	636	0.545535895630825	1.43714526659816e-37	0.722693492131747	0.601130351130351	chr1_62725825_62726325	chr1	62725825	62726325	chr1	62784135	62784135	1	*	636	62726075	58060
1839	'ATG4D'	207260	7688	0.518342381460865	2.0579198955086e-33	0.810401817321015	0.685064935064935	chr19_10569420_10569920	chr19	10569420	10569920	chr19	10543895	10543895	1	*	260	10569670	-25775
1840	'ATG5'	89256	13755	0.529321972408988	4.80668754353489e-35	0.652150684753007	0.687289562289562	chr6_106188381_106188881	chr6	106188381	106188881	chr6	106325820	106325820	1	*	621	106188631	137189
1841	'ATG5'	89268	13755	0.464877443347159	2.84072017328726e-26	0.959375230748516	0.687289562289562	chr6_106446526_106447026	chr6	106446526	106447026	chr6	106325820	106325820	1	*	621	106446776	-120956
1842	'ATG7'	40886	10792	0.490684113354355	1.46536367181208e-29	0.458543450216958	0.395863395863396	chr3_11403118_11403618	chr3	11403118	11403618	chr3	11272309	11272309	1	*	57	11403368	-131059
1843	'ATG7'	40898	10792	0.619422782423687	4.88524836264107e-51	0.556732644454	0.395863395863396	chr3_11509952_11510452	chr3	11509952	11510452	chr3	11272309	11272309	1	*	57	11510202	-237893
1844	'ATG9B'	105689	14743	0.476524796954806	1.01120555965764e-27	0.657488848059975	0.456770081770082	chr7_150965962_150966462	chr7	150965962	150966462	chr7	151024499	151024499	1	*	721	150966212	58287
1845	'ATG9B'	105692	14743	0.549777055915849	2.97763445691866e-38	0.949137597783077	0.456770081770082	chr7_150971189_150971689	chr7	150971189	150971689	chr7	151024499	151024499	1	*	721	150971439	53060
1846	'ATG9B'	105699	14743	0.81075282089885	1.6906921944828e-111	0.994488096634221	0.456770081770082	chr7_150979139_150979639	chr7	150979139	150979639	chr7	151024499	151024499	1	*	721	150979389	45110
1847	'ATG9B'	105700	14743	0.780379951961761	6.23685868637567e-98	0.800759244057004	0.456770081770082	chr7_150979656_150980156	chr7	150979656	150980156	chr7	151024499	151024499	1	*	721	150979906	44593
1848	'ATG9B'	105704	14743	0.456835317015663	2.63917783409466e-25	0.871302051435744	0.456770081770082	chr7_150988423_150988923	chr7	150988423	150988923	chr7	151024499	151024499	1	*	721	150988673	35826
1849	'ATG9B'	105707	14743	0.498896240786178	1.14497462342218e-30	0.322987112831138	0.456770081770082	chr7_150994508_150995008	chr7	150994508	150995008	chr7	151024499	151024499	1	*	721	150994758	29741
1850	'ATG9B'	105763	14743	0.613343929699828	8.56716051789732e-50	0.978808056326527	0.456770081770082	chr7_151138433_151138933	chr7	151138433	151138933	chr7	151024499	151024499	1	*	721	151138683	-114184
1851	'ATG9B'	105767	14743	0.538883788568224	1.62234294665431e-36	0.830586068653384	0.456770081770082	chr7_151168677_151169177	chr7	151168677	151169177	chr7	151024499	151024499	1	*	721	151168927	-144428
1852	'ATIC'	37392	9545	0.646322591253347	6.81379929339677e-57	0.914776157651729	0.844877344877345	chr2_215436465_215436965	chr2	215436465	215436965	chr2	215311817	215311817	1	*	931	215436715	-124898
1853	'ATL3'	143128	2695	0.489218136898956	2.29297870750671e-29	0.867961898805103	0.446308321308321	chr11_63603147_63603647	chr11	63603147	63603647	chr11	63671921	63671921	1	*	417	63603397	68524
1854	'ATL3'	143152	2695	0.527606737384441	8.72585124850813e-35	0.502660394650544	0.446308321308321	chr11_63765063_63765563	chr11	63765063	63765563	chr11	63671921	63671921	1	*	417	63765313	-93392
1855	'ATL3'	143156	2695	0.552755595776417	9.73394902046833e-39	0.962559017326227	0.446308321308321	chr11_63768117_63768617	chr11	63768117	63768617	chr11	63671921	63671921	1	*	417	63768367	-96446
1856	'ATL3'	143168	2695	0.451120043773083	1.24385531232614e-24	0.841119059718802	0.446308321308321	chr11_63837148_63837648	chr11	63837148	63837648	chr11	63671921	63671921	1	*	417	63837398	-165477
1857	'ATL3'	143175	2695	0.461181291712975	7.96776029195547e-26	0.509944446616195	0.446308321308321	chr11_63851613_63852113	chr11	63851613	63852113	chr11	63671921	63671921	1	*	417	63851863	-179942
1858	'ATL3'	143190	2695	0.463213816266224	4.5289492738464e-26	0.902462330983499	0.446308321308321	chr11_63916264_63916764	chr11	63916264	63916764	chr11	63671921	63671921	1	*	417	63916514	-244593
1859	'ATM'	147117	3035	0.468528422892688	1.01347370033817e-26	0.601957181762506	0.875420875420875	chr11_108014094_108014594	chr11	108014094	108014594	chr11	108222484	108222484	1	*	757	108014344	208140
1860	'ATM'	147118	3035	0.473553855360464	2.39823004357602e-27	0.393668912256927	0.875420875420875	chr11_108115147_108115647	chr11	108115147	108115647	chr11	108222484	108222484	1	*	757	108115397	107087
1861	'ATMIN'	189017	6131	0.557131154670376	1.84211651209752e-39	0.419421532474189	0.681036556036556	chr16_80987502_80988002	chr16	80987502	80988002	chr16	81035847	81035847	1	*	635	80987752	48095
1862	'ATOX1'	78023	12975	0.563786772804723	1.39878506755245e-40	0.85009273375639	0.862133237133237	chr5_151592902_151593402	chr5	151592902	151593402	chr5	151772532	151772532	1	*	643	151593152	179380
1863	'ATOX1'	78026	12975	0.528007737149746	7.59131091968978e-35	0.628165869634147	0.862133237133237	chr5_151601285_151601785	chr5	151601285	151601785	chr5	151772532	151772532	1	*	643	151601535	170997
1864	'ATOX1'	78027	12975	0.461504698582891	7.28231314029557e-26	0.343518844281129	0.862133237133237	chr5_151606062_151606562	chr5	151606062	151606562	chr5	151772532	151772532	1	*	643	151606312	166220
1865	'ATOX1'	78033	12975	0.511573334761878	1.94912704135405e-32	0.811348700641535	0.862133237133237	chr5_151658863_151659363	chr5	151658863	151659363	chr5	151772532	151772532	1	*	643	151659113	113419
1866	'ATOX1'	78041	12975	0.520267291171378	1.07611720649597e-33	0.542920309778525	0.862133237133237	chr5_151696593_151697093	chr5	151696593	151697093	chr5	151772532	151772532	1	*	643	151696843	75689
1867	'ATP10D'	58606	11888	0.464533820828631	3.12808121915917e-26	0.67397677964114	0.313011063011063	chr4_47531164_47531664	chr4	47531164	47531664	chr4	47485288	47485288	1	*	191	47531414	-46126
1868	'ATP11B'	53641	11581	0.475108628177025	1.52721933630016e-27	0.551646404232308	0.38449975949976	chr3_182814684_182815184	chr3	182814684	182815184	chr3	182793500	182793500	1	*	846	182814934	-21434
1869	'ATP13A3'	54766	11655	0.519490940411355	1.39884722338951e-33	0.681169618075916	0.777296777296777	chr3_194285476_194285976	chr3	194285476	194285976	chr3	194498364	194498364	1	*	920	194285726	212638
1870	'ATP13A3'	54769	11655	0.545636785419764	1.38483047657639e-37	0.626111393438707	0.777296777296777	chr3_194287315_194287815	chr3	194287315	194287815	chr3	194498364	194498364	1	*	920	194287565	210799
1871	'ATP13A3'	54773	11655	0.451105854707459	1.24859970261121e-24	0.255089497847795	0.777296777296777	chr3_194295755_194296255	chr3	194295755	194296255	chr3	194498364	194498364	1	*	920	194296005	202359
1872	'ATP13A4'	54631	11649	0.49271144409224	7.86380742381908e-30	0.280116753319521	0.286315536315536	chr3_193711800_193712300	chr3	193711800	193712300	chr3	193593111	193593111	1	*	914	193712050	-118939
1873	'ATP13A4'	54646	11649	0.470813929304844	5.2752037563658e-27	0.352861715943691	0.286315536315536	chr3_193782302_193782802	chr3	193782302	193782802	chr3	193593111	193593111	1	*	914	193782552	-189441
1874	'ATP1A1'	12314	896	0.538830725132264	1.65334803811354e-36	0.709545713181224	0.722522847522848	chr1_116433491_116433991	chr1	116433491	116433991	chr1	116372668	116372668	1	*	896	116433741	-61073
1875	'ATP1A2'	14088	1151	0.640008201314294	1.82929576329768e-55	0.856091109286841	0.953643578643579	chr1_160115429_160115929	chr1	160115429	160115929	chr1	160115759	160115759	1	*	1151	160115679	80
1876	'ATP1A3'	210143	8169	0.633748373615223	4.39924290459283e-54	0.597096803617268	0.97955747955748	chr19_41992897_41993397	chr19	41992897	41993397	chr19	41997497	41997497	1	*	741	41993147	4350
1877	'ATP1A3'	210146	8169	0.784397285522096	1.33899698588454e-99	0.984502386754058	0.97955747955748	chr19_41995886_41996386	chr19	41995886	41996386	chr19	41997497	41997497	1	*	741	41996136	1361
1878	'ATP1A3'	210148	8169	0.82501193994808	9.17175235713769e-119	0.829504536787286	0.97955747955748	chr19_41997725_41998225	chr19	41997725	41998225	chr19	41997497	41997497	1	*	741	41997975	-478
1879	'ATP1A3'	210156	8169	0.593134206451949	7.66924302064218e-46	0.854158251132568	0.97955747955748	chr19_42065996_42066496	chr19	42065996	42066496	chr19	41997497	41997497	1	*	741	42066246	-68749
1880	'ATP1A3'	210159	8169	0.492392809119	8.67494212478955e-30	0.661384968878812	0.97955747955748	chr19_42069038_42069538	chr19	42069038	42069538	chr19	41997497	41997497	1	*	741	42069288	-71791
1881	'ATP1A3'	210160	8169	0.471619260945819	4.18818413310642e-27	0.856534146436809	0.97955747955748	chr19_42069966_42070466	chr19	42069966	42070466	chr19	41997497	41997497	1	*	741	42070216	-72719
1882	'ATP1A3'	210163	8169	0.523018405642825	4.22819515830921e-34	0.621059901228777	0.97955747955748	chr19_42076599_42077099	chr19	42076599	42077099	chr19	41997497	41997497	1	*	741	42076849	-79352
1883	'ATP1A3'	210169	8169	0.687090701158357	5.38914971961011e-67	0.656255293642417	0.97955747955748	chr19_42113938_42114438	chr19	42113938	42114438	chr19	41997497	41997497	1	*	741	42114188	-116691
1884	'ATP1A3'	210170	8169	0.464007043580678	3.6256123396488e-26	0.414773985900994	0.97955747955748	chr19_42121009_42121509	chr19	42121009	42121509	chr19	41997497	41997497	1	*	741	42121259	-123762
1885	'ATP1A3'	210174	8169	0.585137604439168	2.36008960967936e-44	0.379096464824153	0.97955747955748	chr19_42133645_42134145	chr19	42133645	42134145	chr19	41997497	41997497	1	*	741	42133895	-136398
1886	'ATP1A3'	210175	8169	0.485514633449794	7.03775006445787e-29	0.638994218799543	0.97955747955748	chr19_42134546_42135046	chr19	42134546	42135046	chr19	41997497	41997497	1	*	741	42134796	-137299
1887	'ATP1A3'	210179	8169	0.612778427981912	1.11516615653351e-49	0.514049055505605	0.97955747955748	chr19_42149560_42150060	chr19	42149560	42150060	chr19	41997497	41997497	1	*	741	42149810	-152313
1888	'ATP1A3'	210180	8169	0.803966313522706	2.87414743135474e-108	0.928792636896308	0.97955747955748	chr19_42150356_42150856	chr19	42150356	42150856	chr19	41997497	41997497	1	*	741	42150606	-153109
1889	'ATP1A3'	210181	8169	0.827724842946827	3.16813249325349e-120	0.963180138036477	0.97955747955748	chr19_42150906_42151406	chr19	42150906	42151406	chr19	41997497	41997497	1	*	741	42151156	-153659
1890	'ATP1A3'	210182	8169	0.636760487456773	9.6337305390801e-55	0.662353569706683	0.97955747955748	chr19_42152205_42152705	chr19	42152205	42152705	chr19	41997497	41997497	1	*	741	42152455	-154958
1891	'ATP1A3'	210183	8169	0.493849803179713	5.5315450111052e-30	0.509583935994162	0.97955747955748	chr19_42153371_42153871	chr19	42153371	42153871	chr19	41997497	41997497	1	*	741	42153621	-156124
1892	'ATP1A3'	210185	8169	0.452037795532498	9.71507660643302e-25	0.429250876301422	0.97955747955748	chr19_42154930_42155430	chr19	42154930	42155430	chr19	41997497	41997497	1	*	741	42155180	-157683
1893	'ATP1A3'	210189	8169	0.55021932478495	2.52325749496681e-38	0.345842617567726	0.97955747955748	chr19_42163206_42163706	chr19	42163206	42163706	chr19	41997497	41997497	1	*	741	42163456	-165959
1894	'ATP1A3'	210191	8169	0.515811344079953	4.79466041635409e-33	0.573707048199836	0.97955747955748	chr19_42169799_42170299	chr19	42169799	42170299	chr19	41997497	41997497	1	*	741	42170049	-172552
1895	'ATP1A3'	210193	8169	0.586134800256484	1.54829546417713e-44	0.811448601175351	0.97955747955748	chr19_42171422_42171922	chr19	42171422	42171922	chr19	41997497	41997497	1	*	741	42171672	-174175
1896	'ATP1A3'	210197	8169	0.615952016346995	2.52682124686432e-50	0.916426688210434	0.97955747955748	chr19_42179227_42179727	chr19	42179227	42179727	chr19	41997497	41997497	1	*	741	42179477	-181980
1897	'ATP1B1'	14917	1224	0.781955995463272	1.40063987849266e-98	0.717420481346833	0.888828763828764	chr1_169200304_169200804	chr1	169200304	169200804	chr1	169105697	169105697	1	*	1224	169200554	-94857
1898	'ATP1B2'	191557	6378	0.481351058984335	2.44343369163929e-28	0.702504897297908	0.838083213083213	chr17_7406989_7407489	chr17	7406989	7407489	chr17	7646627	7646627	1	*	157	7407239	239388
1899	'ATP1B2'	191570	6378	0.530213811175569	3.52045784079506e-35	0.309965295423253	0.838083213083213	chr17_7446199_7446699	chr17	7446199	7446699	chr17	7646627	7646627	1	*	157	7446449	200178
1900	'ATP1B2'	191572	6378	0.476351724054398	1.06362525443511e-27	0.769668460532774	0.838083213083213	chr17_7477802_7478302	chr17	7477802	7478302	chr17	7646627	7646627	1	*	157	7478052	168575
1901	'ATP1B2'	191575	6378	0.587686704935758	8.00368896753558e-45	0.888736866337429	0.838083213083213	chr17_7483179_7483679	chr17	7483179	7483679	chr17	7646627	7646627	1	*	157	7483429	163198
1902	'ATP1B2'	191588	6378	0.468747109034648	9.52100229767498e-27	0.747725091104943	0.838083213083213	chr17_7572985_7573485	chr17	7572985	7573485	chr17	7646627	7646627	1	*	157	7573235	73392
1903	'ATP1B2'	191591	6378	0.515127202781239	6.02555312514239e-33	0.316741157716882	0.838083213083213	chr17_7581873_7582373	chr17	7581873	7582373	chr17	7646627	7646627	1	*	157	7582123	64504
1904	'ATP1B2'	191623	6378	0.555619552999468	3.28734591731465e-39	0.823458382740663	0.838083213083213	chr17_7707413_7707913	chr17	7707413	7707913	chr17	7646627	7646627	1	*	157	7707663	-61036
1905	'ATP1B2'	191637	6378	0.63535780700982	1.95656471061583e-54	0.742834308449413	0.838083213083213	chr17_7767442_7767942	chr17	7767442	7767942	chr17	7646627	7646627	1	*	157	7767692	-121065
1906	'ATP1B2'	191640	6378	0.695803656747144	2.24540172605337e-69	0.453887216640823	0.838083213083213	chr17_7825214_7825714	chr17	7825214	7825714	chr17	7646627	7646627	1	*	157	7825464	-178837
1907	'ATP23'	155011	3686	0.4907726196433	1.42620356316818e-29	0.798574462817456	0.726851851851852	chr12_57766945_57767445	chr12	57766945	57767445	chr12	57941541	57941541	1	*	469	57767195	174346
1908	'ATP23'	155030	3686	0.51091012344015	2.42252381360357e-32	0.996129940189985	0.726851851851852	chr12_57852700_57853200	chr12	57852700	57853200	chr12	57941541	57941541	1	*	469	57852950	88591
1909	'ATP23'	155051	3686	0.589739544083829	3.32640897993771e-45	0.642716599559569	0.726851851851852	chr12_58187521_58188021	chr12	58187521	58188021	chr12	57941541	57941541	1	*	469	58187771	-246230
1910	'ATP2A1'	185584	5801	0.659716344487281	4.87526739476294e-60	0.562001311737444	0.28956228956229	chr16_28936446_28936946	chr16	28936446	28936946	chr16	28878405	28878405	1	*	305	28936696	-58291
1911	'ATP2B1'	157009	3788	0.473661060004883	2.32470824609859e-27	0.997059449504624	0.791125541125541	chr12_89709239_89709739	chr12	89709239	89709739	chr12	89708831	89708831	1	*	571	89709489	-658
1912	'ATP2B4'	17368	1381	0.515929980444728	4.60881893218211e-33	0.851022243071029	0.772005772005772	chr1_203621730_203622230	chr1	203621730	203622230	chr1	203626561	203626561	1	*	1381	203621980	4581
1913	'ATP2B4'	17372	1381	0.636013181588596	1.40628359234354e-54	0.513106515686556	0.772005772005772	chr1_203627231_203627731	chr1	203627231	203627731	chr1	203626561	203626561	1	*	1381	203627481	-920
1914	'ATP2B4'	17373	1381	0.485701664954944	6.65259104836572e-29	0.750370283500341	0.772005772005772	chr1_203627737_203628237	chr1	203627737	203628237	chr1	203626561	203626561	1	*	1381	203627987	-1426
1915	'ATP2B4'	17381	1381	0.522285101263683	5.42837458219331e-34	0.832749132385581	0.772005772005772	chr1_203652714_203653214	chr1	203652714	203653214	chr1	203626561	203626561	1	*	1381	203652964	-26403
1916	'ATP2C1'	49757	11380	0.632784510257828	7.13283986048543e-54	0.455403098653949	0.94450456950457	chr3_130603173_130603673	chr3	130603173	130603673	chr3	130850595	130850595	1	*	645	130603423	247172
1917	'ATP2C1'	49762	11380	0.505399100611843	1.44747411000391e-31	0.352796563421637	0.94450456950457	chr3_130729075_130729575	chr3	130729075	130729575	chr3	130850595	130850595	1	*	645	130729325	121270
1918	'ATP2C1'	49775	11380	0.495329809291691	3.49787195617457e-30	0.304340461019246	0.94450456950457	chr3_130896014_130896514	chr3	130896014	130896514	chr3	130850595	130850595	1	*	645	130896264	-45669
1919	'ATP2C1'	49782	11380	0.477795592207104	6.97142741396688e-28	0.857876288391124	0.94450456950457	chr3_131026599_131027099	chr3	131026599	131027099	chr3	130850595	130850595	1	*	645	131026849	-176254
1920	'ATP2C1'	49786	11380	0.480373973717078	3.2624571725543e-28	0.719592232081971	0.94450456950457	chr3_131083125_131083625	chr3	131083125	131083625	chr3	130850595	130850595	1	*	645	131083375	-232780
1921	'ATP5F1B'	154822	3644	0.63610497516525	1.34235556517479e-54	0.594938083386541	0.928330928330928	chr12_56684148_56684648	chr12	56684148	56684648	chr12	56646068	56646068	1	*	427	56684398	-38330
1922	'ATP5F1C'	127703	1679	0.457037306891437	2.49706342548634e-25	0.419047991347745	0.841149591149591	chr10_7561128_7561628	chr10	7561128	7561628	chr10	7788129	7788129	1	*	32	7561378	226751
1923	'ATP5F1D'	205666	7468	0.530148531367931	3.60126070757492e-35	0.723418856877283	0.890572390572391	chr19_1101707_1102207	chr19	1101707	1102207	chr19	1241746	1241746	1	*	40	1101957	139789
1924	'ATP5F1E'	217435	10106	0.682277880652159	1.02397904227095e-65	0.472724982517407	0.962301587301587	chr20_58805902_58806402	chr20	58805902	58806402	chr20	59032382	59032382	1	*	382	58806152	226230
1925	'ATP5F1E'	217448	10106	0.561957189840968	2.85746930831611e-40	0.769950788128342	0.962301587301587	chr20_58870210_58870710	chr20	58870210	58870710	chr20	59032382	59032382	1	*	382	58870460	161922
1926	'ATP5F1E'	217449	10106	0.651881296231688	3.52187707572844e-58	0.632413814072076	0.962301587301587	chr20_58875497_58875997	chr20	58875497	58875997	chr20	59032382	59032382	1	*	382	58875747	156635
1927	'ATP5F1E'	217461	10106	0.454093228687882	5.57337714478096e-25	0.926720786694986	0.962301587301587	chr20_58892200_58892700	chr20	58892200	58892700	chr20	59032382	59032382	1	*	382	58892450	139932
1928	'ATP5F1E'	217478	10106	0.77245643807712	9.71136788225346e-95	0.908265248947787	0.962301587301587	chr20_58997605_58998105	chr20	58997605	58998105	chr20	59032382	59032382	1	*	382	58997855	34527
1929	'ATP5F1E'	217486	10106	0.465370081200343	2.47354325606981e-26	0.343423287248783	0.962301587301587	chr20_59033661_59034161	chr20	59033661	59034161	chr20	59032382	59032382	1	*	382	59033911	-1529
1930	'ATP5F1E'	217488	10106	0.755064138237426	3.6522172765945e-88	0.643263880744824	0.962301587301587	chr20_59061314_59061814	chr20	59061314	59061814	chr20	59032382	59032382	1	*	382	59061564	-29182
1931	'ATP5F1E'	217501	10106	0.617404686212783	1.27353409874197e-50	0.705297768743295	0.962301587301587	chr20_59143641_59144141	chr20	59143641	59144141	chr20	59032382	59032382	1	*	382	59143891	-111509
1932	'ATP5F1E'	217507	10106	0.565279793229746	7.78233188643341e-41	0.676391766458613	0.962301587301587	chr20_59207587_59208087	chr20	59207587	59208087	chr20	59032382	59032382	1	*	382	59207837	-175455
1933	'ATP5F1E'	217515	10106	0.681731609152061	1.42559052212775e-65	0.446837713754566	0.962301587301587	chr20_59248003_59248503	chr20	59248003	59248503	chr20	59032382	59032382	1	*	382	59248253	-215871
1934	'ATP5MC1'	195679	6827	0.5688079951292	1.92105334629105e-41	0.813867931494295	0.890031265031265	chr17_48840347_48840847	chr17	48840347	48840847	chr17	48892765	48892765	1	*	606	48840597	52168
1935	'ATP5MC1'	195713	6827	0.473446979973349	2.47351398053578e-27	0.884766905993598	0.890031265031265	chr17_49003565_49004065	chr17	49003565	49004065	chr17	48892765	48892765	1	*	606	49003815	-111050
1936	'ATP5MC1'	195722	6827	0.779401835277797	1.56584184537553e-97	0.996924800959045	0.890031265031265	chr17_49022326_49022826	chr17	49022326	49022826	chr17	48892765	48892765	1	*	606	49022576	-129811
1937	'ATP5MC2'	154358	3583	0.462770638171267	5.12308386719928e-26	0.301369506013578	0.740620490620491	chr12_53544848_53545348	chr12	53544848	53545348	chr12	53677408	53677408	1	*	366	53545098	132310
1938	'ATP5MC2'	154362	3583	0.503881669665749	2.35462561477129e-31	0.421832175790191	0.740620490620491	chr12_53590333_53590833	chr12	53590333	53590833	chr12	53677408	53677408	1	*	366	53590583	86825
1939	'ATP5MC2'	154396	3583	0.568401998076042	2.25876800048642e-41	0.900138557696902	0.740620490620491	chr12_53746515_53747015	chr12	53746515	53747015	chr12	53677408	53677408	1	*	366	53746765	-69357
1940	'ATP5MC2'	154410	3583	0.556929523986087	1.98951706117847e-39	0.286766654070512	0.740620490620491	chr12_53789756_53790256	chr12	53789756	53790256	chr12	53677408	53677408	1	*	366	53790006	-112598
1941	'ATP5MD'	135046	2141	0.565631033549047	6.77948603683411e-41	0.578528334831841	0.801346801346801	chr10_103276205_103276705	chr10	103276205	103276705	chr10	103396466	103396466	1	*	494	103276455	120011
1942	'ATP5MD'	135047	2141	0.735472320773418	2.14080179275874e-81	0.975732857285572	0.801346801346801	chr10_103276813_103277313	chr10	103276813	103277313	chr10	103396466	103396466	1	*	494	103277063	119403
1943	'ATP5MD'	135048	2141	0.505298757612988	1.49486410656021e-31	0.893419160922386	0.801346801346801	chr10_103277415_103277915	chr10	103277415	103277915	chr10	103396466	103396466	1	*	494	103277665	118801
1944	'ATP5MD'	135049	2141	0.632818707515664	7.01340924330847e-54	0.623231651963914	0.801346801346801	chr10_103277937_103278437	chr10	103277937	103278437	chr10	103396466	103396466	1	*	494	103278187	118279
1945	'ATP5MD'	135052	2141	0.759593691709934	7.96841437984439e-90	0.986100795295119	0.801346801346801	chr10_103281692_103282192	chr10	103281692	103282192	chr10	103396466	103396466	1	*	494	103281942	114524
1946	'ATP5MD'	135053	2141	0.742849467961566	7.22726923352015e-84	0.597218421658436	0.801346801346801	chr10_103282203_103282703	chr10	103282203	103282703	chr10	103396466	103396466	1	*	494	103282453	114013
1947	'ATP5MD'	135062	2141	0.528026099657379	7.54451470245257e-35	0.423469675844485	0.801346801346801	chr10_103458753_103459253	chr10	103458753	103459253	chr10	103396466	103396466	1	*	494	103459003	-62537
1948	'ATP5MD'	135072	2141	0.740534469308743	4.36068312154008e-83	0.912239552793089	0.801346801346801	chr10_103502692_103503192	chr10	103502692	103503192	chr10	103396466	103396466	1	*	494	103502942	-106476
1949	'ATP5MD'	135077	2141	0.571475098724932	6.60113265447447e-42	0.311320467881978	0.801346801346801	chr10_103564075_103564575	chr10	103564075	103564575	chr10	103396466	103396466	1	*	494	103564325	-167859
1950	'ATP5MD'	135079	2141	0.563361502029876	1.65278550520903e-40	0.360775575622532	0.801346801346801	chr10_103571796_103572296	chr10	103571796	103572296	chr10	103396466	103396466	1	*	494	103572046	-175580
1951	'ATP5ME'	55180	11706	0.506935605630402	8.82161283855357e-32	0.387983268832337	0.762626262626263	chr4_527530_528030	chr4	527530	528030	chr4	674338	674338	1	*	9	527780	146558
1952	'ATP5ME'	55221	11706	0.486729954990368	4.87957674927805e-29	0.782190775271577	0.762626262626263	chr4_793255_793755	chr4	793255	793755	chr4	674338	674338	1	*	9	793505	-119167
1953	'ATP5ME'	55222	11706	0.541682353599593	5.89020005493202e-37	0.681173961577386	0.762626262626263	chr4_794647_795147	chr4	794647	795147	chr4	674338	674338	1	*	9	794897	-120559
1954	'ATP5ME'	55228	11706	0.461426637959945	7.44186263126561e-26	0.858627714145481	0.762626262626263	chr4_826780_827280	chr4	826780	827280	chr4	674338	674338	1	*	9	827030	-152692
1955	'ATP5ME'	55232	11706	0.553962689457914	6.16893600930995e-39	0.69606782811896	0.762626262626263	chr4_873869_874369	chr4	873869	874369	chr4	674338	674338	1	*	9	874119	-199781
1956	'ATP5MGL'	223861	10655	0.705672045994912	3.56612774484034e-72	0.649023363694409	0.353054353054353	chr22_42427208_42427708	chr22	42427208	42427708	chr22	42640601	42640601	1	*	318	42427458	213143
1957	'ATP5MGL'	223864	10655	0.499722386346028	8.82561779335888e-31	0.612946240482302	0.353054353054353	chr22_42432106_42432606	chr22	42432106	42432606	chr22	42640601	42640601	1	*	318	42432356	208245
1958	'ATP5MGL'	223873	10655	0.45635713700383	3.00787357108672e-25	0.259419968813659	0.353054353054353	chr22_42461858_42462358	chr22	42461858	42462358	chr22	42640601	42640601	1	*	318	42462108	178493
1959	'ATP5MGL'	223886	10655	0.553230328142847	8.1403634223594e-39	0.64068384087148	0.353054353054353	chr22_42609272_42609772	chr22	42609272	42609772	chr22	42640601	42640601	1	*	318	42609522	31079
1960	'ATP5MGL'	223910	10655	0.681818858628779	1.35253163977291e-65	0.830981327287179	0.353054353054353	chr22_42748125_42748625	chr22	42748125	42748625	chr22	42640601	42640601	1	*	318	42748375	-107774
1961	'ATP5MGL'	223911	10655	0.535529592794621	5.39327359149434e-36	0.302021031234119	0.353054353054353	chr22_42748667_42749167	chr22	42748667	42749167	chr22	42640601	42640601	1	*	318	42748917	-108316
1962	'ATP5MGL'	223913	10655	0.534110629665416	8.93011620146224e-36	0.441473489438776	0.353054353054353	chr22_42757428_42757928	chr22	42757428	42757928	chr22	42640601	42640601	1	*	318	42757678	-117077
1963	'ATP5MGL'	223919	10655	0.704490388974041	7.81015448657309e-72	0.497035560246537	0.353054353054353	chr22_42800978_42801478	chr22	42800978	42801478	chr22	42640601	42640601	1	*	318	42801228	-160627
1964	'ATP5MGL'	223920	10655	0.809246821404772	9.08603214337259e-111	0.951891377715231	0.353054353054353	chr22_42803318_42803818	chr22	42803318	42803818	chr22	42640601	42640601	1	*	318	42803568	-162967
1965	'ATP5MPL'	175288	4930	0.538846027564913	1.64442967722975e-36	0.989992572612486	0.643939393939394	chr14_103715368_103715868	chr14	103715368	103715868	chr14	103928269	103928269	1	*	515	103715618	212651
1966	'ATP5PD'	198347	7023	0.46702318288414	1.55285441098541e-26	0.964835012096652	0.882876382876383	chr17_75033625_75034125	chr17	75033625	75034125	chr17	75046985	75046985	1	*	802	75033875	13110
1967	'ATP5PO'	219454	10241	0.570465407702882	9.90028665778834e-42	0.640327673750918	0.712602212602213	chr21_33692143_33692643	chr21	33692143	33692643	chr21	33931607	33931607	1	*	68	33692393	239214
1968	'ATP5PO'	219482	10241	0.47719286702047	8.31762313728647e-28	0.715109738564647	0.712602212602213	chr21_34029992_34030492	chr21	34029992	34030492	chr21	33931607	33931607	1	*	68	34030242	-98635
1969	'ATP6AP1'	230149	16612	0.618224495692103	8.63234817742767e-51	0.713641635067694	0.933862433862434	chrX_154370479_154370979	chrX	154370479	154370979	chrX	154428632	154428632	1	*	583	154370729	57903
1970	'ATP6AP1'	230160	16612	0.56562981295292	6.78247452669126e-41	0.783055132064162	0.933862433862434	chrX_154397437_154397937	chrX	154397437	154397937	chrX	154428632	154428632	1	*	583	154397687	30945
1971	'ATP6AP1'	230171	16612	0.550822394878817	2.01332365328257e-38	0.827302381541856	0.933862433862434	chrX_154443831_154444331	chrX	154443831	154444331	chrX	154428632	154428632	1	*	583	154444081	-15449
1972	'ATP6AP1'	230172	16612	0.603940661343286	6.40363539092059e-48	0.754726815475027	0.933862433862434	chrX_154444374_154444874	chrX	154444374	154444874	chrX	154428632	154428632	1	*	583	154444624	-15992
1973	'ATP6AP1'	230176	16612	0.591593610778443	1.49621964349364e-45	0.403250676500354	0.933862433862434	chrX_154459795_154460295	chrX	154459795	154460295	chrX	154428632	154428632	1	*	583	154460045	-31413
1974	'ATP6V0A1'	194695	6701	0.607534680737156	1.25320548974865e-48	0.813494390367851	0.941738816738817	chr17_42276985_42277485	chr17	42276985	42277485	chr17	42458844	42458844	1	*	480	42277235	181609
1975	'ATP6V0A1'	194700	6701	0.540509066028736	9.01822182866297e-37	0.458439206181671	0.941738816738817	chr17_42311481_42311981	chr17	42311481	42311981	chr17	42458844	42458844	1	*	480	42311731	147113
1976	'ATP6V0A1'	194707	6701	0.457579987253827	2.1514261338087e-25	0.374561849289186	0.941738816738817	chr17_42358763_42359263	chr17	42358763	42359263	chr17	42458844	42458844	1	*	480	42359013	99831
1977	'ATP6V0A1'	194725	6701	0.465751043856112	2.22233750002687e-26	0.95691680891634	0.941738816738817	chr17_42436408_42436908	chr17	42436408	42436908	chr17	42458844	42458844	1	*	480	42436658	22186
1978	'ATP6V0A1'	194728	6701	0.488915235936379	2.51466307010554e-29	0.761003175099575	0.941738816738817	chr17_42459130_42459630	chr17	42459130	42459630	chr17	42458844	42458844	1	*	480	42459380	-536
1979	'ATP6V0A1'	194745	6701	0.598259198407345	8.11206910319784e-47	0.829808581890205	0.941738816738817	chr17_42567286_42567786	chr17	42567286	42567786	chr17	42458844	42458844	1	*	480	42567536	-108692
1980	'ATP6V0A1'	194754	6701	0.60639951069054	2.09988460516993e-48	0.809441903496084	0.941738816738817	chr17_42642314_42642814	chr17	42642314	42642814	chr17	42458844	42458844	1	*	480	42642564	-183720
1981	'ATP6V0A1'	194762	6701	0.501615805181623	4.84454040285788e-31	0.681421541161192	0.941738816738817	chr17_42675339_42675839	chr17	42675339	42675839	chr17	42458844	42458844	1	*	480	42675589	-216745
1982	'ATP6V0A1'	194768	6701	0.541863204643043	5.51561333851964e-37	0.931928644957846	0.941738816738817	chr17_42679673_42680173	chr17	42679673	42680173	chr17	42458844	42458844	1	*	480	42679923	-221079
1983	'ATP6V0A1'	194769	6701	0.547888848267331	6.01743959403768e-38	0.75540874520586	0.941738816738817	chr17_42680174_42680674	chr17	42680174	42680674	chr17	42458844	42458844	1	*	480	42680424	-221580
1984	'ATP6V0A1'	194774	6701	0.724852963601174	5.71985898403929e-78	0.875715048929544	0.941738816738817	chr17_42699060_42699560	chr17	42699060	42699560	chr17	42458844	42458844	1	*	480	42699310	-240466
1985	'ATP6V0B'	6407	510	0.457726212850285	2.06687725518506e-25	0.514109864526189	0.982443482443482	chr1_43764480_43764980	chr1	43764480	43764980	chr1	43974487	43974487	1	*	510	43764730	209757
1986	'ATP6V0B'	6452	510	0.534067717978071	9.06549764936059e-36	0.398385954853646	0.982443482443482	chr1_44020035_44020535	chr1	44020035	44020535	chr1	43974487	43974487	1	*	510	44020285	-45798
1987	'ATP6V0B'	6457	510	0.577150445005268	6.58744931525927e-43	0.760951053081931	0.982443482443482	chr1_44035871_44036371	chr1	44035871	44036371	chr1	43974487	43974487	1	*	510	44036121	-61634
1988	'ATP6V0B'	6459	510	0.483457779383085	1.30513884540165e-28	0.757154832796911	0.982443482443482	chr1_44047627_44048127	chr1	44047627	44048127	chr1	43974487	43974487	1	*	510	44047877	-73390
1989	'ATP6V0D1'	187739	6015	0.528621935612684	6.13126647391388e-35	0.355563373858202	0.95484607984608	chr16_67320541_67321041	chr16	67320541	67321041	chr16	67481237	67481237	1	*	519	67320791	160446
1990	'ATP6V0D1'	187749	6015	0.539810309434366	1.16081017407469e-36	0.723336330349348	0.95484607984608	chr16_67394507_67395007	chr16	67394507	67395007	chr16	67481237	67481237	1	*	519	67394757	86480
1991	'ATP6V0D1'	187750	6015	0.49197729877289	9.8536909520432e-30	0.31544679427874	0.95484607984608	chr16_67395063_67395563	chr16	67395063	67395563	chr16	67481237	67481237	1	*	519	67395313	85924
1992	'ATP6V0D1'	187760	6015	0.698306952210541	4.49017368914386e-70	0.843164848911301	0.95484607984608	chr16_67432011_67432511	chr16	67432011	67432511	chr16	67481237	67481237	1	*	519	67432261	48976
1993	'ATP6V0D1'	187762	6015	0.690289946771445	7.36422248212542e-68	0.255628092030109	0.95484607984608	chr16_67447217_67447717	chr16	67447217	67447717	chr16	67481237	67481237	1	*	519	67447467	33770
1994	'ATP6V0D1'	187775	6015	0.638771911085491	3.45196206139038e-55	0.863535870806892	0.95484607984608	chr16_67530190_67530690	chr16	67530190	67530690	chr16	67481237	67481237	1	*	519	67530440	-49203
1995	'ATP6V0D1'	187781	6015	0.601193467398335	2.19966009252871e-47	0.547628665372303	0.95484607984608	chr16_67552187_67552687	chr16	67552187	67552687	chr16	67481237	67481237	1	*	519	67552437	-71200
1996	'ATP6V0D1'	187792	6015	0.569210737765609	1.63539136001921e-41	0.769533811987195	0.95484607984608	chr16_67653456_67653956	chr16	67653456	67653956	chr16	67481237	67481237	1	*	519	67653706	-172469
1997	'ATP6V0D1'	187802	6015	0.567777918534509	2.89561820110561e-41	0.687163650104896	0.95484607984608	chr16_67701292_67701792	chr16	67701292	67701792	chr16	67481237	67481237	1	*	519	67701542	-220305
1998	'ATP6V0D1'	187805	6015	0.534903862022203	6.73983302629936e-36	0.810023932693101	0.95484607984608	chr16_67719721_67720221	chr16	67719721	67720221	chr16	67481237	67481237	1	*	519	67719971	-238734
[truncated: 28,773 more rows]

## Sheet: S3B
Table S3B.Inferred peak to gene links at Day 20 for P100 exposed cells. Related to Figure 4 and S6.
	geneName	idxATAC	idxRNA	Correlation	FDR	VarQATAC	VarQRNA	peakName	chr	start	end	seqnames	StartTSS	EndTSS	width	strand	idx	peakCentre	looplength
1	'A1BG-AS1'	212300	8598	0.547118272738117	1.51856772996041e-37	0.784553640071407	0.281445406445406	chr19_58407643_58408143	chr19	58407643	58408143	chr19	58347751	58347751	1	*	1170	58407893	-60142
2	'A2M'	151254	3326	0.526076027759405	2.62371126342493e-34	0.971263394272659	0.437950937950938	chr12_8949501_8950001	chr12	8949501	8950001	chr12	9116229	9116229	1	*	109	8949751	166478
3	'A2M'	151262	3326	0.559139808361431	1.67844826962494e-39	0.878829339483731	0.437950937950938	chr12_9163379_9163879	chr12	9163379	9163879	chr12	9116229	9116229	1	*	109	9163629	-47400
4	'A2M'	151269	3326	0.468451576869256	1.54899055161584e-26	0.703708047205174	0.437950937950938	chr12_9340670_9341170	chr12	9340670	9341170	chr12	9116229	9116229	1	*	109	9340920	-224691
5	'A4GALT'	223908	10656	0.581609936447965	2.2240815017667e-43	0.769724926051887	0.257154882154882	chr22_42743360_42743860	chr22	42743360	42743860	chr22	42721298	42721298	1	*	319	42743610	-22312
6	'A4GALT'	223922	10656	0.533993051485176	1.68953700999442e-35	0.430779788818959	0.257154882154882	chr22_42811320_42811820	chr22	42811320	42811820	chr22	42721298	42721298	1	*	319	42811570	-90272
7	'A4GALT'	223945	10656	0.475019952118979	2.38600139530961e-27	0.659964643898032	0.257154882154882	chr22_42964975_42965475	chr22	42964975	42965475	chr22	42721298	42721298	1	*	319	42965225	-243927
8	'AAAS'	154289	3575	0.624932399180876	8.78566821416005e-52	0.964778546577538	0.782828282828283	chr12_53220731_53221231	chr12	53220731	53221231	chr12	53324864	53324864	1	*	358	53220981	103883
9	'AAAS'	154321	3575	0.462268208489562	8.65973384806982e-26	0.986626358973023	0.782828282828283	chr12_53371134_53371634	chr12	53371134	53371634	chr12	53324864	53324864	1	*	358	53371384	-46520
10	'AAAS'	154324	3575	0.496489414774106	3.94056824068363e-30	0.970694395580053	0.782828282828283	chr12_53380494_53380994	chr12	53380494	53380994	chr12	53324864	53324864	1	*	358	53380744	-55880
11	'AACS'	160777	4054	0.474986100850743	2.40961024384322e-27	0.254307667583145	0.35966810966811	chr12_124832773_124833273	chr12	124832773	124833273	chr12	125065379	125065379	1	*	837	124833023	232356
12	'AACS'	160806	4054	0.450199756810635	2.26392931012222e-24	0.874776852611965	0.35966810966811	chr12_125183162_125183662	chr12	125183162	125183662	chr12	125065379	125065379	1	*	837	125183412	-118033
13	'AAGAB'	179411	5257	0.534919515043478	1.21969368666782e-35	0.727358412710823	0.660113035113035	chr15_67277782_67278282	chr15	67277782	67278282	chr15	67255195	67255195	1	*	300	67278032	-22837
14	'AAGAB'	179421	5257	0.562126418019249	5.32881838549517e-40	0.717120779745384	0.660113035113035	chr15_67401284_67401784	chr15	67401284	67401784	chr15	67255195	67255195	1	*	300	67401534	-146339
[truncated: 26,202 more rows]

## Sheet: S3C
Table S3B.Inferred peak to gene links at Day 20 for P200 exposed cells. Related to Figure 4 and S6.
[truncated: 28,884 more rows]

## Sheet: S3D
Table S3D. GOProfiler GO terms for Kmeans 1-5 at Day 20 Control cells, correlation greater than 0.45_significant. Related to Figure 4 and S6.
[truncated: 989 more rows]

[truncated: 18 more sheets: S3E, S3F, S3G, S3H, S3I, S3J, S3K, S3L, S3M, S3N, S3O, S3P, S3Q, S3R, S3S, S3T, S3U, S3V]
