# Supplementary material for: Multi-omics approach reveals dysregulated genes during hESCs neuronal differentiation exposure to paracetamol
Source: iScience. 2023 Aug 28;26(10):107755. doi: 10.1016/j.isci.2023.107755 (PMC10507163; doi:10.1016/j.isci.2023.107755)
Supplement: Table S4. Inferred peak to gene links TF motif enrichment, related to Figures 4 and S6 — (A) TF motif enrichment in the five interaction clusters (k-mean clusters 1–5) corresponding to the Day 20 Control cells. (B) TF motif enrichment in the five interaction clusters (k-mean clusters 1–5) corresponding to the Day 20 P100 cells. (C) TF motif enrichment in the five interaction clusters (k-mean clusters 1–5) corresponding to the Day 20 P200 cells. (D) TF motif enrichment in the five interaction clusters (k-mean clusters 1–5) specific to or intersecting between the Day 20 control cells, Day P100 and P200 cells. [file mmc5.xlsx]

## Sheet: Sheet1
Table S4	Inferred peak to gene links TF motif enrichment. Related to Figures 4 and S6.	Legend
A	TF motif enrichment in the five interaction clusters (k-mean clusters 1-5) corresponding to the Day 20 Control cells.	YES = identified TF motif
B	TF motif enrichment in the five interaction clusters (k-mean clusters 1-5) corresponding to the Day 20 P100 cells.	YES = identified TF motif
C	TF motif enrichment in the five interaction clusters (k-mean clusters 1-5) corresponding to the Day 20 P200 cells.	YES = identified TF motif
D	TF motif enrichment in the five interaction clusters (k-mean clusters 1-5) specific to or intersecting between the Day 20 control cells, Day P100 and P200 cells.

## Sheet: S4A
Table S4A. TF motif enrichment in the five interaction clusters (k-mean clusters 1-5) corresponding to the Day 20 Control cells. Related to Figures 4 and S6.
	GeneIntegrationMatrix_name	MotifMatrix_name	cor	padj	pval	GeneIntegrationMatrix_seqnames	GeneIntegrationMatrix_start	GeneIntegrationMatrix_end	GeneIntegrationMatrix_strand	GeneIntegrationMatrix_idx	GeneIntegrationMatrix_matchName	MotifMatrix_seqnames	MotifMatrix_idx	MotifMatrix_matchName	maxDelta	TFRegulator
1	NHLH1	NHLH1_74	0.961184188945483	4.80765059032553e-270	8.05301606419687e-273	chr1	160367067	160372848	1	1159	NHLH1	z	74	NHLH1	6.29531255674954	YES
3	NEUROD1	NEUROD1_63	0.934784089107016	6.35413627430924e-217	1.06434443455766e-219	chr2	181680876	181673088	2	793	NEUROD1	z	63	NEUROD1	6.3349289544711	YES
5	NEUROG1	NEUROG1_87	0.898599138838888	1.67656319459738e-172	2.80831355878959e-175	chr5	135535949	135534282	2	458	NEUROG1	z	87	NEUROG1	3.36431803061787	YES
6	ISL1	ISL1_398	0.891616460081935	6.91180992624971e-166	1.15775710657449e-168	chr5	51383391	51394738	1	141	ISL1	z	398	ISL1	2.71326466287392	YES
8	TAL2	TAL2_822	0.873324278125873	1.65177472228856e-150	2.76679182962908e-153	chr9	105662457	105663112	1	353	TAL2	z	822	TAL2	5.33219317645396	YES
9	ONECUT2	ONECUT2_293	0.872222875545718	1.16557044859547e-149	1.95237931088018e-152	chr18	57435685	57491297	1	182	ONECUT2	z	293	ONECUT2	5.39541196761596	YES
11	ONECUT1	ONECUT1_295	0.859941145274915	1.06279479750158e-140	1.78022579145994e-143	chr15	52791078	52756989	2	208	ONECUT1	z	295	ONECUT1	5.62970745151788	YES
12	NFKB1	NFKB1_719	0.854388317632065	6.3289623812524e-137	1.06012770205233e-139	chr4	102501329	102617302	1	376	NFKB1	z	719	NFKB1	1.219014769993	YES
13	RARB	RARB_659	0.851507833821827	4.9909352028927e-135	8.3600254654819e-138	chr3	24687919	25597932	1	116	RARB	z	659	RARB	1.33190635572592	YES
14	MEIS3	MEIS3_411	0.849599356795524	8.56900599199106e-134	1.43534438726818e-136	chr19	47419523	47403124	2	869	MEIS3	z	411	MEIS3	1.55614872090074	YES
17	MAFA-AS1	MAFA_146	0.838249441971022	8.67106727493863e-127	1.45244007955421e-129	chr8	143417679	143419150	1	516	MAFA	z	146	MAFA	1.2821462859864	YES
18	TCF15	TCF15_46	0.835425792503349	3.95216884187395e-125	6.62004831134664e-128	chr20	610398	603797	2	10	TCF15	z	46	TCF15	2.7214690013553	YES
20	DLX5	DLX5_412	0.820934732830838	4.3703407417074e-117	7.32050375495377e-120	chr7	97025097	97020392	2	392	DLX5	z	412	DLX5	3.79639302871729	YES
21	REL	REL_721	0.811200928722001	4.42145677008846e-112	7.40612524302924e-115	chr2	60881521	60931610	1	283	REL	z	721	REL	1.5779481830591	YES
27	ZNF75A	ZNF75A_219	0.795415279048528	1.49066305738111e-104	2.49692304418947e-107	chr16	3305406	3318852	1	130	ZNF75A	z	219	ZNF75A	1.38080431859059	YES
28	ARX	ARX_394	0.790662924925852	2.04578626432122e-102	3.4267776621796e-105	chrX	25015948	25003694	2	88	ARX	z	394	ARX	3.10190448665716	YES
30	E2F8	E2F8_314	0.784122916598936	1.45580476085896e-99	2.43853393778719e-102	chr11	19241620	19224063	2	197	E2F8	z	314	E2F8	1.32362649911004	YES
31	FOSL1	FOSL1_142	0.781850213782229	1.35227759869711e-98	2.26512160585781e-101	chr11	65900573	65892049	2	501	FOSL1	z	142	FOSL1	46.9937772272352	YES
32	ONECUT3	ONECUT3_296	0.777363272300678	1.01936331476485e-96	1.70747623913709e-99	chr19	1752373	1780988	1	61	ONECUT3	z	296	ONECUT3	4.93731483413989	YES
34	CIC	CIC_749	0.769621761373927	1.4004830523955e-93	2.34586775945646e-96	chr19	42268537	42295797	1	749	CIC	z	749	CIC	2.58556403501989	YES
36	FOSL2	FOSL2_105	0.768226946984132	4.9956096294991e-93	8.36785532579413e-96	chr2	28392448	28417312	1	155	FOSL2	z	105	FOSL2	47.5328112924966	YES
37	PBX1	PBX1_555	0.767377930751634	1.07864672266238e-92	1.80677842992024e-95	chr1	164555584	164851831	1	1197	PBX1	z	555	PBX1	2.11347636622453	YES
38	DLX1	DLX1_487	0.75483833291342	6.45124436558503e-88	1.08061044649666e-90	chr2	172084740	172089677	1	748	DLX1	z	487	DLX1	3.79271371915795	YES
40	LHX5	LHX5_406	0.746480014758489	6.85631480634864e-85	1.14846144159944e-87	chr12	113472072	113462034	2	728	LHX5	z	406	LHX5	4.82160996692997	YES
45	BCL6	BCL6_187	0.727086423420311	2.63619373701267e-78	4.4157349028688e-81	chr3	187745727	187721377	2	899	BCL6	z	187	BCL6	1.85342901322067	YES
48	E2F7	E2F7_316	0.716267080908948	7.12920613105243e-75	1.19417188124831e-77	chr12	77065580	77021247	2	541	E2F7	z	316	E2F7	1.19182665242123	YES
50	ZNF384	ZNF384_202	0.711267973039906	2.42721013867567e-73	4.06567862424736e-76	chr12	6689572	6666477	2	61	ZNF384	z	202	ZNF384	1.80444364254051	YES
51	MAFB	MAFB_150	0.709783300959885	6.82064415813927e-73	1.14248645864979e-75	chr20	40689240	40685848	2	248	MAFB	z	150	MAFB	2.3629145743949	YES
53	NR2E1	NR2E1_665	0.708774981773667	1.37075323304547e-72	2.29606906707784e-75	chr6	108166058	108188809	1	633	NR2E1	z	665	NR2E1	3.20883235183163	YES
54	DLX6	DLX6_397	0.703802426805811	4.10286451298737e-71	6.87246987100062e-74	chr7	97005548	97011039	1	391	DLX6	z	397	DLX6	2.91504860119237	YES
57	SP4	SP4_180	0.69932752058933	8.22970741655836e-70	1.3785104550349e-72	chr7	21428034	21514822	1	99	SP4	z	180	SP4	2.24499367262741	YES
58	OTP	OTP_530	0.697415718110148	2.91344179369847e-69	4.88013700787014e-72	chr5	77639688	77628712	2	249	OTP	z	530	OTP	4.1115410627785	YES
62	LHX1	LHX1_469	0.68587306306076	4.88760099258117e-66	8.18693633598186e-69	chr17	36937475	36944612	1	391	LHX1	z	469	LHX1	4.82160996692997	YES
64	LHX6	LHX6_423	0.684573928204504	1.10319919671526e-65	1.84790485211936e-68	chr9	122229626	122202577	2	434	LHX6	z	423	LHX6	2.4423289569018	YES
67	TCF7L2	TCF7L2_762	0.676295747283067	1.78997353253529e-63	2.99828062401222e-66	chr10	112950250	113167678	1	525	TCF7L2	z	762	TCF7L2	1.3132372257926	YES
75	STAT1	STAT1_773	0.657379572227174	1.09954130631321e-58	1.84177773251793e-61	chr2	191020960	190964358	2	829	STAT1	z	773	STAT1	1.19453384139653	YES
84	RFX4	RFX4_725	0.633543040161138	4.01170583501643e-53	6.71977526803422e-56	chr12	106582907	106762803	1	650	RFX4	z	725	RFX4	4.0111862750962	YES
85	MAFG-DT	MAFG_148	0.633497175333675	4.10735685057815e-53	6.87999472458652e-56	chr17	81927829	81930753	1	929	MAFG	z	148	MAFG	3.37065381508072	YES
90	STAT2	STAT2_778	0.628174250063538	6.16013554383804e-52	1.03184849980537e-54	chr12	56360155	56341597	2	419	STAT2	z	778	STAT2	2.36301242764191	YES
92	E2F4	E2F4_318	0.626864009424205	1.19007752109314e-51	1.9934296835731e-54	chr16	67192169	67198918	1	507	E2F4	z	318	E2F4	1.59927811315039	YES
98	BARX1	BARX1_468	0.613472729062118	8.35433637321762e-49	1.39938632717213e-51	chr9	93955372	93951622	2	286	BARX1	z	468	BARX1	3.56820327146953	YES
99	CREB3	CREB3_111	0.60839795376862	9.23167388886597e-48	1.54634403498592e-50	chr9	35732320	35737007	1	140	CREB3	z	111	CREB3	1.47808191390839	YES
101	POU3F2	POU3F2_617	0.604737569374266	5.08436715701287e-47	8.51652790119409e-50	chr6	98834592	98839490	1	601	POU3F2	z	617	POU3F2	1.53557726623683	YES
102	ISL2	ISL2_496	0.603065101463801	1.1005272378794e-46	1.84342920917822e-49	chr15	76336724	76342476	1	389	ISL2	z	496	ISL2	3.51659203893789	YES
103	TFDP2	TFDP2_308	0.600546690068894	3.49034674742479e-46	5.84647696386063e-49	chr3	142149544	141944428	2	701	TFDP2	z	308	TFDP2	1.26387122178109	YES
104	NHLH2	NHLH2_80	0.599178583203564	6.50605668376689e-46	1.08979173932444e-48	chr1	115841126	115836377	2	893	NHLH2	z	80	NHLH2	6.27548150453349	YES
108	FUBP1	FUBP1_809	0.584338234042134	4.62580985404945e-43	7.74842521616324e-46	chr1	77979110	77944055	2	692	FUBP1	z	809	FUBP1	1.68244191033147	YES
111	OLIG2	OLIG2_100	0.575830165331451	1.71827904156915e-41	2.87818934936206e-44	chr21	33025845	33029196	1	56	OLIG2	z	100	OLIG2	3.3013526967117	YES
114	ATF7	ATF7_138	0.568483530808002	3.58272582190642e-40	6.00121578208781e-43	chr12	53626410	53506691	2	365	ATF7	z	138	ATF7	1.73027732883937	YES
116	JDP2	JDP2_125	0.567254195078726	5.91186465558624e-40	9.90262086362854e-43	chr14	75427716	75474111	1	360	JDP2	z	125	JDP2	37.215985371186	YES
120	ZFHX3	ZFHX3_483	0.563293835383962	2.92600722648494e-39	4.90118463397812e-42	chr16	73059698	72782885	2	599	ZFHX3	z	483	ZFHX3	3.57607916212107	YES
122	NFATC4	NFATC4_715	0.560443939017078	9.12675720323319e-39	1.52877005079283e-41	chr14	24365673	24379604	1	94	NFATC4	z	715	NFATC4	1.26802271939049	YES
125	E2F6	E2F6_317	0.555818894256216	5.64917611837493e-38	9.4626065634421e-41	chr2	11466177	11444375	2	51	E2F6	z	317	E2F6	1.75409845617389	YES
126	ARID3B	ARID3B_8	0.553583896864607	1.34936296116005e-37	2.26023946592974e-40	chr15	74541177	74598131	1	358	ARID3B	z	8	ARID3B	3.34732434346737	YES
131	NFE2L3	NFE2L3_845	0.548249383553738	1.05010837278339e-36	1.75897549879964e-39	chr7	26152240	26187125	1	122	NFE2L3	z	845	NFE2L3	3.04233071817331	YES
132	TFDP1	TFDP1_310	0.547974053113896	1.16625451526126e-36	1.95352515119139e-39	chr13	113584721	113641470	1	316	TFDP1	z	310	TFDP1	1.26387122178109	YES
135	LMO2	LMO2_808	0.542672295950066	8.62785558353885e-36	1.44520194029126e-38	chr11	33892289	33858576	2	244	LMO2	z	808	LMO2	4.8522231629149	YES
143	ZFHX2	ZFHX2_477	0.519913522686137	3.13644525941556e-32	5.25367715144986e-35	chr14	23556192	23520855	2	60	ZFHX2	z	477	ZFHX2	3.94614837305227	YES
144	IRF3	IRF3_630	0.517229744127845	7.92134670886425e-32	1.32685874520339e-34	chr19	49665875	49659569	2	946	IRF3	z	630	IRF3	1.89331922683855	YES
153	SNAI1	SNAI1_199	0.489931482216668	6.23293632120303e-28	1.04404293487488e-30	chr20	49982999	49988886	1	333	SNAI1	z	199	SNAI1	3.68689687245886	YES
156	ZNF219	ZNF219_229	0.489174195296122	7.90394122892202e-28	1.3239432544258e-30	chr14	21104722	21090046	2	18	ZNF219	z	229	ZNF219	2.03151970833188	YES
157	HMX1	HMX1_569	0.488739863528423	9.05500086450531e-28	1.51675056356873e-30	chr4	8871817	8846076	2	92	HMX1	z	569	HMX1	3.19530602477276	YES
159	ZNF75D	ZNF75D_272	0.484795791351698	3.0846818918248e-27	5.16697134309011e-30	chrX	135344087	135248920	2	500	ZNF75D	z	272	ZNF75D	1.38080431859059	YES
160	TOPORS	TOPORS_814	0.484508660657594	3.37049900915581e-27	5.64572698351057e-30	chr9	32552553	32540544	2	85	TOPORS	z	814	TOPORS	1.4049839014647	YES
164	MAFK	MAFK_149	0.47696640846636	3.35463008878664e-26	5.61914587736455e-29	chr7	1530714	1543043	1	16	MAFK	z	149	MAFK	7.54009845106575	YES
165	HMGA1	HMGA1_12	0.475705496523915	4.89864079080779e-26	8.20542846031456e-29	chr6	34236873	34246231	1	332	HMGA1	z	12	HMGA1	1.43831090318405	YES
168	UBP1	UBP1_393	0.468011994915103	4.77188491003928e-25	7.9931070519921e-28	chr3	33441371	33388336	2	148	UBP1	z	393	UBP1	1.37831205308876	YES
169	LHX8	LHX8_498	0.467261580468077	5.93995462653874e-25	9.94967274127092e-28	chr1	75128434	75161533	1	680	LHX8	z	498	LHX8	2.75265009488274	YES
170	SOX9	SOX9_756	0.467253264457286	5.95436731775696e-25	9.97381460260798e-28	chr17	72121020	72126420	1	776	SOX9	z	756	SOX9	1.62774378683332	YES
171	NFYC-AS1	NFYC_800	0.466784324617776	6.82557321410495e-25	1.14331209616498e-27	chr1	40692066	40690380	2	467	NFYC	z	800	NFYC	3.29746427904778	YES
173	HMX2	HMX2_558	0.463857961456606	1.59276333998823e-24	2.66794529311261e-27	chr10	123148122	123150672	1	580	HMX2	z	558	HMX2	3.05900838778979	YES
179	SMAD5	SMAD5_866	0.457124200361113	1.08542652567025e-23	1.81813488386976e-26	chr5	136132845	136188747	1	462	SMAD5	z	866	SMAD5	1.20130976520931	YES
181	STAT5B	STAT5B_779	0.456112395364671	1.44291297986211e-23	2.41693966476065e-26	chr17	42276707	42199168	2	476	STAT5B	z	779	STAT5B	1.84953373677135	YES
182	LHX4	LHX4_450	0.455089213577612	1.9224304155922e-23	3.22015144990319e-26	chr1	180230286	180278982	1	1281	LHX4	z	450	LHX4	4.16363078791494	YES
186	SMAD9	SMAD9_867	0.440301497079198	1.09271334954953e-21	1.83034061901093e-24	chr13	36920765	36844831	2	85	SMAD9	z	867	SMAD9	1.3599662584717	YES
189	KLF11	KLF11_847	0.437141577638256	2.52599351042362e-21	4.23114490858228e-24	chr2	10042849	10054836	1	37	KLF11	z	847	KLF11	2.23363531332625	YES
192	RREB1	RREB1_200	0.43491224072318	4.53832694719282e-21	7.60188768374007e-24	chr6	7107597	7251980	1	34	RREB1	z	200	RREB1	1.35952526302179	YES
193	YY2	YY2_284	0.432131763033198	9.36778321358229e-21	1.56914291684796e-23	chrX	21855987	21858727	1	72	YY2	z	284	YY2	2.1144009594028	YES
195	KLF5	KLF5_175	0.429719727610463	1.74711852108574e-20	2.92649668523574e-23	chr13	73054976	73077542	1	202	KLF5	z	175	KLF5	2.14398911227197	YES
198	ZNF263	ZNF263_159	0.420994489385392	1.59775030720412e-19	2.6762986720337e-22	chr16	3263800	3291460	1	128	ZNF263	z	159	ZNF263	1.21317875875502	YES
201	ATF4	ATF4_122	0.417306695102639	3.99400182925309e-19	6.69012031700685e-22	chr22	39519695	39522685	1	270	ATF4	z	122	ATF4	2.30170566095571	YES
202	TCF7	TCF7_750	0.415349047841419	6.46608202334263e-19	1.0830958163053e-21	chr5	134114711	134151865	1	440	TCF7	z	750	TCF7	1.68329926694906	YES
206	KLF3	KLF3_184	0.411658219964525	1.5899909941287e-18	2.66330149770301e-21	chr4	38664196	38701042	1	150	KLF3	z	184	KLF3	1.58489220322817	YES
212	HMG20B	HMG20B_748	0.400709471111101	2.14966607691847e-17	3.6007806983559e-20	chr19	3572777	3579088	1	109	HMG20B	z	748	HMG20B	2.03818851416877	YES
2	TFAP4	TFAP4_23	-0.951738320363907	1.17617021228425e-247	1.97013435893509e-250	chr16	4273075	4257186	2	145	TFAP4	z	23	TFAP4	7.00982397490113	NO
4	ID4	ID4_75	-0.924623902501	2.96070763071628e-202	4.95930926418137e-205	chr6	19837386	19840684	1	87	ID4	z	75	ID4	3.99537882482211	NO
7	IRF7	IRF7_635	-0.887573019883288	2.92553336538393e-162	4.90039089679051e-165	chr11	615999	612553	2	22	IRF7	z	635	IRF7	1.14321655594181	NO
10	SMAD2	SMAD2_745	-0.862874615079196	9.24640407749967e-143	1.54881140326628e-145	chr18	47931146	47808957	2	147	SMAD2	z	745	SMAD2	0.776678900190145	NO
15	TGIF2	TGIF2_441	-0.848455312651291	4.6228728699356e-133	7.74350564478324e-136	chr20	36573488	36593950	1	219	TGIF2	z	441	TGIF2	2.87676587109206	NO
16	MEIS2	MEIS2_471	-0.839887015313307	9.1487006108508e-128	1.53244566345909e-130	chr15	37101299	36889204	2	64	MEIS2	z	471	MEIS2	2.03267824762971	NO
19	IKZF4	IKZF4_197	-0.82914489064893	1.50052347560039e-121	2.5134396576221e-124	chr12	56007659	56038435	1	400	IKZF4	z	197	IKZF4	1.66731848574427	NO
22	HMGA2	HMGA2_13	-0.810721042766843	7.66956929698776e-112	1.28468497436981e-114	chr12	65824131	65966295	1	492	HMGA2	z	13	HMGA2	1.68963531810032	NO
23	ZIC4	ZIC4_252	-0.807118366168169	4.56039531858493e-110	7.638853129958e-113	chr3	147406860	147386046	2	717	ZIC4	z	252	ZIC4	3.94723808046687	NO
24	ETV1	ETV1_320	-0.806749393687087	6.89598167476199e-110	1.15510580816784e-112	chr7	13991425	13891228	2	81	ETV1	z	320	ETV1	0.837680542592294	NO
25	VAX1	VAX1_489	-0.806199237810678	1.27543939325477e-109	2.1364143940616e-112	chr10	117138301	117128521	2	540	VAX1	z	489	VAX1	3.32009009105163	NO
26	TGIF1	TGIF1_541	-0.804562830433058	7.85202258283779e-109	1.31524666379192e-111	chr18	3411608	3459978	1	18	TGIF1	z	541	TGIF1	1.8065420335943	NO
29	ZNF232	ZNF232_233	-0.786515109181335	1.35356684383326e-100	2.26728114544934e-103	chr17	5123116	5105541	2	89	ZNF232	z	233	ZNF232	0.500230121382628	NO
33	ATOH8	ATOH8_71	-0.775535316143086	5.76223524337335e-96	9.65198533228367e-99	chr2	85751344	85788066	1	430	ATOH8	z	71	ATOH8	4.75242685907011	NO
35	ZEB1-AS1	ZEB1_157	-0.769151583904239	2.15224311141504e-93	3.60509733905366e-96	chr10	31320447	31307717	2	132	ZEB1	z	157	ZEB1	2.04346727569815	NO
39	ATF6B	ATF6B_151	0.751562732377901	1.0234979485862e-86	1.71440192392998e-89	chr6	32128253	32098176	2	279	ATF6B	z	151	ATF6B	0.395024887578823	NO
41	MBD2	MBD2_644	0.742451951680955	1.78850659839178e-83	2.99582344789242e-86	chr18	54224788	54151601	2	171	MBD2	z	644	MBD2	1.03015921024475	NO
42	RAX	RAX_472	-0.738566932756521	3.9237738561878e-82	6.5724855212526e-85	chr18	59273393	59267035	2	192	RAX	z	472	RAX	3.95289866915301	NO
43	RELB	RELB_718	-0.738274788050866	4.93847126279457e-82	8.27214616883513e-85	chr19	45001430	45038198	1	803	RELB	z	718	RELB	0.962367647487	NO
44	TCF4	TCF4_97	-0.735993822567243	2.94380052552184e-81	4.93098915497796e-84	chr18	55664787	55222331	2	177	TCF4	z	97	TCF4	3.78586873196222	NO
46	SIX3	SIX3_480	-0.724437593514377	1.88966194639802e-77	3.16526289178898e-80	chr2	44941898	44946077	1	230	SIX3	z	480	SIX3	0.611181645076141	NO
47	CUX1	CUX1_294	-0.723628327311663	3.43346755470626e-77	5.75120193418133e-80	chr7	101815904	102283957	1	481	CUX1	z	294	CUX1	3.86248867603658	NO
49	MXI1	MXI1_40	0.715913771009995	9.17077679248091e-75	1.53614351632846e-77	chr10	110207605	110287365	1	512	MXI1	z	40	MXI1	0.615112862840417	NO
52	ENO1	ENO1_803	-0.709305835894121	9.49574705150159e-73	1.5905773955614e-75	chr1	8879249	8861002	2	105	ENO1	z	803	ENO1	0.875516924351177	NO
55	MECOM	MECOM_169	-0.702400349891592	1.05619937791491e-70	1.76917818746215e-73	chr3	169663618	169083499	2	799	MECOM	z	169	MECOM	0.936644553715441	NO
56	ZNF691	ZNF691_224	-0.699418919192047	7.7451127646275e-70	1.29733882154564e-72	chr1	42846573	42852477	1	489	ZNF691	z	224	ZNF691	1.05508889771845	NO
59	LYL1	LYL1_818	-0.695259198769045	1.19816250778085e-68	2.0069723748423e-71	chr19	13103161	13099033	2	344	LYL1	z	818	LYL1	6.29531255674954	NO
60	SIX4	SIX4_407	-0.691394469775772	1.46397915479891e-67	2.45222638994793e-70	chr14	60724348	60709528	2	248	SIX4	z	407	SIX4	0.41422108282904	NO
61	E2F1	E2F1_312	0.685946989833613	4.66574395075002e-66	7.81531650041879e-69	chr20	33686404	33675683	2	177	E2F1	z	312	E2F1	0.617170456419343	NO
63	MITF	MITF_91	-0.68562682469207	5.70494625875976e-66	9.5560238840197e-69	chr3	69739435	69968337	1	433	MITF	z	91	MITF	1.58007875815323	NO
65	TBP	TBP_793	-0.683007990844733	2.92666321029377e-65	4.90228343432792e-68	chr6	170554302	170572870	1	887	TBP	z	793	TBP	1.29605461079394	NO
66	SOX21	SOX21_755	0.677677791864311	7.74291023699166e-64	1.29696988894333e-66	chr13	94712399	94709622	2	236	SOX21	z	755	SOX21	0.457730895405932	NO
68	TCF7L1	TCF7L1_763	0.676275182145869	1.81237107520599e-63	3.03579744590618e-66	chr2	85133410	85310388	1	416	TCF7L1	z	763	TCF7L1	1.11110389859033	NO
69	CDC5L	CDC5L_646	-0.672992668654969	1.30212851959312e-62	2.18111979831344e-65	chr6	44387525	44450426	1	458	CDC5L	z	646	CDC5L	0.992857036796411	NO
70	OLIG1	OLIG1_90	-0.669403616673225	1.09262728894145e-61	1.83019646388852e-64	chr21	33070144	33072420	1	57	OLIG1	z	90	OLIG1	3.35754293715998	NO
71	MSX1	MSX1_501	-0.66936301694913	1.11904692712398e-61	1.87445046419427e-64	chr4	4859666	4863936	1	64	MSX1	z	501	MSX1	3.43625950041579	NO
72	ELK1	ELK1_331	0.665168628674316	1.29429206310494e-60	2.16799340553591e-63	chrX	47650604	47635521	2	146	ELK1	z	331	ELK1	0.87548006461136	NO
73	SOX2	SOX2_769	0.659732383033444	2.91440548972332e-59	4.88175123906753e-62	chr3	181711924	181714436	1	842	SOX2	z	769	SOX2	0.470616361993963	NO
74	CUX2	CUX2_292	-0.659223756991783	3.88733849604306e-59	6.51145476724131e-62	chr12	111034024	111350554	1	699	CUX2	z	292	CUX2	2.42019943366	NO
76	HES7	HES7_83	0.655050896627659	4.04458492560638e-58	6.77484912161873e-61	chr17	8124092	8120590	2	173	HES7	z	83	HES7	0.70415489890324	NO
77	RBPJ	RBPJ_291	-0.643954386686104	1.71730484767255e-55	2.87655753378987e-58	chr4	26163455	26435131	1	138	RBPJ	z	291	RBPJ	1.59882763304409	NO
78	TCF3	TCF3_21	-0.640409246356667	1.12623543571056e-54	1.88649151710312e-57	chr19	1652605	1609290	2	60	TCF3	z	21	TCF3	4.45923044116349	NO
79	TEAD1	TEAD1_796	-0.637659494138884	4.76193558031612e-54	7.9764415080672e-57	chr11	12674591	12944483	1	156	TEAD1	z	796	TEAD1	9.28726482165533	NO
80	NR6A1	NR6A1_683	-0.637631131475287	4.83291175082943e-54	8.09532956587845e-57	chr9	124771310	124517275	2	450	NR6A1	z	683	NR6A1	1.10696662374473	NO
81	GLIS2	GLIS2_201	-0.636411041557184	9.11955777312997e-54	1.52756411610217e-56	chr16	4314761	4339597	1	146	GLIS2	z	201	GLIS2	0.696519208453585	NO
82	MEF2A	MEF2A_639	-0.635722995645385	1.30298240538674e-53	2.1825500927751e-56	chr15	99565417	99716466	1	526	MEF2A	z	639	MEF2A	0.602668681692056	NO
83	ZIC5	ZIC5_210	-0.634793807604139	2.10664263212313e-53	3.52871462667192e-56	chr13	99971909	99962964	2	261	ZIC5	z	210	ZIC5	0.827433749038357	NO
86	CEBPA-DT	CEBPA_155	-0.63310148716638	5.03241776493802e-53	8.42951049403354e-56	chr19	33302857	33305054	1	547	CEBPA	z	155	CEBPA	0.305689993452239	NO
87	HIVEP1	HIVEP1_170	-0.631936571433855	9.13562044020384e-53	1.53025468010115e-55	chr6	12008762	12164999	1	59	HIVEP1	z	170	HIVEP1	1.43610890257628	NO
88	PBX2	PBX2_563	-0.631241295480945	1.3024806796187e-52	2.18170968110335e-55	chr6	32190186	32184741	2	288	PBX2	z	563	PBX2	2.57700727272299	NO
89	HES5	HES5_98	-0.628198932777034	6.08400643453994e-52	1.01909655519932e-54	chr1	2530245	2528745	2	58	HES5	z	98	HES5	0.439660746135642	NO
91	CEBPB	CEBPB_140	0.627664456145205	7.96205142905965e-52	1.3336769562914e-54	chr20	50190734	50192689	1	338	CEBPB	z	140	CEBPB	0.423909892540926	NO
93	EGR1	EGR1_195	-0.626078752600795	1.76327108543953e-51	2.95355290693389e-54	chr5	138465490	138469315	1	479	EGR1	z	195	EGR1	1.60261056728328	NO
94	TCF12	TCF12_56	-0.620345806035338	3.00764836079653e-50	5.03793695275801e-53	chr15	56918623	57289853	1	225	TCF12	z	56	TCF12	8.00643003634919	NO
95	KLF10	KLF10_826	-0.618074601500091	9.10429615573146e-50	1.5250077312783e-52	chr8	102655902	102648779	2	397	KLF10	z	826	KLF10	1.55748678105061	NO
96	SMAD1	SMAD1_744	-0.615932786719675	2.56608926634829e-49	4.29830697880786e-52	chr4	145481194	145558079	1	504	SMAD1	z	744	SMAD1	1.61459445139065	NO
97	ELF1	ELF1_329	-0.615525690129053	3.12188858185447e-49	5.2292941069589e-52	chr13	41061440	40931920	2	104	ELF1	z	329	ELF1	0.60754465963281	NO
100	BBX	BBX_753	-0.607377172147929	1.48895772058678e-47	2.4940665336462e-50	chr3	107522936	107811324	1	500	BBX	z	753	BBX	1.32455870599731	NO
105	ZNF423	ZNF423_176	0.589137112029598	5.74236433540256e-44	9.61870072931752e-47	chr16	49857919	49487524	2	410	ZNF423	z	176	ZNF423	0.90500726452889	NO
106	FOXG1	FOXG1_368	0.587735533699588	1.05996807573275e-43	1.7754909141252e-46	chr14	28765388	28770277	1	104	FOXG1	z	368	FOXG1	0.974169467251709	NO
107	ZNF410	ZNF410_193	0.584817017511445	3.76238302049196e-43	6.30214911305185e-46	chr14	73851971	73932511	1	333	ZNF410	z	193	ZNF410	0.527448242918658	NO
109	MECP2	MECP2_645	-0.580634517130548	2.26082830643074e-42	3.78698208782369e-45	chrX	154137103	154021573	2	576	MECP2	z	645	MECP2	0.957584866418827	NO
110	E4F1	E4F1_234	-0.58049440025053	2.39973687442656e-42	4.0196597561584e-45	chr16	2223566	2235742	1	90	E4F1	z	234	E4F1	0.9045534220077	NO
112	SOX4	SOX4_754	-0.575282367755525	2.16074879748028e-41	3.61934471939745e-44	chr6	21592769	21598619	1	91	SOX4	z	754	SOX4	2.277518854612	NO
113	IRF2	IRF2_634	-0.572072116034007	8.20383546071938e-41	1.37417679409035e-43	chr4	184474580	184387713	2	612	IRF2	z	634	IRF2	1.22700508376771	NO
115	ZNF333	ZNF333_217	-0.567515843811456	5.31503915469488e-40	8.90291315694285e-43	chr19	14689801	14733746	1	377	ZNF333	z	217	ZNF333	2.46527720532867	NO
117	E2F2	E2F2_311	0.566671857344592	7.48930344144625e-40	1.25448968868446e-42	chr1	23531220	23506430	2	245	E2F2	z	311	E2F2	1.01021200827934	NO
118	ATF3	ATF3_132	0.56663095598345	7.61462001929198e-40	1.27548074024991e-42	chr1	212565334	212620777	1	1451	ATF3	z	132	ATF3	1.00433800217943	NO
119	KLF13	KLF13_238	-0.564175344147576	2.05347787488412e-39	3.4396614319667e-42	chr15	31326855	31435665	1	35	KLF13	z	238	KLF13	1.55748678105061	NO
121	PKNOX2	PKNOX2_513	-0.562742997940591	3.64870609807305e-39	6.11173550766004e-42	chr11	125164687	125433389	1	890	PKNOX2	z	513	PKNOX2	2.94113219301734	NO
123	SOX5	SOX5_758	0.557187821757385	3.30337133569161e-38	5.53328531941644e-41	chr12	24562590	23529500	2	189	SOX5	z	758	SOX5	0.422621715388919	NO
124	ZNF524	ZNF524_243	0.556319579490935	4.6438744998147e-38	7.77868425429598e-41	chr19	55600022	55603136	1	1097	ZNF524	z	243	ZNF524	0.899166102614557	NO
127	SMAD4	SMAD4_739	-0.552823850158928	1.81164476209855e-37	3.03458084103609e-40	chr18	50968019	51085045	1	167	SMAD4	z	739	SMAD4	0.884995374252088	NO
128	TFCP2	TFCP2_392	-0.551964924235309	2.5250363280626e-37	4.22954158804456e-40	chr12	51173134	51093663	2	330	TFCP2	z	392	TFCP2	0.57931436737887	NO
129	HES1	HES1_34	-0.551550718999734	2.96247168830302e-37	4.96226413451092e-40	chr3	194136145	194138732	1	916	HES1	z	34	HES1	0.433219579641103	NO
130	MTF1	MTF1_274	-0.551288606525004	3.27727228407188e-37	5.48956831502828e-40	chr1	37859620	37809567	2	434	MTF1	z	274	MTF1	0.378202075230921	NO
133	DLX4	DLX4_429	-0.545430674060419	3.05955977990131e-36	5.12489075360354e-39	chr17	49968970	49974959	1	622	DLX4	z	429	DLX4	2.85089425279911	NO
134	KLF7	KLF7_189	-0.544329578055658	4.63328262124119e-36	7.76094241413935e-39	chr2	207167267	207074137	2	906	KLF7	z	189	KLF7	1.91678258132941	NO
136	POU3F1	POU3F1_618	-0.542041358872749	1.09220632592812e-35	1.82949133321294e-38	chr1	38046794	38043827	2	439	POU3F1	z	618	POU3F1	0.97701029155966	NO
137	CEBPG	CEBPG_128	0.537783758184503	5.29278954718259e-35	8.86564413263415e-38	chr19	33373330	33382686	1	549	CEBPG	z	128	CEBPG	0.340489967672123	NO
138	MYCN	MYCN_52	-0.536844809235924	7.47349961762595e-35	1.2518424820144e-37	chr2	15940564	15947007	1	61	MYCN	z	52	MYCN	0.58114976698147	NO
139	ID2	ID2_35	0.530905991163358	6.46304081756259e-34	1.08258640160177e-36	chr2	8678845	8684453	1	26	ID2	z	35	ID2	0.646629994840234	NO
140	FOXO3	FOXO3_354	-0.529616209050809	1.02676455911575e-33	1.71987363335971e-36	chr6	108559835	108684774	1	636	FOXO3	z	354	FOXO3	0.974169467251709	NO
141	MEF2D	MEF2D_642	0.524891882737619	5.50176760227302e-33	9.21569112608546e-36	chr1	156500828	156463727	2	1110	MEF2D	z	642	MEF2D	0.484421107186816	NO
142	LHX2	LHX2_422	-0.520983750932755	2.16263425884695e-32	3.6225029461423e-35	chr9	124001670	124033301	1	446	LHX2	z	422	LHX2	3.32178886755153	NO
145	ZNF282	ZNF282_240	0.516937797434027	8.75695278955233e-32	1.46682626290659e-34	chr7	149195485	149226248	1	700	ZNF282	z	240	ZNF282	0.897230877896592	NO
146	RORA	RORA_658	0.512125248059129	4.51098161807521e-31	7.55608311235378e-34	chr15	61229319	60488284	2	245	RORA	z	658	RORA	0.353253436341023	NO
147	THAP1	THAP1_798	0.510222373144402	8.5634078064717e-31	1.4344066677507e-33	chr8	42843325	42836674	2	194	THAP1	z	798	THAP1	0.790039466979463	NO
148	RXRA	RXRA_695	0.509774639038886	9.95158326864581e-31	1.66693187079494e-33	chr9	134317098	134440585	1	589	RXRA	z	695	RXRA	1.11870720558914	NO
149	GATA2	GATA2_388	0.507770817263035	1.94408639251541e-30	3.25642611811626e-33	chr3	128493185	128479427	2	621	GATA2	z	388	GATA2	1.14682062548005	NO
150	FOXO1	FOXO1_361	0.5063156297106	3.15288741531201e-30	5.2812184511089e-33	chr13	40666597	40555667	2	101	FOXO1	z	361	FOXO1	0.974169467251709	NO
151	ZHX1	ZHX1_510	-0.5031975970336	8.81604934078523e-30	1.47672518271109e-32	chr8	123275541	123248451	2	453	ZHX1	z	510	ZHX1	0.69958950657577	NO
152	CTCF	CTCF_177	-0.50302269623518	9.33656956078529e-30	1.56391449929402e-32	chr16	67562407	67639183	1	521	CTCF	z	177	CTCF	2.8806885809947	NO
154	ZBTB7A	ZBTB7A_258	-0.489893875519632	6.30697666821438e-28	1.05644500305098e-30	chr19	4066945	4044364	2	123	ZBTB7A	z	258	ZBTB7A	1.29925861107535	NO
155	SOX15	SOX15_757	0.489228637578157	7.77027943880725e-28	1.30155434485884e-30	chr17	7590170	7588178	2	153	SOX15	z	757	SOX15	0.444896864102598	NO
158	FOXJ3	FOXJ3_378	0.485616362932235	2.39347621499238e-27	4.00917288943447e-30	chr1	42335877	42176539	2	476	FOXJ3	z	378	FOXJ3	0.522980332257265	NO
161	SPDEF	SPDEF_330	-0.481915509492369	7.47493013829307e-27	1.2520821002166e-29	chr6	34556333	34537802	2	338	SPDEF	z	330	SPDEF	0.455343293156976	NO
162	DDIT3	DDIT3_141	0.480776243204935	1.05839402742442e-26	1.77285431729383e-29	chr12	57520517	57516588	2	449	DDIT3	z	141	DDIT3	0.393557394441813	NO
163	MEIS1	MEIS1_486	-0.479559424427751	1.53230195675884e-26	2.56666994431967e-29	chr2	66433452	66573869	1	313	MEIS1	z	486	MEIS1	1.7563875021558	NO
166	DBP	DBP_110	0.473249153527072	1.01963175268237e-25	1.70792588389006e-28	chr19	48637438	48630030	2	899	DBP	z	110	DBP	0.364266656093605	NO
167	ZBTB4	ZBTB4_249	0.470636621952561	2.20921893401105e-25	3.7005342278242e-28	chr17	7484263	7459366	2	146	ZBTB4	z	249	ZBTB4	0.667941002057752	NO
172	ZNF589	ZNF589_225	0.466087838442768	8.35698783901292e-25	1.39983045879613e-27	chr3	48241100	48299253	1	247	ZNF589	z	225	ZNF589	0.433110611280081	NO
174	ETS2	ETS2_340	0.462794620585649	2.16270386702354e-24	3.62261954275299e-27	chr21	38805307	38824955	1	95	ETS2	z	340	ETS2	0.428160512004643	NO
175	NR4A2	NR4A2_686	-0.46255821006304	2.31456376400401e-24	3.87699122948745e-27	chr2	156342348	156324432	2	682	NR4A2	z	686	NR4A2	0.917826229395655	NO
176	NFAT5	NFAT5_717	-0.46117306060201	3.44102286659926e-24	5.76385739798871e-27	chr16	69565094	69704666	1	562	NFAT5	z	717	NFAT5	0.547340714839912	NO
177	MLXIP	MLXIP_78	0.460121637911558	4.64396131382415e-24	7.77882967139723e-27	chr12	122078722	122147347	1	795	MLXIP	z	78	MLXIP	0.848430926297133	NO
178	POU2F1	POU2F1_614	-0.45904767166524	6.3010901671185e-24	1.05545898946709e-26	chr1	167220829	167427345	1	1210	POU2F1	z	614	POU2F1	3.15791097008752	NO
180	NR2F6	NR2F6_687	-0.45611514188758	1.44180020089063e-23	2.41507571338464e-26	chr19	17245940	17231883	2	414	NR2F6	z	687	NR2F6	0.913426059151346	NO
183	SCRT2	SCRT2_282	0.45363836736942	2.88286775231913e-23	4.82892420823976e-26	chr20	676179	661596	2	12	SCRT2	z	282	SCRT2	0.538064612521912	NO
184	MYC	MYC_55	-0.447794106095225	1.44608517418058e-22	2.42225322308305e-25	chr8	127735434	127741434	1	475	MYC	z	55	MYC	0.566001826043884	NO
185	CENPB	CENPB_289	0.445268952949033	2.87501929092023e-22	4.81577770673406e-25	chr20	3786690	3783851	2	54	CENPB	z	289	CENPB	0.642303792720121	NO
187	PROX1	PROX1_712	-0.437783674762791	2.13201873761261e-21	3.57122066601778e-24	chr1	213983181	214041502	1	1461	PROX1	z	712	PROX1	0.395362903942888	NO
188	ESR2	ESR2_678	-0.437478757592434	2.31089980338716e-21	3.87085394202205e-24	chr14	64338599	64084232	2	263	ESR2	z	678	ESR2	2.09385522172594	NO
190	ZNF35	ZNF35_239	0.436307693802135	3.14655321052507e-21	5.27060839283931e-24	chr3	44648727	44660791	1	214	ZNF35	z	239	ZNF35	0.370193066884782	NO
191	SMARCC2	SMARCC2_650	-0.43538834205562	4.00599365564011e-21	6.7102071283754e-24	chr12	56189567	56162983	2	409	SMARCC2	z	650	SMARCC2	1.13422075016059	NO
194	ZNF76	ZNF76_164	-0.429761651716222	1.728367408533e-20	2.89508778648744e-23	chr6	35258909	35295985	1	346	ZNF76	z	164	ZNF76	1.33491227240019	NO
196	FOXE3	FOXE3_376	-0.424709051898469	6.27663745146471e-20	1.05136305719677e-22	chr1	47416072	47418052	1	564	FOXE3	z	376	FOXE3	0.974169467251709	NO
197	PAX5	PAX5_709	-0.422226245471831	1.17356973368891e-19	1.96577844839013e-22	chr9	37034185	36833275	2	155	PAX5	z	709	PAX5	0.491778005359603	NO
199	SCRT1	SCRT1_242	0.420235188263638	1.93124283219622e-19	3.23491261674408e-22	chr8	144336281	144330565	2	550	SCRT1	z	242	SCRT1	0.575580755532955	NO
200	ETV3	ETV3_328	-0.417602646356272	3.71242199139773e-19	6.21846229714862e-22	chr1	157138474	157121191	2	1130	ETV3	z	328	ETV3	0.890542126714706	NO
203	KLF8	KLF8_174	0.415017702369871	7.0132535244482e-19	1.17474933407843e-21	chrX	56232421	56287889	1	222	KLF8	z	174	KLF8	0.619004110046437	NO
204	NR2C2	NR2C2_693	-0.414795269495459	7.40593584739162e-19	1.24052526756979e-21	chr3	14947584	15053600	1	83	NR2C2	z	693	NR2C2	0.432316063705956	NO
205	ZIC2	ZIC2_162	0.413035275976228	1.13807328145935e-18	1.90632040445452e-21	chr13	99981772	99986773	1	262	ZIC2	z	162	ZIC2	0.370664893725236	NO
207	GRHL1	GRHL1_391	-0.41153966028138	1.6363136700489e-18	2.74089391967989e-21	chr2	9951693	10002277	1	36	GRHL1	z	391	GRHL1	0.706422340030924	NO
208	AR	AR_689	0.407435648862888	4.39069519512815e-18	7.35459831679757e-21	chrX	67544032	67730619	1	242	AR	z	689	AR	0.166828628717845	NO
209	ZNF143	ZNF143_231	-0.405692287742599	6.65029743524432e-18	1.11395266922015e-20	chr11	9460319	9528524	1	135	ZNF143	z	231	ZNF143	1.51858486399105	NO
210	SIX6	SIX6_552	0.402832749502931	1.30707353519042e-17	2.18940290651661e-20	chr14	60508951	60512850	1	246	SIX6	z	552	SIX6	0.487871442311815	NO
211	SP9	SP9_283	-0.402195697413945	1.51806901937493e-17	2.54282917818247e-20	chr2	174334946	174338492	1	758	SP9	z	283	SP9	2.36736148810353	NO
213	HOMEZ	HOMEZ_568	0.400014815995051	2.52769295690392e-17	4.23399155260288e-20	chr14	23299447	23272422	2	48	HOMEZ	z	568	HOMEZ	0.539616971600967	NO
214	MESP2	MESP2_94	-0.398706766205194	3.42572070529391e-17	5.73822563700822e-20	chr15	89760591	89778754	1	481	MESP2	z	94	MESP2	3.7497087090618	NO
215	NR3C1	NR3C1_666	0.398633475442014	3.48443374266461e-17	5.83657243327405e-20	chr5	143435512	143277931	2	588	NR3C1	z	666	NR3C1	0.576003663657858	NO
216	CREB3L4	CREB3L4_126	0.398287846547725	3.77495455047926e-17	6.32320695222657e-20	chr1	153967534	153974363	1	1038	CREB3L4	z	126	CREB3L4	1.47808191390839	NO
217	GABPA	GABPA_338	0.397911697812817	4.11828123139382e-17	6.89829351992265e-20	chr21	25734570	25772460	1	24	GABPA	z	338	GABPA	0.875132831851083	NO
218	NR2F2-AS1	NR2F2_694	0.396438638837058	5.78494737803913e-17	9.69002910894327e-20	chr15	96327361	96118843	2	518	NR2F2	z	694	NR2F2	1.15359588857722	NO
219	ARNT	ARNT_57	0.393239959151446	1.20291414469043e-16	2.01493156564562e-19	chr1	150876768	150809705	2	984	ARNT	z	57	ARNT	0.847871754339516	NO
220	BCL11B	BCL11B_825	-0.390572058527815	2.20178064274389e-16	3.68807477846547e-19	chr14	99271524	99169287	2	467	BCL11B	z	825	BCL11B	1.16698128212739	NO
221	HSF1	HSF1_627	0.39055919009762	2.20818066754672e-16	3.69879508801796e-19	chr8	144291591	144314722	1	548	HSF1	z	627	HSF1	1.10992701807559	NO
222	NFIL3	NFIL3_133	0.390365620673418	2.30669097705665e-16	3.86380398166944e-19	chr9	91423862	91409045	2	267	NFIL3	z	133	NFIL3	0.659898495378392	NO
223	ARNTL2	ARNTL2_16	-0.387892268448297	4.0186971508492e-16	6.73148601482278e-19	chr12	27332854	27425289	1	206	ARNTL2	z	16	ARNTL2	0.955100454698964	NO
224	NFE2L1	NFE2L1_106	0.386694602069702	5.24927259407618e-16	8.79275141386294e-19	chr17	48048329	48061487	1	593	NFE2L1	z	106	NFE2L1	3.04233071817331	NO
225	BPTF	BPTF_812	0.383595693282483	1.04250284360147e-15	1.74623591893043e-18	chr17	67825524	67984378	1	756	BPTF	z	812	BPTF	1.08852326275349	NO
226	NFYA	NFYA_288	-0.381362107337622	1.70172778298401e-15	2.85046529813068e-18	chr6	41072945	41099976	1	394	NFYA	z	288	NFYA	3.12338089076219	NO
227	SP8	SP8_226	0.377432885493297	3.99307827641082e-15	6.68857332732131e-18	chr7	20786886	20782283	2	98	SP8	z	226	SP8	2.36736148810353	NO
228	ZBTB33	ZBTB33_255	0.375658433667732	5.84720974521919e-15	9.79432118127168e-18	chrX	120250752	120258398	1	446	ZBTB33	z	255	ZBTB33	1.00239206072839	NO
229	ETV6	ETV6_335	-0.374973171720287	6.77086806971813e-15	1.13414875539667e-17	chr12	11649854	11895402	1	134	ETV6	z	335	ETV6	0.300881233965418	NO
230	TEAD4	TEAD4_797	0.371907414365096	1.29945882380223e-14	2.17664794606739e-17	chr12	2959330	3040673	1	26	TEAD4	z	797	TEAD4	10.1425262484317	NO
231	ARID5B	ARID5B_7	0.371849694130537	1.3154187905484e-14	2.20338155870754e-17	chr10	61901300	62096944	1	218	ARID5B	z	7	ARID5B	0.85258423278351	NO
232	TEAD3	TEAD3_795	0.370651717896496	1.69377785302368e-14	2.83714883253548e-17	chr6	35497076	35473597	2	351	TEAD3	z	795	TEAD3	7.68325483567392	NO
233	PRRX1	PRRX1_440	-0.369759518294813	2.0432806555465e-14	3.42258066255696e-17	chr1	170662728	170739419	1	1236	PRRX1	z	440	PRRX1	3.61635948253109	NO
234	ZNF713	ZNF713_257	-0.369678722637667	2.07822907393763e-14	3.4811207268637e-17	chr7	55887277	55955239	1	240	ZNF713	z	257	ZNF713	1.27393094639968	NO
235	EBF1	EBF1_67	0.368230687929043	2.81414291274488e-14	4.71380722402828e-17	chr5	159099761	158695916	2	670	EBF1	z	67	EBF1	2.07611909935374	NO
236	RFX2	RFX2_724	0.366021052847165	4.45619242890273e-14	7.46430892613522e-17	chr19	6199529	5993164	2	168	RFX2	z	724	RFX2	4.11186381753377	NO
237	RXRG	RXRG_679	-0.365947875255682	4.52426918502959e-14	7.57834034343315e-17	chr1	165445355	165400917	2	1199	RXRG	z	679	RXRG	1.28701409980984	NO
238	STAT3	STAT3_777	-0.364760951775935	5.78245559284978e-14	9.68585526440499e-17	chr17	42388568	42313324	2	478	STAT3	z	777	STAT3	0.895923931177301	NO
239	HSF2	HSF2_623	0.364363566368719	6.27612127415589e-14	1.051276595336e-16	chr6	122399546	122433119	1	692	HSF2	z	623	HSF2	1.11144213471143	NO
240	MESP1	MESP1_69	0.362853246721866	8.55978953386729e-14	1.43380059193757e-16	chr15	89751310	89748661	2	480	MESP1	z	69	MESP1	3.7497087090618	NO
241	ZKSCAN4	ZKSCAN4_273	-0.360976864106605	1.25576269629633e-13	2.10345510267392e-16	chr6	28252224	28244623	2	175	ZKSCAN4	z	273	ZKSCAN4	0.396301700710055	NO
242	ATOH7	ATOH7_84	0.360555743824892	1.36808282394109e-13	2.29159602000182e-16	chr10	68232103	68230624	2	233	ATOH7	z	84	ATOH7	3.12241203642311	NO
243	SREBF1	SREBF1_22	0.35338224784703	5.77365283604639e-13	9.67111027813465e-16	chr17	17837002	17810399	2	244	SREBF1	z	22	SREBF1	1.30243220293325	NO
244	SIX5	SIX5_540	0.352729469545594	6.57008608322596e-13	1.10051693186364e-15	chr19	45769226	45764785	2	829	SIX5	z	540	SIX5	1.4069595502452	NO
245	ATF2	ATF2_114	-0.351017473477305	9.20739939235545e-13	1.54227795516842e-15	chr2	175168382	175072250	2	765	ATF2	z	114	ATF2	0.544533041747445	NO
246	MAF	MAF_144	0.349190425496977	1.31695271989901e-12	2.20595095460471e-15	chr16	79600714	79585843	2	628	MAF	z	144	MAF	1.79738487443328	NO
247	ZBTB6	ZBTB6_271	0.348005453906171	1.6589733886236e-12	2.77884989719197e-15	chr9	122913330	122908056	2	440	ZBTB6	z	271	ZBTB6	0.577086309314806	NO
248	RUNX1	RUNX1_733	0.345253092233717	2.82555479655995e-12	4.7329226073031e-15	chr21	35049344	34787801	2	80	RUNX1	z	733	RUNX1	3.7388449063285	NO
249	ATF6	ATF6_116	-0.344238293650073	3.43397453991783e-12	5.75205115564125e-15	chr1	161766294	161964070	1	1185	ATF6	z	116	ATF6	0.438189561034247	NO
250	GLI2	GLI2_167	0.343952456890527	3.62741177534477e-12	6.07606662536812e-15	chr2	120735623	120992653	1	594	GLI2	z	167	GLI2	1.13285355401863	NO
251	POU3F4	POU3F4_619	0.34212155554713	5.14594833146461e-12	8.6196789471769e-15	chrX	83508250	83512127	1	308	POU3F4	z	619	POU3F4	2.95635676774079	NO
252	RFX7	RFX7_728	-0.339990258874248	7.70892490514971e-12	1.29127720354267e-14	chr15	56243266	56087280	2	221	RFX7	z	728	RFX7	3.02636455203506	NO
253	USF1	USF1_60	-0.339083468030684	9.14673822272698e-12	1.53211695523065e-14	chr1	161045977	161039251	2	1163	USF1	z	60	USF1	1.084329004024	NO
254	PURA	PURA_813	0.338462526072546	1.02798163110242e-11	1.72191227990356e-14	chr5	140114123	140125619	1	497	PURA	z	813	PURA	1.62087545099901	NO
255	IRX1	IRX1_526	-0.332876347559595	2.90513979195006e-11	4.86623080728654e-14	chr5	3596054	3601403	1	24	IRX1	z	526	IRX1	0.31912228694967	NO
256	FEZF1	FEZF1_204	-0.330394060749148	4.57853585610471e-11	7.66923928995764e-14	chr7	122304505	122301394	2	559	FEZF1	z	204	FEZF1	1.2240269782897	NO
257	HEY1	HEY1_68	-0.329741449541277	5.15666857960385e-11	8.63763581173173e-14	chr8	79767863	79764010	2	307	HEY1	z	68	HEY1	0.312433852529437	NO
258	FOXO4	FOXO4_373	-0.32917982785095	5.71100840569357e-11	9.56617823399259e-14	chrX	71096197	71103535	1	262	FOXO4	z	373	FOXO4	0.360222015139738	NO
259	IRX2	IRX2_527	-0.327239488686533	8.11358848795845e-11	1.35906004823425e-13	chr5	2751662	2745845	2	22	IRX2	z	527	IRX2	0.373758002445156	NO
260	AHR	AHR_28	-0.326933523006506	8.57355746892782e-11	1.43610677871488e-13	chr7	17298622	17346152	1	89	AHR	z	28	AHR	0.421179185170434	NO
261	ATF5	ATF5_136	-0.324266966661346	1.38271968750298e-10	2.31611337940198e-13	chr19	49928702	49933935	1	962	ATF5	z	136	ATF5	1.09569777147924	NO
262	EMX2	EMX2_525	-0.323820999181573	1.49709915573617e-10	2.50770377845254e-13	chr10	117542444	117549546	1	546	EMX2	z	525	EMX2	3.43749597758266	NO
263	MAFF	MAFF_147	-0.320915816833947	2.50444659065221e-10	4.19505291566534e-13	chr22	38201882	38216511	1	240	MAFF	z	147	MAFF	7.44762880555579	NO
264	SOX13	SOX13_761	0.318025997422214	4.15537498692918e-10	6.96042711378422e-13	chr1	204073115	204127743	1	1385	SOX13	z	761	SOX13	1.79554822413643	NO
265	PBX3	PBX3_518	0.317242547160279	4.76232399649143e-10	7.97709212142618e-13	chr9	125747345	125967377	1	463	PBX3	z	518	PBX3	3.25675270095502	NO
266	HIF1A	HIF1A_24	0.312804114383263	1.0232665651704e-09	1.71401434701909e-12	chr14	61695513	61748259	1	254	HIF1A	z	24	HIF1A	0.355430446816622	NO
267	HBP1	HBP1_752	-0.312363532633189	1.10321548911477e-09	1.84793214257081e-12	chr7	107168961	107202529	1	515	HBP1	z	752	HBP1	1.24190709001725	NO
268	GSX2	GSX2_546	0.31198486174246	1.17678617167144e-09	1.97116611670258e-12	chr4	54099523	54102505	1	216	GSX2	z	546	GSX2	3.81900171068129	NO
269	CPEB1	CPEB1_815	-0.311787187553539	1.21707591356606e-09	2.03865312155119e-12	chr15	82648861	82540032	2	435	CPEB1	z	815	CPEB1	1.56539881944931	NO
270	FOXK1	FOXK1_364	0.310974247093487	1.39742565629187e-09	2.34074649295121e-12	chr7	4682309	4771443	1	35	FOXK1	z	364	FOXK1	0.397087123616209	NO
271	USF2	USF2_26	0.309477623874414	1.80022953531344e-09	3.01545985814647e-12	chr19	35268978	35279821	1	575	USF2	z	26	USF2	1.02730192475058	NO
272	LCOR	LCOR_711	-0.309405459354181	1.82228422011452e-09	3.05240237875129e-12	chr10	96832260	96981043	1	405	LCOR	z	711	LCOR	0.84727978483857	NO
273	SP3	SP3_247	0.309024102983489	1.94329166876406e-09	3.25509492255287e-12	chr2	173965702	173906459	2	755	SP3	z	247	SP3	2.30893858850266	NO
274	RARA-AS1	RARA_675	-0.304837318194627	3.9123424971953e-09	6.55333751624004e-12	chr17	40343136	40340867	2	444	RARA	z	675	RARA	0.985965871375565	NO
275	SNAI3	SNAI3_268	0.304800691132422	3.93617244615019e-09	6.59325367864353e-12	chr16	88686493	88677682	2	690	SNAI3	z	268	SNAI3	2.20140316101989	NO
276	EGR2	EGR2_196	-0.304792871247456	3.94127848376965e-09	6.6018065054768e-12	chr10	62819167	62811996	2	222	EGR2	z	196	EGR2	1.63244067678904	NO
277	NPAS3	NPAS3_59	0.304612278967137	4.06101396912495e-09	6.80236845749573e-12	chr14	32934933	33804176	1	120	NPAS3	z	59	NPAS3	0.352851827139654	NO
278	IRF9	IRF9_636	-0.304388622298654	4.214235405638e-09	7.05902077996316e-12	chr14	24161053	24166565	1	77	IRF9	z	636	IRF9	1.77709446344225	NO
279	POU6F2	POU6F2_612	0.304335968820036	4.25112011556926e-09	7.12080421368386e-12	chr7	38977998	39468601	1	178	POU6F2	z	612	POU6F2	3.27909080004211	NO
280	TBX3	TBX3_785	0.302951583570234	5.34239529605824e-09	8.94873583929353e-12	chr12	114684164	114670254	2	732	TBX3	z	785	TBX3	0.88279973124406	NO
281	E2F3	E2F3_313	0.301716336821785	6.54387533597132e-09	1.09612652193824e-11	chr6	20401906	20493715	1	89	E2F3	z	313	E2F3	1.02286888920436	NO
282	MNT	MNT_20	0.300367692558827	8.15728042712668e-09	1.36637863100949e-11	chr17	2401118	2384060	2	38	MNT	z	20	MNT	0.596709785438486	NO
283	PLAG1	PLAG1_264	-0.298046788829499	1.18876164764052e-08	1.99122554043638e-11	chr8	56211324	56160904	2	223	PLAG1	z	264	PLAG1	1.06325147138535	NO
284	TFE3	TFE3_18	0.297128366817971	1.37851054697923e-08	2.30906289276253e-11	chrX	49043486	49028726	2	170	TFE3	z	18	TFE3	1.01503013278391	NO
285	PPARG	PPARG_676	-0.295971259459601	1.66002589268227e-08	2.78061288556494e-11	chr3	12287368	12434356	1	62	PPARG	z	676	PPARG	1.70986757679583	NO
286	EGR3	EGR3_259	-0.286422550767393	7.45367342738393e-08	1.24852151212461e-10	chr8	22693302	22687659	2	88	EGR3	z	259	EGR3	1.3973250791488	NO
287	ERF	ERF_325	0.284449379370942	1.00954076590434e-07	1.69102305846623e-10	chr19	42255157	42247572	2	748	ERF	z	325	ERF	0.462988192874861	NO
288	KLF16	KLF16_205	-0.280349575551943	1.88188076844764e-07	3.15222909287712e-10	chr19	1863568	1852399	2	64	KLF16	z	205	KLF16	2.44817196943139	NO
289	MZF1	MZF1_171	-0.280051645289951	1.96822460434146e-07	3.29685863373779e-10	chr19	58573575	58561932	2	1186	MZF1	z	171	MZF1	0.664062840993147	NO
290	NFE2L2	NFE2L2_115	-0.277437710849975	2.91079510223069e-07	4.87570368882863e-10	chr2	177392697	177227595	2	771	NFE2L2	z	115	NFE2L2	11.5346907922008	NO
291	PAX7	PAX7_605	-0.275272637016724	4.01252363287543e-07	6.72114511369419e-10	chr1	18631006	18748866	1	194	PAX7	z	605	PAX7	3.16865714700465	NO
292	STAT5A	STAT5A_774	-0.274283545679331	4.64192650298293e-07	7.77542127802836e-10	chr17	42287547	42311943	1	477	STAT5A	z	774	STAT5A	1.45839952989266	NO
293	ZKSCAN1	ZKSCAN1_181	0.271817431679497	6.65844818988291e-07	1.11531795475426e-09	chr7	100015572	100041689	1	422	ZKSCAN1	z	181	ZKSCAN1	1.31100426983025	NO
294	NR2E3	NR2E3_657	0.271153449184665	7.33310656892653e-07	1.22832605844665e-09	chr15	71792638	71818259	1	330	NR2E3	z	657	NR2E3	1.35252176989471	NO
295	HESX1	HESX1_503	-0.270858315520952	7.65389133169501e-07	1.28205884953015e-09	chr3	57226521	57197843	2	386	HESX1	z	503	HESX1	3.94662372289802	NO
296	SOX11	SOX11_767	-0.269656886569341	9.10635058073666e-07	1.52535185606979e-09	chr2	5692667	5701385	1	19	SOX11	z	767	SOX11	0.735443914377645	NO
297	NAIF1	NAIF1_637	-0.269140561590726	9.80981500500367e-07	1.64318509296544e-09	chr9	128068206	128061233	2	490	NAIF1	z	637	NAIF1	0.582968982858419	NO
298	DNMT1	DNMT1_301	0.267999960764876	1.15560038385729e-06	1.93567903493684e-09	chr19	10231286	10133345	2	246	DNMT1	z	301	DNMT1	0.81634219266788	NO
299	ZNF148	ZNF148_222	0.267725618755167	1.20190582081321e-06	2.01324258092665e-09	chr3	125375354	125225561	2	597	ZNF148	z	222	ZNF148	1.72061493206714	NO
300	HIC2	HIC2_236	-0.267220119583553	1.2919912731839e-06	2.16413948607018e-09	chr22	21417404	21451463	1	63	HIC2	z	236	HIC2	1.02637065684383	NO
301	HDX	HDX_511	-0.26428889485948	1.95878888531566e-06	3.28105340923896e-09	chrX	84502479	84317874	2	310	HDX	z	511	HDX	1.30656828281661	NO
302	ARID3A	ARID3A_6	0.263757534211062	2.11112879097376e-06	3.53622913060932e-09	chr19	925781	975934	1	28	ARID3A	z	6	ARID3A	2.32057427753047	NO
303	EN1	EN1_500	0.262343442627771	2.57470969193782e-06	4.31274655265966e-09	chr2	118847678	118842171	2	581	EN1	z	500	EN1	3.85568483378371	NO
304	ID1	ID1_47	-0.261749500645684	2.79761544503003e-06	4.68612302350089e-09	chr20	31605283	31606515	1	150	ID1	z	47	ID1	0.646629994840234	NO
305	DLX2	DLX2_438	0.261721453826864	2.80859164934739e-06	4.70450862537252e-09	chr2	172102900	172099439	2	749	DLX2	z	438	DLX2	3.06532671565387	NO
306	MEOX1	MEOX1_396	-0.256710007938512	5.61255346176831e-06	9.40126208001392e-09	chr17	43661954	43640388	2	518	MEOX1	z	396	MEOX1	3.92169256390756	NO
307	SOX7	SOX7_766	0.256362105076415	5.88570936431961e-06	9.85880965547673e-09	chr8	10839847	10723768	2	29	SOX7	z	766	SOX7	0.321879403427294	NO
308	FOXK2	FOXK2_360	0.255796493276113	6.35751271290663e-06	1.06491000216191e-08	chr17	82519713	82604607	1	951	FOXK2	z	360	FOXK2	0.522980332257265	NO
309	MNX1-AS1	MNX1_466	0.253555537677908	8.61351895492621e-06	1.44280049496251e-08	chr7	157010805	157016426	1	756	MNX1	z	466	MNX1	4.14421220255884	NO
310	POU2F2	POU2F2_609	0.253326106703033	8.8840930420941e-06	1.48812278762045e-08	chr19	42196585	42086110	2	744	POU2F2	z	609	POU2F2	2.66468449593022	NO
311	HIC1	HIC1_254	0.252219475120792	1.03090467127572e-05	1.72680849459919e-08	chr17	2054154	2063241	1	33	HIC1	z	254	HIC1	0.889269130557319	NO
312	ZNF350	ZNF350_817	0.250143730524548	1.36012333280943e-05	2.27826353904427e-08	chr19	51986856	51964343	2	1007	ZNF350	z	817	ZNF350	0.363001973774087	NO
313	NFATC1	NFATC1_720	0.24958328416972	1.46518195994465e-05	2.45424113893577e-08	chr18	79395856	79529325	1	239	NFATC1	z	720	NFATC1	1.08266701895956	NO
314	GLIS3	GLIS3_183	-0.24837477395185	1.71911424863461e-05	2.87958835617188e-08	chr9	4348392	3824127	2	13	GLIS3	z	183	GLIS3	0.463495473894411	NO
315	PRRX2	PRRX2_519	0.248222323769832	1.75402314956416e-05	2.93806222707565e-08	chr9	129665641	129722674	1	530	PRRX2	z	519	PRRX2	3.61635948253109	NO
316	NPAS1	NPAS1_49	0.248180402494359	1.76374208441985e-05	2.9543418499495e-08	chr19	47019820	47045775	1	859	NPAS1	z	49	NPAS1	0.352851827139654	NO
317	ZIC1	ZIC1_213	-0.247847472299533	1.84279920213023e-05	3.08676583271395e-08	chr3	147393895	147416719	1	718	ZIC1	z	213	ZIC1	0.904786969994257	NO
318	LHX9	LHX9_485	0.247158657329038	2.0173898407375e-05	3.37921246354689e-08	chr1	197911902	197935478	1	1333	LHX9	z	485	LHX9	3.61635948253109	NO
319	VDR	VDR_663	0.245882808385625	2.38393897965839e-05	3.99319762086833e-08	chr12	47943048	47841537	2	270	VDR	z	663	VDR	0.675283230143301	NO
320	TCFL5	TCFL5_25	-0.244718453140832	2.77404914878885e-05	4.64664849043359e-08	chr20	62861763	62841115	2	410	TCFL5	z	25	TCFL5	1.10212263124257	NO
321	PBX4	PBX4_861	0.2442718385435	2.93948993722615e-05	4.92376873907227e-08	chr19	19618916	19561707	2	488	PBX4	z	861	PBX4	0.577787217475945	NO
322	ZBTB47	ZBTB47_188	0.243567003071922	3.22014675386247e-05	5.39388065973614e-08	chr3	42653684	42665854	1	195	ZBTB47	z	188	ZBTB47	1.27280158812744	NO
323	MYPOP	MYPOP_652	0.240515755071084	4.7633863670952e-05	7.97887163667537e-08	chr19	45902604	45890020	2	835	MYPOP	z	652	MYPOP	0.808241318787075	NO
324	CEBPZ	CEBPZ_806	-0.240387547865176	4.84184278625875e-05	8.11028942421902e-08	chr2	37231713	37201612	2	189	CEBPZ	z	806	CEBPZ	3.02693504396231	NO
325	ZNF202	ZNF202_230	-0.239879783629014	5.16500196787754e-05	8.65159458605953e-08	chr11	123741675	123724177	2	873	ZNF202	z	230	ZNF202	1.61207314100188	NO
326	ZNF354C	ZNF354C_256	0.23878012870943	5.93777162646987e-05	9.94601612474015e-08	chr5	179060415	179083537	1	777	ZNF354C	z	256	ZNF354C	1.27396372118227	NO
327	PAX6	PAX6_604	0.237786385129824	6.73117838373195e-05	1.12750056678927e-07	chr11	31817961	31784792	2	226	PAX6	z	604	PAX6	0.594979427798681	NO
328	ZSCAN10	ZSCAN10_206	-0.237259992032934	7.19193381230749e-05	1.20467903053727e-07	chr16	3099317	3088890	2	122	ZSCAN10	z	206	ZSCAN10	0.844370201509826	NO
329	FEZF2	FEZF2_214	-0.235758488244794	8.67954028049465e-05	1.45385934346644e-07	chr3	62374324	62369681	2	406	FEZF2	z	214	FEZF2	1.2240269782897	NO
330	ZBTB49	ZBTB49_235	0.235405087492056	9.07057905924137e-05	1.51935997642234e-07	chr4	4290251	4321786	1	60	ZBTB49	z	235	ZBTB49	0.40159114405948	NO
331	FOXN3-AS1	FOXN3_829	-0.234521901421262	0.000101235174665182	1.69573156893103e-07	chr14	89417354	89419793	1	407	FOXN3	z	829	FOXN3	0.472269547197477	NO
332	KLF12	KLF12_191	0.23252821277608	0.000129511244131118	2.16936757338557e-07	chr13	74133905	73686089	2	203	KLF12	z	191	KLF12	1.50720884285717	NO
333	RELA	RELA_722	0.227754807447843	0.000231499034781582	3.87770577523587e-07	chr11	65663094	65653596	2	490	RELA	z	722	RELA	1.26259996882715	NO
334	SIX2	SIX2_528	0.226421856578283	0.000271651129937836	4.55027018321334e-07	chr2	45009430	45005161	2	232	SIX2	z	528	SIX2	0.509352147613568	NO
335	ID3	ID3_38	-0.22531861137867	0.000309872345680176	5.19049155243175e-07	chr1	23559794	23557918	2	246	ID3	z	38	ID3	3.99537882482211	NO
336	TEF	TEF_134	0.223550482262474	0.000382124375050651	6.40074330068092e-07	chr22	41367333	41399326	1	288	TEF	z	134	TEF	0.351102792960964	NO
337	GSC	GSC_470	0.223295855153069	0.000393778084532097	6.595947814608e-07	chr14	94770230	94768216	2	452	GSC	z	470	GSC	3.16711022477082	NO
338	HIVEP3	HIVEP3_824	-0.223166898704074	0.00039980963042367	6.69697873406482e-07	chr1	42035925	41506365	2	475	HIVEP3	z	824	HIVEP3	1.43610890257628	NO
339	FOXP4	FOXP4_358	0.220736427142404	0.000531544848809475	8.9035988075289e-07	chr6	41546426	41602384	1	396	FOXP4	z	358	FOXP4	0.522980332257265	NO
340	ZKSCAN3	ZKSCAN3_276	-0.219376434277561	0.000622501306564488	1.04271575638943e-06	chr6	28349914	28369177	1	180	ZKSCAN3	z	276	ZKSCAN3	0.396301700710055	NO
341	SOHLH2	SOHLH2_819	-0.218705668334304	0.000672688697941511	1.1267817385955e-06	chr13	36214615	36168208	2	78	SOHLH2	z	819	SOHLH2	0.326218105776226	NO
342	RFX5	RFX5_727	0.217116619221724	0.000807541587467561	1.35266597565756e-06	chr1	151347357	151340640	2	1003	RFX5	z	727	RFX5	2.90182941620824	NO
343	BRCA1	BRCA1_319	-0.21455832780559	0.00108061152086227	1.81006954918303e-06	chr17	43170245	43044295	2	511	BRCA1	z	319	BRCA1	0.514157459798741	NO
344	ZNF281	ZNF281_221	-0.214412231900238	0.00109862019214939	1.84023482772092e-06	chr1	200410056	200404940	2	1339	ZNF281	z	221	ZNF281	2.29746203271853	NO
345	KLF9	KLF9_192	0.212612278112113	0.00134546814459324	2.2537154850808e-06	chr9	70414624	70384597	2	202	KLF9	z	192	KLF9	0.593994157717221	NO
346	E2F5	E2F5_315	0.211127860079449	0.00158817825235159	2.66026507931589e-06	chr8	85177225	85217158	1	322	E2F5	z	315	E2F5	1.51583981209013	NO
347	LEF1	LEF1_760	0.210933738948762	0.00162285715211626	2.71835368863695e-06	chr4	108168956	108047545	2	399	LEF1	z	760	LEF1	0.935433441133239	NO
348	POU5F1	POU5F1_621	-0.208681431457609	0.00208201709794573	3.48746582570474e-06	chr6	31180731	31164337	2	230	POU5F1	z	621	POU5F1	2.1961417805559	NO
349	ZBTB42	ZBTB42_261	-0.208437330583619	0.00213865391110104	3.58233485946573e-06	chr14	104800913	104804712	1	524	ZBTB42	z	261	ZBTB42	2.09502762787255	NO
350	STAT4	STAT4_775	0.207614864267594	0.00234052342966258	3.92047475655374e-06	chr2	191151596	191029576	2	830	STAT4	z	775	STAT4	1.41689699281735	NO
351	HEYL	HEYL_65	-0.206783000214033	0.00256314857280229	4.29338119397368e-06	chr1	39639945	39624153	2	447	HEYL	z	65	HEYL	0.453812327254185	NO
352	ELK4	ELK4_341	0.206496091985582	0.00264451850808543	4.42967924302417e-06	chr1	205631962	205597556	2	1406	ELK4	z	341	ELK4	0.697721240612808	NO
353	HINFP	HINFP_245	-0.205522415275666	0.00293945473655862	4.92370977648011e-06	chr11	119121587	119136044	1	845	HINFP	z	245	HINFP	0.382989456391099	NO
354	NPAS4	NPAS4_77	0.20482428723864	0.00316998313892275	5.3098545040582e-06	chr11	66421004	66426707	1	522	NPAS4	z	77	NPAS4	0.668927553829044	NO
355	SOX1	SOX1_770	-0.204449941220959	0.00330060252566395	5.52864744667328e-06	chr13	112067647	112070488	1	300	SOX1	z	770	SOX1	0.939239037903444	NO
356	ELK3	ELK3_327	-0.202164639512075	0.00421647042838073	7.06276453665114e-06	chr12	96194382	96269835	1	598	ELK3	z	327	ELK3	0.865145346606294	NO
357	CREB1	CREB1_117	-0.199706117822157	0.00547051273502391	9.16333791461291e-06	chr2	207529737	207603431	1	907	CREB1	z	117	CREB1	0.695384924927525	NO
358	EOMES	EOMES_788	0.199536070562407	0.00556926835032315	9.32875770573392e-06	chr3	27722711	27715949	2	123	EOMES	z	788	EOMES	0.774547657594274	NO
359	DMRTA2	DMRTA2_306	0.196301212022854	0.00780466618035455	1.30731426806609e-05	chr1	50423500	50417550	2	570	DMRTA2	z	306	DMRTA2	0.108754440915612	NO
360	TBX22	TBX22_870	0.196020893170774	0.00803418868253331	1.34576024833054e-05	chrX	80014756	80031769	1	304	TBX22	z	870	TBX22	0.699504237327479	NO
361	POU3F3	POU3F3_620	-0.19448710033928	0.00940807509908304	1.57589197639582e-05	chr2	104855511	104860471	1	527	POU3F3	z	620	POU3F3	3.62699207837333	NO
362	CREB3L1	CREB3L1_131	0.190497429189513	0.0141038760056232	2.36245829239919e-05	chr11	46277661	46321422	1	283	CREB3L1	z	131	CREB3L1	0.880290136851724	NO
363	RXRB	RXRB_698	-0.188881848927198	0.0165775522516532	2.77680942238747e-05	chr6	33200688	33193588	2	307	RXRB	z	698	RXRB	1.06279031928663	NO
364	KLF4	KLF4_208	0.188743239080649	0.0168079348092868	2.81539946554217e-05	chr9	107490482	107484852	2	358	KLF4	z	208	KLF4	1.93509079974968	NO
365	MYBL2	MYBL2_647	-0.188069657019987	0.0179713539793867	3.01027704847349e-05	chr20	43667019	43716496	1	261	MYBL2	z	647	MYBL2	0.684316868545482	NO
366	POU6F1	POU6F1_551	-0.187957396300872	0.0181725205659926	3.04397329413612e-05	chr12	51217693	51186936	2	331	POU6F1	z	551	POU6F1	2.15478995604829	NO
367	ARID5A	ARID5A_9	-0.184821130243956	0.0247361744503571	4.14341280575497e-05	chr2	96536743	96552638	1	470	ARID5A	z	9	ARID5A	1.62487667257581	NO
368	OTX2	OTX2_515	0.183499225709494	0.0281266662736355	4.71133438419355e-05	chr14	56810479	56799905	2	219	OTX2	z	515	OTX2	2.50978124934126	NO
369	MGA	MGA_103	0.180830336535042	0.0363547563826313	6.08957393343909e-05	chr15	41621224	41773081	1	108	MGA	z	103	MGA	1.88953890460509	NO
370	HAND2	HAND2_66	0.17942886910319	0.041538176138441	6.95781844865009e-05	chr4	173530229	173524969	2	586	HAND2	z	66	HAND2	1.16722015705339	NO
371	ZFX	ZFX_158	-0.179406670863401	0.0416256276031571	6.97246693520219e-05	chrX	24149173	24216255	1	84	ZFX	z	158	ZFX	0.299237334757455	NO
372	SOX8	SOX8_746	-0.178780725222488	0.0441642715130541	7.39770042094709e-05	chr16	981808	986979	1	44	SOX8	z	746	SOX8	0.306266921356495	NO
373	CREB3L2	CREB3L2_145	0.177387578584554	0.0503480077256898	8.43350213160633e-05	chr7	138002067	137874979	2	636	CREB3L2	z	145	CREB3L2	0.630460056952572	NO
374	NR2F1-AS1	NR2F1_692	0.176891894854393	0.0527385162452964	8.83392231914513e-05	chr5	93585648	93409359	2	303	NR2F1	z	692	NR2F1	1.35103069273891	NO
375	MYB	MYB_648	0.176281137757318	0.055831043941	9.35193365845897e-05	chr6	135181315	135219173	1	739	MYB	z	648	MYB	0.688292263352859	NO
376	KDM2B	KDM2B_299	0.175690026234202	0.0589860338822794	9.88040768547394e-05	chr12	121581015	121429097	2	784	KDM2B	z	299	KDM2B	0.710046060211782	NO
377	FOXO6	FOXO6_379	0.175572316072779	0.0596340088060717	9.98894619867198e-05	chr1	41361922	41383590	1	474	FOXO6	z	379	FOXO6	0.319760473855375	NO
378	RFX3	RFX3_723	0.174947438176446	0.0631875124788998	0.000105841729445393	chr9	3526004	3218297	2	11	RFX3	z	723	RFX3	4.2210139077046	NO
379	SMAD3	SMAD3_743	-0.174305565639808	0.0670444246610114	0.000112302218862666	chr15	67063763	67195195	1	299	SMAD3	z	743	SMAD3	0.486786793473603	NO
380	TP53	TP53_706	0.1742865663042	0.0671618937231003	0.000112498984460805	chr17	7687550	7661779	2	158	TP53	z	706	TP53	0.73505796283687	NO
381	FOXD1	FOXD1_382	0.172185025104209	0.0814192919116127	0.000136380723470038	chr5	73448362	73446256	2	220	FOXD1	z	382	FOXD1	0.974169467251709	NO
382	BCL11A	BCL11A_194	0.171532522796291	0.0863949438577004	0.000144715148840369	chr2	60553567	60451167	2	281	BCL11A	z	194	BCL11A	1.16698128212739	NO
383	HOXB5	HOXB5_445	-0.169269026925313	0.105957020334647	0.000177482446121687	chr17	48593961	48591257	2	602	HOXB5	z	445	HOXB5	4.82199556613184	NO
384	LIN54	LIN54_297	-0.168835392009664	0.110149794306247	0.000184505518100917	chr4	83012926	82924603	2	313	LIN54	z	297	LIN54	0.914787658931386	NO
385	ZBTB1	ZBTB1_203	0.166649597295159	0.133756365499017	0.000224047513398688	chr14	64503725	64533690	1	267	ZBTB1	z	203	ZBTB1	0.665271800606087	NO
386	YBX2	YBX2_827	0.165663788354721	0.145884177602796	0.000244362106537346	chr17	7294615	7288252	2	131	YBX2	z	827	YBX2	0.775153461862001	NO
387	OTX1	OTX1_437	-0.165133120107341	0.152831067678614	0.000255998438322637	chr2	63050057	63057836	1	296	OTX1	z	437	OTX1	1.03847236223516	NO
388	DLX3	DLX3_403	0.164929582482004	0.155576668536301	0.000260597434734172	chr17	49995224	49990005	2	623	DLX3	z	403	DLX3	3.06532671565387	NO
389	ZIC3	ZIC3_215	0.16471888805035	0.158467325495263	0.00026543940618972	chrX	137566142	137577691	1	514	ZIC3	z	215	ZIC3	0.867067095668873	NO
390	RUNX2	RUNX2_732	0.164437934123831	0.162400054224771	0.00027202689149878	chr6	45328157	45664349	1	460	RUNX2	z	732	RUNX2	3.23448191321978	NO
391	CRX	CRX_410	-0.162038044904663	0.199908443214704	0.000334855013759973	chr19	47819779	47843330	1	878	CRX	z	410	CRX	3.23326973544036	NO
392	HNF1B	HNF1B_428	0.161555936086421	0.208357985316489	0.000349008350613885	chr17	37745247	37686432	2	399	HNF1B	z	428	HNF1B	1.70285309511079	NO
393	MIXL1	MIXL1_553	-0.159883749108342	0.240315494209663	0.000402538516264092	chr1	226223618	226227054	1	1517	MIXL1	z	553	MIXL1	3.94797389949899	NO
394	BATF3	BATF3_120	-0.159715565624182	0.243770622323292	0.000408326000541528	chr1	212699985	212686418	2	1452	BATF3	z	120	BATF3	1.89938563241783	NO
395	GMEB2	GMEB2_735	-0.159537792612818	0.247473006597284	0.000414527649241681	chr20	63627041	63587602	2	427	GMEB2	z	735	GMEB2	0.173338293678669	NO
396	HOXB2	HOXB2_532	-0.158849290546633	0.262311735781678	0.00043938314201286	chr17	48544989	48542655	2	597	HOXB2	z	532	HOXB2	4.26396406645145	NO
397	TBX1	TBX1_792	0.158556818374641	0.26886230195362	0.00045035561466268	chr22	19756703	19783593	1	34	TBX1	z	792	TBX1	1.08070481761819	NO
398	NFE2	NFE2_119	-0.158543646082504	0.269160876254841	0.000450855739120337	chr12	54301121	54292111	2	373	NFE2	z	119	NFE2	16.7687314576156	NO
399	TP73	TP73_705	0.1578493233007	0.285342814867587	0.000477961163932306	chr1	3652520	3736201	1	68	TP73	z	705	TP73	1.0782428984267	NO
400	HOXB3	HOXB3_447	-0.157023897961831	0.305755988798436	0.000512154085089507	chr17	48590272	48548870	2	599	HOXB3	z	447	HOXB3	3.648021142433	NO
401	VENTX	VENTX_490	0.155909456110468	0.335473761216409	0.000561932598352444	chr10	133237404	133241929	1	621	VENTX	z	490	VENTX	4.0020223207767	NO
402	PRDM1	PRDM1_163	0.151086167812004	0.497678213989259	0.000833631849228239	chr6	106086320	106109939	1	620	PRDM1	z	163	PRDM1	2.08724889705545	NO
403	ETV2	ETV2_324	-0.150978507762023	0.502013608243771	0.00084089381615372	chr19	35641745	35644871	1	587	ETV2	z	324	ETV2	0.292132283717283	NO
404	ASCL1	ASCL1_843	-0.147735600297551	0.650172427757237	0.00108906604314445	chr12	102957686	102960516	1	627	ASCL1	z	843	ASCL1	7.43035547356181	NO
405	SMARCC1	SMARCC1_651	0.147484879018329	0.663161414393969	0.00111082313968839	chr3	47782106	47585272	2	243	SMARCC1	z	651	SMARCC1	46.6216631349687	NO
406	MEF2C	MEF2C_640	0.146353719611847	0.724790192419382	0.00121405392365056	chr5	88904257	88717117	2	294	MEF2C	z	640	MEF2C	0.867058406333903	NO
407	NRF1	NRF1_805	0.146069545170863	0.741080543975031	0.00124134094468179	chr7	129611714	129757082	1	600	NRF1	z	805	NRF1	3.1448450935101	NO
408	SP1	SP1_267	0.144746632311328	0.821446987311733	0.00137595810269972	chr12	53380176	53416446	1	359	SP1	z	267	SP1	2.00038163032051	NO
409	GATA3	GATA3_384	0.142359858172487	0.987010419506337	0.00165328378476773	chr10	8053604	8075198	1	34	GATA3	z	384	GATA3	1.07934954178727	NO
410	HIVEP2	HIVEP2_160	0.139776865366437	1	0.00201048612365398	chr6	142945201	142751467	2	767	HIVEP2	z	160	HIVEP2	0.403909079792041	NO
411	PAX2	PAX2_606	0.136885791211415	1	0.00249308463508218	chr10	100735603	100829941	1	449	PAX2	z	606	PAX2	1.03503151617178	NO
412	ALX1	ALX1_545	0.136792444425843	1	0.0025102958438174	chr12	85280107	85301784	1	559	ALX1	z	545	ALX1	3.00388552724224	NO
413	ETV4	ETV4_345	0.135133714651899	1	0.00283476330400389	chr17	43579620	43527844	2	517	ETV4	z	345	ETV4	0.835632618567466	NO
414	NR3C2	NR3C2_685	-0.133962346501227	1	0.00308641449326957	chr4	148444698	148078762	2	515	NR3C2	z	685	NR3C2	0.34364377081071	NO
415	FOXJ1	FOXJ1_853	0.133945942427864	1	0.00309007851302162	chr17	76141299	76136333	2	840	FOXJ1	z	853	FOXJ1	0.503739894805122	NO
416	BACH1	BACH1_130	0.132698773712464	1	0.00338050266564346	chr21	29194147	29630751	1	35	BACH1	z	130	BACH1	40.729370550558	NO
417	CLOCK	CLOCK_53	-0.131772643064705	1	0.00361196276221187	chr4	55547138	55427903	2	221	CLOCK	z	53	CLOCK	0.661961917781307	NO
418	INSM1	INSM1_248	0.129473032890806	1	0.00425007641408654	chr20	20368121	20370949	1	124	INSM1	z	248	INSM1	0.399870866909401	NO
419	ZBTB7B	ZBTB7B_216	0.128218452400384	1	0.00463964580765481	chr1	155002630	155018522	1	1058	ZBTB7B	z	216	ZBTB7B	0.70200558935183	NO
420	HES2	HES2_19	-0.125041104413073	1	0.00577439133005251	chr1	6424670	6412418	2	86	HES2	z	19	HES2	0.469238667665785	NO
421	KLF15	KLF15_223	-0.124720829178959	1	0.00590160359964451	chr3	126357442	126342635	2	603	KLF15	z	223	KLF15	1.04778200100297	NO
422	FOXP2	FOXP2_356	-0.124572719494387	1	0.00596127928974828	chr7	114086327	114693772	1	539	FOXP2	z	356	FOXP2	0.233586153649568	NO
423	UNCX	UNCX_507	0.122002582184023	1	0.00708682632102016	chr7	1232907	1237318	1	13	UNCX	z	507	UNCX	3.5975159614829	NO
424	ELF3	ELF3_342	0.120207795091451	1	0.00798197041752849	chr1	202007945	202017188	1	1359	ELF3	z	342	ELF3	0.237506058268531	NO
425	KLF14	KLF14_251	0.119925376015758	1	0.00813166518559631	chr7	130734061	130731235	2	613	KLF14	z	251	KLF14	2.23363531332625	NO
426	TFEB	TFEB_32	-0.117314941597636	1	0.00963837856743845	chr6	41736259	41683978	2	398	TFEB	z	32	TFEB	1.02489133728201	NO
427	IRF1	IRF1_629	0.115125966634541	1	0.0110879864814589	chr5	132490798	132481609	2	426	IRF1	z	629	IRF1	2.44131828367853	NO
428	NFIA	NFIA_742	-0.114005002246213	1	0.011902580082579	chr1	60865259	61462793	1	628	NFIA	z	742	NFIA	0.463401655433463	NO
429	HOXB4	HOXB4_549	-0.1121628084618	1	0.0133565183785428	chr17	48580111	48575513	2	601	HOXB4	z	549	HOXB4	2.72636980856958	NO
430	KLF1	KLF1_179	0.11166938497974	1	0.0137716052370092	chr19	12887181	12884423	2	335	KLF1	z	179	KLF1	1.11629161897413	NO
431	FOS	FOS_137	0.110753399986384	1	0.0145723581712634	chr14	75278774	75282230	1	358	FOS	z	137	FOS	44.9160397741007	NO
432	PAX8	PAX8_707	-0.110084488991884	1	0.0151826980528875	chr2	113278950	113215997	2	570	PAX8	z	707	PAX8	0.920313753003909	NO
433	LBX2	LBX2_543	-0.109557868974867	1	0.0156788808634126	chr2	74503316	74497517	2	393	LBX2	z	543	LBX2	1.97457010785256	NO
434	ZNF32-AS2	ZNF32_237	0.108202369101717	1	0.0170219890968595	chr10	43645942	43648019	1	161	ZNF32	z	237	ZNF32	1.04054418022141	NO
435	GLI3	GLI3_182	-0.107873704227586	1	0.0173624271467199	chr7	42237870	41960950	2	186	GLI3	z	182	GLI3	1.10608690590701	NO
436	SP2	SP2_232	0.106223844642933	1	0.0191628223913772	chr17	47896150	47928957	1	588	SP2	z	232	SP2	1.95617164300207	NO
437	NR2C1	NR2C1_670	-0.10569704467732	1	0.0197709716414052	chr12	95073703	95020229	2	587	NR2C1	z	670	NR2C1	1.21919295765377	NO
438	RORC	RORC_681	-0.105165782668394	1	0.020401218178787	chr1	151831872	151806071	2	1015	RORC	z	681	RORC	0.870160131636833	NO
439	ALX3	ALX3_493	-0.104631479574501	1	0.0210526205366536	chr1	110070700	110059994	2	839	ALX3	z	493	ALX3	3.87801359960731	NO
440	SREBF2	SREBF2_99	-0.10301749429208	1	0.0231312236981945	chr22	41833079	41907308	1	300	SREBF2	z	99	SREBF2	1.46126808000211	NO
441	BSX	BSX_559	0.102713381736794	1	0.0235421688402193	chr11	122981720	122977570	2	868	BSX	z	559	BSX	3.70679193527807	NO
442	HOXB8	HOXB8_444	-0.100570049778167	1	0.0266215832870655	chr17	48614939	48612346	2	603	HOXB8	z	444	HOXB8	3.19997176050007	NO
443	FOSB	FOSB_121	-0.100517783388485	1	0.0267008170327848	chr19	45467995	45475179	1	819	FOSB	z	121	FOSB	32.7521548018834	NO
444	NR1D1	NR1D1_673	0.0993160101429526	1	0.0285794767962725	chr17	40100725	40092787	2	437	NR1D1	z	673	NR1D1	0.319330459968837	NO
445	NFATC3	NFATC3_713	0.0984706753729196	1	0.029967958541363	chr16	68077340	68229259	1	541	NFATC3	z	713	NFATC3	0.632007337324356	NO
446	FOXC1	FOXC1_349	-0.0978759639781005	1	0.0309790777814557	chr6	1609972	1613897	1	4	FOXC1	z	349	FOXC1	0.541138851909327	NO
447	MLX	MLX_29	-0.0978411435238046	1	0.0310391730198056	chr17	42567068	42573239	1	484	MLX	z	29	MLX	0.784236383666766	NO
448	ZNF274	ZNF274_244	-0.0975209289586766	1	0.0315965103175454	chr19	58183029	58213562	1	1166	ZNF274	z	244	ZNF274	1.16901202902515	NO
449	MYF6	MYF6_30	-0.0951896495037616	1	0.0359178222711544	chr12	80707498	80709474	1	548	MYF6	z	30	MYF6	3.47935135992428	NO
450	BACH2	BACH2_113	0.0945857769852369	1	0.0371158220364577	chr6	90296908	89926529	2	590	BACH2	z	113	BACH2	37.4767686203212	NO
451	FOXD4L5	FOXD4L5_833	-0.0937326339211882	1	0.0388660244540993	chr9	65285209	65282101	2	181	FOXD4L5	z	833	FOXD4L5	0.970317161786572	NO
452	SOX12	SOX12_768	0.0930532405128824	1	0.0403093195816659	chr20	325401	330224	1	4	SOX12	z	768	SOX12	1.05299794251717	NO
453	NPAS2	NPAS2_72	0.0928106207719724	1	0.0408356005035564	chr2	100820152	100996829	1	510	NPAS2	z	72	NPAS2	0.645841967971626	NO
454	ESRRA	ESRRA_691	0.091901493646616	1	0.0428595604092321	chr11	64305572	64316743	1	440	ESRRA	z	691	ESRRA	0.551234465047799	NO
455	SOX6	SOX6_868	-0.0908725037864257	1	0.0452517137620449	chr11	16738643	15966449	2	170	SOX6	z	868	SOX6	0.422621715388919	NO
456	SOX3	SOX3_759	0.0903944171746436	1	0.046400760875209	chrX	140505503	140502987	2	519	SOX3	z	759	SOX3	0.558749705624045	NO
457	XBP1	XBP1_109	0.0894798660297155	1	0.0486670894785484	chr22	28800597	28794555	2	129	XBP1	z	109	XBP1	1.04154250670929	NO
458	MLXIPL	MLXIPL_15	0.0887939041529803	1	0.0504271412630151	chr7	73624543	73593194	2	278	MLXIPL	z	15	MLXIPL	1.05389386988513	NO
459	FOXP1	FOXP1_353	0.0883990257149144	1	0.0514642257106124	chr3	71583989	70954693	2	435	FOXP1	z	353	FOXP1	0.522980332257265	NO
460	HSF4	HSF4_624	0.0840781374049899	1	0.0640194671032448	chr16	67163385	67169945	1	503	HSF4	z	624	HSF4	0.911127815764748	NO
461	IKZF1	IKZF1_270	0.0819751466762034	1	0.0709868246536874	chr7	50304124	50405101	1	230	IKZF1	z	270	IKZF1	1.66731848574427	NO
462	ARID2	ARID2_11	0.080693296776115	1	0.075529601889771	chr12	45729665	45908040	1	259	ARID2	z	11	ARID2	2.37767658486241	NO
463	FOXD4	FOXD4_830	0.0804121185377881	1	0.0765570620470831	chr9	118204	116231	2	2	FOXD4	z	830	FOXD4	0.503739894805122	NO
464	SNAI2	SNAI2_161	0.0797669979213081	1	0.0789573766889172	chr8	48921740	48917690	2	206	SNAI2	z	161	SNAI2	1.30964504748052	NO
465	LMX1A	LMX1A_499	0.0794492635390749	1	0.0801618140063397	chr1	165356715	165201867	2	1198	LMX1A	z	499	LMX1A	4.02357999146771	NO
466	NFIB	NFIB_741	-0.079448884931106	1	0.0801632580246365	chr9	14398983	14081843	2	41	NFIB	z	741	NFIB	0.490325295444749	NO
467	NR1H2	NR1H2_674	-0.0791432818668544	1	0.0813357243749332	chr19	50329653	50382982	1	969	NR1H2	z	674	NR1H2	0.874073299873077	NO
468	ZSCAN16	ZSCAN16_277	0.0783197684318126	1	0.0845643671877802	chr6	28124560	28130082	1	171	ZSCAN16	z	277	ZSCAN16	0.402154024780016	NO
469	ELF4	ELF4_323	-0.0781199569918663	1	0.0853631262579555	chrX	130110716	130064874	2	468	ELF4	z	323	ELF4	0.481573264758413	NO
470	TERF2	TERF2_649	-0.0764156408634868	1	0.0924259947602044	chr16	69408571	69355561	2	560	TERF2	z	649	TERF2	0.74657861949696	NO
471	VAX2	VAX2_439	-0.0760424504827209	1	0.0940333166411622	chr2	70900590	70933446	1	347	VAX2	z	439	VAX2	3.32009009105163	NO
472	NRL	NRL_123	0.0756058342943487	1	0.095942090009721	chr14	24115014	24080107	2	69	NRL	z	123	NRL	1.00402396450472	NO
473	BCL6B	BCL6B_218	0.0710938798435163	1	0.117526936906317	chr17	7023020	7030290	1	118	BCL6B	z	218	BCL6B	0.817826584484408	NO
474	BHLHE40	BHLHE40_51	-0.070308949257633	1	0.121642957598975	chr3	4979116	4985323	1	11	BHLHE40	z	51	BHLHE40	0.852064618473886	NO
475	NFYB	NFYB_807	-0.0680397918894	1	0.134175185061755	chr12	104138289	104117077	2	635	NFYB	z	807	NFYB	3.33010766737099	NO
476	NFIC	NFIC_740	0.0679124684205764	1	0.134906821153775	chr19	3359563	3469217	1	104	NFIC	z	740	NFIC	0.417712579024663	NO
477	GLI1	GLI1_186	0.0670982978326238	1	0.139658147856568	chr12	57460135	57472262	1	445	GLI1	z	186	GLI1	0.978862577756231	NO
478	PRDM4	PRDM4_185	0.0664317044885863	1	0.143642979476972	chr12	107761272	107732866	2	657	PRDM4	z	185	PRDM4	1.03171951784962	NO
479	EN2	EN2_506	-0.0640680454703137	1	0.158475244266723	chr7	155458129	155464831	1	747	EN2	z	506	EN2	4.10983998105984	NO
480	CXXC1	CXXC1_303	0.0637617044756122	1	0.160479257420569	chr18	50288304	50282343	2	161	CXXC1	z	303	CXXC1	0.389467008061037	NO
481	BHLHE41	BHLHE41_44	-0.0629813585098783	1	0.165670303989564	chr12	26125127	26120026	2	198	BHLHE41	z	44	BHLHE41	0.970131695554742	NO
482	MAZ	MAZ_178	0.0627310304566385	1	0.16736194588336	chr16	29806106	29812227	1	320	MAZ	z	178	MAZ	1.22355034514964	NO
483	RHOXF1	RHOXF1_409	-0.0624455492212233	1	0.169306893908721	chrX	120115937	120109053	2	445	RHOXF1	z	409	RHOXF1	1.84525324179257	NO
484	ZNF740	ZNF740_209	0.060257813199655	1	0.184775890716715	chr12	53180700	53195141	1	352	ZNF740	z	209	ZNF740	1.91774011161217	NO
485	ZBTB3	ZBTB3_269	-0.0575970911213646	1	0.204964378837477	chr11	62754188	62750963	2	406	ZBTB3	z	269	ZBTB3	2.25914999135201	NO
486	JUN	JUN_143	-0.0550369128730178	1	0.225855194737088	chr1	58784327	58780788	2	624	JUN	z	143	JUN	45.5606832353834	NO
487	TET1	TET1_302	-0.0548886707151774	1	0.227109630398524	chr10	68560656	68694482	1	239	TET1	z	302	TET1	0.524486575679628	NO
488	PLAGL1	PLAGL1_190	0.0542244839934319	1	0.232790813843207	chr6	144064599	143940300	2	775	PLAGL1	z	190	PLAGL1	0.593171257404645	NO
489	PRDM16	PRDM16_211	0.0538583211024714	1	0.235965455851807	chr1	3069168	3438621	1	63	PRDM16	z	211	PRDM16	0.496574017709134	NO
490	MEOX2	MEOX2_421	0.0535642659977986	1	0.238536933516423	chr7	15686812	15611212	2	83	MEOX2	z	421	MEOX2	4.09012167302339	NO
491	KLF6	KLF6_165	-0.0513101677224395	1	0.25890435163504	chr10	3785281	3775996	2	14	KLF6	z	165	KLF6	1.86764472472037	NO
492	NR4A1	NR4A1_671	0.0507035622225191	1	0.264584816055231	chr12	52022832	52059507	1	341	NR4A1	z	671	NR4A1	0.88724716613648	NO
493	NEUROD4	NEUROD4_820	0.0504745541878712	1	0.266751431186044	chr12	55019945	55030014	1	382	NEUROD4	z	820	NEUROD4	3.513154773321	NO
494	ZNF784	ZNF784_262	0.050080149415991	1	0.270511298622792	chr19	55624601	55620742	2	1098	ZNF784	z	262	ZNF784	0.928762793669914	NO
495	ARNTL	ARNTL_50	0.0500731362429579	1	0.270578481424272	chr11	13276652	13387266	1	159	ARNTL	z	50	ARNTL	0.712582710195756	NO
496	FOXN2	FOXN2_854	-0.0490728614016448	1	0.280277560284262	chr2	48314637	48379294	1	251	FOXN2	z	854	FOXN2	0.472269547197477	NO
497	GMEB1	GMEB1_737	0.048690445941912	1	0.284047085291983	chr1	28668732	28719353	1	335	GMEB1	z	737	GMEB1	0.350917755417043	NO
498	ZBTB7C	ZBTB7C_265	0.0466409285749015	1	0.304830754025026	chr18	48410752	48026673	2	148	ZBTB7C	z	265	ZBTB7C	0.646966198404995	NO
499	EMX1	EMX1_474	0.0454874240277033	1	0.316959964562491	chr2	72916260	72934891	1	361	EMX1	z	474	EMX1	3.60526041668827	NO
500	MAX	MAX_14	0.0438873018330581	1	0.334300795610991	chr14	65102695	65006174	2	276	MAX	z	14	MAX	0.743542485456752	NO
501	ATF1	ATF1_118	-0.0431125702510938	1	0.342911722064098	chr12	50763710	50821122	1	325	ATF1	z	118	ATF1	0.529544590224327	NO
502	IRX5	IRX5_539	0.0413972729542417	1	0.362474481234863	chr16	54930862	54934485	1	430	IRX5	z	539	IRX5	0.310762665074158	NO
503	ESRRG	ESRRG_697	-0.0388753038141259	1	0.392474576495557	chr1	217137755	216503246	2	1468	ESRRG	z	697	ESRRG	0.625210424073932	NO
504	FLI1	FLI1_337	-0.0388333460382642	1	0.392986049966899	chr11	128686535	128813267	1	912	FLI1	z	337	FLI1	0.59937228269564	NO
505	TBX18	TBX18_869	0.0379863762881598	1	0.403396665829825	chr6	84764519	84687373	2	564	TBX18	z	869	TBX18	0.699504237327479	NO
506	ETV5	ETV5_347	0.0368739204402228	1	0.417317894107615	chr3	186164967	186046308	2	885	ETV5	z	347	ETV5	1.02315548922556	NO
507	NR1D2	NR1D2_841	0.0366520155305719	1	0.420128197051472	chr3	23945260	23980618	1	114	NR1D2	z	841	NR1D2	0.671101719569247	NO
508	POU4F1	POU4F1_616	0.0363353776720968	1	0.424157373523584	chr13	78603560	78598362	2	217	POU4F1	z	616	POU4F1	3.51825087716362	NO
509	HLF	HLF_112	0.0361387527372294	1	0.42667069701395	chr17	55265012	55325065	1	654	HLF	z	112	HLF	0.630441926440947	NO
510	PKNOX1	PKNOX1_497	-0.0360546357376768	1	0.427748545676047	chr21	42974510	43033931	1	128	PKNOX1	z	497	PKNOX1	2.741252976953	NO
511	PPARA	PPARA_696	-0.0351170377848306	1	0.439869181363281	chr22	46150521	46243756	1	354	PPARA	z	696	PPARA	0.938167373233255	NO
512	CBFB	CBFB_801	-0.0340659001398889	1	0.453688288493506	chr16	67029116	67101058	1	498	CBFB	z	801	CBFB	3.88522048507008	NO
513	DMBX1	DMBX1_560	-0.0338558772799745	1	0.456478394120787	chr1	46506996	46514226	1	553	DMBX1	z	560	DMBX1	2.78648194725005	NO
514	NR4A3	NR4A3_668	0.0322669027598452	1	0.477896333753222	chr9	99821855	99866891	1	325	NR4A3	z	668	NR4A3	1.49716165109669	NO
515	HMBOX1	HMBOX1_488	-0.0319470282062429	1	0.482273241238965	chr8	28890394	29053270	1	131	HMBOX1	z	488	HMBOX1	0.52591230258449	NO
516	RARG	RARG_690	0.0318227958655633	1	0.483978975989639	chr12	53232980	53210567	2	353	RARG	z	690	RARG	1.74944713412789	NO
517	ZNF652	ZNF652_278	0.0315844741800229	1	0.487260290904628	chr17	49362473	49294565	2	613	ZNF652	z	278	ZNF652	1.27280158812744	NO
518	JUND	JUND_124	-0.0313425115335227	1	0.490603949466416	chr19	18281622	18279760	2	447	JUND	z	124	JUND	46.9244977841821	NO
519	HLTF	HLTF_802	-0.0305329146681369	1	0.501880516917781	chr3	149086554	149030127	2	722	HLTF	z	802	HLTF	0.531231177153521	NO
520	YY1	YY1_173	0.0290527413139869	1	0.522845611562418	chr14	100238985	100282792	1	476	YY1	z	173	YY1	2.16140475069337	NO
521	CREB5	CREB5_127	-0.0285757859843605	1	0.529695437081243	chr7	28299321	28825894	1	132	CREB5	z	127	CREB5	1.7445271900142	NO
522	SIM2	SIM2_61	-0.0278945734879595	1	0.539556952884589	chr21	36699133	36749917	1	86	SIM2	z	61	SIM2	0.352851827139654	NO
523	NFKB2	NFKB2_714	0.0275462306029446	1	0.544634886837534	chr10	102394110	102402529	1	474	NFKB2	z	714	NFKB2	0.635345412894691	NO
524	NFIX	NFIX_738	-0.0270917976054064	1	0.55129472233692	chr19	12995608	13098796	1	343	NFIX	z	738	NFIX	0.74291205631066	NO
525	TFAP2A	TFAP2A_5	-0.0268465733897805	1	0.55490505340975	chr6	10419659	10393186	2	45	TFAP2A	z	5	TFAP2A	0.450469226041084	NO
526	JUNB	JUNB_139	0.0259006507687603	1	0.56893842271137	chr19	12791496	12793315	1	329	JUNB	z	139	JUNB	47.0994907086017	NO
527	REST	REST_168	0.0258740462525131	1	0.569335548904127	chr4	56907876	56935844	1	235	REST	z	168	REST	1.51581624638016	NO
528	TFAP2B	TFAP2B_1	-0.0234304301515572	1	0.606361550622168	chr6	50818723	50847613	1	479	TFAP2B	z	1	TFAP2B	0.867341395221598	NO
529	ASCL2	ASCL2_89	-0.0223939810944961	1	0.622383636566604	chr11	2270952	2268495	2	54	ASCL2	z	89	ASCL2	7.40352393185052	NO
530	NR1I3	NR1I3_680	-0.0199210650485531	1	0.661327864716316	chr1	161238302	161229666	2	1177	NR1I3	z	680	NR1I3	1.54808711216246	NO
531	ARNT2	ARNT2_76	-0.0189584438764152	1	0.676745807019382	chr15	80404350	80597937	1	420	ARNT2	z	76	ARNT2	0.538531233584935	NO
532	NANOG	NANOG_433	0.0178890856178414	1	0.694032833497419	chr12	7787794	7799141	1	90	NANOG	z	433	NANOG	3.08336117709246	NO
533	ELF2	ELF2_326	0.0170161976264255	1	0.708262869824591	chr4	139177218	139028112	2	475	ELF2	z	326	ELF2	0.68338848953634	NO
534	STAT6	STAT6_776	0.0167252012295096	1	0.713029718379136	chr12	57132139	57095408	2	437	STAT6	z	776	STAT6	0.302359756109499	NO
535	HEY2	HEY2_54	-0.0167042925972449	1	0.713372658552992	chr6	125747664	125761269	1	704	HEY2	z	54	HEY2	0.269850091367663	NO
536	WT1	WT1_266	-0.0162635459227619	1	0.720615060090685	chr11	32435630	32387775	2	228	WT1	z	266	WT1	1.70327867318195	NO
537	ETV7	ETV7_321	0.0154040568860783	1	0.734809861511368	chr6	36387800	36354091	2	362	ETV7	z	321	ETV7	1.00078634750387	NO
538	THRA	THRA_672	-0.0148090027797726	1	0.744690934163012	chr17	40058290	40093867	1	436	THRA	z	672	THRA	0.552264201723141	NO
539	PATZ1	PATZ1_172	-0.0145481809006162	1	0.749035318600008	chr22	31346232	31325804	2	174	PATZ1	z	172	PATZ1	2.44610738766317	NO
540	RFX1	RFX1_726	0.0144857484667062	1	0.750076410326284	chr19	14006322	13961538	2	359	RFX1	z	726	RFX1	1.45499562832982	NO
541	EP300	EP300_804	-0.013407194931631	1	0.768131979352385	chr22	41091786	41180079	1	282	EP300	z	804	EP300	1.47290974254942	NO
542	TBR1	TBR1_786	-0.0132585062381588	1	0.770631224015327	chr2	161416094	161425870	1	701	TBR1	z	786	TBR1	1.16909404299952	NO
543	NR5A2	NR5A2_667	0.0129980781376083	1	0.775014359953198	chr1	200027602	200177424	1	1338	NR5A2	z	667	NR5A2	0.889614088700392	NO
544	ZBTB12	ZBTB12_280	-0.0121172246964504	1	0.789891841248773	chr6	31901992	31899607	2	272	ZBTB12	z	280	ZBTB12	0.693646698383719	NO
545	HES4	HES4_95	0.0107245773806427	1	0.813567966638595	chr1	1000172	998962	2	10	HES4	z	95	HES4	0.620690385522165	NO
546	RORB	RORB_865	-0.0101934763941543	1	0.822643311478811	chr9	74497365	74693177	1	214	RORB	z	865	RORB	0.394263955211992	NO
547	TBX19	TBX19_787	-0.0100420056288583	1	0.825236010373612	chr1	168281040	168314426	1	1221	TBX19	z	787	TBX19	0.165907965883681	NO
548	SRF	SRF_641	0.00982632686571928	1	0.828931021614711	chr6	43171299	43181507	1	427	SRF	z	641	SRF	0.647179604456835	NO
549	NR1H3	NR1H3_656	0.00972568694174025	1	0.830656483183889	chr11	47248300	47269032	1	300	NR1H3	z	656	NR1H3	0.874073299873077	NO
550	IRX3	IRX3_542	0.009659923245021	1	0.831784435689932	chr16	54286763	54283304	2	428	IRX3	z	542	IRX3	0.31912228694967	NO
551	THRB	THRB_684	0.0096565117411088	1	0.831842957879232	chr3	24495282	24117160	2	115	THRB	z	684	THRB	0.490088095435587	NO
552	CREM	CREM_108	-0.0081585308729758	1	0.857625218593613	chr10	35126791	35212958	1	143	CREM	z	108	CREM	1.03313407545541	NO
553	FOXC2	FOXC2_370	-0.00719990542049037	1	0.874206086809276	chr16	86567251	86569728	1	670	FOXC2	z	370	FOXC2	1.2666164867419	NO
554	TFAP2E	TFAP2E_4	0.00709911285642956	1	0.875952780239272	chr1	35573370	35595328	1	402	TFAP2E	z	4	TFAP2E	0.743570627478034	NO
555	MYBL1	MYBL1_653	0.00684574568284625	1	0.880346170971093	chr8	66613294	66562175	2	256	MYBL1	z	653	MYBL1	0.497044137074607	NO
556	FOXM1	FOXM1_352	-0.00504739859485044	1	0.911627342150436	chr12	2877155	2857681	2	23	FOXM1	z	352	FOXM1	0.492542393501911	NO
557	YBX1	YBX1_290	-0.00419463353007717	1	0.926511577266547	chr1	42682427	42702349	1	482	YBX1	z	290	YBX1	1.92345226467411	NO
558	PPARD	PPARD_664	0.00395480342105869	1	0.930702443726384	chr6	35342558	35428191	1	348	PPARD	z	664	PPARD	1.05611262242539	NO
559	FOXJ2	FOXJ2_350	0.000748062011434914	1	0.98687629394639	chr12	8032703	8055503	1	93	FOXJ2	z	350	FOXJ2	0.312218136462075	NO
560	GLIS1	GLIS1_250	NA	NA	NA	chr1	53738106	53506237	2	599	GLIS1	z	250	GLIS1	0.427942519922254	NO
561	FOXD3-AS1	FOXD3_377	NA	NA	NA	chr1	63324441	63320884	2	637	FOXD3	z	377	FOXD3	0.564220487198449	NO
562	GFI1	GFI1_220	NA	NA	NA	chr1	92486876	92474762	2	751	GFI1	z	220	GFI1	1.27588525695184	NO
563	TBX15	TBX15_782	NA	NA	NA	chr1	118989556	118883046	2	909	TBX15	z	782	TBX15	0.699504237327479	NO
564	HLX	HLX_478	NA	NA	NA	chr1	220879400	220885059	1	1486	HLX	z	478	HLX	5.32825257861952	NO
565	PTF1A	PTF1A_70	NA	NA	NA	chr10	23192327	23194252	1	102	PTF1A	z	70	PTF1A	1.61595325994698	NO
566	HMX3	HMX3_557	NA	NA	NA	chr10	123135962	123137741	1	579	HMX3	z	557	HMX3	3.28600788252138	NO
567	SPI1	SPI1_322	NA	NA	NA	chr11	47378576	47354860	2	302	SPI1	z	322	SPI1	1.47776101719264	NO
568	OVOL1-AS1	OVOL1_246	NA	NA	NA	chr11	65790868	65789051	2	494	OVOL1	z	246	OVOL1	0.556312366195935	NO
569	TBX10	TBX10_791	NA	NA	NA	chr11	67639560	67631303	2	565	TBX10	z	791	TBX10	0.442553377761825	NO
570	PHOX2A	PHOX2A_512	NA	NA	NA	chr11	72245664	72239077	2	605	PHOX2A	z	512	PHOX2A	3.6654516253961	NO
571	PGR	PGR_660	NA	NA	NA	chr11	101130524	101029624	2	729	PGR	z	660	PGR	0.555657085900044	NO
572	ETS1	ETS1_332	NA	NA	NA	chr11	128587558	128458761	2	911	ETS1	z	332	ETS1	0.520528538358607	NO
573	BARX2	BARX2_400	NA	NA	NA	chr11	129375940	129452279	1	917	BARX2	z	400	BARX2	2.89637423564187	NO
574	HNF1A	HNF1A_473	NA	NA	NA	chr12	120978543	121002512	1	777	HNF1A	z	473	HNF1A	1.43339929896824	NO
575	GSX1	GSX1_522	NA	NA	NA	chr13	27792643	27794768	1	47	GSX1	z	522	GSX1	3.65341451486805	NO
576	PDX1	PDX1_482	NA	NA	NA	chr13	27920020	27926231	1	48	PDX1	z	482	PDX1	2.80891536509049	NO
577	PAX9	PAX9_710	NA	NA	NA	chr14	36657568	36679715	1	141	PAX9	z	710	PAX9	0.572304065059833	NO
578	FOXA1	FOXA1_357	NA	NA	NA	chr14	37595110	37589984	2	145	FOXA1	z	357	FOXA1	0.294214716617959	NO
579	SIX1	SIX1_459	NA	NA	NA	chr14	60658259	60643415	2	247	SIX1	z	459	SIX1	0.458097610346166	NO
580	VSX2	VSX2_442	NA	NA	NA	chr14	74239472	74262738	1	340	VSX2	z	442	VSX2	3.65045734471195	NO
581	ESRRB	ESRRB_669	NA	NA	NA	chr14	76310614	76501841	1	367	ESRRB	z	669	ESRRB	0.438908770489637	NO
582	FOXB1	FOXB1_367	NA	NA	NA	chr15	60004222	60061730	1	241	FOXB1	z	367	FOXB1	1.18677765980989	NO
583	IRX6	IRX6_495	NA	NA	NA	chr16	55323760	55330760	1	431	IRX6	z	495	IRX6	2.27977092176687	NO
584	IRF8	IRF8_633	NA	NA	NA	chr16	85898803	85922609	1	668	IRF8	z	633	IRF8	1.76713353170557	NO
585	FOXL1	FOXL1_369	NA	NA	NA	chr16	86578506	86582160	1	671	FOXL1	z	369	FOXL1	0.748768991930459	NO
586	VTN	VTN_430	NA	NA	NA	chr17	28373091	28367276	2	301	VTN	z	430	VTN	4.80462667251341	NO
587	NEUROD2	NEUROD2_73	NA	NA	NA	chr17	39607943	39604780	2	422	NEUROD2	z	73	NEUROD2	3.03196092625068	NO
588	SP6	SP6_275	NA	NA	NA	chr17	47855874	47844908	2	587	SP6	z	275	SP6	2.45767661501492	NO
589	HOXB6	HOXB6_427	NA	NA	NA	chr17	48604992	48573982	2	600	HOXB6	z	427	HOXB6	2.45057146230171	NO
590	TBX2-AS1	TBX2_783	NA	NA	NA	chr17	61411555	61393456	2	706	TBX2	z	783	TBX2	0.836032300083674	NO
591	GATA6	GATA6_387	NA	NA	NA	chr18	22169443	22202528	1	73	GATA6	z	387	GATA6	0.934422488888843	NO
592	CREB3L3	CREB3L3_104	NA	NA	NA	chr19	4153601	4173054	1	125	CREB3L3	z	104	CREB3L3	1.47808191390839	NO
593	KLF2	KLF2_846	NA	NA	NA	chr19	16324817	16327874	1	398	KLF2	z	846	KLF2	1.98161871254927	NO
594	FOXA3	FOXA3_366	NA	NA	NA	chr19	45863989	45873797	1	833	FOXA3	z	366	FOXA3	0.285934892677722	NO
595	SPIB	SPIB_336	NA	NA	NA	chr19	50415799	50431313	1	972	SPIB	z	336	SPIB	0.944680712194304	NO
596	OSR1	OSR1_212	NA	NA	NA	chr2	19358653	19351485	2	69	OSR1	z	212	OSR1	0.562582846594123	NO
597	EPAS1	EPAS1_36	NA	NA	NA	chr2	46293667	46386703	1	235	EPAS1	z	36	EPAS1	0.850176176395703	NO
598	EGR4	EGR4_207	NA	NA	NA	chr2	73293705	73290929	2	368	EGR4	z	207	EGR4	1.57334009287137	NO
599	TLX2	TLX2_436	NA	NA	NA	chr2	74513463	74517147	1	395	TLX2	z	436	TLX2	4.00441642227069	NO
600	RFX8	RFX8_730	NA	NA	NA	chr2	101474703	101397361	2	516	RFX8	z	730	RFX8	3.19996970311977	NO
601	SP5	SP5_279	NA	NA	NA	chr2	170715351	170718078	1	736	SP5	z	279	SP5	2.45767661501492	NO
602	FEV	FEV_343	NA	NA	NA	chr2	218985657	218981087	2	966	FEV	z	343	FEV	0.882178835231768	NO
603	PAX3	PAX3_608	NA	NA	NA	chr2	222298996	222199888	2	994	PAX3	z	608	PAX3	0.419160002778449	NO
604	GBX2	GBX2_520	NA	NA	NA	chr2	236168369	236165236	2	1061	GBX2	z	520	GBX2	3.87763628324584	NO
605	VSX1	VSX1_408	NA	NA	NA	chr20	25082365	25070885	2	138	VSX1	z	408	VSX1	4.14256114945334	NO
606	FOXS1	FOXS1_372	NA	NA	NA	chr20	31845619	31844301	2	155	FOXS1	z	372	FOXS1	0.453001575538795	NO
607	HNF4A	HNF4A_662	NA	NA	NA	chr20	44355700	44434596	1	268	HNF4A	z	662	HNF4A	0.838230829186083	NO
608	NFATC2	NFATC2_716	NA	NA	NA	chr20	51562831	51386957	2	348	NFATC2	z	716	NFATC2	0.761390043011265	NO
609	TFAP2C	TFAP2C_3	NA	NA	NA	chr20	56629302	56639283	1	363	TFAP2C	z	3	TFAP2C	1.28821841597306	NO
610	SOX10	SOX10_751	NA	NA	NA	chr22	37987422	37970686	2	235	SOX10	z	751	SOX10	0.59683257904126	NO
611	NR1I2	NR1I2_682	NA	NA	NA	chr3	119780484	119818485	1	557	NR1I2	z	682	NR1I2	0.796534733717028	NO
612	FOXL2	FOXL2_855	NA	NA	NA	chr3	138947140	138944224	2	688	FOXL2	z	855	FOXL2	0.472269547197477	NO
613	SHOX2	SHOX2_521	NA	NA	NA	chr3	158106503	158095954	2	768	SHOX2	z	521	SHOX2	3.61635948253109	NO
614	NEUROG2	NEUROG2_81	NA	NA	NA	chr4	112516172	112513516	2	421	NEUROG2	z	81	NEUROG2	3.05657765095671	NO
615	ZFP42	ZFP42_848	NA	NA	NA	chr4	187995771	188005050	1	634	ZFP42	z	848	ZFP42	2.58444364484618	NO
616	AHRR	AHRR_17	NA	NA	NA	chr5	304176	438291	1	5	AHRR	z	17	AHRR	0.421179185170434	NO
617	PITX1	PITX1_404	NA	NA	NA	chr5	135034813	135027735	2	455	PITX1	z	404	PITX1	2.30601245879135	NO
618	SOX30	SOX30_747	NA	NA	NA	chr5	157671480	157625679	2	666	SOX30	z	747	SOX30	1.07749237381705	NO
619	TLX3	TLX3_505	NA	NA	NA	chr5	171309284	171312134	1	702	TLX3	z	505	TLX3	1.19466583708567	NO
620	MSX2	MSX2_449	NA	NA	NA	chr5	174724533	174730893	1	722	MSX2	z	449	MSX2	3.70679193527807	NO
621	SIM1	SIM1_31	NA	NA	NA	chr6	100464929	100385015	2	610	SIM1	z	31	SIM1	0.352851827139654	NO
622	OLIG3	OLIG3_79	NA	NA	NA	chr6	137494250	137492202	2	750	OLIG3	z	79	OLIG3	3.40430173314415	NO
623	TWIST1	TWIST1_42	NA	NA	NA	chr7	19117672	19020991	2	92	TWIST1	z	42	TWIST1	3.24499403936654	NO
624	HOXA1	HOXA1_413	NA	NA	NA	chr7	27095996	27092993	2	128	HOXA1	z	413	HOXA1	4.28570966954655	NO
625	TFEC	TFEC_27	NA	NA	NA	chr7	116159896	115935148	2	541	TFEC	z	27	TFEC	0.85014088607101	NO
626	IRF5	IRF5_631	NA	NA	NA	chr7	128937612	128950035	1	593	IRF5	z	631	IRF5	0.839804996071539	NO
627	CEBPD	CEBPD_152	NA	NA	NA	chr8	47739086	47736909	2	201	CEBPD	z	152	CEBPD	0.260126937427846	NO
628	BHLHE22	BHLHE22_86	NA	NA	NA	chr8	64580367	64583628	1	245	BHLHE22	z	86	BHLHE22	2.86290509871308	NO
629	MSC-AS1	MSC_82	NA	NA	NA	chr8	71828167	72118393	1	277	MSC	z	82	MSC	4.66279402605543	NO
630	HNF4G	HNF4G_688	NA	NA	NA	chr8	75407942	75566843	1	297	HNF4G	z	688	HNF4G	1.18876116624491	NO
631	OSR2	OSR2_227	NA	NA	NA	chr8	98944403	98952104	1	381	OSR2	z	227	OSR2	0.563415618464307	NO
632	ARID3C	ARID3C_10	NA	NA	NA	chr9	34628107	34621379	2	115	ARID3C	z	10	ARID3C	2.16582569337835	NO
633	NR5A1	NR5A1_677	NA	NA	NA	chr9	124507430	124481236	2	449	NR5A1	z	677	NR5A1	1.18796261799891	NO
634	LMX1B	LMX1B_479	NA	NA	NA	chr9	126614443	126701032	1	465	LMX1B	z	479	LMX1B	3.83107813159712	NO
635	GFI1B	GFI1B_228	NA	NA	NA	chr9	132945551	132991687	1	565	GFI1B	z	228	GFI1B	1.67270006596987	NO
636	FOXP3	FOXP3_348	NA	NA	NA	chrX	49264826	49250436	2	181	FOXP3	z	348	FOXP3	0.970317161786572	NO
637	ESX1	ESX1_455	NA	NA	NA	chrX	104254933	104250038	2	379	ESX1	z	455	ESX1	3.58218239372706	NO

## Sheet: S4B
Table S4B.TF motif enrichment in the five interaction clusters (k-mean clusters 1-5) corresponding to the Day 20 P100 cells. Related to Figures 4 and S6.
	GeneIntegrationMatrix_name	MotifMatrix_name	cor	padj	pval	GeneIntegrationMatrix_seqnames	GeneIntegrationMatrix_start	GeneIntegrationMatrix_end	GeneIntegrationMatrix_strand	GeneIntegrationMatrix_idx	GeneIntegrationMatrix_matchName	MotifMatrix_seqnames	MotifMatrix_idx	MotifMatrix_matchName	maxDelta	TFRegulator
1	NHLH1	NHLH1_74	0.939521139249858	3.9711216296058e-224	6.64067162141438e-227	chr1	160367067	160372848	1	1159	NHLH1	z	74	NHLH1	5.24997307489212	YES
2	NEUROD1	NEUROD1_63	0.913449812860744	6.09016647493639e-188	1.01842248744756e-190	chr2	181680876	181673088	2	793	NEUROD1	z	63	NEUROD1	5.20547550481759	YES
3	NEUROD4	NEUROD4_820	0.867092359510576	1.66700173829629e-145	2.78762832491018e-148	chr12	55019945	55030014	1	382	NEUROD4	z	820	NEUROD4	2.26793301387252	YES
6	ATOH7	ATOH7_84	0.809278346668364	6.79243935076026e-111	1.13585942320406e-113	chr10	68232103	68230624	2	233	ATOH7	z	84	ATOH7	2.13874480244325	YES
9	TCF7L2	TCF7L2_762	0.788132932061661	4.34686129075078e-101	7.26899881396452e-104	chr10	112950250	113167678	1	525	TCF7L2	z	762	TCF7L2	1.46651181466499	YES
12	NHLH2	NHLH2_80	0.756901904915286	1.69632293365078e-88	2.83666042416518e-91	chr1	115841126	115836377	2	893	NHLH2	z	80	NHLH2	5.42780997003407	YES
14	CIC	CIC_749	0.727846814598546	2.18055821703046e-78	3.64641842312786e-81	chr19	42268537	42295797	1	749	CIC	z	749	CIC	2.64260260215265	YES
18	RARB	RARB_659	0.717802829172167	3.4207458600302e-75	5.72031080272608e-78	chr3	24687919	25597932	1	116	RARB	z	659	RARB	1.44118600662037	YES
19	STAT1	STAT1_773	0.714417416571902	3.8018729835841e-74	6.3576471297393e-77	chr2	191020960	190964358	2	829	STAT1	z	773	STAT1	1.71565459056743	YES
20	NEUROG1	NEUROG1_87	0.714227116321847	4.34846107756631e-74	7.27167404275303e-77	chr5	135535949	135534282	2	458	NEUROG1	z	87	NEUROG1	2.17951464854427	YES
21	RHOXF1	RHOXF1_409	0.712784567684715	1.19952855897684e-73	2.00590060029573e-76	chrX	120115937	120109053	2	445	RHOXF1	z	409	RHOXF1	1.86114474979294	YES
22	PBX1	PBX1_555	0.710924516095298	4.39761522230696e-73	7.35387160920896e-76	chr1	164555584	164851831	1	1197	PBX1	z	555	PBX1	2.3456358965212	YES
28	NFE2L1	NFE2L1_106	0.671155879305179	5.2509107231844e-62	8.78078716251571e-65	chr17	48048329	48061487	1	593	NFE2L1	z	106	NFE2L1	1.69021891700568	YES
29	FOXJ3	FOXJ3_378	0.670265613704976	8.88130777712619e-62	1.48516852460304e-64	chr1	42335877	42176539	2	476	FOXJ3	z	378	FOXJ3	1.341483958569	YES
33	BPTF	BPTF_812	0.662652486095154	7.38412704636551e-60	1.23480385390728e-62	chr17	67825524	67984378	1	756	BPTF	z	812	BPTF	1.69500977646419	YES
35	ALX1	ALX1_545	0.647439307329683	3.47114096366789e-56	5.80458355128409e-59	chr12	85280107	85301784	1	559	ALX1	z	545	ALX1	3.63445589506654	YES
37	HMGA1	HMGA1_12	0.643975683295537	2.2253250880045e-55	3.72127941137876e-58	chr6	34236873	34246231	1	332	HMGA1	z	12	HMGA1	1.49202855677681	YES
39	ONECUT1	ONECUT1_295	0.629068191445482	5.06104493134579e-52	8.46328583837089e-55	chr15	52791078	52756989	2	208	ONECUT1	z	295	ONECUT1	4.76537971357361	YES
41	REL	REL_721	0.623797130045919	7.0447475877435e-51	1.17805143607751e-53	chr2	60881521	60931610	1	283	REL	z	721	REL	2.44837213139398	YES
42	MAFB	MAFB_150	0.621350324572015	2.35144037203769e-50	3.93217453518008e-53	chr20	40689240	40685848	2	248	MAFB	z	150	MAFB	2.65982861776546	YES
43	FOSL1	FOSL1_142	0.620221589842927	4.08561215136615e-50	6.83212734342166e-53	chr11	65900573	65892049	2	501	FOSL1	z	142	FOSL1	39.2626067747827	YES
47	RREB1	RREB1_200	0.615539004133617	3.94659320153231e-49	6.59965418316439e-52	chr6	7107597	7251980	1	34	RREB1	z	200	RREB1	1.29198582409464	YES
50	OTX2	OTX2_515	0.603674128583307	1.04543304980429e-46	1.74821580234831e-49	chr14	56810479	56799905	2	219	OTX2	z	515	OTX2	4.91571444024772	YES
52	SNAI3	SNAI3_268	0.599858840219341	5.98454909803422e-46	1.00076071873482e-48	chr16	88686493	88677682	2	690	SNAI3	z	268	SNAI3	1.55691271919347	YES
54	LHX5-AS1	LHX5_406	0.594100507536455	7.9720107486495e-45	1.333112165326e-47	chr12	113472003	113480624	1	729	LHX5	z	406	LHX5	5.3122549140619	YES
55	MAFK	MAFK_149	0.592129168124803	1.9114468727653e-44	3.19639945278478e-47	chr7	1530714	1543043	1	16	MAFK	z	149	MAFK	6.63536547101953	YES
57	LHX1	LHX1_469	0.591337987945549	2.71053636374203e-44	4.53266950458533e-47	chr17	36937475	36944612	1	391	LHX1	z	469	LHX1	5.3122549140619	YES
59	SOX9	SOX9_756	0.587130405222137	1.70916410606916e-43	2.8581339566374e-46	chr17	72121020	72126420	1	776	SOX9	z	756	SOX9	1.87819134386469	YES
64	HNF1B	HNF1B_428	0.576142851202347	1.84915257586556e-41	3.09222838773505e-44	chr17	37745247	37686432	2	399	HNF1B	z	428	HNF1B	1.6594399338778	YES
65	JDP2	JDP2_125	0.574513349097186	3.64872336958489e-41	6.10154409629581e-44	chr14	75427716	75474111	1	360	JDP2	z	125	JDP2	30.1760938181817	YES
68	ONECUT3	ONECUT3_296	0.571531951055967	1.25295595778849e-40	2.09524407656938e-43	chr19	1752373	1780988	1	61	ONECUT3	z	296	ONECUT3	3.98851782064973	YES
70	UNCX	UNCX_507	0.565019728175058	1.77592572504292e-39	2.96977545993799e-42	chr7	1232907	1237318	1	13	UNCX	z	507	UNCX	4.09166591542948	YES
71	NR2F2-AS1	NR2F2_694	0.564822061238876	1.92299225451187e-39	3.21570611122386e-42	chr15	96327361	96118843	2	518	NR2F2	z	694	NR2F2	1.80033527669674	YES
76	PKNOX2-AS1	PKNOX2_513	0.555989584314986	6.37469780458655e-38	1.06600297735561e-40	chr11	125164609	125158461	2	889	PKNOX2	z	513	PKNOX2	2.19745494577535	YES
78	STAT5B	STAT5B_779	0.549149182749735	8.93627904637968e-37	1.4943610445451e-39	chr17	42276707	42199168	2	476	STAT5B	z	779	STAT5B	2.17443110512613	YES
81	LHX8	LHX8_498	0.541901584426817	1.37285409147252e-35	2.29574262788046e-38	chr1	75128434	75161533	1	680	LHX8	z	498	LHX8	2.58731366250755	YES
84	HMX1	HMX1_569	0.541273103728265	1.73442438605107e-35	2.90037522751014e-38	chr4	8871817	8846076	2	92	HMX1	z	569	HMX1	3.68722762257352	YES
90	ISL2	ISL2_496	0.524964293907057	6.31818407436752e-33	1.05655252079724e-35	chr15	76336724	76342476	1	389	ISL2	z	496	ISL2	4.04992562113838	YES
96	NFE2L3	NFE2L3_845	0.513481543290266	3.32977385717741e-31	5.56818370765453e-34	chr7	26152240	26187125	1	122	NFE2L3	z	845	NFE2L3	1.69021891700568	YES
98	TP73	TP73_705	0.51295510252576	3.97917083480458e-31	6.65413183077689e-34	chr1	3652520	3736201	1	68	TP73	z	705	TP73	1.46061821879664	YES
100	SP1	SP1_267	0.511024419475474	7.628136213003e-31	1.27560806237508e-33	chr12	53380176	53416446	1	359	SP1	z	267	SP1	1.9718677945633	YES
104	ATF7	ATF7_138	0.505824800238061	4.31174783959617e-30	7.21028066822101e-33	chr12	53626410	53506691	2	365	ATF7	z	138	ATF7	1.62917089421561	YES
108	SNAI1	SNAI1_199	0.499748575882964	3.14399499184686e-29	5.25751670877401e-32	chr20	49982999	49988886	1	333	SNAI1	z	199	SNAI1	2.91705916752415	YES
113	ONECUT2	ONECUT2_293	0.49127500064735	4.7011588475251e-28	7.86146964469081e-31	chr18	57435685	57491297	1	182	ONECUT2	z	293	ONECUT2	4.47052747720579	YES
117	EMX2	EMX2_525	0.486777157933124	1.91667664517777e-27	3.20514489160163e-30	chr10	117542444	117549546	1	546	EMX2	z	525	EMX2	4.40999621542922	YES
118	GATA2	GATA2_388	0.486395019929289	2.15768492785664e-27	3.60816877568e-30	chr3	128493185	128479427	2	621	GATA2	z	388	GATA2	2.23882053358781	YES
122	ZFHX2	ZFHX2_477	0.482870669216261	6.38786750076667e-27	1.06820526768673e-29	chr14	23556192	23520855	2	60	ZFHX2	z	477	ZFHX2	4.74808150933055	YES
123	MAFG	MAFG_148	0.48267421735767	6.78374997344258e-27	1.13440635007401e-29	chr17	81927714	81918270	2	928	MAFG	z	148	MAFG	3.59778575745299	YES
124	LHX6	LHX6_423	0.482124064288637	8.02621227759762e-27	1.34217596615345e-29	chr9	122229626	122202577	2	434	LHX6	z	423	LHX6	1.68488842562219	YES
126	IKZF1	IKZF1_270	0.48138272724907	1.00629363879936e-26	1.68276528227318e-29	chr7	50304124	50405101	1	230	IKZF1	z	270	IKZF1	2.14059567254832	YES
134	RELA	RELA_722	0.469592750373848	3.41090746609915e-25	5.70385863896179e-28	chr11	65663094	65653596	2	490	RELA	z	722	RELA	1.46377538656739	YES
135	ZBTB47	ZBTB47_188	0.469510789799858	3.49381877739281e-25	5.84250631671039e-28	chr3	42653684	42665854	1	195	ZBTB47	z	188	ZBTB47	1.33115229264849	YES
139	FOXJ1	FOXJ1_853	0.464105544647623	1.67878990503357e-24	2.807340978317e-27	chr17	76141299	76136333	2	840	FOXJ1	z	853	FOXJ1	1.69411721488249	YES
145	ISL1	ISL1_398	0.453182683171236	3.68136183079588e-23	6.15612346286937e-26	chr5	51383391	51394738	1	141	ISL1	z	398	ISL1	2.85512522886688	YES
148	KLF4	KLF4_208	0.450264584817875	8.24429326322702e-23	1.37864435839917e-25	chr9	107490482	107484852	2	358	KLF4	z	208	KLF4	1.42111520857813	YES
158	STAT2	STAT2_778	0.434749157494991	5.27346474262769e-21	8.81850291409313e-24	chr12	56360155	56341597	2	419	STAT2	z	778	STAT2	2.28516661920975	YES
161	TEAD3	TEAD3_795	0.432697224922219	8.995952356085e-21	1.50433985887709e-23	chr6	35497076	35473597	2	351	TEAD3	z	795	TEAD3	9.01075537055897	YES
162	PRRX2	PRRX2_519	0.43226757935008	1.00557459215129e-20	1.68156286312925e-23	chr9	129665641	129722674	1	530	PRRX2	z	519	PRRX2	5.1641556390495	YES
166	SP4	SP4_180	0.419751561209106	2.40668781245048e-19	4.02456155928174e-22	chr7	21428034	21514822	1	99	SP4	z	180	SP4	2.20851239280767	YES
167	DLX5	DLX5_412	0.418737922973929	3.09455044181253e-19	5.17483351473667e-22	chr7	97025097	97020392	2	392	DLX5	z	412	DLX5	3.7964634042518	YES
168	LHX4	LHX4_450	0.41812485704497	3.6012270752373e-19	6.02211885491188e-22	chr1	180230286	180278982	1	1281	LHX4	z	450	LHX4	5.75626424043775	YES
170	PKNOX1	PKNOX1_497	0.415839608398133	6.32023423064538e-19	1.05689535629521e-21	chr21	42974510	43033931	1	128	PKNOX1	z	497	PKNOX1	2.04255471400151	YES
176	SP3	SP3_247	0.406415660440375	6.145020368851e-18	1.02759537940652e-20	chr2	173965702	173906459	2	755	SP3	z	247	SP3	1.68095625624056	YES
179	OLIG2	OLIG2_100	0.406019519924484	6.75091540619167e-18	1.12891561976449e-20	chr21	33025845	33029196	1	56	OLIG2	z	100	OLIG2	2.04855014838015	YES
4	VAX1	VAX1_489	-0.860305377458782	1.16671691970342e-140	1.95103163830004e-143	chr10	117138301	117128521	2	540	VAX1	z	489	VAX1	4.17925960608648	NO
5	ZNF354C	ZNF354C_256	-0.849807202457175	1.19833845350549e-133	2.00391045736704e-136	chr5	179060415	179083537	1	777	ZNF354C	z	256	ZNF354C	1.45495601899509	NO
7	TFAP4	TFAP4_23	-0.80557476912905	4.3276316529778e-109	7.23684222905987e-112	chr16	4273075	4257186	2	145	TFAP4	z	23	TFAP4	5.99686112545714	NO
8	GLI2	GLI2_167	0.804839175394804	9.77173761587843e-109	1.63406983543118e-111	chr2	120735623	120992653	1	594	GLI2	z	167	GLI2	0.924940626315692	NO
10	EOMES	EOMES_788	0.763278883990009	6.57474554466927e-91	1.09945577670055e-93	chr3	27722711	27715949	2	123	EOMES	z	788	EOMES	0.996835212325991	NO
11	ATF2	ATF2_114	-0.763221431391196	6.917449085845e-91	1.15676406117809e-93	chr2	175168382	175072250	2	765	ATF2	z	114	ATF2	0.382984867059279	NO
13	GLI1	GLI1_186	0.747814839217743	3.46622178347681e-85	5.79635749745286e-88	chr12	57460135	57472262	1	445	GLI1	z	186	GLI1	0.98991827244588	NO
15	TGIF1	TGIF1_541	-0.721136270685551	3.08434537945687e-76	5.15776819307168e-79	chr18	3411608	3459978	1	18	TGIF1	z	541	TGIF1	1.54109344134209	NO
16	ZBTB4	ZBTB4_249	0.719778405851057	8.25387739024661e-76	1.38024705522519e-78	chr17	7484263	7459366	2	146	ZBTB4	z	249	ZBTB4	0.765369500358428	NO
17	TGIF2	TGIF2_441	-0.718242330556196	2.49582598836885e-75	4.17362205412851e-78	chr20	36573488	36593950	1	219	TGIF2	z	441	TGIF2	2.23268140972836	NO
23	MEIS2	MEIS2_471	-0.709331289850435	1.3272019374761e-72	2.21940123323762e-75	chr15	37101299	36889204	2	64	MEIS2	z	471	MEIS2	1.54413791483915	NO
24	NFKB2	NFKB2_714	0.705673411446596	1.62974401622694e-71	2.72532444185107e-74	chr10	102394110	102402529	1	474	NFKB2	z	714	NFKB2	0.86705879994874	NO
25	PAX6	PAX6_604	0.699420438669778	1.08550779554642e-69	1.81523042733516e-72	chr11	31817961	31784792	2	226	PAX6	z	604	PAX6	0.402037895834623	NO
26	ID4	ID4_75	-0.683181155715642	3.60869696230387e-65	6.03461030485598e-68	chr6	19837386	19840684	1	87	ID4	z	75	ID4	3.03487775959569	NO
27	HSF2	HSF2_623	-0.671779601365067	3.62954847230156e-62	6.06947905067151e-65	chr6	122399546	122433119	1	692	HSF2	z	623	HSF2	1.47655834013541	NO
30	E4F1	E4F1_234	-0.670199707332033	9.23298434292608e-62	1.54397731487058e-64	chr16	2223566	2235742	1	90	E4F1	z	234	E4F1	0.566216445831043	NO
31	MEIS3	MEIS3_411	0.669312166397337	1.556099841502e-61	2.60217364799666e-64	chr19	47419523	47403124	2	869	MEIS3	z	411	MEIS3	1.15495158139545	NO
32	SMAD2	SMAD2_745	-0.669182974496322	1.67868846750938e-61	2.80717135035014e-64	chr18	47931146	47808957	2	147	SMAD2	z	745	SMAD2	0.899315087402819	NO
34	VDR	VDR_663	0.661374666549182	1.53115368401814e-59	2.56045766558217e-62	chr12	47943048	47841537	2	270	VDR	z	663	VDR	0.651465901084013	NO
36	FOXG1-AS1	FOXG1_368	0.646800089025976	4.89982907437851e-56	8.19369410431189e-59	chr14	28765277	28729083	2	103	FOXG1	z	368	FOXG1	0.949220733861435	NO
38	CEBPA-DT	CEBPA_155	-0.630015442872543	3.13603187968538e-52	5.2442004677013e-55	chr19	33302857	33305054	1	547	CEBPA	z	155	CEBPA	0.398348482466575	NO
40	NFIX	NFIX_738	0.623956654001429	6.50991715209251e-51	1.08861490837667e-53	chr19	12995608	13098796	1	343	NFIX	z	738	NFIX	0.587728064037333	NO
44	MECP2	MECP2_645	-0.620028128228826	4.49035931285546e-50	7.50896206163121e-53	chrX	154137103	154021573	2	576	MECP2	z	645	MECP2	0.735448736550776	NO
45	NFYA	NFYA_288	-0.619658036520823	5.37873395030977e-50	8.99453837844444e-53	chr6	41072945	41099976	1	394	NFYA	z	288	NFYA	2.82114006442448	NO
46	MESP1	MESP1_69	-0.617317341913294	1.67536373276639e-49	2.80161159325484e-52	chr15	89751310	89748661	2	480	MESP1	z	69	MESP1	2.64176259000214	NO
48	MAZ	MAZ_178	-0.61097691435816	3.46777092541498e-48	5.79894803581101e-51	chr16	29806106	29812227	1	320	MAZ	z	178	MAZ	1.17189646182195	NO
49	ELF1	ELF1_329	0.610482283523432	4.37986029742532e-48	7.32418109937345e-51	chr13	41061440	40931920	2	104	ELF1	z	329	ELF1	1.0781819449751	NO
51	VAX2	VAX2_439	-0.602134667123097	2.11967721694809e-46	3.54461073068242e-49	chr2	70900590	70933446	1	347	VAX2	z	439	VAX2	4.17925960608648	NO
53	E2F7	E2F7_316	0.595141845821146	5.01055397092478e-45	8.37885279418859e-48	chr12	77065580	77021247	2	541	E2F7	z	316	E2F7	1.14246453370977	NO
56	TFEB	TFEB_32	-0.592093052920825	1.94220797725665e-44	3.24783942685058e-47	chr6	41736259	41683978	2	398	TFEB	z	32	TFEB	0.506949775467816	NO
58	MECOM	MECOM_169	-0.58877985627155	8.33049479223706e-44	1.39305932980553e-46	chr3	169663618	169083499	2	799	MECOM	z	169	MECOM	0.838455878748851	NO
60	KLF8	KLF8_174	0.586177116351123	2.58435993168349e-43	4.32167212656103e-46	chrX	56232421	56287889	1	222	KLF8	z	174	KLF8	0.725451470443345	NO
61	FEZF1-AS1	FEZF1_204	-0.584021573730535	6.54944844788638e-43	1.09522549295759e-45	chr7	122303658	122310077	1	558	FEZF1	z	204	FEZF1	1.34080175708147	NO
62	MBD2	MBD2_644	0.583392867698853	8.57884195113681e-43	1.4345889550396e-45	chr18	54224788	54151601	2	171	MBD2	z	644	MBD2	0.991319482257273	NO
63	ZIC2	ZIC2_162	0.576310503808669	1.72389263604106e-41	2.88276360541983e-44	chr13	99981772	99986773	1	262	ZIC2	z	162	ZIC2	1.07505678570567	NO
66	LCOR	LCOR_711	-0.574423907066281	3.78699456594439e-41	6.33276683268293e-44	chr10	96832260	96981043	1	405	LCOR	z	711	LCOR	1.05139069228649	NO
67	E2F8	E2F8_314	0.571967191799166	1.04726981406709e-40	1.75128731449345e-43	chr11	19241620	19224063	2	197	E2F8	z	314	E2F8	1.2232831852452	NO
69	CXXC1	CXXC1_303	0.569010643439671	3.52204518514088e-40	5.88970766745966e-43	chr18	50288304	50282343	2	161	CXXC1	z	303	CXXC1	0.490814906773857	NO
72	PRDM4	PRDM4_185	-0.564626514128978	2.08035203309446e-39	3.47884955366966e-42	chr12	107761272	107732866	2	657	PRDM4	z	185	PRDM4	1.45586087348479	NO
73	NR1D2	NR1D2_841	-0.563028449688723	3.94861773257987e-39	6.60303968658841e-42	chr3	23945260	23980618	1	114	NR1D2	z	841	NR1D2	0.645511888328159	NO
74	FOXO1	FOXO1_361	0.559192700814471	1.8126528221044e-38	3.03119201020803e-41	chr13	40666597	40555667	2	101	FOXO1	z	361	FOXO1	0.949220733861435	NO
75	GLI3	GLI3_182	0.557457945794827	3.58784306685692e-38	5.99973756999484e-41	chr7	42237870	41960950	2	186	GLI3	z	182	GLI3	0.956446493205827	NO
77	TFAP2B	TFAP2B_1	-0.550619973730645	5.09130009250219e-37	8.51387975334815e-40	chr6	50818723	50847613	1	479	TFAP2B	z	1	TFAP2B	0.559732998165489	NO
79	HES7	HES7_83	0.54598303054645	2.97186672042526e-36	4.96967679000879e-39	chr17	8124092	8120590	2	173	HES7	z	83	HES7	1.22189866688716	NO
80	ZNF784	ZNF784_262	0.543736026195147	6.91899605312916e-36	1.15702275135939e-38	chr19	55624601	55620742	2	1098	ZNF784	z	262	ZNF784	0.470070869114937	NO
82	TBR1	TBR1_786	0.541886465719898	1.38060461566174e-35	2.3087033706718e-38	chr2	161416094	161425870	1	701	TBR1	z	786	TBR1	1.21052201564353	NO
83	ZNF232	ZNF232_233	-0.541365569404863	1.67583391043992e-35	2.80239784354501e-38	chr17	5123116	5105541	2	89	ZNF232	z	233	ZNF232	0.27030993717327	NO
85	ZNF410	ZNF410_193	0.539878234965036	2.90893080611308e-35	4.86443278614228e-38	chr14	73851971	73932511	1	333	ZNF410	z	193	ZNF410	0.65969093126986	NO
86	ZIC3	ZIC3_215	0.537097196181848	8.09784278784963e-35	1.35415431234944e-37	chrX	137566142	137577691	1	514	ZIC3	z	215	ZIC3	1.08089251994492	NO
87	CUX2	CUX2_292	-0.531621997418201	5.91232763888892e-34	9.88683551653665e-37	chr12	111034024	111350554	1	699	CUX2	z	292	CUX2	2.10355187187383	NO
88	GABPA	GABPA_338	0.528821984136021	1.61151594162663e-33	2.69484271175021e-36	chr21	25734570	25772460	1	24	GABPA	z	338	GABPA	1.19385791683372	NO
89	DLX4	DLX4_429	-0.528242699019586	1.98071719530966e-33	3.31223611255796e-36	chr17	49968970	49974959	1	622	DLX4	z	429	DLX4	3.79414519362702	NO
91	NR4A1	NR4A1_671	-0.524259532866993	8.09416714702009e-33	1.35353965669232e-35	chr12	52022832	52059507	1	341	NR4A1	z	671	NR4A1	1.26586320910717	NO
92	STAT5A	STAT5A_774	-0.523739905100881	9.71249100756746e-33	1.6241623758474e-35	chr17	42287547	42311943	1	477	STAT5A	z	774	STAT5A	1.44291367052172	NO
93	CDC5L	CDC5L_646	-0.523283128520487	1.13972921427758e-32	1.90590169611636e-35	chr6	44387525	44450426	1	458	CDC5L	z	646	CDC5L	0.961018965279068	NO
94	XBP1	XBP1_109	-0.522728624640624	1.38354862434877e-32	2.31362646212169e-35	chr22	28800597	28794555	2	129	XBP1	z	109	XBP1	0.592034976131105	NO
95	SOX21-AS1	SOX21_755	0.514659180387836	2.232712202253e-31	3.73363244523913e-34	chr13	94712716	94716246	1	235	SOX21	z	755	SOX21	0.693528881954481	NO
97	MLX	MLX_29	0.513289190661332	3.55388156952826e-31	5.9429457684419e-34	chr17	42567068	42573239	1	484	MLX	z	29	MLX	0.720025326997861	NO
99	CREB3L4	CREB3L4_126	-0.51222766010765	5.08736019790379e-31	8.50729130084245e-34	chr1	153967534	153974363	1	1038	CREB3L4	z	126	CREB3L4	1.55888485551215	NO
101	FOXJ2	FOXJ2_350	-0.509954849075852	1.09197646069291e-30	1.82604759313195e-33	chr12	8032703	8055503	1	93	FOXJ2	z	350	FOXJ2	1.00936149388156	NO
102	NFYC	NFYC_800	-0.506509039568983	3.438754800772e-30	5.75042608824749e-33	chr1	40691570	40771603	1	466	NFYC	z	800	NFYC	2.94808416143302	NO
103	ZNF202	ZNF202_230	-0.506257300017994	3.73744794404583e-30	6.24991294990942e-33	chr11	123741675	123724177	2	873	ZNF202	z	230	ZNF202	2.35662614714523	NO
105	FOXP2	FOXP2_356	-0.503191304799481	1.02503583593884e-29	1.7141067490616e-32	chr7	114086327	114693772	1	539	FOXP2	z	356	FOXP2	1.41412201368916	NO
106	BRCA1	BRCA1_319	-0.501588138817468	1.73016593522895e-29	2.89325407228921e-32	chr17	43170245	43044295	2	511	BRCA1	z	319	BRCA1	0.453265719269797	NO
107	SIX4	SIX4_407	-0.501075413500952	2.04430103135886e-29	3.41856359759007e-32	chr14	60724348	60709528	2	248	SIX4	z	407	SIX4	0.188624224413106	NO
109	CUX1	CUX1_294	-0.498902455362898	4.13298820152705e-29	6.91135150757031e-32	chr7	101815904	102283957	1	481	CUX1	z	294	CUX1	3.02260662237364	NO
110	TOPORS	TOPORS_814	-0.497766235766901	5.96006521761562e-29	9.96666424350437e-32	chr9	32552553	32540544	2	85	TOPORS	z	814	TOPORS	0.939004086512712	NO
111	EP300	EP300_804	0.497198848830983	7.15188286228525e-29	1.19596703382697e-31	chr22	41091786	41180079	1	282	EP300	z	804	EP300	0.652717075070796	NO
112	ZBTB12	ZBTB12_280	0.493484357593816	2.33921901467296e-28	3.9117374827307e-31	chr6	31901992	31899607	2	272	ZBTB12	z	280	ZBTB12	1.04606162980311	NO
114	HESX1	HESX1_503	-0.487975894309312	1.32058778906271e-27	2.2083407843858e-30	chr3	57226521	57197843	2	386	HESX1	z	503	HESX1	5.05305188209792	NO
115	POU3F1	POU3F1_618	-0.487712813497865	1.43326815718244e-27	2.39676949361611e-30	chr1	38046794	38043827	2	439	POU3F1	z	618	POU3F1	1.59593264010052	NO
116	ETV6	ETV6_335	-0.487054164607156	1.75881745467436e-27	2.94116631216447e-30	chr12	11649854	11895402	1	134	ETV6	z	335	ETV6	1.0515938289374	NO
119	USF2	USF2_26	0.48485019007544	3.47757804272465e-27	5.81534789753286e-30	chr19	35268978	35279821	1	575	USF2	z	26	USF2	0.511009038529137	NO
120	TEAD1	TEAD1_796	-0.484430518960847	3.95737584273283e-27	6.61768535574053e-30	chr11	12674591	12944483	1	156	TEAD1	z	796	TEAD1	10.4639259331692	NO
121	FOXP1	FOXP1_353	-0.482950970578776	6.23270741141144e-27	1.04225876445007e-29	chr3	71583989	70954693	2	435	FOXP1	z	353	FOXP1	1.341483958569	NO
125	ARID2	ARID2_11	-0.482023520154436	8.27646784711308e-27	1.3840247235975e-29	chr12	45729665	45908040	1	259	ARID2	z	11	ARID2	3.52512801717842	NO
127	SOX3	SOX3_759	0.479849656691317	1.60350435709224e-26	2.68144541319773e-29	chrX	140505503	140502987	2	519	SOX3	z	759	SOX3	0.551983510480624	NO
128	RFX3-AS1	RFX3_723	-0.479515303026047	1.77445461381755e-26	2.96731540772165e-29	chr9	3668086	3691814	1	12	RFX3	z	723	RFX3	5.51779421615132	NO
129	ZBTB33	ZBTB33_255	-0.473329506759112	1.1332333548856e-25	1.89503905499264e-28	chrX	120250752	120258398	1	446	ZBTB33	z	255	ZBTB33	0.71352789500197	NO
130	FOXO4	FOXO4_373	-0.472673043887416	1.37662936721589e-25	2.30205579801988e-28	chrX	71096197	71103535	1	262	FOXO4	z	373	FOXO4	0.771034861042546	NO
131	NFATC3	NFATC3_713	0.472597205886635	1.40788398426326e-25	2.3543210439185e-28	chr16	68077340	68229259	1	541	NFATC3	z	713	NFATC3	0.564604781943082	NO
132	NFATC4	NFATC4_715	0.470942094888401	2.2947981718387e-25	3.83745513685401e-28	chr14	24365673	24379604	1	94	NFATC4	z	715	NFATC4	1.14272402158418	NO
133	TCF3	TCF3_21	-0.470274673211691	2.79240230785537e-25	4.66956907668121e-28	chr19	1652605	1609290	2	60	TCF3	z	21	TCF3	3.40694580562031	NO
136	PAX7	PAX7_605	-0.467954117462096	5.50644102826316e-25	9.20809536498855e-28	chr1	18631006	18748866	1	194	PAX7	z	605	PAX7	3.50686559369923	NO
137	ZIC1	ZIC1_213	0.464759230824611	1.39059098331335e-24	2.32540298212934e-27	chr3	147393895	147416719	1	718	ZIC1	z	213	ZIC1	1.09187797210219	NO
138	ATOH8	ATOH8_71	-0.464666459835994	1.42829774607653e-24	2.38845776935874e-27	chr2	85751344	85788066	1	430	ATOH8	z	71	ATOH8	3.68205021120235	NO
140	TCF7L1	TCF7L1_763	0.463630327177723	1.92464474717118e-24	3.21846947687488e-27	chr2	85133410	85310388	1	416	TCF7L1	z	763	TCF7L1	1.23065523641204	NO
141	INSM1	INSM1_248	-0.463258657351775	2.14144544513889e-24	3.58101245006503e-27	chr20	20368121	20370949	1	124	INSM1	z	248	INSM1	1.01095813904183	NO
142	IRF9	IRF9_636	-0.460943823211322	4.15095882001416e-24	6.94140270905377e-27	chr14	24161053	24166565	1	77	IRF9	z	636	IRF9	1.91451013987973	NO
143	ZBTB42	ZBTB42_261	-0.460207733385361	5.11790629898377e-24	8.55837173743106e-27	chr14	104800913	104804712	1	524	ZBTB42	z	261	ZBTB42	1.26794484796496	NO
144	MYB	MYB_648	0.453874411642428	3.03746397703276e-23	5.07937119905143e-26	chr6	135181315	135219173	1	739	MYB	z	648	MYB	0.512159438211498	NO
146	HBP1	HBP1_752	-0.450978494259068	6.77333768791172e-23	1.13266516520263e-25	chr7	107168961	107202529	1	515	HBP1	z	752	HBP1	1.36043126198087	NO
147	ZNF76	ZNF76_164	-0.45081225051594	7.09080964240102e-23	1.18575412080285e-25	chr6	35258909	35295985	1	346	ZNF76	z	164	ZNF76	0.655780307578396	NO
149	NR1I3	NR1I3_680	-0.449028457264323	1.15734191934265e-22	1.93535438017166e-25	chr1	161238302	161229666	2	1177	NR1I3	z	680	NR1I3	1.14803914859472	NO
150	FOXN2	FOXN2_854	0.448507186406956	1.33475252108039e-22	2.23202762722472e-25	chr2	48314637	48379294	1	251	FOXN2	z	854	FOXN2	1.15833626402233	NO
151	GLIS2	GLIS2_201	0.44750915467972	1.75263873702893e-22	2.93083400840959e-25	chr16	4314761	4339597	1	146	GLIS2	z	201	GLIS2	0.779290085776287	NO
152	FOSB	FOSB_121	-0.44671404685812	2.17597195114502e-22	3.6387490821823e-25	chr19	45467995	45475179	1	819	FOSB	z	121	FOSB	27.3553443773753	NO
153	TFE3	TFE3_18	0.443788555440464	4.80007489497417e-22	8.02688109527453e-25	chrX	49043486	49028726	2	170	TFE3	z	18	TFE3	0.461774752775951	NO
154	ZNF282	ZNF282_240	0.441204761117032	9.59298298490704e-22	1.60417775667342e-24	chr7	149195485	149226248	1	700	ZNF282	z	240	ZNF282	0.638129456169064	NO
155	BBX	BBX_753	-0.438842257496003	1.79746062906565e-21	3.00578700512651e-24	chr3	107522936	107811324	1	500	BBX	z	753	BBX	1.9534318069733	NO
156	SOX4	SOX4_754	-0.437025942076403	2.90314784732318e-21	4.85476228649361e-24	chr6	21592769	21598619	1	91	SOX4	z	754	SOX4	2.70224828983482	NO
157	NRL	NRL_123	-0.435919471738817	3.88233514637446e-21	6.49219924142886e-24	chr14	24115014	24080107	2	69	NRL	z	123	NRL	1.84742870822228	NO
159	FOXD4L5	FOXD4L5_833	-0.434459233873354	5.6880734184456e-21	9.51182845893913e-24	chr9	65285209	65282101	2	181	FOXD4L5	z	833	FOXD4L5	1.23596330845314	NO
160	NPAS1	NPAS1_49	-0.432828019379001	8.69579494242185e-21	1.45414631144178e-23	chr19	47019820	47045775	1	859	NPAS1	z	49	NPAS1	0.0933100051485929	NO
163	FOXN3-AS1	FOXN3_829	-0.429576886150057	2.01256419101119e-20	3.36549195821269e-23	chr14	89417354	89419793	1	407	FOXN3	z	829	FOXN3	1.15833626402233	NO
164	FLI1	FLI1_337	0.423525689076754	9.3678648280929e-20	1.56653257994865e-22	chr11	128686535	128813267	1	912	FLI1	z	337	FLI1	1.21797132075244	NO
165	MYC	MYC_55	0.42340555107034	9.655272694661e-20	1.61459409609716e-22	chr8	127735434	127741434	1	475	MYC	z	55	MYC	0.622622067345861	NO
169	ARNTL2	ARNTL2_16	-0.416051473426845	6.00018211154212e-19	1.00337493504049e-21	chr12	27332854	27425289	1	206	ARNTL2	z	16	ARNTL2	0.62018853156032	NO
171	ZNF713	ZNF713_257	-0.415218474391878	7.35879218876709e-19	1.23056725564667e-21	chr7	55887277	55955239	1	240	ZNF713	z	257	ZNF713	1.82123137738745	NO
172	HLTF	HLTF_802	-0.41335309698064	1.15987300719142e-18	1.93958696854753e-21	chr3	149086554	149030127	2	722	HLTF	z	802	HLTF	0.33702804955792	NO
173	UBP1	UBP1_393	-0.412397927226182	1.46256580700865e-18	2.44576221907801e-21	chr3	33441371	33388336	2	148	UBP1	z	393	UBP1	2.17173990608587	NO
174	ARNT	ARNT_57	0.408699167319999	3.56485883288661e-18	5.96130239613145e-21	chr1	150876768	150809705	2	984	ARNT	z	57	ARNT	0.397646943272489	NO
175	TFCP2	TFCP2_392	-0.408438458186212	3.79431754073947e-18	6.34501260993222e-21	chr12	51173134	51093663	2	330	TFCP2	z	392	TFCP2	0.746905453723173	NO
177	ZBTB7B	ZBTB7B_216	0.406395526996307	6.17447821783892e-18	1.03252144111019e-20	chr1	155002630	155018522	1	1058	ZBTB7B	z	216	ZBTB7B	0.995552020949845	NO
178	SOX5	SOX5_758	0.40612357615241	6.58628439567782e-18	1.1013853504478e-20	chr12	24562590	23529500	2	189	SOX5	z	758	SOX5	1.01560517028427	NO
180	OTX1	OTX1_437	-0.406007044456273	6.77092359699197e-18	1.13226147106889e-20	chr2	63050057	63057836	1	296	OTX1	z	437	OTX1	1.44902550614325	NO
181	ETV2	ETV2_324	0.405946806861425	6.8683583637456e-18	1.14855491032535e-20	chr19	35641745	35644871	1	587	ETV2	z	324	ETV2	0.589627401898792	NO
182	RELB	RELB_718	-0.403174287924512	1.32155648630447e-17	2.20996067943891e-20	chr19	45001430	45038198	1	803	RELB	z	718	RELB	1.04762629631319	NO
183	IRF2	IRF2_634	0.402495582892392	1.54974431683116e-17	2.59154568031967e-20	chr4	184474580	184387713	2	612	IRF2	z	634	IRF2	1.25966857822083	NO
184	SRF	SRF_641	-0.400768993166791	2.32017620980112e-17	3.87989332742662e-20	chr6	43171299	43181507	1	427	SRF	z	641	SRF	0.439473522128304	NO
185	FOXD1	FOXD1_382	0.399342095293364	3.23287642749845e-17	5.40614787207099e-20	chr5	73448362	73446256	2	220	FOXD1	z	382	FOXD1	0.949220733861435	NO
186	ZKSCAN3	ZKSCAN3_276	0.397433015833664	5.02635832092601e-17	8.40528147312042e-20	chr6	28349914	28369177	1	180	ZKSCAN3	z	276	ZKSCAN3	0.186408438687217	NO
187	ARX	ARX_394	0.39471740942152	9.37036311627958e-17	1.56695035389291e-19	chrX	25015948	25003694	2	88	ARX	z	394	ARX	3.15301399456041	NO
188	RAX	RAX_472	-0.394576111529944	9.6774933772472e-17	1.61830992930555e-19	chr18	59273393	59267035	2	192	RAX	z	472	RAX	5.50467909658423	NO
189	GMEB2	GMEB2_735	-0.393677591529066	1.18760792854156e-16	1.98596643568822e-19	chr20	63627041	63587602	2	427	GMEB2	z	735	GMEB2	0.307012075663587	NO
190	IRF1	IRF1_629	0.393177296221971	1.33063938828826e-16	2.22514947874291e-19	chr5	132490798	132481609	2	426	IRF1	z	629	IRF1	2.35953295741193	NO
191	CEBPZ	CEBPZ_806	-0.392575213746795	1.52540136332323e-16	2.55083840020607e-19	chr2	37231713	37201612	2	189	CEBPZ	z	806	CEBPZ	2.62895697783442	NO
192	NFATC1	NFATC1_720	-0.391243423129136	2.06145875353378e-16	3.44725544069194e-19	chr18	79395856	79529325	1	239	NFATC1	z	720	NFATC1	0.857688525740193	NO
193	NPAS2	NPAS2_72	-0.387877799711476	4.38591926163806e-16	7.33431314655193e-19	chr2	100820152	100996829	1	510	NPAS2	z	72	NPAS2	0.748236269903173	NO
194	YBX2	YBX2_827	-0.385220791510534	7.91145417015478e-16	1.32298564718307e-18	chr17	7294615	7288252	2	131	YBX2	z	827	YBX2	0.735757057740387	NO
195	THAP1	THAP1_798	0.38502898612209	8.25392457303831e-16	1.38025494532413e-18	chr8	42843325	42836674	2	194	THAP1	z	798	THAP1	1.47035996958423	NO
196	ZNF219	ZNF219_229	0.383595357510668	1.13197613871253e-15	1.89293668681026e-18	chr14	21104722	21090046	2	18	ZNF219	z	229	ZNF219	1.17489547483524	NO
197	ATF4	ATF4_122	0.383173296728973	1.24191985148852e-15	2.0767890493119e-18	chr22	39519695	39522685	1	270	ATF4	z	122	ATF4	1.86218806810312	NO
198	BARX1	BARX1_468	0.381401830067916	1.82987147649145e-15	3.05998574664121e-18	chr9	93955372	93951622	2	286	BARX1	z	468	BARX1	3.71420973484021	NO
199	SIX3	SIX3_480	-0.378649826798392	3.32575435534544e-15	5.56146213268469e-18	chr2	44941898	44946077	1	230	SIX3	z	480	SIX3	0.25077004768765	NO
200	NFAT5	NFAT5_717	-0.377069765090083	4.67470703547626e-15	7.81723584527802e-18	chr16	69565094	69704666	1	562	NFAT5	z	717	NFAT5	0.943728037539261	NO
201	CENPB	CENPB_289	0.370816457422922	1.76632974830915e-14	2.95372867610226e-17	chr20	3786690	3783851	2	54	CENPB	z	289	CENPB	0.600777725010952	NO
202	ZHX1	ZHX1_510	-0.369784321462478	2.19361493172158e-14	3.66825239418324e-17	chr8	123275541	123248451	2	453	ZHX1	z	510	ZHX1	0.258711236867326	NO
203	BACH1	BACH1_130	-0.369366375811771	2.39421876061884e-14	4.0037103020382e-17	chr21	29194147	29630751	1	35	BACH1	z	130	BACH1	32.5160177654925	NO
204	PBX4	PBX4_861	0.369286050474084	2.43478940225593e-14	4.07155418437447e-17	chr19	19618916	19561707	2	488	PBX4	z	861	PBX4	1.09978999287272	NO
205	KLF12	KLF12_191	-0.367298554827139	3.68447883963115e-14	6.16133585222601e-17	chr13	74133905	73686089	2	203	KLF12	z	191	KLF12	1.13490027234347	NO
206	ARID5B	ARID5B_7	0.365421225426638	5.43468933785316e-14	9.08810926062401e-17	chr10	61901300	62096944	1	218	ARID5B	z	7	ARID5B	0.512588788403622	NO
207	TEAD4	TEAD4_797	0.363523190776581	8.02991675164748e-14	1.34279544341931e-16	chr12	2959330	3040673	1	26	TEAD4	z	797	TEAD4	10.8227605011858	NO
208	HSF1	HSF1_627	-0.36249110483177	9.91805491158464e-14	1.65853761063288e-16	chr8	144291591	144314722	1	548	HSF1	z	627	HSF1	1.27319164795352	NO
209	POU2F1	POU2F1_614	-0.362259196882767	1.03989413190652e-13	1.73895339783699e-16	chr1	167220829	167427345	1	1210	POU2F1	z	614	POU2F1	3.72511363152319	NO
210	MEIS1	MEIS1_486	-0.360388102624243	1.5215349709199e-13	2.54437286107007e-16	chr2	66433452	66573869	1	313	MEIS1	z	486	MEIS1	1.31598674086327	NO
211	SOX8	SOX8_746	0.359598707161064	1.78521895316967e-13	2.98531597520012e-16	chr16	981808	986979	1	44	SOX8	z	746	SOX8	0.454782969127695	NO
212	SIX2	SIX2_528	0.35830248252537	2.31871400896126e-13	3.8774481755205e-16	chr2	45009430	45005161	2	232	SIX2	z	528	SIX2	0.287889893841858	NO
213	STAT4	STAT4_775	0.356055778463664	3.63783361916292e-13	6.08333381130923e-16	chr2	191151596	191029576	2	830	STAT4	z	775	STAT4	1.25723551186975	NO
214	E2F3	E2F3_313	0.355943610952903	3.72020913095779e-13	6.22108550327389e-16	chr6	20401906	20493715	1	89	E2F3	z	313	E2F3	1.07035939012111	NO
215	KLF13	KLF13_238	-0.352187516343015	7.83402731606685e-13	1.31003801272021e-15	chr15	31326855	31435665	1	35	KLF13	z	238	KLF13	1.61104569521559	NO
216	IRF7	IRF7_635	0.351472473133495	9.01709154609268e-13	1.50787484048373e-15	chr11	615999	612553	2	22	IRF7	z	635	IRF7	1.9088478006656	NO
217	E2F6	E2F6_317	0.350338113150433	1.12628676016426e-12	1.88342267585997e-15	chr2	11466177	11444375	2	51	E2F6	z	317	E2F6	1.25034403775709	NO
218	FOXO6	FOXO6_379	-0.349413960637	1.34910507794941e-12	2.25602855844383e-15	chr1	41361922	41383590	1	474	FOXO6	z	379	FOXO6	0.669865093293757	NO
219	ATF3	ATF3_132	-0.347569160016181	1.93094943429194e-12	3.22901243192632e-15	chr1	212565334	212620777	1	1451	ATF3	z	132	ATF3	0.641648121855912	NO
220	PRRX1	PRRX1_440	-0.346451782015598	2.39659082699614e-12	4.00767696822096e-15	chr1	170662728	170739419	1	1236	PRRX1	z	440	PRRX1	5.1641556390495	NO
221	PBX2	PBX2_563	-0.34616265979035	2.53401737251132e-12	4.23748724500221e-15	chr6	32190186	32184741	2	288	PBX2	z	563	PBX2	1.89959242618669	NO
222	CREB3L1	CREB3L1_131	0.345479249150224	2.89034462867173e-12	4.83335222185909e-15	chr11	46277661	46321422	1	283	CREB3L1	z	131	CREB3L1	0.462312791246208	NO
223	ARID3A	ARID3A_6	0.343260234605632	4.42097925479234e-12	7.39294189764606e-15	chr19	925781	975934	1	28	ARID3A	z	6	ARID3A	1.76885314251634	NO
224	ZNF423	ZNF423_176	0.342922767436925	4.7147530557327e-12	7.88420243433562e-15	chr16	49857919	49487524	2	410	ZNF423	z	176	ZNF423	0.87972966245028	NO
225	HIF1A-AS1	HIF1A_24	0.341797182045704	5.8399131241668e-12	9.76574101031238e-15	chr14	61695823	61681041	2	253	HIF1A	z	24	HIF1A	0.370611442517507	NO
226	ZNF274	ZNF274_244	-0.341560900764557	6.10759128511321e-12	1.02133633530321e-14	chr19	58183029	58213562	1	1166	ZNF274	z	244	ZNF274	1.22126018463439	NO
227	NR2F1	NR2F1_692	0.341359832401584	6.34482787977662e-12	1.06100800665161e-14	chr5	93583337	93594615	1	304	NR2F1	z	692	NR2F1	1.60155420706684	NO
228	SOX2	SOX2_769	0.340761333800604	7.1057696390949e-12	1.18825579249079e-14	chr3	181711924	181714436	1	842	SOX2	z	769	SOX2	0.656854793719368	NO
229	ZNF691	ZNF691_224	-0.340495078104478	7.47241293732863e-12	1.24956738082418e-14	chr1	42846573	42852477	1	489	ZNF691	z	224	ZNF691	1.0728576835921	NO
230	CPEB1-AS1	CPEB1_815	0.340353702149071	7.67457023093043e-12	1.28337294831613e-14	chr15	82647770	82692820	1	436	CPEB1	z	815	CPEB1	2.34060824590683	NO
231	DMBX1	DMBX1_560	0.340332259361625	7.70569673669366e-12	1.28857804961432e-14	chr1	46506996	46514226	1	553	DMBX1	z	560	DMBX1	5.06544902150701	NO
232	HMGA2	HMGA2_13	-0.340321689924175	7.72108493625498e-12	1.29115132713294e-14	chr12	65824131	65966295	1	492	HMGA2	z	13	HMGA2	1.97520189584314	NO
233	EGR3	EGR3_259	-0.339097429188508	9.72326441769225e-12	1.62596394944687e-14	chr8	22693302	22687659	2	88	EGR3	z	259	EGR3	0.567589624888228	NO
234	FOXC1	FOXC1_349	-0.338337605624576	1.1213376404001e-11	1.87514655585302e-14	chr6	1609972	1613897	1	4	FOXC1	z	349	FOXC1	0.227080219380432	NO
235	RARA-AS1	RARA_675	-0.338202382766846	1.15010896201821e-11	1.92325913380972e-14	chr17	40343136	40340867	2	444	RARA	z	675	RARA	1.09409389404811	NO
236	FUBP1	FUBP1_809	0.337598308871765	1.28772907216333e-11	2.15339309726309e-14	chr1	77979110	77944055	2	692	FUBP1	z	809	FUBP1	1.74651970357689	NO
237	ARNT2	ARNT2_76	0.336148006034997	1.68746360289425e-11	2.82184548978972e-14	chr15	80404350	80597937	1	420	ARNT2	z	76	ARNT2	0.556966619128813	NO
238	RORB	RORB_865	0.334123834737043	2.45511185771873e-11	4.10553822360991e-14	chr9	74497365	74693177	1	214	RORB	z	865	RORB	0.542026614786259	NO
239	ZFHX3	ZFHX3_483	0.33195633400295	3.65689339995219e-11	6.11520635443509e-14	chr16	73059698	72782885	2	599	ZFHX3	z	483	ZFHX3	4.44079475100715	NO
240	CREM	CREM_108	-0.330871859210873	4.4583878818499e-11	7.45549813018378e-14	chr10	35126791	35212958	1	143	CREM	z	108	CREM	1.1868472518399	NO
241	SOX13	SOX13_761	0.329968048397767	5.25587619542972e-11	8.7890906278089e-14	chr1	204073115	204127743	1	1385	SOX13	z	761	SOX13	1.63980083407318	NO
242	ZNF333	ZNF333_217	-0.326681903911621	9.51706248189088e-11	1.59148202038309e-13	chr19	14689801	14733746	1	377	ZNF333	z	217	ZNF333	2.68058856498502	NO
243	TCFL5	TCFL5_25	-0.324260473934368	1.46730952706196e-10	2.45369486130763e-13	chr20	62861763	62841115	2	410	TCFL5	z	25	TCFL5	0.764039277454348	NO
244	KLF6	KLF6_165	-0.324180538295586	1.48833244046235e-10	2.48885023488686e-13	chr10	3785281	3775996	2	14	KLF6	z	165	KLF6	1.83331350779323	NO
245	ZBTB7C	ZBTB7C_265	0.322768728834093	1.91213181531838e-10	3.19754484166953e-13	chr18	48410752	48026673	2	148	ZBTB7C	z	265	ZBTB7C	0.445008273885882	NO
246	DLX3	DLX3_403	0.322736492044985	1.92307358116716e-10	3.21584210897519e-13	chr17	49995224	49990005	2	623	DLX3	z	403	DLX3	4.41595885847699	NO
247	OTP	OTP_530	0.321717457208553	2.30238339184398e-10	3.85013945124411e-13	chr5	77639688	77628712	2	249	OTP	z	530	OTP	4.43148327669974	NO
248	DLX6-AS1	DLX6_397	0.32114594507556	2.54621809138746e-10	4.25788978492886e-13	chr7	97014065	96955141	2	390	DLX6	z	397	DLX6	3.91954053842077	NO
249	NR4A3	NR4A3_668	-0.320343486939652	2.9317257365585e-10	4.90255139892725e-13	chr9	99821855	99866891	1	325	NR4A3	z	668	NR4A3	1.2798320848882	NO
250	ZBTB7A	ZBTB7A_258	-0.318456161537274	4.0776303023353e-10	6.81877976979147e-13	chr19	4066945	4044364	2	123	ZBTB7A	z	258	ZBTB7A	1.40327332723635	NO
251	NFKB1	NFKB1_719	0.313815533697215	9.08768951132484e-10	1.51968052028844e-12	chr4	102501329	102617302	1	376	NFKB1	z	719	NFKB1	1.93527561981493	NO
252	LHX9	LHX9_485	0.312743951756931	1.09134985684032e-09	1.82499976060255e-12	chr1	197911902	197935478	1	1333	LHX9	z	485	LHX9	5.1641556390495	NO
253	FOXP4-AS1	FOXP4_358	0.311167907949476	1.42666942048364e-09	2.38573481686227e-12	chr6	41548621	41494853	2	395	FOXP4	z	358	FOXP4	1.341483958569	NO
254	E2F4	E2F4_318	0.306977219815457	2.88647700380087e-09	4.82688462174059e-12	chr16	67192169	67198918	1	507	E2F4	z	318	E2F4	1.44326711561463	NO
255	ZNF143	ZNF143_231	-0.305945909298744	3.42720797882241e-09	5.73111702144215e-12	chr11	9460319	9528524	1	135	ZNF143	z	231	ZNF143	1.21433922113389	NO
256	CREB5	CREB5_127	0.305895136675268	3.45624231002473e-09	5.77966941475707e-12	chr7	28299321	28825894	1	132	CREB5	z	127	CREB5	1.75532379774336	NO
257	HEY1	HEY1_68	-0.305422457378158	3.73833671710501e-09	6.25139919248329e-12	chr8	79767863	79764010	2	307	HEY1	z	68	HEY1	0.636510042154178	NO
258	LYL1	LYL1_818	-0.304290867018898	4.50819313534814e-09	7.53878450727114e-12	chr19	13103161	13099033	2	344	LYL1	z	818	LYL1	5.24997307489212	NO
259	MYF6	MYF6_30	-0.302475438025684	6.07769574790205e-09	1.01633708158897e-11	chr12	80707498	80709474	1	548	MYF6	z	30	MYF6	2.21508923458529	NO
260	ZNF281	ZNF281_221	-0.301956541319236	6.61691257843522e-09	1.10650712013967e-11	chr1	200410056	200404940	2	1339	ZNF281	z	221	ZNF281	1.70388453753116	NO
261	NFIC	NFIC_740	0.300722236191782	8.09419727407791e-09	1.35354469466186e-11	chr19	3359563	3469217	1	104	NFIC	z	740	NFIC	0.801535326682134	NO
262	NR1H2	NR1H2_674	-0.298220612130184	1.21417231340435e-08	2.03038848395377e-11	chr19	50329653	50382982	1	969	NR1H2	z	674	NR1H2	0.805191965372967	NO
263	MAFA-AS1	MAFA_146	0.297652644774414	1.33053719721701e-08	2.2249785906639e-11	chr8	143417679	143419150	1	516	MAFA	z	146	MAFA	2.15682198066569	NO
264	ZNF652	ZNF652_278	-0.297456053314993	1.37329635787941e-08	2.29648220381172e-11	chr17	49362473	49294565	2	613	ZNF652	z	278	ZNF652	1.33115229264849	NO
265	NRF1	NRF1_805	-0.297003616290403	1.47686080860693e-08	2.46966690402497e-11	chr7	129611714	129757082	1	600	NRF1	z	805	NRF1	1.41489284422725	NO
266	RUNX1	RUNX1_733	0.296131629850688	1.69839598254884e-08	2.84012706111845e-11	chr21	35049344	34787801	2	80	RUNX1	z	733	RUNX1	8.12204310677408	NO
267	DLX1	DLX1_487	0.295271622736067	1.94851403598745e-08	3.2583846755643e-11	chr2	172084740	172089677	1	748	DLX1	z	487	DLX1	4.76149387094294	NO
268	SREBF2	SREBF2_99	0.294555982838532	2.18373797761753e-08	3.6517357485243e-11	chr22	41833079	41907308	1	300	SREBF2	z	99	SREBF2	0.824485359270313	NO
269	MYBL2	MYBL2_647	-0.294158975664346	2.32594789378279e-08	3.88954497288093e-11	chr20	43667019	43716496	1	261	MYBL2	z	647	MYBL2	0.329324225808361	NO
270	RFX4	RFX4_725	0.294090288913681	2.35145189946783e-08	3.93219381181912e-11	chr12	106582907	106762803	1	650	RFX4	z	725	RFX4	5.49804815357612	NO
271	SOX1-OT	SOX1_770	0.293992191293446	2.38834999722756e-08	3.99389631643404e-11	chr13	112107119	112108015	1	301	SOX1	z	770	SOX1	0.210158698373292	NO
272	YY2	YY2_284	-0.293714377328293	2.49593726990477e-08	4.17380814365346e-11	chrX	21855987	21858727	1	72	YY2	z	284	YY2	2.31544404062401	NO
273	DBP	DBP_110	-0.293688377310012	2.50624471731113e-08	4.1910446777778e-11	chr19	48637438	48630030	2	899	DBP	z	110	DBP	0.194954633106271	NO
274	ZNF32-AS2	ZNF32_237	0.287646920950891	6.45666316176723e-08	1.07970955882395e-10	chr10	43645942	43648019	1	161	ZNF32	z	237	ZNF32	0.875842087053878	NO
275	ZNF35	ZNF35_239	-0.285724431878837	8.68467007900514e-08	1.45228596638882e-10	chr3	44648727	44660791	1	214	ZNF35	z	239	ZNF35	0.572064769333605	NO
276	ZKSCAN1	ZKSCAN1_181	-0.284917468471905	9.82884905514759e-08	1.64362024333572e-10	chr7	100015572	100041689	1	422	ZKSCAN1	z	181	ZKSCAN1	1.21150280996952	NO
277	PPARA	PPARA_696	0.284750638759884	1.00830803214506e-07	1.6861338330185e-10	chr22	46150521	46243756	1	354	PPARA	z	696	PPARA	0.853954541610687	NO
278	ARID3B	ARID3B_8	0.283281194479641	1.26171844018188e-07	2.10989705716034e-10	chr15	74541177	74598131	1	358	ARID3B	z	8	ARID3B	4.24511623715006	NO
279	YBX1	YBX1_290	-0.281379018921594	1.68330172051692e-07	2.81488582026241e-10	chr1	42682427	42702349	1	482	YBX1	z	290	YBX1	1.59027110536287	NO
280	RXRG	RXRG_679	-0.2811610432795	1.73959551744894e-07	2.90902260442967e-10	chr1	165445355	165400917	2	1199	RXRG	z	679	RXRG	1.32025146866218	NO
281	NR2F6	NR2F6_687	-0.279895336011299	2.10454345867296e-07	3.51930344259693e-10	chr19	17245940	17231883	2	414	NR2F6	z	687	NR2F6	0.883360865657534	NO
282	NFIA-AS2	NFIA_742	-0.279424431364528	2.25851475376314e-07	3.77678052468752e-10	chr1	60970776	60940239	2	629	NFIA	z	742	NFIA	0.434721743560543	NO
283	ZNF350	ZNF350_817	0.277956876905114	2.812016469802e-07	4.70236867859867e-10	chr19	51986856	51964343	2	1007	ZNF350	z	817	ZNF350	0.644086428055379	NO
284	POU3F4	POU3F4_619	0.273650177456092	5.31060727584138e-07	8.8806141736478e-10	chrX	83508250	83512127	1	308	POU3F4	z	619	POU3F4	3.60060758875957	NO
285	HES5	HES5_98	-0.267160156818652	1.35585289788488e-06	2.26731253826904e-09	chr1	2530245	2528745	2	58	HES5	z	98	HES5	0.850869273570852	NO
286	ZNF384	ZNF384_202	-0.265121987033874	1.81061227984678e-06	3.02777973218526e-09	chr12	6689572	6666477	2	61	ZNF384	z	202	ZNF384	1.57794470930293	NO
287	E2F2	E2F2_311	0.262934316395256	2.46306609664497e-06	4.1188396264966e-09	chr1	23531220	23506430	2	245	E2F2	z	311	E2F2	1.04163934041705	NO
288	ETV3	ETV3_328	-0.261773537461928	2.89666501482676e-06	4.84392142947618e-09	chr1	157138474	157121191	2	1130	ETV3	z	328	ETV3	1.50305886293715	NO
289	POU6F1	POU6F1_551	-0.261494425487652	3.0114843193298e-06	5.03592695540101e-09	chr12	51217693	51186936	2	331	POU6F1	z	551	POU6F1	2.31909896188923	NO
290	PAX2	PAX2_606	0.261177047077254	3.1474119460973e-06	5.26323067909247e-09	chr10	100735603	100829941	1	449	PAX2	z	606	PAX2	1.0761089024585	NO
291	GMEB1	GMEB1_737	-0.26113557566794	3.16560713693004e-06	5.29365741961546e-09	chr1	28668732	28719353	1	335	GMEB1	z	737	GMEB1	0.418616159036554	NO
292	DDIT3	DDIT3_141	-0.259137729793869	4.17391132968797e-06	6.97978483225413e-09	chr12	57520517	57516588	2	449	DDIT3	z	141	DDIT3	0.263134675058198	NO
293	ETS2	ETS2_340	0.258163157869476	4.77263027347832e-06	7.98098707939519e-09	chr21	38805307	38824955	1	95	ETS2	z	340	ETS2	0.465113421856069	NO
294	HEYL	HEYL_65	-0.255838203044537	6.55650357396642e-06	1.0964052799275e-08	chr1	39639945	39624153	2	447	HEYL	z	65	HEYL	0.639389401600447	NO
295	SMAD4	SMAD4_739	-0.254569532669635	7.78678127560598e-06	1.30213733705786e-08	chr18	50968019	51085045	1	167	SMAD4	z	739	SMAD4	1.93115194347135	NO
296	PAX8	PAX8_707	-0.254290156403313	8.08631428500642e-06	1.35222646906462e-08	chr2	113278950	113215997	2	570	PAX8	z	707	PAX8	0.516742700189618	NO
297	FOXD4	FOXD4_830	0.251450317691891	1.18379574663003e-05	1.97959154954855e-08	chr9	118204	116231	2	2	FOXD4	z	830	FOXD4	1.69411721488249	NO
298	SOX11	SOX11_767	-0.246584701909504	2.25024341289843e-05	3.76294885100073e-08	chr2	5692667	5701385	1	19	SOX11	z	767	SOX11	0.690972876810472	NO
299	ZSCAN16-AS1	ZSCAN16_277	-0.245437348068502	2.6131093998233e-05	4.36974816023962e-08	chr6	28137293	28121795	2	172	ZSCAN16	z	277	ZSCAN16	0.518113748152778	NO
300	RFX1	RFX1_726	-0.24387100184438	3.20091373091993e-05	5.35269854668884e-08	chr19	14006322	13961538	2	359	RFX1	z	726	RFX1	1.69897682338735	NO
301	TCF7	TCF7_750	0.243808444335125	3.22686431715035e-05	5.3960941758367e-08	chr5	134114711	134151865	1	440	TCF7	z	750	TCF7	2.15010523353516	NO
302	JUNB	JUNB_139	-0.240683228337645	4.81669966940932e-05	8.05468172142027e-08	chr19	12791496	12793315	1	329	JUNB	z	139	JUNB	39.6553524454506	NO
303	POU3F3	POU3F3_620	0.239879979788964	5.33430907407848e-05	8.92024928775665e-08	chr2	104855511	104860471	1	527	POU3F3	z	620	POU3F3	3.92334505175698	NO
304	MTF1	MTF1_274	0.239177099672977	5.83094440902357e-05	9.7507431589023e-08	chr1	37859620	37809567	2	434	MTF1	z	274	MTF1	0.361999916544643	NO
305	MESP2	MESP2_94	-0.239134025702833	5.86278817247835e-05	9.80399359946212e-08	chr15	89760591	89778754	1	481	MESP2	z	94	MESP2	2.64176259000214	NO
306	NR1H3	NR1H3_656	0.237171302705462	7.50592479072936e-05	1.25517136968718e-07	chr11	47248300	47269032	1	300	NR1H3	z	656	NR1H3	0.805191965372967	NO
307	RORC	RORC_681	-0.236321694713401	8.34760037034645e-05	1.39591979437232e-07	chr1	151831872	151806071	2	1015	RORC	z	681	RORC	0.569264153469228	NO
308	PPARG	PPARG_676	-0.235200986397257	9.5979887853883e-05	1.6050148470549e-07	chr3	12287368	12434356	1	62	PPARG	z	676	PPARG	1.1653114419873	NO
309	ETV4	ETV4_345	-0.234169689333847	0.00010906729333776	1.82386778156789e-07	chr17	43579620	43527844	2	517	ETV4	z	345	ETV4	1.56905115216902	NO
310	MXI1	MXI1_40	0.233545134996772	0.000117811941686607	1.97009935930781e-07	chr10	110207605	110287365	1	512	MXI1	z	40	MXI1	0.725169636079953	NO
311	ETV7	ETV7_321	-0.233105171076373	0.000124373572597166	2.07982562871515e-07	chr6	36387800	36354091	2	362	ETV7	z	321	ETV7	1.28849310939834	NO
312	ZBTB1	ZBTB1_203	-0.232770954988964	0.000129591965429262	2.16708972289736e-07	chr14	64503725	64533690	1	267	ZBTB1	z	203	ZBTB1	0.180730111310445	NO
313	HES4	HES4_95	-0.232626916156349	0.00013190543218469	2.20577645793795e-07	chr1	1000172	998962	2	10	HES4	z	95	HES4	0.378290636897565	NO
314	PROX1	PROX1_712	-0.230049170677665	0.00018069457218054	3.02164836422308e-07	chr1	213983181	214041502	1	1461	PROX1	z	712	PROX1	0.313828077884962	NO
315	HINFP	HINFP_245	-0.226299472209812	0.000283745955712024	4.74491564735827e-07	chr11	119121587	119136044	1	845	HINFP	z	245	HINFP	0.52988505101574	NO
316	MLXIP	MLXIP_78	0.225587874789084	0.000308847502473406	5.16467395440478e-07	chr12	122078722	122147347	1	795	MLXIP	z	78	MLXIP	0.587511667382733	NO
317	HLF	HLF_112	0.2254085151355	0.000315503544394341	5.27597900324985e-07	chr17	55265012	55325065	1	654	HLF	z	112	HLF	0.893182529064639	NO
318	MNT	MNT_20	-0.22537045291279	0.000316933663761666	5.29989404283722e-07	chr17	2401118	2384060	2	38	MNT	z	20	MNT	1.0390413178074	NO
319	ELK3	ELK3_327	0.224175349945542	0.000365144157901422	6.10608959701375e-07	chr12	96194382	96269835	1	598	ELK3	z	327	ELK3	1.54466246349091	NO
320	HOXB5	HOXB5_445	-0.223590581776616	0.000391229030535399	6.54229148052506e-07	chr17	48593961	48591257	2	602	HOXB5	z	445	HOXB5	4.72457986977231	NO
321	HMBOX1	HMBOX1_488	-0.222852723221603	0.000426704622310759	7.13552880118326e-07	chr8	28890394	29053270	1	131	HMBOX1	z	488	HMBOX1	0.648625404083914	NO
322	SOX7	SOX7_766	0.221744816574844	0.000485832922612802	8.12429636476258e-07	chr8	10839847	10723768	2	29	SOX7	z	766	SOX7	0.485589093620734	NO
323	ERF	ERF_325	-0.221423429389777	0.000504407722646089	8.43491174993459e-07	chr19	42255157	42247572	2	748	ERF	z	325	ERF	1.09429717557323	NO
324	LMO2	LMO2_808	0.220411974406112	0.000567420214634889	9.488632351754e-07	chr11	33892289	33858576	2	244	LMO2	z	808	LMO2	3.89167990047109	NO
325	HOXB3	HOXB3_447	-0.218259591474932	0.000727600124886029	1.21672261686627e-06	chr17	48590272	48548870	2	599	HOXB3	z	447	HOXB3	4.56897973165836	NO
326	ID2-AS1	ID2_35	-0.216754503306158	0.000864486380685556	1.44562939913973e-06	chr2	8681863	8666636	2	25	ID2	z	35	ID2	0.785562305633779	NO
327	HOXB2	HOXB2_532	-0.215405342173555	0.00100789702677379	1.68544653306654e-06	chr17	48544989	48542655	2	597	HOXB2	z	532	HOXB2	5.14198208528754	NO
328	RXRA	RXRA_695	0.215189270529411	0.00103288517225395	1.72723272952166e-06	chr9	134317098	134440585	1	589	RXRA	z	695	RXRA	1.15196655207541	NO
329	SMAD5	SMAD5_866	-0.21348237034892	0.00125224367237598	2.09405296383943e-06	chr5	136132845	136188747	1	462	SMAD5	z	866	SMAD5	0.971237026596005	NO
330	TBX22	TBX22_870	0.209135869676608	0.00203049030580539	3.395468738805e-06	chrX	80014756	80031769	1	304	TBX22	z	870	TBX22	0.469634878310339	NO
331	RFX7	RFX7_728	-0.208621928839162	0.00214848156132277	3.59277853064009e-06	chr15	56243266	56087280	2	221	RFX7	z	728	RFX7	4.67178278513117	NO
332	NR6A1	NR6A1_683	-0.207467092080184	0.0024379782243231	4.07688666274767e-06	chr9	124771310	124517275	2	450	NR6A1	z	683	NR6A1	1.4016738678743	NO
333	MAF	MAF_144	0.205947916482732	0.00287593326433526	4.80925295039341e-06	chr16	79600714	79585843	2	628	MAF	z	144	MAF	2.15505590412693	NO
334	POU4F1	POU4F1_616	-0.205925300245808	0.00288298859114555	4.82105115576179e-06	chr13	78603560	78598362	2	217	POU4F1	z	616	POU4F1	3.20417080603779	NO
335	TBX18	TBX18_869	0.205877430458501	0.00289797652412859	4.84611458884379e-06	chr6	84764519	84687373	2	564	TBX18	z	869	TBX18	0.469634878310339	NO
336	NFE2L2	NFE2L2_115	-0.204514454797388	0.00335731432119915	5.61423799531631e-06	chr2	177392697	177227595	2	771	NFE2L2	z	115	NFE2L2	8.93361405858345	NO
337	KLF15	KLF15_223	-0.204040480957272	0.0035327431775643	5.90759728689682e-06	chr3	126357442	126342635	2	603	KLF15	z	223	KLF15	1.05341911256293	NO
338	HOXB4	HOXB4_549	-0.202920814079796	0.00398255099486973	6.6597842723574e-06	chr17	48580111	48575513	2	601	HOXB4	z	549	HOXB4	3.04321842458258	NO
339	GLIS3	GLIS3_183	0.20239781270691	0.00421090323431081	7.04164420453313e-06	chr9	4348392	3824127	2	13	GLIS3	z	183	GLIS3	1.04395942637793	NO
340	PPARD	PPARD_664	0.199801393461771	0.00554188356097842	9.26736381434518e-06	chr6	35342558	35428191	1	348	PPARD	z	664	PPARD	0.485434401017495	NO
341	NAIF1	NAIF1_637	-0.198200712051448	0.00655280709787693	1.0957871401132e-05	chr9	128068206	128061233	2	490	NAIF1	z	637	NAIF1	0.382472829910844	NO
342	RORA	RORA_658	0.198119066116962	0.00660881379280033	1.10515280816059e-05	chr15	61229319	60488284	2	245	RORA	z	658	RORA	0.488115616148618	NO
343	NFYB	NFYB_807	-0.197843436779417	0.00680127163068214	1.13733639309066e-05	chr12	104138289	104117077	2	635	NFYB	z	807	NFYB	3.00852946535243	NO
344	RXRB	RXRB_698	-0.197657470911244	0.00693412261280954	1.15955227638955e-05	chr6	33200688	33193588	2	307	RXRB	z	698	RXRB	1.13455137142782	NO
345	JUN	JUN_143	0.197584612519179	0.00698684167907118	1.16836817375772e-05	chr1	58784327	58780788	2	624	JUN	z	143	JUN	38.1374864068094	NO
346	GSX2	GSX2_546	0.197355534588248	0.00715509442380234	1.19650408424788e-05	chr4	54099523	54102505	1	216	GSX2	z	546	GSX2	5.17599317373924	NO
347	MEF2A	MEF2A_639	-0.195715756397966	0.00847701859993642	1.41756163878535e-05	chr15	99565417	99716466	1	526	MEF2A	z	639	MEF2A	0.590668843627317	NO
348	TP53	TP53_706	0.194955408688783	0.00916593021891419	1.53276425065455e-05	chr17	7687550	7661779	2	158	TP53	z	706	TP53	0.47005710182647	NO
349	SOX15	SOX15_757	-0.194435865115015	0.00966691373603443	1.61654075853419e-05	chr17	7590170	7588178	2	153	SOX15	z	757	SOX15	0.634509571729796	NO
350	HDX	HDX_511	-0.192764235221301	0.0114613071156295	1.91660654107517e-05	chrX	84502479	84317874	2	310	HDX	z	511	HDX	1.29397217084686	NO
351	LEF1	LEF1_760	0.192689408446584	0.0115486024073219	1.93120441594012e-05	chr4	108168956	108047545	2	399	LEF1	z	760	LEF1	1.172025513598	NO
352	SP2	SP2_232	0.19151994670072	0.0129977139902957	2.17353076760798e-05	chr17	47896150	47928957	1	588	SP2	z	232	SP2	1.94808210220969	NO
353	IRF3	IRF3_630	0.189998754471598	0.0151420250336638	2.53211120964277e-05	chr19	49665875	49659569	2	946	IRF3	z	630	IRF3	1.60280702933994	NO
354	TBX3	TBX3_785	0.187183159057911	0.020024403687856	3.34856248960802e-05	chr12	114684164	114670254	2	732	TBX3	z	785	TBX3	0.770731463676818	NO
355	IRX1	IRX1_526	-0.185855526981232	0.0228126430977565	3.8148232604944e-05	chr5	3596054	3601403	1	24	IRX1	z	526	IRX1	0.35159740899042	NO
356	TEF	TEF_134	0.184924448751964	0.0249830776057142	4.1777721748686e-05	chr22	41367333	41399326	1	288	TEF	z	134	TEF	0.246777270256054	NO
357	TCF15	TCF15_46	0.184296977512682	0.0265544107330708	4.44053691188474e-05	chr20	610398	603797	2	10	TCF15	z	46	TCF15	2.38865387465282	NO
358	ZSCAN10	ZSCAN10_206	-0.18321663351056	0.0294809441867728	4.92992377705231e-05	chr16	3099317	3088890	2	122	ZSCAN10	z	206	ZSCAN10	0.855959951564234	NO
359	ETV1	ETV1_320	-0.182591853789829	0.0313098600524126	5.23576255057068e-05	chr7	13991425	13891228	2	81	ETV1	z	320	ETV1	1.44867475762583	NO
360	TFDP1	TFDP1_310	-0.180511585501605	0.0382024526874898	6.3883700146304e-05	chr13	113584721	113641470	1	316	TFDP1	z	310	TFDP1	1.00012532207843	NO
361	POU3F2	POU3F2_617	-0.180169866402201	0.0394633372073484	6.59922026878736e-05	chr6	98834592	98839490	1	601	POU3F2	z	617	POU3F2	1.3520190013123	NO
362	SIX6	SIX6_552	0.178689037488087	0.0453950185378366	7.5911402237185e-05	chr14	60508951	60512850	1	246	SIX6	z	552	SIX6	0.366857974206157	NO
363	NFIL3	NFIL3_133	0.17705048458978	0.0529340862581325	8.85185388931982e-05	chr9	91423862	91409045	2	267	NFIL3	z	133	NFIL3	0.800903284496568	NO
364	EMX1	EMX1_474	-0.175727001913316	0.0598687154757981	0.000100114908822405	chr2	72916260	72934891	1	361	EMX1	z	474	EMX1	4.51581105845972	NO
365	BHLHE41	BHLHE41_44	0.175676175654227	0.0601513632473816	0.000100587563958832	chr12	26125127	26120026	2	198	BHLHE41	z	44	BHLHE41	0.591184183297731	NO
366	MEF2C-AS1	MEF2C_640	-0.175398509640665	0.0617177787722904	0.000103206987913529	chr5	88883328	89075331	1	295	MEF2C	z	640	MEF2C	0.921893938809342	NO
367	BACH2	BACH2_113	0.174686880074978	0.0659093759859062	0.000110216347802519	chr6	90296908	89926529	2	590	BACH2	z	113	BACH2	31.2552754952842	NO
368	MGA	MGA_103	0.174510736028967	0.0669874650199169	0.000112019172274109	chr15	41621224	41773081	1	108	MGA	z	103	MGA	1.34430387432306	NO
369	ZEB1	ZEB1_157	-0.172837033194936	0.0780921915646435	0.000130588949104755	chr10	31318495	31529814	1	133	ZEB1	z	157	ZEB1	1.46848583925784	NO
370	SOHLH2	SOHLH2_819	0.17200507834703	0.0842347781359414	0.000140860833003246	chr13	36214615	36168208	2	78	SOHLH2	z	819	SOHLH2	0.342749780494714	NO
371	SPDEF	SPDEF_330	-0.170521361951278	0.0963299225410203	0.000161086826991673	chr6	34556333	34537802	2	338	SPDEF	z	330	SPDEF	0.713379345652945	NO
372	NR4A2	NR4A2_686	-0.168431486359189	0.116150758619882	0.000194232037825889	chr2	156342348	156324432	2	682	NR4A2	z	686	NR4A2	0.702803382928986	NO
373	ALX3	ALX3_493	-0.167963555082761	0.121083899248925	0.000202481436871112	chr1	110070700	110059994	2	839	ALX3	z	493	ALX3	4.87797957386999	NO
374	ESRRG	ESRRG_697	-0.167780525772588	0.123066327275915	0.000205796533906213	chr1	217137755	216503246	2	1468	ESRRG	z	697	ESRRG	0.978917002801845	NO
375	KLF14	KLF14_251	0.165797248587232	0.146587311878107	0.000245129284077101	chr7	130734061	130731235	2	613	KLF14	z	251	KLF14	2.33330009466543	NO
376	CEBPB-AS1	CEBPB_140	-0.165300180039861	0.153108698020429	0.000256034612074296	chr20	50191498	50184598	2	337	CEBPB	z	140	CEBPB	0.523847141649333	NO
377	REST	REST_168	0.164666808519075	0.161811523620265	0.000270587832140912	chr4	56907876	56935844	1	235	REST	z	168	REST	1.73995971738173	NO
378	MNX1-AS1	MNX1_466	0.16208783802315	0.202244645075957	0.000338201747618657	chr7	157010805	157016426	1	756	MNX1	z	466	MNX1	4.85297691226998	NO
379	POU5F1	POU5F1_621	-0.161636067776817	0.210231669753566	0.000351557976176532	chr6	31180731	31164337	2	230	POU5F1	z	621	POU5F1	3.52153113628122	NO
380	FOXK1	FOXK1_364	-0.161177581184951	0.21863737356931	0.000365614337072425	chr7	4682309	4771443	1	35	FOXK1	z	364	FOXK1	1.43630446580421	NO
381	TCF12	TCF12_56	-0.158711023150138	0.269492532397998	0.000450656408692305	chr15	56918623	57289853	1	225	TCF12	z	56	TCF12	6.4653750873284	NO
382	TFDP2	TFDP2_308	0.158414803858881	0.276290642109966	0.000462024485133723	chr3	142149544	141944428	2	701	TFDP2	z	308	TFDP2	1.00012532207843	NO
383	PLAG1	PLAG1_264	0.158311725902027	0.278693410199817	0.000466042491972938	chr8	56211324	56160904	2	223	PLAG1	z	264	PLAG1	2.09243491273808	NO
384	PURA	PURA_813	-0.156521192235404	0.323658294346435	0.000541234605930493	chr5	140114123	140125619	1	497	PURA	z	813	PURA	1.32191520534274	NO
385	RUNX2	RUNX2_732	0.156420807955087	0.326368595998749	0.000545766882941052	chr6	45328157	45664349	1	460	RUNX2	z	732	RUNX2	7.40426742456341	NO
386	ZIC5	ZIC5_210	0.156376701438146	0.327566091757072	0.00054776938420915	chr13	99971909	99962964	2	261	ZIC5	z	210	ZIC5	1.16072398874965	NO
387	SP9	SP9_283	-0.156190400871325	0.332669323705222	0.000556303216898364	chr2	174334946	174338492	1	758	SP9	z	283	SP9	2.11260520523207	NO
388	ZNF148	ZNF148_222	0.155529565969539	0.351372591580783	0.00058757958458325	chr3	125375354	125225561	2	597	ZNF148	z	222	ZNF148	1.30639839842049	NO
389	MZF1-AS1	MZF1_171	0.15291691734544	0.435285300000995	0.000727901839466546	chr19	58559129	58574797	1	1184	MZF1	z	171	MZF1	1.00899449236244	NO
390	NR2E3	NR2E3_657	0.152795161885735	0.439615396011064	0.000735142802694088	chr15	71792638	71818259	1	330	NR2E3	z	657	NR2E3	1.09407343044986	NO
391	SCRT1	SCRT1_242	-0.15244394258337	0.452330595903479	0.000756405678768359	chr8	144336281	144330565	2	550	SCRT1	z	242	SCRT1	0.253097784486226	NO
392	MIXL1	MIXL1_553	-0.151722846482307	0.479510217604323	0.000801856551177797	chr1	226223618	226227054	1	1517	MIXL1	z	553	MIXL1	4.86573963340456	NO
393	ZNF524	ZNF524_243	-0.151192230034336	0.500466722488506	0.000836900873726598	chr19	55600022	55603136	1	1097	ZNF524	z	243	ZNF524	0.764927953357288	NO
394	LBX2	LBX2_543	0.151155054837986	0.501966234105647	0.000839408418236867	chr2	74503316	74497517	2	393	LBX2	z	543	LBX2	2.37859221823588	NO
395	NFE2	NFE2_119	0.150992334416269	0.508578798390953	0.000850466218045071	chr12	54301121	54292111	2	373	NFE2	z	119	NFE2	12.2053285591029	NO
396	CRX	CRX_410	0.150604577893348	0.524662229202717	0.000877361587295513	chr19	47819779	47843330	1	878	CRX	z	410	CRX	6.03976525738279	NO
397	EN1	EN1_500	0.149951556745772	0.552814632697055	0.000924439185112133	chr2	118847678	118842171	2	581	EN1	z	500	EN1	5.46076842184938	NO
398	STAT3	STAT3_777	0.14917909484701	0.587915258977858	0.000983135884578358	chr17	42388568	42313324	2	478	STAT3	z	777	STAT3	1.43489443452248	NO
399	POU6F2	POU6F2_612	0.147624369969991	0.664878678844742	0.00111183725559321	chr7	38977998	39468601	1	178	POU6F2	z	612	POU6F2	5.17501373868257	NO
400	ZIC4	ZIC4_252	-0.147594531238461	0.666442708209413	0.0011144526893134	chr3	147406860	147386046	2	717	ZIC4	z	252	ZIC4	4.62719406343171	NO
401	CREB3	CREB3_111	0.147101769368928	0.692766679357083	0.00115847270795499	chr9	35732320	35737007	1	140	CREB3	z	111	CREB3	1.55888485551215	NO
402	SP8	SP8_226	0.14458956141463	0.842493249027623	0.00140885158700271	chr7	20786886	20782283	2	98	SP8	z	226	SP8	2.11260520523207	NO
403	SCRT2	SCRT2_282	-0.144450006874268	0.851624665150636	0.00142412151362983	chr20	676179	661596	2	12	SCRT2	z	282	SCRT2	0.372447204478793	NO
404	HIVEP3	HIVEP3_824	-0.142879791781612	0.960826222497954	0.00160673281354173	chr1	42035925	41506365	2	475	HIVEP3	z	824	HIVEP3	1.67023619152453	NO
405	MEOX1	MEOX1_396	-0.141878978453597	1	0.00173408622698159	chr17	43661954	43640388	2	518	MEOX1	z	396	MEOX1	5.44490806615034	NO
406	HMG20B	HMG20B_748	-0.141562734124225	1	0.00177621241655113	chr19	3572777	3579088	1	109	HMG20B	z	748	HMG20B	1.70315323665219	NO
407	NR1D1	NR1D1_673	0.141269419796396	1	0.00181612034322631	chr17	40100725	40092787	2	437	NR1D1	z	673	NR1D1	0.451437663276421	NO
408	PBX3	PBX3_518	0.140118379002146	1	0.00198079373621819	chr9	125747345	125967377	1	463	PBX3	z	518	PBX3	2.80577016262204	NO
409	ZNF263	ZNF263_159	0.138651766178245	1	0.00221038856604944	chr16	3263800	3291460	1	128	ZNF263	z	159	ZNF263	1.08614601537596	NO
410	FOXE3	FOXE3_376	-0.138649083841079	1	0.00221082988508075	chr1	47416072	47418052	1	564	FOXE3	z	376	FOXE3	0.949220733861435	NO
411	RFX2	RFX2_724	-0.138420049269788	1	0.00224881069120707	chr19	6199529	5993164	2	168	RFX2	z	724	RFX2	5.3029086064969	NO
412	EBF1	EBF1_67	0.133479905965412	1	0.00322751817424637	chr5	159099761	158695916	2	670	EBF1	z	67	EBF1	1.82386210093952	NO
413	ASCL2	ASCL2_89	-0.132218537762993	1	0.00353285993728678	chr11	2270952	2268495	2	54	ASCL2	z	89	ASCL2	6.06674101576717	NO
414	HIVEP2	HIVEP2_160	0.132100094715879	1	0.00356283673162379	chr6	142945201	142751467	2	767	HIVEP2	z	160	HIVEP2	0.422287708273153	NO
415	BHLHE40	BHLHE40_51	0.129409821183198	1	0.00430891407298806	chr3	4979116	4985323	1	11	BHLHE40	z	51	BHLHE40	0.533073855511015	NO
416	HOXB8	HOXB8_444	-0.128038192201855	1	0.00474128587367786	chr17	48614939	48612346	2	603	HOXB8	z	444	HOXB8	3.13735548151088	NO
417	ASCL1	ASCL1_843	0.126898953854379	1	0.00512975027283178	chr12	102957686	102960516	1	627	ASCL1	z	843	ASCL1	6.11771535432405	NO
418	SOX12	SOX12_768	0.12355054471171	1	0.00644296409249255	chr20	325401	330224	1	4	SOX12	z	768	SOX12	0.982740127915283	NO
419	ZKSCAN4	ZKSCAN4_273	-0.121803502467144	1	0.00724153028521883	chr6	28252224	28244623	2	175	ZKSCAN4	z	273	ZKSCAN4	0.186408438687217	NO
420	ZBTB6	ZBTB6_271	0.12109562604691	1	0.00758954180887443	chr9	122913330	122908056	2	440	ZBTB6	z	271	ZBTB6	0.644167836521237	NO
421	ATF1	ATF1_118	-0.120304251751572	1	0.00799623417842366	chr12	50763710	50821122	1	325	ATF1	z	118	ATF1	0.6089676012772	NO
422	MAX	MAX_14	-0.119926671244527	1	0.00819704402585975	chr14	65102695	65006174	2	276	MAX	z	14	MAX	0.733404221660516	NO
423	DNMT1	DNMT1_301	-0.118194495467042	1	0.00917709909567178	chr19	10231286	10133345	2	246	DNMT1	z	301	DNMT1	1.01720140597044	NO
424	KLF3	KLF3_184	0.115708686939117	1	0.0107656486175442	chr4	38664196	38701042	1	150	KLF3	z	184	KLF3	1.12077793686332	NO
425	LMX1A	LMX1A_499	0.115068650923623	1	0.0112122259264429	chr1	165356715	165201867	2	1198	LMX1A	z	499	LMX1A	4.67114262886172	NO
426	HEY2	HEY2_54	0.114764660961968	1	0.0114300184419356	chr6	125747664	125761269	1	704	HEY2	z	54	HEY2	0.826437305800492	NO
427	ELF3	ELF3_342	0.113786541845169	1	0.0121564024296977	chr1	202007945	202017188	1	1359	ELF3	z	342	ELF3	0.799178853139658	NO
428	ETV5	ETV5_347	-0.113563372377379	1	0.0123277411394234	chr3	186164967	186046308	2	885	ETV5	z	347	ETV5	1.46074476017836	NO
429	ELF4	ELF4_323	-0.113532173857771	1	0.0123518629748083	chrX	130110716	130064874	2	468	ELF4	z	323	ELF4	1.10780624603042	NO
430	CLOCK	CLOCK_53	-0.111774712410493	1	0.0137797898197788	chr4	55547138	55427903	2	221	CLOCK	z	53	CLOCK	0.427134663982703	NO
431	ZNF75D	ZNF75D_272	-0.111634566995018	1	0.0138996781397393	chrX	135344087	135248920	2	500	ZNF75D	z	272	ZNF75D	1.53524753848617	NO
432	FOXO3	FOXO3_354	0.111107198060012	1	0.0143590859407468	chr6	108559835	108684774	1	636	FOXO3	z	354	FOXO3	0.949220733861435	NO
433	PLAGL1	PLAGL1_190	0.11038496506413	1	0.0150098862719924	chr6	144064599	143940300	2	775	PLAGL1	z	190	PLAGL1	1.59965898761624	NO
434	PAX5	PAX5_709	-0.109868752011734	1	0.0154907807663599	chr9	37034185	36833275	2	155	PAX5	z	709	PAX5	0.709099733147508	NO
435	E2F1	E2F1_312	0.109571658914013	1	0.0157736317470775	chr20	33686404	33675683	2	177	E2F1	z	312	E2F1	1.01367229863963	NO
436	STAT6	STAT6_776	0.109426558990096	1	0.0159134144541251	chr12	57132139	57095408	2	437	STAT6	z	776	STAT6	0.185045004227267	NO
437	GRHL1	GRHL1_391	0.10917883378662	1	0.0161545722006988	chr2	9951693	10002277	1	36	GRHL1	z	391	GRHL1	0.786155024091264	NO
438	ENO1-AS1	ENO1_803	0.10907814780298	1	0.0162535004440905	chr1	8878835	8879894	1	106	ENO1	z	803	ENO1	0.715319213406616	NO
439	TERF2	TERF2_649	0.108830880331523	1	0.0164987063814368	chr16	69408571	69355561	2	560	TERF2	z	649	TERF2	0.306021569098522	NO
440	ATF6	ATF6_116	0.107996258429466	1	0.0173504487209919	chr1	161766294	161964070	1	1185	ATF6	z	116	ATF6	0.334285742137812	NO
441	ESRRA	ESRRA_691	0.107783648604692	1	0.0175734691183142	chr11	64305572	64316743	1	440	ESRRA	z	691	ESRRA	1.21901584826177	NO
442	USF1	USF1_60	0.107536791615617	1	0.017835552965995	chr1	161045977	161039251	2	1163	USF1	z	60	USF1	0.360412206584031	NO
443	VENTX	VENTX_490	0.106824500523131	1	0.0186110093425208	chr10	133237404	133241929	1	621	VENTX	z	490	VENTX	4.404559422097	NO
444	NPAS3	NPAS3_59	-0.105802128119492	1	0.019775385493092	chr14	32934933	33804176	1	120	NPAS3	z	59	NPAS3	0.0933100051485929	NO
445	PRDM16	PRDM16_211	0.104055578362603	1	0.0219115335028752	chr1	3069168	3438621	1	63	PRDM16	z	211	PRDM16	0.291914566419898	NO
446	SIX5	SIX5_540	-0.101897720427563	1	0.0248248121560127	chr19	45769226	45764785	2	829	SIX5	z	540	SIX5	1.00035666397255	NO
447	SMAD3	SMAD3_743	-0.101007331072745	1	0.0261210496430442	chr15	67063763	67195195	1	299	SMAD3	z	743	SMAD3	1.28633666385635	NO
448	SREBF1	SREBF1_22	-0.0998898614388301	1	0.0278300580300528	chr17	17837002	17810399	2	244	SREBF1	z	22	SREBF1	0.835730806523108	NO
449	DMRTA2	DMRTA2_306	0.0998738157298132	1	0.027855281441775	chr1	50423500	50417550	2	570	DMRTA2	z	306	DMRTA2	0.166749979874269	NO
450	PATZ1	PATZ1_172	0.0982710413690846	1	0.0304758157451028	chr22	31346232	31325804	2	174	PATZ1	z	172	PATZ1	2.32903707009091	NO
451	SIM2	SIM2_61	0.0980787917119005	1	0.0308038897434633	chr21	36699133	36749917	1	86	SIM2	z	61	SIM2	0.0933100051485929	NO
452	GATA3	GATA3_384	0.0975448910271435	1	0.0317308880999812	chr10	8053604	8075198	1	34	GATA3	z	384	GATA3	2.03966051977009	NO
453	ID1	ID1_47	0.097463951996728	1	0.0318734815144836	chr20	31605283	31606515	1	150	ID1	z	47	ID1	0.785562305633779	NO
454	PRDM1	PRDM1_163	0.0949353577273308	1	0.0366122281647394	chr6	106086320	106109939	1	620	PRDM1	z	163	PRDM1	1.72399117845141	NO
455	KLF5	KLF5_175	0.0930592780426692	1	0.0405035019445846	chr13	73054976	73077542	1	202	KLF5	z	175	KLF5	2.03794848336264	NO
456	KLF1	KLF1_179	0.0927217985042115	1	0.0412393442501668	chr19	12887181	12884423	2	335	KLF1	z	179	KLF1	0.6782655541908	NO
457	CTCF	CTCF_177	-0.0917572859024834	1	0.0434048741139542	chr16	67562407	67639183	1	521	CTCF	z	177	CTCF	1.43155729894735	NO
458	RBPJ	RBPJ_291	0.091688699290837	1	0.043562446557842	chr4	26163455	26435131	1	138	RBPJ	z	291	RBPJ	1.36928815518174	NO
459	NFIB	NFIB_741	0.0915859926740313	1	0.0437993076215018	chr9	14398983	14081843	2	41	NFIB	z	741	NFIB	0.47925920374476	NO
460	AR	AR_689	-0.0893466264056344	1	0.0492394431689396	chrX	67544032	67730619	1	242	AR	z	689	AR	0.288967034554201	NO
461	IRX2	IRX2_527	-0.0883511054764535	1	0.0518334328891783	chr5	2751662	2745845	2	22	IRX2	z	527	IRX2	0.181344796474663	NO
462	KLF7	KLF7_189	0.0869788003121615	1	0.0555951611653608	chr2	207167267	207074137	2	906	KLF7	z	189	KLF7	1.77185232800081	NO
463	DLX2	DLX2_438	0.0862975819813658	1	0.0575451172667011	chr2	172102900	172099439	2	749	DLX2	z	438	DLX2	4.41595885847699	NO
464	HES1	HES1_34	-0.0858273033496821	1	0.0589240769330751	chr3	194136145	194138732	1	916	HES1	z	34	HES1	0.350551044924492	NO
465	RFX5	RFX5_727	-0.0858110860714225	1	0.0589721131438379	chr1	151347357	151340640	2	1003	RFX5	z	727	RFX5	3.55114258040406	NO
466	SMAD1	SMAD1_744	-0.0846519342068546	1	0.0624904505051197	chr4	145481194	145558079	1	504	SMAD1	z	744	SMAD1	1.34334846514741	NO
467	ARID5A	ARID5A_9	-0.0834134313858773	1	0.0664390610193937	chr2	96536743	96552638	1	470	ARID5A	z	9	ARID5A	1.98440100100735	NO
468	BCL6	BCL6_187	0.0826331020307611	1	0.069030505877935	chr3	187745727	187721377	2	899	BCL6	z	187	BCL6	1.75918977487935	NO
469	FOSL2	FOSL2_105	0.0818752792728118	1	0.0716258706541902	chr2	28392448	28417312	1	155	FOSL2	z	105	FOSL2	40.2252889198593	NO
470	MLXIPL	MLXIPL_15	0.0817721392745312	1	0.0719851846225599	chr7	73624543	73593194	2	278	MLXIPL	z	15	MLXIPL	0.504842657582721	NO
471	NR3C2	NR3C2_685	0.0811092696742587	1	0.0743297286157889	chr4	148444698	148078762	2	515	NR3C2	z	685	NR3C2	0.104752104540255	NO
472	KLF9	KLF9_192	-0.0807807648326591	1	0.075514484017797	chr9	70414624	70384597	2	202	KLF9	z	192	KLF9	0.682224722000195	NO
473	NR2E1	NR2E1_665	0.0799320158097539	1	0.0786467553227739	chr6	108166058	108188809	1	633	NR2E1	z	665	NR2E1	3.78637885881743	NO
474	GSC	GSC_470	0.0788405598539357	1	0.0828287559526468	chr14	94770230	94768216	2	452	GSC	z	470	GSC	5.79109445629802	NO
475	IKZF4	IKZF4_197	-0.0782602589779408	1	0.0851243281828508	chr12	56007659	56038435	1	400	IKZF4	z	197	IKZF4	2.14059567254832	NO
476	NANOG	NANOG_433	-0.0768412782431474	1	0.0909539496163731	chr12	7787794	7799141	1	90	NANOG	z	433	NANOG	3.23313913776217	NO
477	JUND	JUND_124	0.0760165274489027	1	0.0944867110987695	chr19	18281622	18279760	2	447	JUND	z	124	JUND	37.3441142666254	NO
478	TAL2	TAL2_822	-0.0752774350384854	1	0.0977449294129126	chr9	105662457	105663112	1	353	TAL2	z	822	TAL2	4.16646692963203	NO
479	HOMEZ	HOMEZ_568	0.0748151385323472	1	0.0998280073349662	chr14	23299447	23272422	2	48	HOMEZ	z	568	HOMEZ	0.360344803649134	NO
480	EN2	EN2_506	-0.0738729778394213	1	0.104182507336548	chr7	155458129	155464831	1	747	EN2	z	506	EN2	5.19324024802525	NO
481	BCL11A	BCL11A_194	0.0738246005256129	1	0.104410095927387	chr2	60553567	60451167	2	281	BCL11A	z	194	BCL11A	1.06963694191196	NO
482	OLIG1	OLIG1_90	-0.0732085350833963	1	0.107342895183627	chr21	33070144	33072420	1	57	OLIG1	z	90	OLIG1	2.0041361206202	NO
483	BCL6B	BCL6B_218	0.07198047679393	1	0.113382889300531	chr17	7023020	7030290	1	118	BCL6B	z	218	BCL6B	0.801845530746251	NO
484	HAND2-AS1	HAND2_66	0.0704809845806084	1	0.121116161424861	chr4	173530458	173541931	1	587	HAND2	z	66	HAND2	0.952469364454035	NO
485	FOXM1	FOXM1_352	0.070206464144709	1	0.122575475053854	chr12	2877155	2857681	2	23	FOXM1	z	352	FOXM1	0.553177148201767	NO
486	ID3	ID3_38	0.0683006068633834	1	0.133087307920846	chr1	23559794	23557918	2	246	ID3	z	38	ID3	3.03487775959569	NO
487	TBX1	TBX1_792	0.067888834049203	1	0.135447290685411	chr22	19756703	19783593	1	34	TBX1	z	792	TBX1	1.02226083837074	NO
488	KLF10	KLF10_826	0.0670368251145429	1	0.140432565183471	chr8	102655902	102648779	2	397	KLF10	z	826	KLF10	1.61104569521559	NO
489	MYBL1	MYBL1_653	-0.0654635421476928	1	0.150006272960586	chr8	66613294	66562175	2	256	MYBL1	z	653	MYBL1	0.362180641383517	NO
490	RARG	RARG_690	-0.0652019007402711	1	0.151645429328239	chr12	53232980	53210567	2	353	RARG	z	690	RARG	1.96620551493194	NO
491	MYPOP	MYPOP_652	-0.064839694105893	1	0.153937013806381	chr19	45902604	45890020	2	835	MYPOP	z	652	MYPOP	0.451791883658523	NO
492	TBP	TBP_793	-0.0630650455773812	1	0.16554535364953	chr6	170554302	170572870	1	887	TBP	z	793	TBP	1.10152250857423	NO
493	KLF11	KLF11_847	0.0616521745130727	1	0.175247311591791	chr2	10042849	10054836	1	37	KLF11	z	847	KLF11	2.33330009466543	NO
494	ATF6B	ATF6B_151	0.0613373003118621	1	0.177466007258334	chr6	32128253	32098176	2	279	ATF6B	z	151	ATF6B	0.646910687235121	NO
495	POU2F2	POU2F2_609	0.0613324030639115	1	0.177500678630212	chr19	42196585	42086110	2	744	POU2F2	z	609	POU2F2	2.68054043968054	NO
496	AHR	AHR_28	-0.0590174112227106	1	0.194458848030485	chr7	17298622	17346152	1	89	AHR	z	28	AHR	0.198599843974848	NO
497	YY1	YY1_173	0.0585261483767377	1	0.198205161339373	chr14	100238985	100282792	1	476	YY1	z	173	YY1	2.33852044518013	NO
498	ZNF589	ZNF589_225	0.0582189997542579	1	0.200574020096858	chr3	48241100	48299253	1	247	ZNF589	z	225	ZNF589	0.586435429111807	NO
499	TET1	TET1_302	0.0581461728684648	1	0.201138700372245	chr10	68560656	68694482	1	239	TET1	z	302	TET1	0.753131428644025	NO
500	ZNF740	ZNF740_209	-0.0578606676373462	1	0.20336358230176	chr12	53180700	53195141	1	352	ZNF740	z	209	ZNF740	1.53862491976808	NO
501	SMAD9	SMAD9_867	0.0574170118272354	1	0.206856256262985	chr13	36920765	36844831	2	85	SMAD9	z	867	SMAD9	2.23485811971643	NO
502	HIC2	HIC2_236	0.0548274352098499	1	0.228110651370976	chr22	21417404	21451463	1	63	HIC2	z	236	HIC2	1.13367400519479	NO
503	WT1	WT1_266	0.0546659727432944	1	0.229485450536627	chr11	32435630	32387775	2	228	WT1	z	266	WT1	1.37646263673873	NO
504	IRX5	IRX5_539	0.0544646579360197	1	0.231207797490544	chr16	54930862	54934485	1	430	IRX5	z	539	IRX5	0.205821265987066	NO
505	ELK1	ELK1_331	-0.0539462675715484	1	0.235684961688632	chrX	47650604	47635521	2	146	ELK1	z	331	ELK1	1.52505434380645	NO
506	THRB	THRB_684	-0.0535976526330649	1	0.238730014858299	chr3	24495282	24117160	2	115	THRB	z	684	THRB	0.478354086815415	NO
507	ATF5	ATF5_136	0.0527595835274965	1	0.246163245184128	chr19	49928702	49933935	1	962	ATF5	z	136	ATF5	0.554462757909884	NO
508	TFAP2E	TFAP2E_4	0.0520327902049402	1	0.252739217620223	chr1	35573370	35595328	1	402	TFAP2E	z	4	TFAP2E	1.05545538955921	NO
509	HES2	HES2_19	0.0513613246945507	1	0.258922145967097	chr1	6424670	6412418	2	86	HES2	z	19	HES2	0.386586432810558	NO
510	NR3C1	NR3C1_666	-0.0512161523722377	1	0.260272529326779	chr5	143435512	143277931	2	588	NR3C1	z	666	NR3C1	0.633958948736294	NO
511	HIVEP1	HIVEP1_170	-0.0503283070406391	1	0.268636885949467	chr6	12008762	12164999	1	59	HIVEP1	z	170	HIVEP1	1.67023619152453	NO
512	BSX	BSX_559	0.050326241813277	1	0.268656554486433	chr11	122981720	122977570	2	868	BSX	z	559	BSX	4.88987107086293	NO
513	CEBPG	CEBPG_128	-0.0453721952945412	1	0.318689679741809	chr19	33373330	33382686	1	549	CEBPG	z	128	CEBPG	0.462663420267055	NO
514	ZBTB49	ZBTB49_235	0.0450190898610545	1	0.322474324147763	chr4	4290251	4321786	1	60	ZBTB49	z	235	ZBTB49	0.371395696394064	NO
515	MAFF	MAFF_147	0.0435842098777838	1	0.338152981469827	chr22	38201882	38216511	1	240	MAFF	z	147	MAFF	7.02290305600191	NO
516	NPAS4	NPAS4_77	-0.0420739195050743	1	0.355173756237531	chr11	66421004	66426707	1	522	NPAS4	z	77	NPAS4	0.740073695546552	NO
517	ZNF75A	ZNF75A_219	-0.039992885259625	1	0.379492973868951	chr16	3305406	3318852	1	130	ZNF75A	z	219	ZNF75A	1.53524753848617	NO
518	MEOX2	MEOX2_421	-0.0398895091727456	1	0.380727073781268	chr7	15686812	15611212	2	83	MEOX2	z	421	MEOX2	4.83604650797452	NO
519	KDM2B	KDM2B_299	0.0391596092367458	1	0.389510338875436	chr12	121581015	121429097	2	784	KDM2B	z	299	KDM2B	0.713540330567438	NO
520	BCL11B	BCL11B_825	0.0391159099129765	1	0.390040065073915	chr14	99271524	99169287	2	467	BCL11B	z	825	BCL11B	1.06963694191196	NO
521	FOXK2	FOXK2_360	0.0389620039076082	1	0.39190919825608	chr17	82519713	82604607	1	951	FOXK2	z	360	FOXK2	1.341483958569	NO
522	MSX1	MSX1_501	-0.038274941067225	1	0.400319194237405	chr4	4859666	4863936	1	64	MSX1	z	501	MSX1	4.79301462038889	NO
523	NR2C2	NR2C2_693	-0.0380745728457187	1	0.402792019809655	chr3	14947584	15053600	1	83	NR2C2	z	693	NR2C2	0.457425750047463	NO
524	FOS	FOS_137	-0.0380391597558738	1	0.403230014253182	chr14	75278774	75282230	1	358	FOS	z	137	FOS	36.7692821081841	NO
525	MEF2D	MEF2D_642	-0.034965789354903	1	0.442315160982908	chr1	156500828	156463727	2	1110	MEF2D	z	642	MEF2D	0.428341986923753	NO
526	SOX6	SOX6_868	0.0349222695220106	1	0.442883697581994	chr11	16738643	15966449	2	170	SOX6	z	868	SOX6	1.01560517028427	NO
527	BATF3	BATF3_120	0.0344225698280797	1	0.449441475805506	chr1	212699985	212686418	2	1452	BATF3	z	120	BATF3	1.69930198378047	NO
528	MITF	MITF_91	-0.0342711646339217	1	0.451439215637904	chr3	69739435	69968337	1	433	MITF	z	91	MITF	1.61408323285766	NO
529	LHX2	LHX2_422	0.0341344550670682	1	0.453247345927515	chr9	124001670	124033301	1	446	LHX2	z	422	LHX2	4.36822255353276	NO
530	SMARCC2	SMARCC2_650	0.0333758315505491	1	0.463354669036581	chr12	56189567	56162983	2	409	SMARCC2	z	650	SMARCC2	0.815871479005247	NO
531	CREB1	CREB1_117	-0.0328212829301712	1	0.470821569604341	chr2	207529737	207603431	1	907	CREB1	z	117	CREB1	0.689217268890563	NO
532	ZFX	ZFX_158	-0.0300743836363891	1	0.50876621748642	chrX	24149173	24216255	1	84	ZFX	z	158	ZFX	0.705504925074746	NO
533	ARNTL	ARNTL_50	-0.0299754664553783	1	0.51016181036445	chr11	13276652	13387266	1	159	ARNTL	z	50	ARNTL	0.492115684408229	NO
534	NR2C1	NR2C1_670	0.0258014377785987	1	0.570818896159645	chr12	95073703	95020229	2	587	NR2C1	z	670	NR2C1	1.53173561506583	NO
535	THRA	THRA_672	0.0254557934612393	1	0.575991282611597	chr17	40058290	40093867	1	436	THRA	z	672	THRA	0.344283175510387	NO
536	TCF4	TCF4_97	-0.0250756765555148	1	0.581704869305784	chr18	55664787	55222331	2	177	TCF4	z	97	TCF4	2.91595034785779	NO
537	NR5A2	NR5A2_667	-0.0245316592267954	1	0.589927700711563	chr1	200027602	200177424	1	1338	NR5A2	z	667	NR5A2	0.803125764117241	NO
538	MYCN	MYCN_52	0.0239191146582658	1	0.599249697727061	chr2	15940564	15947007	1	61	MYCN	z	52	MYCN	0.324270843415407	NO
539	HMX2	HMX2_558	0.0236213076161153	1	0.603805775640472	chr10	123148122	123150672	1	580	HMX2	z	558	HMX2	4.21177861804269	NO
540	LIN54	LIN54_297	0.0216912572988062	1	0.633701248809965	chr4	83012926	82924603	2	313	LIN54	z	297	LIN54	1.3879439704097	NO
541	FEZF2	FEZF2_214	-0.0214815442861907	1	0.636986985381726	chr3	62374324	62369681	2	406	FEZF2	z	214	FEZF2	1.34080175708147	NO
542	ESR2	ESR2_678	0.0179652951995196	1	0.693097130284772	chr14	64338599	64084232	2	263	ESR2	z	678	ESR2	1.17745041595023	NO
543	HIC1	HIC1_254	-0.0176510416083306	1	0.698200293699378	chr17	2054154	2063241	1	33	HIC1	z	254	HIC1	0.677545137063746	NO
544	SMARCC1	SMARCC1_651	0.0167582072922386	1	0.712772748484679	chr3	47782106	47585272	2	243	SMARCC1	z	651	SMARCC1	38.1380071307144	NO
545	ZBTB3	ZBTB3_269	0.0132011085489974	1	0.771826400518702	chr11	62754188	62750963	2	406	ZBTB3	z	269	ZBTB3	1.35591309243408	NO
546	IRX3	IRX3_542	-0.0124103529741105	1	0.785149234650599	chr16	54286763	54283304	2	428	IRX3	z	542	IRX3	0.35159740899042	NO
547	ELK4	ELK4_341	-0.0100324420718379	1	0.825577517031188	chr1	205631962	205597556	2	1406	ELK4	z	341	ELK4	0.84487937903	NO
548	HSF4	HSF4_624	-0.00875423396392853	1	0.847508618538155	chr16	67163385	67169945	1	503	HSF4	z	624	HSF4	1.2351012886139	NO
549	CBFB	CBFB_801	0.00727379094459798	1	0.873056431566499	chr16	67029116	67101058	1	498	CBFB	z	801	CBFB	8.3861553731146	NO
550	SNAI2	SNAI2_161	-0.00691359016688955	1	0.879293440810283	chr8	48921740	48917690	2	206	SNAI2	z	161	SNAI2	1.38585832955516	NO
551	E2F5	E2F5_315	0.00690249632200075	1	0.879485655442665	chr8	85177225	85217158	1	322	E2F5	z	315	E2F5	0.983863222907052	NO
552	ELF2	ELF2_326	-0.00689277745753714	1	0.879654052651263	chr4	139177218	139028112	2	475	ELF2	z	326	ELF2	1.30003449095692	NO
553	FOXC2	FOXC2_370	0.00548900864065315	1	0.90403015842204	chr16	86567251	86569728	1	670	FOXC2	z	370	FOXC2	1.19008676384274	NO
554	KLF16	KLF16_205	-0.00536906755354446	1	0.906117425899775	chr19	1863568	1852399	2	64	KLF16	z	205	KLF16	2.08386684236165	NO
555	TBX19	TBX19_787	-0.00376289533950849	1	0.934125364446877	chr1	168281040	168314426	1	1221	TBX19	z	787	TBX19	0.416715426408173	NO
556	TFAP2A	TFAP2A_5	-0.00180901495399445	1	0.968303079594579	chr6	10419659	10393186	2	45	TFAP2A	z	5	TFAP2A	0.258319504156113	NO
557	EGR1	EGR1_195	0.000794984195898247	1	0.986067619435265	chr5	138465490	138469315	1	479	EGR1	z	195	EGR1	1.20630598538033	NO
558	CREB3L2	CREB3L2_145	-0.000706241094545251	1	0.987622741640539	chr7	138002067	137874979	2	636	CREB3L2	z	145	CREB3L2	0.234235642251494	NO
559	EGR2	EGR2_196	0.00063732658795712	1	0.988830422852557	chr10	62819167	62811996	2	222	EGR2	z	196	EGR2	0.925742352296299	NO
560	GLIS1	GLIS1_250	NA	NA	NA	chr1	53738106	53506237	2	599	GLIS1	z	250	GLIS1	0.628257683262635	NO
561	FOXD3-AS1	FOXD3_377	NA	NA	NA	chr1	63324441	63320884	2	637	FOXD3	z	377	FOXD3	0.967487305260017	NO
562	GFI1	GFI1_220	NA	NA	NA	chr1	92486876	92474762	2	751	GFI1	z	220	GFI1	0.797837286929292	NO
563	TBX15	TBX15_782	NA	NA	NA	chr1	118989556	118883046	2	909	TBX15	z	782	TBX15	0.469634878310339	NO
564	HLX	HLX_478	NA	NA	NA	chr1	220879400	220885059	1	1486	HLX	z	478	HLX	5.4997913561314	NO
565	PTF1A	PTF1A_70	NA	NA	NA	chr10	23192327	23194252	1	102	PTF1A	z	70	PTF1A	1.33562397552012	NO
566	HMX3	HMX3_557	NA	NA	NA	chr10	123135962	123137741	1	579	HMX3	z	557	HMX3	4.78673587845356	NO
567	SPI1	SPI1_322	NA	NA	NA	chr11	47378576	47354860	2	302	SPI1	z	322	SPI1	0.994256510055726	NO
568	OVOL1-AS1	OVOL1_246	NA	NA	NA	chr11	65790868	65789051	2	494	OVOL1	z	246	OVOL1	0.444721165566621	NO
569	TBX10	TBX10_791	NA	NA	NA	chr11	67639560	67631303	2	565	TBX10	z	791	TBX10	0.876839628128304	NO
570	PHOX2A	PHOX2A_512	NA	NA	NA	chr11	72245664	72239077	2	605	PHOX2A	z	512	PHOX2A	4.30852532727671	NO
571	PGR	PGR_660	NA	NA	NA	chr11	101130524	101029624	2	729	PGR	z	660	PGR	0.0918202971473967	NO
572	ETS1	ETS1_332	NA	NA	NA	chr11	128587558	128458761	2	911	ETS1	z	332	ETS1	0.990292123775218	NO
573	BARX2	BARX2_400	NA	NA	NA	chr11	129375940	129452279	1	917	BARX2	z	400	BARX2	3.55298322188028	NO
574	HNF1A	HNF1A_473	NA	NA	NA	chr12	120978543	121002512	1	777	HNF1A	z	473	HNF1A	1.29085504230539	NO
575	GSX1	GSX1_522	NA	NA	NA	chr13	27792643	27794768	1	47	GSX1	z	522	GSX1	5.55732139365304	NO
576	PDX1	PDX1_482	NA	NA	NA	chr13	27920020	27926231	1	48	PDX1	z	482	PDX1	3.59024375659985	NO
577	PAX9	PAX9_710	NA	NA	NA	chr14	36657568	36679715	1	141	PAX9	z	710	PAX9	0.459027673700334	NO
578	FOXA1	FOXA1_357	NA	NA	NA	chr14	37595110	37589984	2	145	FOXA1	z	357	FOXA1	0.9931029690814	NO
579	SIX1	SIX1_459	NA	NA	NA	chr14	60658259	60643415	2	247	SIX1	z	459	SIX1	0.245866688558756	NO
580	VSX2	VSX2_442	NA	NA	NA	chr14	74239472	74262738	1	340	VSX2	z	442	VSX2	4.57267068146541	NO
581	ESRRB	ESRRB_669	NA	NA	NA	chr14	76310614	76501841	1	367	ESRRB	z	669	ESRRB	0.966956802411482	NO
582	FOXB1	FOXB1_367	NA	NA	NA	chr15	60004222	60061730	1	241	FOXB1	z	367	FOXB1	0.960073041051865	NO
583	IRX6	IRX6_495	NA	NA	NA	chr16	55323760	55330760	1	431	IRX6	z	495	IRX6	2.26724187778658	NO
584	IRF8	IRF8_633	NA	NA	NA	chr16	85898803	85922609	1	668	IRF8	z	633	IRF8	1.75723215066592	NO
585	FOXL1	FOXL1_369	NA	NA	NA	chr16	86578506	86582160	1	671	FOXL1	z	369	FOXL1	0.805278453928487	NO
586	VTN	VTN_430	NA	NA	NA	chr17	28373091	28367276	2	301	VTN	z	430	VTN	5.0800163814481	NO
587	NEUROD2	NEUROD2_73	NA	NA	NA	chr17	39607943	39604780	2	422	NEUROD2	z	73	NEUROD2	2.25385909039557	NO
588	SP6	SP6_275	NA	NA	NA	chr17	47855874	47844908	2	587	SP6	z	275	SP6	2.09078364004738	NO
589	HOXB6	HOXB6_427	NA	NA	NA	chr17	48604992	48573982	2	600	HOXB6	z	427	HOXB6	1.93623635886204	NO
590	TBX2-AS1	TBX2_783	NA	NA	NA	chr17	61411555	61393456	2	706	TBX2	z	783	TBX2	1.10737914596689	NO
591	GATA6	GATA6_387	NA	NA	NA	chr18	22169443	22202528	1	73	GATA6	z	387	GATA6	1.4461365070648	NO
592	CREB3L3	CREB3L3_104	NA	NA	NA	chr19	4153601	4173054	1	125	CREB3L3	z	104	CREB3L3	1.55888485551215	NO
593	KLF2	KLF2_846	NA	NA	NA	chr19	16324817	16327874	1	398	KLF2	z	846	KLF2	1.72376272965156	NO
594	FOXA3	FOXA3_366	NA	NA	NA	chr19	45863989	45873797	1	833	FOXA3	z	366	FOXA3	0.402501211045251	NO
595	SPIB	SPIB_336	NA	NA	NA	chr19	50415799	50431313	1	972	SPIB	z	336	SPIB	0.758835681631732	NO
596	OSR1	OSR1_212	NA	NA	NA	chr2	19358653	19351485	2	69	OSR1	z	212	OSR1	0.51870754303287	NO
597	EPAS1	EPAS1_36	NA	NA	NA	chr2	46293667	46386703	1	235	EPAS1	z	36	EPAS1	1.048265518297	NO
598	EGR4	EGR4_207	NA	NA	NA	chr2	73293705	73290929	2	368	EGR4	z	207	EGR4	0.85217300094146	NO
599	TLX2	TLX2_436	NA	NA	NA	chr2	74513463	74517147	1	395	TLX2	z	436	TLX2	4.97681164457076	NO
600	RFX8	RFX8_730	NA	NA	NA	chr2	101474703	101397361	2	516	RFX8	z	730	RFX8	4.94761381158696	NO
601	SP5	SP5_279	NA	NA	NA	chr2	170715351	170718078	1	736	SP5	z	279	SP5	2.09078364004738	NO
602	FEV	FEV_343	NA	NA	NA	chr2	218985657	218981087	2	966	FEV	z	343	FEV	1.404927069485	NO
603	PAX3	PAX3_608	NA	NA	NA	chr2	222298996	222199888	2	994	PAX3	z	608	PAX3	0.563629334833979	NO
604	GBX2	GBX2_520	NA	NA	NA	chr2	236168369	236165236	2	1061	GBX2	z	520	GBX2	5.76011632358726	NO
605	VSX1	VSX1_408	NA	NA	NA	chr20	25082365	25070885	2	138	VSX1	z	408	VSX1	5.19592410625427	NO
606	FOXS1	FOXS1_372	NA	NA	NA	chr20	31845619	31844301	2	155	FOXS1	z	372	FOXS1	1.06121103185841	NO
607	HNF4A	HNF4A_662	NA	NA	NA	chr20	44355700	44434596	1	268	HNF4A	z	662	HNF4A	0.962455021351515	NO
608	NFATC2	NFATC2_716	NA	NA	NA	chr20	51562831	51386957	2	348	NFATC2	z	716	NFATC2	0.43341524965498	NO
609	TFAP2C	TFAP2C_3	NA	NA	NA	chr20	56629302	56639283	1	363	TFAP2C	z	3	TFAP2C	1.31646466572751	NO
610	SOX10	SOX10_751	NA	NA	NA	chr22	37987422	37970686	2	235	SOX10	z	751	SOX10	1.10663184195644	NO
611	NR1I2	NR1I2_682	NA	NA	NA	chr3	119780484	119818485	1	557	NR1I2	z	682	NR1I2	0.946942443918699	NO
612	FOXL2	FOXL2_855	NA	NA	NA	chr3	138947140	138944224	2	688	FOXL2	z	855	FOXL2	1.15833626402233	NO
613	SHOX2	SHOX2_521	NA	NA	NA	chr3	158106503	158095954	2	768	SHOX2	z	521	SHOX2	5.1641556390495	NO
614	NEUROG2	NEUROG2_81	NA	NA	NA	chr4	112516172	112513516	2	421	NEUROG2	z	81	NEUROG2	2.28166597697852	NO
615	ZFP42	ZFP42_848	NA	NA	NA	chr4	187995771	188005050	1	634	ZFP42	z	848	ZFP42	2.18667145704779	NO
616	AHRR	AHRR_17	NA	NA	NA	chr5	304176	438291	1	5	AHRR	z	17	AHRR	0.198599843974848	NO
617	PITX1	PITX1_404	NA	NA	NA	chr5	135034813	135027735	2	455	PITX1	z	404	PITX1	4.55965519580947	NO
618	SOX30	SOX30_747	NA	NA	NA	chr5	157671480	157625679	2	666	SOX30	z	747	SOX30	1.26035499855945	NO
619	TLX3	TLX3_505	NA	NA	NA	chr5	171309284	171312134	1	702	TLX3	z	505	TLX3	1.24256117352841	NO
620	MSX2	MSX2_449	NA	NA	NA	chr5	174724533	174730893	1	722	MSX2	z	449	MSX2	4.88987107086293	NO
621	SIM1	SIM1_31	NA	NA	NA	chr6	100464929	100385015	2	610	SIM1	z	31	SIM1	0.0933100051485929	NO
622	OLIG3	OLIG3_79	NA	NA	NA	chr6	137494250	137492202	2	750	OLIG3	z	79	OLIG3	2.05836446683552	NO
623	TWIST1	TWIST1_42	NA	NA	NA	chr7	19117672	19020991	2	92	TWIST1	z	42	TWIST1	2.72425591007211	NO
624	HOXA1	HOXA1_413	NA	NA	NA	chr7	27095996	27092993	2	128	HOXA1	z	413	HOXA1	5.05863586520126	NO
625	TFEC	TFEC_27	NA	NA	NA	chr7	116159896	115935148	2	541	TFEC	z	27	TFEC	0.981040750928944	NO
626	IRF5	IRF5_631	NA	NA	NA	chr7	128937612	128950035	1	593	IRF5	z	631	IRF5	1.12856062536148	NO
627	CEBPD	CEBPD_152	NA	NA	NA	chr8	47739086	47736909	2	201	CEBPD	z	152	CEBPD	0.29494725293912	NO
628	BHLHE22	BHLHE22_86	NA	NA	NA	chr8	64580367	64583628	1	245	BHLHE22	z	86	BHLHE22	1.83229961342812	NO
629	MSC-AS1	MSC_82	NA	NA	NA	chr8	71828167	72118393	1	277	MSC	z	82	MSC	3.60872225411746	NO
630	HNF4G	HNF4G_688	NA	NA	NA	chr8	75407942	75566843	1	297	HNF4G	z	688	HNF4G	1.48966382267081	NO
631	OSR2	OSR2_227	NA	NA	NA	chr8	98944403	98952104	1	381	OSR2	z	227	OSR2	0.570169232654614	NO
632	ARID3C	ARID3C_10	NA	NA	NA	chr9	34628107	34621379	2	115	ARID3C	z	10	ARID3C	2.4612562452536	NO
633	NR5A1	NR5A1_677	NA	NA	NA	chr9	124507430	124481236	2	449	NR5A1	z	677	NR5A1	0.918864021931166	NO
634	LMX1B	LMX1B_479	NA	NA	NA	chr9	126614443	126701032	1	465	LMX1B	z	479	LMX1B	3.99051010498883	NO
635	GFI1B	GFI1B_228	NA	NA	NA	chr9	132945551	132991687	1	565	GFI1B	z	228	GFI1B	1.17074191522838	NO
636	FOXP3	FOXP3_348	NA	NA	NA	chrX	49264826	49250436	2	181	FOXP3	z	348	FOXP3	1.23596330845314	NO
637	ESX1	ESX1_455	NA	NA	NA	chrX	104254933	104250038	2	379	ESX1	z	455	ESX1	5.73681312881641	NO

## Sheet: S4C
Table S4C. TF motif enrichment in the five interaction clusters (k-mean clusters 1-5) corresponding to the Day 20 P200 cells. Related to Figures 4 and S6.
	GeneIntegrationMatrix_name	MotifMatrix_name	cor	padj	pval	GeneIntegrationMatrix_seqnames	GeneIntegrationMatrix_start	GeneIntegrationMatrix_end	GeneIntegrationMatrix_strand	GeneIntegrationMatrix_idx	GeneIntegrationMatrix_matchName	MotifMatrix_seqnames	MotifMatrix_idx	MotifMatrix_matchName	maxDelta	TFRegulator
1	NHLH1	NHLH1_74	0.923637594548455	7.40924623180282e-199	1.2390043865891e-201	chr1	160367067	160372848	1	1159	NHLH1	z	74	NHLH1	5.21161609452022	YES
2	TBR1	TBR1_786	0.910120687326789	1.24317656180061e-182	2.07889057157293e-185	chr2	161416094	161425870	1	701	TBR1	z	786	TBR1	1.8247260623987	YES
3	TCF7L2	TCF7L2_762	0.906468682585373	1.09627481442237e-178	1.8332354756227e-181	chr10	112950250	113167678	1	525	TCF7L2	z	762	TCF7L2	2.48955079419734	YES
4	NEUROD4	NEUROD4_820	0.905205720189994	2.32648742708606e-177	3.89044720248506e-180	chr12	55019945	55030014	1	382	NEUROD4	z	820	NEUROD4	2.31672357874621	YES
5	NEUROD1	NEUROD1_63	0.903847285643365	5.93103838458681e-176	9.91812438894116e-179	chr2	181680876	181673088	2	793	NEUROD1	z	63	NEUROD1	4.81272244990616	YES
7	EOMES	EOMES_788	0.883316585061877	6.0911759943997e-157	1.01859130341132e-159	chr3	27722711	27715949	2	123	EOMES	z	788	EOMES	1.93549885343427	YES
8	HMGA1	HMGA1_12	0.861287237626355	3.63058842613494e-140	6.07121810390458e-143	chr6	34236873	34246231	1	332	HMGA1	z	12	HMGA1	1.4253636540489	YES
9	JDP2	JDP2_125	0.853136452869754	1.11331903129443e-134	1.86173751052581e-137	chr14	75427716	75474111	1	360	JDP2	z	125	JDP2	34.7777197713485	YES
10	NHLH2	NHLH2_80	0.84617300151878	2.99894548050612e-130	5.01495899750187e-133	chr1	115841126	115836377	2	893	NHLH2	z	80	NHLH2	5.32807715484215	YES
11	ATOH7	ATOH7_84	0.835868673995199	4.40702162881985e-124	7.36960138598638e-127	chr10	68232103	68230624	2	233	ATOH7	z	84	ATOH7	1.91504080039774	YES
12	NFE2L1	NFE2L1_106	0.830957145554636	2.72223877947933e-121	4.55223876167112e-124	chr17	48048329	48061487	1	593	NFE2L1	z	106	NFE2L1	2.1443028009674	YES
13	PBX1	PBX1_555	0.82993332339042	1.0123883724962e-120	1.69295714464248e-123	chr1	164555584	164851831	1	1197	PBX1	z	555	PBX1	2.80740814100264	YES
15	FOSL1	FOSL1_142	0.823910390864572	1.92977448417946e-117	3.22704763240712e-120	chr11	65900573	65892049	2	501	FOSL1	z	142	FOSL1	46.699142820624	YES
18	EMX2	EMX2_525	0.7961343246602	8.68561114181624e-104	1.45244333475188e-106	chr10	117542444	117549546	1	546	EMX2	z	525	EMX2	5.25941050976196	YES
20	LHX5-AS1	LHX5_406	0.784648258249644	9.52586775510372e-99	1.59295447409761e-101	chr12	113472003	113480624	1	729	LHX5	z	406	LHX5	6.02916711801871	YES
21	NEUROG1	NEUROG1_87	0.784401412755322	1.21285554155557e-98	2.02818652434041e-101	chr5	135535949	135534282	2	458	NEUROG1	z	87	NEUROG1	2.22334742741812	YES
22	MEIS3	MEIS3_411	0.783012868634911	4.69186192720025e-98	7.84592295518436e-101	chr19	47419523	47403124	2	869	MEIS3	z	411	MEIS3	1.58346947603133	YES
30	RHOXF1	RHOXF1_409	0.737687015735586	5.62533787695462e-81	9.40691952667997e-84	chrX	120115937	120109053	2	445	RHOXF1	z	409	RHOXF1	2.49152979738702	YES
31	CREB5	CREB5_127	0.728113807552637	8.11987908660225e-78	1.35783931214084e-80	chr7	28299321	28825894	1	132	CREB5	z	127	CREB5	3.03857539897476	YES
32	HNF1B	HNF1B_428	0.723746860283131	2.02452603439186e-76	3.38549504078907e-79	chr17	37745247	37686432	2	399	HNF1B	z	428	HNF1B	1.5918944509524	YES
33	LHX1	LHX1_469	0.720795073079387	1.71914882853728e-75	2.87483081695197e-78	chr17	36937475	36944612	1	391	LHX1	z	469	LHX1	6.02916711801871	YES
34	ONECUT3	ONECUT3_296	0.717346180318148	2.02145375328464e-74	3.38035744696428e-77	chr19	1752373	1780988	1	61	ONECUT3	z	296	ONECUT3	5.8057632815591	YES
35	IRF7	IRF7_635	0.713442419736725	3.14789554888573e-73	5.26403937940757e-76	chr11	615999	612553	2	22	IRF7	z	635	IRF7	1.5503716670862	YES
39	PKNOX2-AS1	PKNOX2_513	0.700326789402553	2.29984850693242e-69	3.84590051326492e-72	chr11	125164609	125158461	2	889	PKNOX2	z	513	PKNOX2	2.0773961942209	YES
42	MAFK	MAFK_149	0.697502189962602	1.46658041203247e-68	2.45247560540547e-71	chr7	1530714	1543043	1	16	MAFK	z	149	MAFK	8.08183002696533	YES
49	ALX1	ALX1_545	0.662551344547514	2.49605378838992e-59	4.1740029906186e-62	chr12	85280107	85301784	1	559	ALX1	z	545	ALX1	3.79888688293256	YES
52	IKZF1	IKZF1_270	0.658063674277512	3.11299462219015e-58	5.20567662573604e-61	chr7	50304124	50405101	1	230	IKZF1	z	270	IKZF1	2.18616652220679	YES
57	ONECUT1	ONECUT1_295	0.648720252231436	5.19488393432828e-56	8.68709688014762e-59	chr15	52791078	52756989	2	208	ONECUT1	z	295	ONECUT1	7.12848330444687	YES
59	STAT1	STAT1_773	0.642260788141993	1.61003419469836e-54	2.69236487407752e-57	chr2	191020960	190964358	2	829	STAT1	z	773	STAT1	1.68598858405846	YES
60	UNCX	UNCX_507	0.641225034756227	2.77090085046673e-54	4.63361346231895e-57	chr7	1232907	1237318	1	13	UNCX	z	507	UNCX	4.30291322986211	YES
62	FUBP1	FUBP1_809	0.637132203616723	2.32013159400545e-53	3.87981871907266e-56	chr1	77979110	77944055	2	692	FUBP1	z	809	FUBP1	1.63774016056499	YES
64	ZFHX2	ZFHX2_477	0.631728491980055	3.65429273861386e-52	6.11085742243121e-55	chr14	23556192	23520855	2	60	ZFHX2	z	477	ZFHX2	4.75879658855894	YES
70	LHX4	LHX4_450	0.618865480713045	2.08657842100703e-49	3.48926157359036e-52	chr1	180230286	180278982	1	1281	LHX4	z	450	LHX4	6.37673442700337	YES
72	SNAI3-AS1	SNAI3_268	0.61662104606497	6.12928500309822e-49	1.02496404734084e-51	chr16	88663298	88687186	1	689	SNAI3	z	268	SNAI3	2.11850528945799	YES
75	OTX2-AS1	OTX2_515	0.612696644989651	3.95053346109474e-48	6.60624324597782e-51	chr14	56813183	57152177	1	220	OTX2	z	515	OTX2	7.51145474233547	YES
76	ONECUT2	ONECUT2_293	0.61086515881396	9.34224693453222e-48	1.56224865125957e-50	chr18	57435685	57491297	1	182	ONECUT2	z	293	ONECUT2	6.8042648220941	YES
85	BPTF	BPTF_812	0.585008725455871	9.93757058106688e-43	1.66180110051286e-45	chr17	67825524	67984378	1	756	BPTF	z	812	BPTF	1.50593409807584	YES
90	NFE2L3	NFE2L3_845	0.577421544153312	2.44494003140987e-41	4.08852848061851e-44	chr7	26152240	26187125	1	122	NFE2L3	z	845	NFE2L3	2.1443028009674	YES
93	NR2F1	NR2F1_692	0.57348592257318	1.24622996860361e-40	2.08399660301608e-43	chr5	93583337	93594615	1	304	NR2F1	z	692	NR2F1	1.56599824654898	YES
94	MAFB	MAFB_150	0.573110968118114	1.45374884672547e-40	2.43101813833691e-43	chr20	40689240	40685848	2	248	MAFB	z	150	MAFB	3.26116050505609	YES
95	SOX9	SOX9_756	0.571375378372694	2.95799604037558e-40	4.94648167286886e-43	chr17	72121020	72126420	1	776	SOX9	z	756	SOX9	2.85082920062344	YES
96	TCF7L1	TCF7L1_763	0.570641605771433	3.98912797547617e-40	6.67078256768591e-43	chr2	85133410	85310388	1	416	TCF7L1	z	763	TCF7L1	1.41451652943562	YES
97	SP1	SP1_267	0.569761725983754	5.7041425101061e-40	9.53869984967575e-43	chr12	53380176	53416446	1	359	SP1	z	267	SP1	2.32658146144888	YES
102	PKNOX1	PKNOX1_497	0.561770765661151	1.39818353334303e-38	2.33809955408534e-41	chr21	42974510	43033931	1	128	PKNOX1	z	497	PKNOX1	1.98612321808393	YES
106	RREB1	RREB1_200	0.55814598917965	5.8002923299871e-38	9.69948550165067e-41	chr6	7107597	7251980	1	34	RREB1	z	200	RREB1	1.3447733317412	YES
107	CIC	CIC_749	0.557432537090322	7.65903211680902e-38	1.28077460147308e-40	chr19	42268537	42295797	1	749	CIC	z	749	CIC	3.15447260450678	YES
110	ELF1	ELF1_329	0.552199723077373	5.76461731695611e-37	9.63982828922426e-40	chr13	41061440	40931920	2	104	ELF1	z	329	ELF1	1.37510081826207	YES
117	IRF2	IRF2_634	0.538491396002997	9.66533329808419e-35	1.61627647125154e-37	chr4	184474580	184387713	2	612	IRF2	z	634	IRF2	1.33144155864769	YES
121	STAT5B	STAT5B_779	0.535354074864311	3.02053631532368e-34	5.05106407244762e-37	chr17	42276707	42199168	2	476	STAT5B	z	779	STAT5B	2.53349851605178	YES
134	ARID5A	ARID5A_9	0.512088201682021	9.83705996998244e-31	1.64499330601713e-33	chr2	96536743	96552638	1	470	ARID5A	z	9	ARID5A	1.66533661884132	YES
135	RELA	RELA_722	0.510869683738179	1.47731060998132e-30	2.47041908023631e-33	chr11	65663094	65653596	2	490	RELA	z	722	RELA	1.58686018778521	YES
136	LHX9	LHX9_485	0.510619906775028	1.60540819641633e-30	2.68462909099721e-33	chr1	197911902	197935478	1	1333	LHX9	z	485	LHX9	5.53871429536483	YES
139	ISL2	ISL2_496	0.505838650258877	7.78314738307514e-30	1.3015296627216e-32	chr15	76336724	76342476	1	389	ISL2	z	496	ISL2	4.89549039127026	YES
142	RARB	RARB_659	0.503598000570886	1.61705575951554e-29	2.70410662126345e-32	chr3	24687919	25597932	1	116	RARB	z	659	RARB	1.87077161327694	YES
151	STAT2	STAT2_778	0.494619602977329	2.8703334410933e-28	4.79988869748044e-31	chr12	56360155	56341597	2	419	STAT2	z	778	STAT2	2.00273678313733	YES
152	POU3F3	POU3F3_620	0.494611829448203	2.87738492018158e-28	4.81168046853106e-31	chr2	104855511	104860471	1	527	POU3F3	z	620	POU3F3	3.05245245143921	YES
157	HMX1	HMX1_569	0.483928369193835	7.90681732458918e-27	1.32221025494802e-29	chr4	8871817	8846076	2	92	HMX1	z	569	HMX1	4.5514791970685	YES
158	RUNX2	RUNX2_732	0.483091096708158	1.02012027902487e-26	1.7058867542222e-29	chr6	45328157	45664349	1	460	RUNX2	z	732	RUNX2	7.43157204028055	YES
171	TEAD3	TEAD3_795	0.461527850573169	5.69732838463362e-24	9.52730499102611e-27	chr6	35497076	35473597	2	351	TEAD3	z	795	TEAD3	9.96205931061679	YES
183	IRF3	IRF3_630	0.446050920388582	4.07658770282971e-22	6.81703629235738e-25	chr19	49665875	49659569	2	946	IRF3	z	630	IRF3	1.62789073314978	YES
186	NR2F2-AS1	NR2F2_694	0.444289606336441	6.5374076659967e-22	1.09321198428038e-24	chr15	96327361	96118843	2	518	NR2F2	z	694	NR2F2	1.35381253070766	YES
188	SP4	SP4_180	0.44158501445877	1.34289015996746e-21	2.24563571900913e-24	chr7	21428034	21514822	1	99	SP4	z	180	SP4	2.13435480449224	YES
195	LHX2	LHX2_422	0.435329321611741	6.92638212983274e-21	1.15825788124293e-23	chr9	124001670	124033301	1	446	LHX2	z	422	LHX2	5.38804343447533	YES
197	PLAG1	PLAG1_264	0.433953058604344	9.89176253899119e-21	1.65414089280789e-23	chr8	56211324	56160904	2	223	PLAG1	z	264	PLAG1	2.23824741312219	YES
200	RUNX1	RUNX1_733	0.429006748464799	3.51314674665266e-20	5.87482733553956e-23	chr21	35049344	34787801	2	80	RUNX1	z	733	RUNX1	8.13927454566554	YES
206	KLF4	KLF4_208	0.419138918850837	4.1402565541981e-19	6.92350594347509e-22	chr9	107490482	107484852	2	358	KLF4	z	208	KLF4	1.5993874974412	YES
208	ZNF219	ZNF219_229	0.417430187845771	6.29472173769981e-19	1.05262905312706e-21	chr14	21104722	21090046	2	18	ZNF219	z	229	ZNF219	1.84584422164954	YES
215	REL	REL_721	0.406038001411481	9.6764301740475e-18	1.61813213612834e-20	chr2	60881521	60931610	1	283	REL	z	721	REL	2.139021844615	YES
219	TEAD4	TEAD4_797	0.400035809310451	3.91626899407626e-17	6.54894480614759e-20	chr12	2959330	3040673	1	26	TEAD4	z	797	TEAD4	12.4879062199479	YES
6	VAX1	VAX1_489	-0.893978447904531	2.51139100277397e-166	4.19965050631099e-169	chr10	117138301	117128521	2	540	VAX1	z	489	VAX1	4.71835740594999	NO
14	PRDM4	PRDM4_185	-0.829227134003693	2.49219089654326e-120	4.16754330525629e-123	chr12	107761272	107732866	2	657	PRDM4	z	185	PRDM4	1.84410957423496	NO
16	TFAP4	TFAP4_23	-0.817231145901312	6.02232814571056e-114	1.00707828523588e-116	chr16	4273075	4257186	2	145	TFAP4	z	23	TFAP4	5.88336738554164	NO
17	VAX2	VAX2_439	-0.807131774709393	6.3069143406455e-109	1.05466794994072e-111	chr2	70900590	70933446	1	347	VAX2	z	439	VAX2	4.71835740594999	NO
19	CREM	CREM_108	-0.788770259757139	1.60844495264538e-100	2.68970727867121e-103	chr10	35126791	35212958	1	143	CREM	z	108	CREM	2.50533903843371	NO
23	TGIF1	TGIF1_541	-0.775331347419256	6.99854937955611e-95	1.17032598320336e-97	chr18	3411608	3459978	1	18	TGIF1	z	541	TGIF1	1.76825551503254	NO
24	TGIF2	TGIF2_441	-0.769303871147861	1.7715905895632e-92	2.96252606950369e-95	chr20	36573488	36593950	1	219	TGIF2	z	441	TGIF2	2.02544802563546	NO
25	HBP1	HBP1_752	-0.766992056488869	1.41514652382619e-91	2.36646575890668e-94	chr7	107168961	107202529	1	515	HBP1	z	752	HBP1	1.82691085739694	NO
26	PAX6	PAX6_604	0.764859221498708	9.42178082237071e-91	1.57554863250346e-93	chr11	31817961	31784792	2	226	PAX6	z	604	PAX6	0.806152947256989	NO
27	ERF	ERF_325	-0.762688191897295	6.35722994559598e-90	1.06308193070167e-92	chr19	42255157	42247572	2	748	ERF	z	325	ERF	0.95113208787874	NO
28	NFKB2	NFKB2_714	0.743615473931916	5.28696141616529e-83	8.84107260228309e-86	chr10	102394110	102402529	1	474	NFKB2	z	714	NFKB2	0.749991017815615	NO
29	MAZ	MAZ_178	-0.74223602221693	1.58423139801161e-82	2.6492163846348e-85	chr16	29806106	29812227	1	320	MAZ	z	178	MAZ	1.85480058301436	NO
36	GLI2	GLI2_167	0.713012383946551	4.24763675347637e-73	7.10307149410764e-76	chr2	120735623	120992653	1	594	GLI2	z	167	GLI2	0.935538509894661	NO
37	CXXC1	CXXC1_303	0.705017339078109	1.01028708697696e-70	1.68944328925913e-73	chr18	50288304	50282343	2	161	CXXC1	z	303	CXXC1	0.40224786715564	NO
38	TFEB	TFEB_32	-0.704751051763532	1.20841048294618e-70	2.02075331596351e-73	chr6	41736259	41683978	2	398	TFEB	z	32	TFEB	0.680599437295326	NO
40	MLX	MLX_29	0.698963155345078	5.64050383214295e-69	9.43228065575744e-72	chr17	42567068	42573239	1	484	MLX	z	29	MLX	0.513242872508201	NO
41	SMAD2	SMAD2_745	-0.697843108587161	1.17406562767051e-68	1.96332044760954e-71	chr18	47931146	47808957	2	147	SMAD2	z	745	SMAD2	0.881439034659872	NO
43	NFATC4	NFATC4_715	0.695563052406243	5.16724882682333e-68	8.64088432579152e-71	chr14	24365673	24379604	1	94	NFATC4	z	715	NFATC4	1.30414828041999	NO
44	TEAD1	TEAD1_796	-0.685530109054249	2.98394204097231e-65	4.98986963373296e-68	chr11	12674591	12944483	1	156	TEAD1	z	796	TEAD1	11.5323530205758	NO
45	ZNF354C	ZNF354C_256	-0.681341229926217	3.93525249031042e-64	6.5806897831278e-67	chr5	179060415	179083537	1	777	ZNF354C	z	256	ZNF354C	1.50675075399847	NO
46	XBP1	XBP1_109	-0.669727855515142	4.02457313419355e-61	6.73005540835042e-64	chr22	28800597	28794555	2	129	XBP1	z	109	XBP1	1.37766883050022	NO
47	LCOR	LCOR_711	-0.667423993271924	1.53331102948173e-60	2.56406526669186e-63	chr10	96832260	96981043	1	405	LCOR	z	711	LCOR	1.30448186301562	NO
48	NFIX	NFIX_738	0.663789029603915	1.23496772586054e-59	2.06516342117147e-62	chr19	12995608	13098796	1	343	NFIX	z	738	NFIX	0.867767031458822	NO
50	USF2	USF2_26	0.661563204716221	4.36708277749613e-59	7.30281400919085e-62	chr19	35268978	35279821	1	575	USF2	z	26	USF2	0.709832066820906	NO
51	MESP1	MESP1_69	-0.658840465717914	2.01756845202152e-58	3.3738602876614e-61	chr15	89751310	89748661	2	480	MESP1	z	69	MESP1	2.89094974260308	NO
53	GLI1	GLI1_186	0.654365759333302	2.4109868928737e-57	4.03175065697944e-60	chr12	57460135	57472262	1	445	GLI1	z	186	GLI1	0.939043728754186	NO
54	SOX8	SOX8_746	0.653845767080514	3.20778334299075e-57	5.36418619229222e-60	chr16	981808	986979	1	44	SOX8	z	746	SOX8	0.543051000592229	NO
55	PAX7	PAX7_605	-0.65124061715709	1.32991196392856e-56	2.22393305004775e-59	chr1	18631006	18748866	1	194	PAX7	z	605	PAX7	3.8070995174435	NO
56	ZNF784	ZNF784_262	0.650288789560141	2.22824569744247e-56	3.72616337364962e-59	chr19	55624601	55620742	2	1098	ZNF784	z	262	ZNF784	0.814356232369661	NO
58	CREB3L4	CREB3L4_126	-0.6445904698369	4.71139665429861e-55	7.87858972290737e-58	chr1	153967534	153974363	1	1038	CREB3L4	z	126	CREB3L4	2.81632415513518	NO
61	ID4	ID4_75	-0.64067204211693	3.69944148878005e-54	6.18635700464891e-57	chr6	19837386	19840684	1	87	ID4	z	75	ID4	3.11979034648167	NO
63	HSF1	HSF1_627	-0.635499686885364	5.3671482863773e-53	8.97516435849047e-56	chr8	144291591	144314722	1	548	HSF1	z	627	HSF1	1.8246560312139	NO
65	BRCA1	BRCA1_319	-0.631343635708322	4.43783222798835e-52	7.42112412707082e-55	chr17	43170245	43044295	2	511	BRCA1	z	319	BRCA1	0.533610992594054	NO
66	ARID2	ARID2_11	-0.631039688616146	5.17270300385925e-52	8.650005023176e-55	chr12	45729665	45908040	1	259	ARID2	z	11	ARID2	4.01080179290039	NO
67	ZIC2	ZIC2_162	0.625718285852553	7.36020680738134e-51	1.23080381394337e-53	chr13	99981772	99986773	1	262	ZIC2	z	162	ZIC2	0.787355458787756	NO
68	INSM1	INSM1_248	-0.624140782025555	1.6012782158563e-50	2.67772276899046e-53	chr20	20368121	20370949	1	124	INSM1	z	248	INSM1	1.44564023904653	NO
69	NFYC	NFYC_800	-0.619442113674335	1.57976299240274e-49	2.64174413445275e-52	chr1	40691570	40771603	1	466	NFYC	z	800	NFYC	2.34300553595782	NO
71	FOXO1	FOXO1_361	0.617675813934145	3.69791222037045e-49	6.18379969961613e-52	chr13	40666597	40555667	2	101	FOXO1	z	361	FOXO1	0.761835585699775	NO
73	SOX21-AS1	SOX21_755	0.615405360651607	1.09474630033918e-48	1.83067943200531e-51	chr13	94712716	94716246	1	235	SOX21	z	755	SOX21	0.878570804787133	NO
74	ZBTB4	ZBTB4_249	0.614719401022836	1.51693748846411e-48	2.53668476331791e-51	chr17	7484263	7459366	2	146	ZBTB4	z	249	ZBTB4	0.479237837424356	NO
77	ZNF524	ZNF524_243	-0.608247218377627	3.16617863830289e-47	5.29461310752992e-50	chr19	55600022	55603136	1	1097	ZNF524	z	243	ZNF524	0.841729268032455	NO
78	ZNF202	ZNF202_230	-0.600719239968509	9.94592994085029e-46	1.66319898676426e-48	chr11	123741675	123724177	2	873	ZNF202	z	230	ZNF202	2.88905337378462	NO
79	E2F7	E2F7_316	0.595468242054444	1.04382600771286e-44	1.74552844099141e-47	chr12	77065580	77021247	2	541	E2F7	z	316	E2F7	1.12674145480808	NO
80	ELK1	ELK1_331	-0.595423460112621	1.06476708186445e-44	1.78054695963954e-47	chrX	47650604	47635521	2	146	ELK1	z	331	ELK1	0.947005457853222	NO
81	GMEB2	GMEB2_735	-0.591286547568589	6.58201843290452e-44	1.10067197874657e-46	chr20	63627041	63587602	2	427	GMEB2	z	735	GMEB2	0.270469572114413	NO
82	CDC5L	CDC5L_646	-0.591094641808611	7.15781571613823e-44	1.19695914985589e-46	chr6	44387525	44450426	1	458	CDC5L	z	646	CDC5L	0.879931034362547	NO
83	ZBTB7C	ZBTB7C_265	0.589505470250892	1.43037996732623e-43	2.39193974469269e-46	chr18	48410752	48026673	2	148	ZBTB7C	z	265	ZBTB7C	0.2955797064661	NO
84	E2F8	E2F8_314	0.587487434692063	3.42667302518244e-43	5.73022245013787e-46	chr11	19241620	19224063	2	197	E2F8	z	314	E2F8	1.21344826156407	NO
86	PRRX1	PRRX1_440	-0.584923195352096	1.0307779722191e-42	1.72370898364398e-45	chr1	170662728	170739419	1	1236	PRRX1	z	440	PRRX1	5.53871429536483	NO
87	TP53	TP53_706	0.582407610387179	3.0079312628226e-42	5.02998538933546e-45	chr17	7687550	7661779	2	158	TP53	z	706	TP53	1.05572138377378	NO
88	HESX1	HESX1_503	-0.581870913017668	3.77549590069292e-42	6.31353829547311e-45	chr3	57226521	57197843	2	386	HESX1	z	503	HESX1	5.52018280653015	NO
89	E2F2	E2F2_311	0.581283370939717	4.8397324500676e-42	8.09319807703612e-45	chr1	23531220	23506430	2	245	E2F2	z	311	E2F2	0.689105472694277	NO
91	YY2	YY2_284	-0.576938010487503	2.99011583782615e-41	5.00019370873938e-44	chrX	21855987	21858727	1	72	YY2	z	284	YY2	1.31542097957299	NO
92	CUX2	CUX2_292	-0.573789381045229	1.10001525767871e-40	1.83949039745604e-43	chr12	111034024	111350554	1	699	CUX2	z	292	CUX2	2.37900298245516	NO
98	NR1D2	NR1D2_841	-0.568748844161099	8.59808879699899e-40	1.43780749113695e-42	chr3	23945260	23980618	1	114	NR1D2	z	841	NR1D2	0.74392630642016	NO
99	ZIC3	ZIC3_215	0.568392306502572	9.93084709392199e-40	1.66067677155886e-42	chrX	137566142	137577691	1	514	ZIC3	z	215	ZIC3	0.967977309114307	NO
100	FEZF1-AS1	FEZF1_204	-0.567131654845976	1.65068025471274e-39	2.76033487410157e-42	chr7	122303658	122310077	1	558	FEZF1	z	204	FEZF1	1.67105525955767	NO
101	SIX3	SIX3_480	-0.562293676698849	1.13709933643587e-38	1.90150390708339e-41	chr2	44941898	44946077	1	230	SIX3	z	480	SIX3	0.499577087925803	NO
103	ZNF282	ZNF282_240	0.561629049988068	1.478646657192e-38	2.47265327289633e-41	chr7	149195485	149226248	1	700	ZNF282	z	240	ZNF282	0.658542651699779	NO
104	MEIS2	MEIS2_471	-0.559054354397559	4.06744129862396e-38	6.80174130204676e-41	chr15	37101299	36889204	2	64	MEIS2	z	471	MEIS2	1.74023863802746	NO
105	DBP	DBP_110	-0.558980442910712	4.18677976772873e-38	7.0013039594126e-41	chr19	48637438	48630030	2	899	DBP	z	110	DBP	0.315384633622695	NO
108	RFX3-AS1	RFX3_723	-0.556319304584998	1.18022094515616e-37	1.97361362066248e-40	chr9	3668086	3691814	1	12	RFX3	z	723	RFX3	6.66594768070066	NO
109	ZNF410	ZNF410_193	0.554545133016796	2.34307877916158e-37	3.91819193839729e-40	chr14	73851971	73932511	1	333	ZNF410	z	193	ZNF410	0.538852888203649	NO
111	RFX2	RFX2_724	-0.551530495615157	7.44329242739349e-37	1.24469773033336e-39	chr19	6199529	5993164	2	168	RFX2	z	724	RFX2	6.83319376486161	NO
112	SOX3	SOX3_759	0.551104210375392	8.75660933005373e-37	1.46431594148056e-39	chrX	140505503	140502987	2	519	SOX3	z	759	SOX3	0.38892794395694	NO
113	HMG20B	HMG20B_748	-0.550204829495014	1.23280587890587e-36	2.06154829248472e-39	chr19	3572777	3579088	1	109	HMG20B	z	748	HMG20B	1.64874673627711	NO
114	ATF1	ATF1_118	-0.542026568703576	2.63833438493057e-35	4.4119304095829e-38	chr12	50763710	50821122	1	325	ATF1	z	118	ATF1	1.12427116873455	NO
115	ZNF274	ZNF274_244	-0.54123425656679	3.53420083111838e-35	5.91003483464612e-38	chr19	58183029	58213562	1	1166	ZNF274	z	244	ZNF274	0.795755539516568	NO
116	TOPORS	TOPORS_814	-0.539391503042859	6.95466308293459e-35	1.16298713761448e-37	chr9	32552553	32540544	2	85	TOPORS	z	814	TOPORS	1.16208366867858	NO
118	GLI3	GLI3_182	0.537980047633978	1.1647411325224e-34	1.94772764635853e-37	chr7	42237870	41960950	2	186	GLI3	z	182	GLI3	0.877220814514479	NO
119	CEBPA-DT	CEBPA_155	-0.537275238369759	1.50544489768825e-34	2.51746638409407e-37	chr19	33302857	33305054	1	547	CEBPA	z	155	CEBPA	0.63063893830677	NO
120	E4F1	E4F1_234	-0.535833822492829	2.53949095623365e-34	4.24664039503955e-37	chr16	2223566	2235742	1	90	E4F1	z	234	E4F1	0.717850322278607	NO
122	POU3F1	POU3F1_618	-0.5345117361212	4.09325902105814e-34	6.84491475093335e-37	chr1	38046794	38043827	2	439	POU3F1	z	618	POU3F1	1.55925546801047	NO
123	HLF	HLF_112	0.532560697041562	8.24808259593434e-34	1.37927802607598e-36	chr17	55265012	55325065	1	654	HLF	z	112	HLF	0.468582322477611	NO
124	MECP2	MECP2_645	-0.53168311589934	1.1286922904755e-33	1.8874453017985e-36	chrX	154137103	154021573	2	576	MECP2	z	645	MECP2	0.70171289060061	NO
125	TFE3	TFE3_18	0.530264538487852	1.87039208792109e-33	3.12774596642322e-36	chrX	49043486	49028726	2	170	TFE3	z	18	TFE3	0.641590418499255	NO
126	SIX4	SIX4_407	-0.52702973772791	5.86507171814943e-33	9.80781223770808e-36	chr14	60724348	60709528	2	248	SIX4	z	407	SIX4	0.277796845037423	NO
127	MYC	MYC_55	0.526709595693626	6.56303970177601e-33	1.09749827788897e-35	chr8	127735434	127741434	1	475	MYC	z	55	MYC	0.521825630964368	NO
128	SOX2	SOX2_769	0.524071567168396	1.65010970024317e-32	2.75938076963741e-35	chr3	181711924	181714436	1	842	SOX2	z	769	SOX2	1.00028403890292	NO
129	HIC2	HIC2_236	0.520767906587579	5.17636171673871e-32	8.65612327213831e-35	chr22	21417404	21451463	1	63	HIC2	z	236	HIC2	0.681036394541864	NO
130	CENPB	CENPB_289	0.520264278817935	6.15514143895538e-32	1.02928786604605e-34	chr20	3786690	3783851	2	54	CENPB	z	289	CENPB	0.483587796718557	NO
131	STAT5A	STAT5A_774	-0.515056511199595	3.62792014334541e-31	6.06675609255085e-34	chr17	42287547	42311943	1	477	STAT5A	z	774	STAT5A	2.04863869912341	NO
132	POU4F1	POU4F1_616	-0.514375273366725	4.56517473456483e-31	7.63407146248299e-34	chr13	78603560	78598362	2	217	POU4F1	z	616	POU4F1	2.76504237304194	NO
133	TBX19	TBX19_787	0.513003030000218	7.24111068982645e-31	1.21088807522181e-33	chr1	168281040	168314426	1	1221	TBX19	z	787	TBX19	0.385341577293811	NO
137	FOXN2	FOXN2_854	0.509249982102597	2.53002156741174e-30	4.23080529667515e-33	chr2	48314637	48379294	1	251	FOXN2	z	854	FOXN2	0.922543129982306	NO
138	CUX1	CUX1_294	-0.506249042455481	6.80353606242525e-30	1.13771506060623e-32	chr7	101815904	102283957	1	481	CUX1	z	294	CUX1	4.89664177255904	NO
140	ETV4	ETV4_345	-0.50583323614216	7.7969624143832e-30	1.30383986862595e-32	chr17	43579620	43527844	2	517	ETV4	z	345	ETV4	0.764114438855033	NO
141	MYBL2	MYBL2_647	-0.504723558344627	1.12070771172967e-29	1.87409316342753e-32	chr20	43667019	43716496	1	261	MYBL2	z	647	MYBL2	0.394022666295987	NO
143	SMARCC2	SMARCC2_650	0.498311630124135	8.88628355330608e-29	1.48600059419834e-31	chr12	56189567	56162983	2	409	SMARCC2	z	650	SMARCC2	0.61530628554017	NO
144	KLF8	KLF8_174	0.498102864486233	9.49903121277901e-29	1.5884667579898e-31	chrX	56232421	56287889	1	222	KLF8	z	174	KLF8	0.540686832212573	NO
145	GABPA	GABPA_338	0.498000043386383	9.81600841456683e-29	1.64147297902455e-31	chr21	25734570	25772460	1	24	GABPA	z	338	GABPA	1.1070642227988	NO
146	GLIS2	GLIS2_201	0.497703896147878	1.0788651613435e-28	1.80412234338377e-31	chr16	4314761	4339597	1	146	GLIS2	z	201	GLIS2	1.23789338567259	NO
147	ZBTB12	ZBTB12_280	0.49613718188969	1.77572256332477e-28	2.96943572462336e-31	chr6	31901992	31899607	2	272	ZBTB12	z	280	ZBTB12	0.444376868710799	NO
148	FOXG1-AS1	FOXG1_368	0.495845234957437	1.94795008548865e-28	3.25744161452952e-31	chr14	28765277	28729083	2	103	FOXG1	z	368	FOXG1	0.761835585699775	NO
149	ZNF713	ZNF713_257	-0.495730459286938	2.02009814953654e-28	3.37809055106445e-31	chr7	55887277	55955239	1	240	ZNF713	z	257	ZNF713	1.68374474458199	NO
150	ZNF263	ZNF263_159	-0.495357129513883	2.2735590283356e-28	3.80193817447424e-31	chr16	3263800	3291460	1	128	ZNF263	z	159	ZNF263	1.46621210834055	NO
153	SOX12	SOX12_768	0.489931718032785	1.2463062050268e-27	2.08412408867359e-30	chr20	325401	330224	1	4	SOX12	z	768	SOX12	1.26349150867785	NO
154	BACH1	BACH1_130	-0.487764015859853	2.43882980298463e-27	4.07831070733216e-30	chr21	29194147	29630751	1	35	BACH1	z	130	BACH1	39.910402463978	NO
155	RORB	RORB_865	0.487262956977486	2.84628404342708e-27	4.75967231342322e-30	chr9	74497365	74693177	1	214	RORB	z	865	RORB	0.204137194283308	NO
156	HES7	HES7_83	0.486339140978115	3.78178019889644e-27	6.32404715534522e-30	chr17	8124092	8120590	2	173	HES7	z	83	HES7	0.86367881297103	NO
159	FOXO4	FOXO4_373	-0.480398881179377	2.30345307433156e-26	3.85192821794575e-29	chrX	71096197	71103535	1	262	FOXO4	z	373	FOXO4	1.01226330084572	NO
160	CPEB1	CPEB1_815	-0.480192215218224	2.45134026951911e-26	4.09923121993163e-29	chr15	82648861	82540032	2	435	CPEB1	z	815	CPEB1	1.82029726873946	NO
161	E2F4	E2F4_318	0.479528236804899	2.99297369593084e-26	5.0049727356703e-29	chr16	67192169	67198918	1	507	E2F4	z	318	E2F4	0.8892023262437	NO
162	SMAD3	SMAD3_743	-0.475234825235945	1.07686808675342e-25	1.80078275376827e-28	chr15	67063763	67195195	1	299	SMAD3	z	743	SMAD3	1.10336410600531	NO
163	NPAS4	NPAS4_77	0.474364641550214	1.3928636298256e-25	2.32920339435719e-28	chr11	66421004	66426707	1	522	NPAS4	z	77	NPAS4	0.900035044334191	NO
164	ARNTL	ARNTL_50	0.473404662101091	1.84848046555939e-25	3.09110445745718e-28	chr11	13276652	13387266	1	159	ARNTL	z	50	ARNTL	0.624043008949264	NO
165	SIX2	SIX2_528	0.470025083923091	4.97075389902129e-25	8.31229749000215e-28	chr2	45009430	45005161	2	232	SIX2	z	528	SIX2	0.432840613232436	NO
166	THAP1	THAP1_798	0.466764690991676	1.27752364252621e-24	2.13632716141507e-27	chr8	42843325	42836674	2	194	THAP1	z	798	THAP1	1.02287578738615	NO
167	KLF12	KLF12_191	-0.464433919094117	2.49310417569242e-24	4.16907052791375e-27	chr13	74133905	73686089	2	203	KLF12	z	191	KLF12	1.59654678098652	NO
168	VDR	VDR_663	0.464227684769194	2.64439390035021e-24	4.42206337851205e-27	chr12	47943048	47841537	2	270	VDR	z	663	VDR	0.893983931484667	NO
169	BBX	BBX_753	-0.462916980484754	3.84173920308876e-24	6.42431304864341e-27	chr3	107522936	107811324	1	500	BBX	z	753	BBX	2.34365208349533	NO
170	NFYA	NFYA_288	-0.461894233881532	5.13580190408746e-24	8.58829749847401e-27	chr6	41072945	41099976	1	394	NFYA	z	288	NFYA	2.12216751429681	NO
172	ZNF32	ZNF32_237	0.460600836066953	7.40364564321204e-24	1.23806783331305e-26	chr10	43648856	43643859	2	162	ZNF32	z	237	ZNF32	1.29891841029599	NO
173	RXRG	RXRG_679	-0.456950716051834	2.0609352258022e-23	3.44637997625785e-26	chr1	165445355	165400917	2	1199	RXRG	z	679	RXRG	1.81074534237233	NO
174	HLTF	HLTF_802	-0.456942157143231	2.06585870667697e-23	3.45461322186784e-26	chr3	149086554	149030127	2	722	HLTF	z	802	HLTF	0.504228999034531	NO
175	ETV6	ETV6_335	-0.455758592404401	2.87157011922331e-23	4.80195672110922e-26	chr12	11649854	11895402	1	134	ETV6	z	335	ETV6	0.862214300106378	NO
176	ZNF350	ZNF350_817	0.454804575820373	3.74105471304466e-23	6.25594433619508e-26	chr19	51986856	51964343	2	1007	ZNF350	z	817	ZNF350	1.11483905485921	NO
177	NPAS2	NPAS2_72	-0.45321264951607	5.80598917909673e-23	9.70901200517848e-26	chr2	100820152	100996829	1	510	NPAS2	z	72	NPAS2	0.504746779636118	NO
178	ZBTB42	ZBTB42_261	-0.450764622325683	1.13620848631659e-22	1.90001419116486e-25	chr14	104800913	104804712	1	524	ZBTB42	z	261	ZBTB42	1.81195881164205	NO
179	KLF9	KLF9_192	-0.450590826748377	1.1914314584492e-22	1.99236029841003e-25	chr9	70414624	70384597	2	202	KLF9	z	192	KLF9	0.335092262863265	NO
180	SNAI2	SNAI2_161	-0.449147540024573	1.76513000907722e-22	2.95172242320605e-25	chr8	48921740	48917690	2	206	SNAI2	z	161	SNAI2	1.03030673894034	NO
181	SMAD5-AS1	SMAD5_866	-0.447249317660896	2.95158676528843e-22	4.93576382155256e-25	chr5	136134890	136129507	2	463	SMAD5	z	866	SMAD5	0.657050096321905	NO
182	SREBF2	SREBF2_99	0.447093719582304	3.07819197751738e-22	5.1474782232732e-25	chr22	41833079	41907308	1	300	SREBF2	z	99	SREBF2	1.13738365996692	NO
184	ID2	ID2_35	-0.445828145731863	4.32818189190479e-22	7.2377623610448e-25	chr2	8678845	8684453	1	26	ID2	z	35	ID2	0.346782409838648	NO
185	TP73	TP73_705	0.444489959237506	6.1963266637191e-22	1.03617502737778e-24	chr1	3652520	3736201	1	68	TP73	z	705	TP73	1.21778559686878	NO
187	ELK3	ELK3_327	0.443679347786778	7.6947203390739e-22	1.28674253161771e-24	chr12	96194382	96269835	1	598	ELK3	z	327	ELK3	0.89021077019739	NO
189	FOXN3	FOXN3_829	0.438966737960074	2.67940928784815e-21	4.48061753820762e-24	chr14	89954659	89124871	2	406	FOXN3	z	829	FOXN3	0.922543129982306	NO
190	ELF2	ELF2_326	0.437332757100525	4.11094733253727e-21	6.87449386711918e-24	chr4	139177218	139028112	2	475	ELF2	z	326	ELF2	1.13579946891701	NO
191	ETV5	ETV5_347	-0.436959260502191	4.53204604145686e-21	7.57867231012852e-24	chr3	186164967	186046308	2	885	ETV5	z	347	ETV5	0.905390412487864	NO
192	FOXJ3	FOXJ3_378	0.436691057282774	4.8604295426572e-21	8.1278085997612e-24	chr1	42335877	42176539	2	476	FOXJ3	z	378	FOXJ3	0.784847599605885	NO
193	MBD2	MBD2_644	0.436260938124409	5.43674949690288e-21	9.09155434264696e-24	chr18	54224788	54151601	2	171	MBD2	z	644	MBD2	0.647208498779155	NO
194	YBX1	YBX1_290	-0.436084112313003	5.69279628913129e-21	9.51972623600551e-24	chr1	42682427	42702349	1	482	YBX1	z	290	YBX1	1.47038287308215	NO
196	HSF2	HSF2_623	-0.435023728518052	7.49778528581605e-21	1.25381024846422e-23	chr6	122399546	122433119	1	692	HSF2	z	623	HSF2	1.86691428804006	NO
198	IRF9	IRF9_636	-0.433493198709351	1.11385703526381e-20	1.8626371827154e-23	chr14	24161053	24166565	1	77	IRF9	z	636	IRF9	1.91332054094878	NO
199	PBX3	PBX3_518	-0.430135904697638	2.63536998917609e-20	4.40697322604698e-23	chr9	125747345	125967377	1	463	PBX3	z	518	PBX3	2.09718141132074	NO
201	NFIA	NFIA_742	0.428260602260925	4.24563705460554e-20	7.09972751606278e-23	chr1	60865259	61462793	1	628	NFIA	z	742	NFIA	0.646299943408727	NO
202	ZIC1	ZIC1_213	0.426787489189773	6.16201107465445e-20	1.0304366345576e-22	chr3	147393895	147416719	1	718	ZIC1	z	213	ZIC1	0.574039314100343	NO
203	ZBTB33	ZBTB33_255	-0.426182340399986	7.17713134722814e-20	1.20018918849969e-22	chrX	120250752	120258398	1	446	ZBTB33	z	255	ZBTB33	0.67834492920381	NO
204	KLF13	KLF13_238	-0.424486261455756	1.09865472777831e-19	1.83721526384333e-22	chr15	31326855	31435665	1	35	KLF13	z	238	KLF13	1.37081357352903	NO
205	ZBTB49	ZBTB49_235	-0.419749512159895	3.56251766266927e-19	5.957387395768e-22	chr4	4290251	4321786	1	60	ZBTB49	z	235	ZBTB49	0.835115449024433	NO
207	USF1	USF1_60	0.417914329678777	5.59151912394782e-19	9.35036642800638e-22	chr1	161045977	161039251	2	1163	USF1	z	60	USF1	0.528789803762471	NO
209	FOXJ2	FOXJ2_350	-0.416206612728285	8.48450698733958e-19	1.41881387748154e-21	chr12	8032703	8055503	1	93	FOXJ2	z	350	FOXJ2	1.31003042175521	NO
210	ATF2	ATF2_114	-0.415385270625231	1.03599596912684e-18	1.73243473098133e-21	chr2	175168382	175072250	2	765	ATF2	z	114	ATF2	0.399146235543581	NO
211	GRHL1	GRHL1_391	0.412378664026873	2.14197756760522e-18	3.58190228696525e-21	chr2	9951693	10002277	1	36	GRHL1	z	391	GRHL1	0.772477570406218	NO
212	ETV7	ETV7_321	-0.409696052096809	4.07003975791832e-18	6.80608655170287e-21	chr6	36387800	36354091	2	362	ETV7	z	321	ETV7	1.94846030568317	NO
213	TFAP2B	TFAP2B_1	-0.409106078579208	4.68352856380319e-18	7.83198756488827e-21	chr6	50818723	50847613	1	479	TFAP2B	z	1	TFAP2B	0.821213855874245	NO
214	ZBTB1	ZBTB1_203	-0.40652991751583	8.61800197849674e-18	1.44113745459812e-20	chr14	64503725	64533690	1	267	ZBTB1	z	203	ZBTB1	0.354506508605601	NO
216	ZNF35	ZNF35_239	-0.404751003215861	1.30900908910026e-17	2.18897840986665e-20	chr3	44648727	44660791	1	214	ZNF35	z	239	ZNF35	0.609694934420353	NO
217	NR4A3	NR4A3_668	-0.40065035921736	3.39838440587505e-17	5.68291706668068e-20	chr9	99821855	99866891	1	325	NR4A3	z	668	NR4A3	0.754829497334046	NO
218	ZNF232	ZNF232_233	-0.400215819620101	3.75700949070314e-17	6.2826245663932e-20	chr17	5123116	5105541	2	89	ZNF232	z	233	ZNF232	0.639189807108346	NO
220	DLX6	DLX6_397	-0.398075438135271	6.1449220251984e-17	1.02757893397966e-19	chr7	97005548	97011039	1	391	DLX6	z	397	DLX6	4.40938409282435	NO
221	ZNF76	ZNF76_164	-0.39806150213055	6.16456628635234e-17	1.03086392748367e-19	chr6	35258909	35295985	1	346	ZNF76	z	164	ZNF76	1.11644325571799	NO
222	PATZ1	PATZ1_172	0.397168299569145	7.56151060516967e-17	1.26446665638289e-19	chr22	31346232	31325804	2	174	PATZ1	z	172	PATZ1	3.57429458855602	NO
223	ATF7	ATF7_138	0.396005941138605	9.85468314141791e-17	1.64794032465182e-19	chr12	53626410	53506691	2	365	ATF7	z	138	ATF7	2.81564161617638	NO
224	EP300	EP300_804	0.395726750227248	1.05003905907139e-16	1.75591815898226e-19	chr22	41091786	41180079	1	282	EP300	z	804	EP300	0.711141033996843	NO
225	SOX6	SOX6_868	0.395478793077028	1.11086885008113e-16	1.85764021752697e-19	chr11	16738643	15966449	2	170	SOX6	z	868	SOX6	1.05900642803365	NO
226	ZNF384	ZNF384_202	-0.394869012911149	1.27561892951032e-16	2.13314202259251e-19	chr12	6689572	6666477	2	61	ZNF384	z	202	ZNF384	1.4869516936796	NO
227	HES4	HES4_95	-0.392526059666538	2.16433840456842e-16	3.6192949909171e-19	chr1	1000172	998962	2	10	HES4	z	95	HES4	0.361806380228433	NO
228	SOX4	SOX4_754	-0.392252697718937	2.30141412447837e-16	3.84851860280664e-19	chr6	21592769	21598619	1	91	SOX4	z	754	SOX4	3.95391578911814	NO
229	PLAGL1	PLAGL1_190	0.38766026459046	6.40230895227009e-16	1.07062022613212e-18	chr6	144064599	143940300	2	775	PLAGL1	z	190	PLAGL1	2.20893403618193	NO
230	LIN54	LIN54_297	0.386808673627699	7.72623669065589e-16	1.2920128245244e-18	chr4	83012926	82924603	2	313	LIN54	z	297	LIN54	0.991110847788383	NO
231	SIX5	SIX5_540	-0.38674542647538	7.83467933567161e-16	1.31014704609893e-18	chr19	45769226	45764785	2	829	SIX5	z	540	SIX5	0.542755000349699	NO
232	MYF6	MYF6_30	-0.385927546336992	9.37951248741585e-16	1.5684803490662e-18	chr12	80707498	80709474	1	548	MYF6	z	30	MYF6	2.20263840349155	NO
233	ZBTB47	ZBTB47_188	0.385198860405129	1.10060430509203e-15	1.8404754265753e-18	chr3	42653684	42665854	1	195	ZBTB47	z	188	ZBTB47	2.2473820544639	NO
234	MNT	MNT_20	-0.384259750973464	1.35170459273041e-15	2.26037557312777e-18	chr17	2401118	2384060	2	38	MNT	z	20	MNT	0.417097485464082	NO
235	EGR2	EGR2_196	0.381921014583575	2.2485452495197e-15	3.7601091129092e-18	chr10	62819167	62811996	2	222	EGR2	z	196	EGR2	0.734485096393794	NO
236	ZNF333	ZNF333_217	-0.381630712594853	2.39448691480421e-15	4.00415872040838e-18	chr19	14689801	14733746	1	377	ZNF333	z	217	ZNF333	3.34363423593085	NO
237	MEF2C	MEF2C_640	-0.380389199200994	3.13114462688868e-15	5.23602780416168e-18	chr5	88904257	88717117	2	294	MEF2C	z	640	MEF2C	1.1633899456507	NO
238	ARNTL2	ARNTL2_16	-0.377614706337826	5.67854139036548e-15	9.49588861265131e-18	chr12	27332854	27425289	1	206	ARNTL2	z	16	ARNTL2	0.602041301872077	NO
239	ZFHX3	ZFHX3_483	0.376734137383023	6.85131029309692e-15	1.14570406239079e-17	chr16	73059698	72782885	2	599	ZFHX3	z	483	ZFHX3	5.00081648624618	NO
240	SCRT2	SCRT2_282	-0.37659264751348	7.0607663853786e-15	1.18073016477903e-17	chr20	676179	661596	2	12	SCRT2	z	282	SCRT2	0.882411634680139	NO
241	SNAI1	SNAI1_199	0.376502342949288	7.19772975574157e-15	1.20363373841832e-17	chr20	49982999	49988886	1	333	SNAI1	z	199	SNAI1	2.86758896541667	NO
242	DMRTA2	DMRTA2_306	-0.375876372674585	8.22167798078344e-15	1.37486253859255e-17	chr1	50423500	50417550	2	570	DMRTA2	z	306	DMRTA2	0.284819637193497	NO
243	ZBTB7A	ZBTB7A_258	-0.37329120008363	1.41970883653275e-14	2.37409504436915e-17	chr19	4066945	4044364	2	123	ZBTB7A	z	258	ZBTB7A	2.15808373209721	NO
244	MAFG-DT	MAFG_148	-0.372682640258969	1.6133833631093e-14	2.69796549014934e-17	chr17	81927829	81930753	1	929	MAFG	z	148	MAFG	3.84936374929099	NO
245	SREBF1	SREBF1_22	-0.366306426408359	6.06212064733074e-14	1.01373254972086e-16	chr17	17837002	17810399	2	244	SREBF1	z	22	SREBF1	1.243545603732	NO
246	FOS	FOS_137	0.364530452376049	8.71933123990972e-14	1.45808214714209e-16	chr14	75278774	75282230	1	358	FOS	z	137	FOS	44.2320572002895	NO
247	NFAT5	NFAT5_717	-0.362216171830083	1.39547095771423e-13	2.33356347443851e-16	chr16	69565094	69704666	1	562	NFAT5	z	717	NFAT5	1.0966184046345	NO
248	FOXM1	FOXM1_352	0.362044233076071	1.4448689993897e-13	2.41616889530051e-16	chr12	2877155	2857681	2	23	FOXM1	z	352	FOXM1	0.492052868187669	NO
249	MGA	MGA_103	-0.361722039411933	1.54210507398325e-13	2.57877102672784e-16	chr15	41621224	41773081	1	108	MGA	z	103	MGA	1.50104513701701	NO
250	NR2F6	NR2F6_687	-0.36084240395716	1.8415119402271e-13	3.07945140506205e-16	chr19	17245940	17231883	2	414	NR2F6	z	687	NR2F6	1.4966372290691	NO
251	ZNF75A	ZNF75A_219	-0.360719467591274	1.88766715557182e-13	3.15663403941775e-16	chr16	3305406	3318852	1	130	ZNF75A	z	219	ZNF75A	1.570116990983	NO
252	ARID5B	ARID5B_7	0.35890143426299	2.718765691705e-13	4.54643092258362e-16	chr10	61901300	62096944	1	218	ARID5B	z	7	ARID5B	0.614576556480228	NO
253	PPARD	PPARD_664	0.358804198824842	2.77215520899994e-13	4.63571105183937e-16	chr6	35342558	35428191	1	348	PPARD	z	664	PPARD	0.830882735142916	NO
254	RARA-AS1	RARA_675	-0.358063110191642	3.21434573635495e-13	5.37516009423904e-16	chr17	40343136	40340867	2	444	RARA	z	675	RARA	0.774003272236754	NO
255	E2F6	E2F6_317	0.355945942950175	4.89543995944878e-13	8.18635444723876e-16	chr2	11466177	11444375	2	51	E2F6	z	317	E2F6	1.05796204927874	NO
256	BCL6	BCL6_187	-0.355059739089587	5.83258019261095e-13	9.75347858296146e-16	chr3	187745727	187721377	2	899	BCL6	z	187	BCL6	1.89568293881105	NO
257	ARID3B	ARID3B_8	0.354813477504849	6.12289339432632e-13	1.02389521644253e-15	chr15	74541177	74598131	1	358	ARID3B	z	8	ARID3B	3.40767378977437	NO
258	HIVEP3	HIVEP3_824	-0.352329752670854	9.97006489231789e-13	1.66723493182573e-15	chr1	42035925	41506365	2	475	HIVEP3	z	824	HIVEP3	1.3060608315716	NO
259	FLI1	FLI1_337	0.352291226637225	1.00454108495644e-12	1.67983459022817e-15	chr11	128686535	128813267	1	912	FLI1	z	337	FLI1	0.828576592452209	NO
260	FOXP2	FOXP2_356	-0.352067371823224	1.04943969667474e-12	1.75491588072699e-15	chr7	114086327	114693772	1	539	FOXP2	z	356	FOXP2	0.666103860702147	NO
261	MECOM	MECOM_169	-0.351285645552804	1.22223163041871e-12	2.04386560270688e-15	chr3	169663618	169083499	2	799	MECOM	z	169	MECOM	1.23587531274164	NO
262	CEBPZ	CEBPZ_806	-0.349623471577432	1.687696900495e-12	2.82223561955685e-15	chr2	37231713	37201612	2	189	CEBPZ	z	806	CEBPZ	1.90136170789451	NO
263	MAX	MAX_14	-0.347137095033066	2.72508670448455e-12	4.55700117806782e-15	chr14	65102695	65006174	2	276	MAX	z	14	MAX	0.285999148310208	NO
264	HES5	HES5_98	-0.345767306927929	3.54185316466204e-12	5.92283137903351e-15	chr1	2530245	2528745	2	58	HES5	z	98	HES5	0.860423016608356	NO
265	ZNF589	ZNF589_225	0.345442214459592	3.76850203903246e-12	6.30184287463622e-15	chr3	48241100	48299253	1	247	ZNF589	z	225	ZNF589	0.387134878737714	NO
266	NAIF1	NAIF1_637	0.341014969936711	8.7078395236163e-12	1.45616045545423e-14	chr9	128068206	128061233	2	490	NAIF1	z	637	NAIF1	0.380225137386207	NO
267	SOX13	SOX13_761	0.338356043482609	1.43085022893124e-11	2.39272613533652e-14	chr1	204073115	204127743	1	1385	SOX13	z	761	SOX13	2.04152670105815	NO
268	IRX5	IRX5_539	0.336811842392943	1.90504725692181e-11	3.18569775404986e-14	chr16	54930862	54934485	1	430	IRX5	z	539	IRX5	0.236242216587424	NO
269	RXRA	RXRA_695	0.33571787508207	2.33105283238552e-11	3.89808165950756e-14	chr9	134317098	134440585	1	589	RXRA	z	695	RXRA	1.67309429162367	NO
270	SRF	SRF_641	-0.334706911226467	2.80697968398663e-11	4.69394595984386e-14	chr6	43171299	43181507	1	427	SRF	z	641	SRF	0.251027769797398	NO
271	NR1H3	NR1H3_656	0.333029503752791	3.81472631932417e-11	6.37914100221433e-14	chr11	47248300	47269032	1	300	NR1H3	z	656	NR1H3	1.18794868191345	NO
272	ATF4	ATF4_122	0.330968582070558	5.54670308459978e-11	9.27542321839428e-14	chr22	39519695	39522685	1	270	ATF4	z	122	ATF4	2.62262329632227	NO
273	AR	AR_689	-0.32839119811742	8.82324840781967e-11	1.47545959996984e-13	chrX	67544032	67730619	1	242	AR	z	689	AR	0.59692351911907	NO
274	CTCF	CTCF_177	-0.326028618604059	1.34509234111998e-10	2.24931829618726e-13	chr16	67562407	67639183	1	521	CTCF	z	177	CTCF	3.68135765835839	NO
275	PAX2	PAX2_606	0.321372604223104	3.05491673439463e-10	5.10855641203115e-13	chr10	100735603	100829941	1	449	PAX2	z	606	PAX2	1.16549387019257	NO
276	KLF3	KLF3_184	-0.317798526428482	5.67960721501452e-10	9.49767092811792e-13	chr4	38664196	38701042	1	150	KLF3	z	184	KLF3	0.981249619860958	NO
277	MYBL1	MYBL1_653	0.314598472706784	9.82703396898292e-10	1.64331671722122e-12	chr8	66613294	66562175	2	256	MYBL1	z	653	MYBL1	0.317747438123684	NO
278	LMO2	LMO2_808	0.313600634725215	1.16435498626341e-09	1.94708191682844e-12	chr11	33892289	33858576	2	244	LMO2	z	808	LMO2	3.87881442979319	NO
279	SCRT1	SCRT1_242	-0.313116165391895	1.26401036261277e-09	2.11372970336584e-12	chr8	144336281	144330565	2	550	SCRT1	z	242	SCRT1	1.30593037084199	NO
280	HINFP	HINFP_245	0.311435269509892	1.67876505930672e-09	2.8072994302788e-12	chr11	119121587	119136044	1	845	HINFP	z	245	HINFP	0.496014948402611	NO
281	ETV2	ETV2_324	0.309804665979599	2.20697306513613e-09	3.69059040992664e-12	chr19	35641745	35644871	1	587	ETV2	z	324	ETV2	1.33566951403107	NO
282	ATOH8	ATOH8_71	-0.309803599568931	2.20736673245614e-09	3.69124871648184e-12	chr2	85751344	85788066	1	430	ATOH8	z	71	ATOH8	3.61826230423689	NO
283	ZIC5	ZIC5_210	0.309396642317461	2.36271599398224e-09	3.9510300902713e-12	chr13	99971909	99962964	2	261	ZIC5	z	210	ZIC5	1.85002167516908	NO
284	FOSL2	FOSL2_105	0.307666022756917	3.15146507179235e-09	5.2700084812581e-12	chr2	28392448	28417312	1	155	FOSL2	z	105	FOSL2	47.9706058066044	NO
285	PBX2	PBX2_563	-0.305437193115364	4.5542824081833e-09	7.61585686987174e-12	chr6	32190186	32184741	2	288	PBX2	z	563	PBX2	2.8793280688648	NO
286	SOX5	SOX5_758	0.300915003444003	9.52162436303535e-09	1.59224487676176e-11	chr12	24562590	23529500	2	189	SOX5	z	758	SOX5	1.05900642803365	NO
287	TFDP1	TFDP1_310	-0.299723712725994	1.15389143879113e-08	1.92958434580457e-11	chr13	113584721	113641470	1	316	TFDP1	z	310	TFDP1	0.793074778827303	NO
288	MESP2	MESP2_94	-0.295620876152567	2.22158052462564e-08	3.71501759970844e-11	chr15	89760591	89778754	1	481	MESP2	z	94	MESP2	2.89094974260308	NO
289	PAX5	PAX5_709	0.295272885983003	2.34738744362969e-08	3.92539706292591e-11	chr9	37034185	36833275	2	155	PAX5	z	709	PAX5	0.770904262294026	NO
290	GATA2	GATA2_388	0.293358022699112	3.17427685881475e-08	5.30815528229892e-11	chr3	128493185	128479427	2	621	GATA2	z	388	GATA2	2.37284583923517	NO
291	JUN	JUN_143	0.29256877219652	3.59235945892842e-08	6.0072900650977e-11	chr1	58784327	58780788	2	624	JUN	z	143	JUN	43.974155737202	NO
292	ZNF75D	ZNF75D_272	-0.291366440791316	4.33431855627851e-08	7.24802434160285e-11	chrX	135344087	135248920	2	500	ZNF75D	z	272	ZNF75D	1.570116990983	NO
293	NFKB1	NFKB1_719	0.289629389871348	5.67609582839031e-08	9.49179904413095e-11	chr4	102501329	102617302	1	376	NFKB1	z	719	NFKB1	1.83857628511492	NO
294	RELB	RELB_718	-0.288215968048675	7.05940635088471e-08	1.18050273426166e-10	chr19	45001430	45038198	1	803	RELB	z	718	RELB	0.997367162785397	NO
295	NFYB	NFYB_807	-0.284238907978251	1.29558620708943e-07	2.16653211887865e-10	chr12	104138289	104117077	2	635	NFYB	z	807	NFYB	2.15356645072247	NO
296	REST	REST_168	0.282674625789575	1.64078238443909e-07	2.74378325157039e-10	chr4	56907876	56935844	1	235	REST	z	168	REST	1.26551434956393	NO
297	MEF2A	MEF2A_639	0.282297603100075	1.73652263531985e-07	2.90388400555159e-10	chr15	99565417	99716466	1	526	MEF2A	z	639	MEF2A	0.649471115722461	NO
298	GMEB1	GMEB1_737	-0.28211234760061	1.78553727930499e-07	2.98584829315215e-10	chr1	28668732	28719353	1	335	GMEB1	z	737	GMEB1	0.327432491698232	NO
299	IRF1	IRF1_629	0.282064155438202	1.7985070292705e-07	3.00753683824499e-10	chr5	132490798	132481609	2	426	IRF1	z	629	IRF1	2.20724397465773	NO
300	CEBPB-AS1	CEBPB_140	0.281672880425203	1.90725925285803e-07	3.18939674390975e-10	chr20	50191498	50184598	2	337	CEBPB	z	140	CEBPB	0.519191167843332	NO
301	OLIG1	OLIG1_90	0.281323027072545	2.00989947206737e-07	3.36103590646718e-10	chr21	33070144	33072420	1	57	OLIG1	z	90	OLIG1	1.9983761645084	NO
302	NFATC3	NFATC3_713	0.281152446875891	2.06187473499805e-07	3.44795106186966e-10	chr16	68077340	68229259	1	541	NFATC3	z	713	NFATC3	0.767920491753732	NO
303	TCF3	TCF3_21	-0.28077595920604	2.18126142503672e-07	3.6475943562487e-10	chr19	1652605	1609290	2	60	TCF3	z	21	TCF3	3.59151334658559	NO
304	ZBTB7B	ZBTB7B_216	0.280204600001629	2.37539537662638e-07	3.97223307128157e-10	chr1	155002630	155018522	1	1058	ZBTB7B	z	216	ZBTB7B	0.42717721069074	NO
305	FOXO6	FOXO6_379	-0.27949223745236	2.64109193507534e-07	4.41654169745039e-10	chr1	41361922	41383590	1	474	FOXO6	z	379	FOXO6	0.686417074749802	NO
306	NFE2L2	NFE2L2_115	0.275815259383683	4.54338088713467e-07	7.59762690156299e-10	chr2	177392697	177227595	2	771	NFE2L2	z	115	NFE2L2	10.8533108334134	NO
307	DDIT3	DDIT3_141	-0.274984276934196	5.13026788871919e-07	8.57904329217257e-10	chr12	57520517	57516588	2	449	DDIT3	z	141	DDIT3	0.396552893916917	NO
308	ZEB1	ZEB1_157	-0.274201117347522	5.75045458599548e-07	9.61614479263457e-10	chr10	31318495	31529814	1	133	ZEB1	z	157	ZEB1	1.8340706267206	NO
309	HMBOX1	HMBOX1_488	0.273256015565955	6.5963442912026e-07	1.10306760722451e-09	chr8	28890394	29053270	1	131	HMBOX1	z	488	HMBOX1	0.576790608023882	NO
310	GLIS3	GLIS3_183	0.271728338730517	8.22545597796589e-07	1.37549431069664e-09	chr9	4348392	3824127	2	13	GLIS3	z	183	GLIS3	1.27884100463205	NO
311	OTX1	OTX1_437	0.27028217831659	1.01240114354414e-06	1.69297850090994e-09	chr2	63050057	63057836	1	296	OTX1	z	437	OTX1	2.40356352946001	NO
312	PPARG	PPARG_676	-0.266264444558231	1.79116423218929e-06	2.99525791336002e-09	chr3	12287368	12434356	1	62	PPARG	z	676	PPARG	1.35213329677753	NO
313	FOXD1	FOXD1_382	0.265736118479719	1.92936420683734e-06	3.22636154989521e-09	chr5	73448362	73446256	2	220	FOXD1	z	382	FOXD1	0.761835585699775	NO
314	LHX8	LHX8_498	0.263341644329	2.69665283616383e-06	4.509452903284e-09	chr1	75128434	75161533	1	680	LHX8	z	498	LHX8	2.80202704742545	NO
315	FOXD4L5	FOXD4L5_833	-0.262207789734365	3.15629749422201e-06	5.27808945522075e-09	chr9	65285209	65282101	2	181	FOXD4L5	z	833	FOXD4L5	0.831941304403611	NO
316	ETV1	ETV1_320	0.261729777363591	3.3720773741736e-06	5.63892537487225e-09	chr7	13991425	13891228	2	81	ETV1	z	320	ETV1	0.802144440709529	NO
317	KLF14	KLF14_251	0.261530361267452	3.46626503821011e-06	5.79642982978278e-09	chr7	130734061	130731235	2	613	KLF14	z	251	KLF14	1.95084584353184	NO
318	ELK4	ELK4_341	-0.259878621968256	4.35088059463348e-06	7.27572005791552e-09	chr1	205631962	205597556	2	1406	ELK4	z	341	ELK4	1.22052318036838	NO
319	FOSB	FOSB_121	-0.256975687774017	6.46276675404426e-06	1.08073022642881e-08	chr19	45467995	45475179	1	819	FOSB	z	121	FOSB	33.2280552034044	NO
320	NR1H2	NR1H2_674	-0.252688391296643	1.14915492408225e-05	1.92166375264591e-08	chr19	50329653	50382982	1	969	NR1H2	z	674	NR1H2	1.18794868191345	NO
321	GATA3	GATA3_384	0.251350644747241	1.37227896757699e-05	2.29478088223577e-08	chr10	8053604	8075198	1	34	GATA3	z	384	GATA3	2.62975835965808	NO
322	RFX4	RFX4_725	0.250935648753306	1.44963800790507e-05	2.42414382592821e-08	chr12	106582907	106762803	1	650	RFX4	z	725	RFX4	6.53993707496613	NO
323	HEYL	HEYL_65	-0.250011477678986	1.63736967054487e-05	2.73807637214862e-08	chr1	39639945	39624153	2	447	HEYL	z	65	HEYL	0.403206786417244	NO
324	MYPOP	MYPOP_652	-0.249128419618207	1.83859105531514e-05	3.07456698213234e-08	chr19	45902604	45890020	2	835	MYPOP	z	652	MYPOP	0.757854088433168	NO
325	DNMT1	DNMT1_301	-0.241967148029334	4.63096558676299e-05	7.74408960997156e-08	chr19	10231286	10133345	2	246	DNMT1	z	301	DNMT1	0.675003831848366	NO
326	HIVEP1	HIVEP1_170	-0.241369613289061	4.99554340239526e-05	8.35375150902217e-08	chr6	12008762	12164999	1	59	HIVEP1	z	170	HIVEP1	1.3060608315716	NO
327	RBPJ	RBPJ_291	0.240189071740007	5.79897176197435e-05	9.69727719393703e-08	chr4	26163455	26435131	1	138	RBPJ	z	291	RBPJ	1.7048654205976	NO
328	RFX5	RFX5_727	-0.240027915117029	5.91788374395439e-05	9.89612666213109e-08	chr1	151347357	151340640	2	1003	RFX5	z	727	RFX5	4.2680471429145	NO
329	FOXC1	FOXC1_349	-0.239043490218785	6.69698612292174e-05	1.11989734497019e-07	chr6	1609972	1613897	1	4	FOXC1	z	349	FOXC1	0.409318421644718	NO
330	KLF1	KLF1_179	-0.236672491407401	9.0009737053602e-05	1.50517954939134e-07	chr19	12887181	12884423	2	335	KLF1	z	179	KLF1	0.801644214433341	NO
331	LEF1	LEF1_760	0.235826868293605	9.99448582278058e-05	1.67131869946163e-07	chr4	108168956	108047545	2	399	LEF1	z	760	LEF1	1.61878142784522	NO
332	KLF7	KLF7_189	0.235696242914859	0.000101570868906741	1.69850951349066e-07	chr2	207167267	207074137	2	906	KLF7	z	189	KLF7	1.286404588013	NO
333	DLX4	DLX4_429	-0.233821745193222	0.000127907310247246	2.13891823155929e-07	chr17	49968970	49974959	1	622	DLX4	z	429	DLX4	3.82608892859733	NO
334	FOXP1	FOXP1_353	-0.232573509302344	0.000148971746970806	2.49116633730445e-07	chr3	71583989	70954693	2	435	FOXP1	z	353	FOXP1	0.784847599605885	NO
335	HEY1	HEY1_68	-0.232038361400934	0.000158991979997024	2.65872876249204e-07	chr8	79767863	79764010	2	307	HEY1	z	68	HEY1	0.370215010922693	NO
336	CBFB	CBFB_801	0.231305019659782	0.000173782519734413	2.9060622029166e-07	chr16	67029116	67101058	1	498	CBFB	z	801	CBFB	8.6564308826556	NO
337	MTF1	MTF1_274	0.231025048419396	0.000179771403899672	3.00621076755305e-07	chr1	37859620	37809567	2	434	MTF1	z	274	MTF1	0.32774722571732	NO
338	ZNF691	ZNF691_224	-0.230886221156506	0.000182814262416652	3.05709468924167e-07	chr1	42846573	42852477	1	489	ZNF691	z	224	ZNF691	1.14651273019032	NO
339	HES1	HES1_34	-0.230720959272473	0.000186501177492861	3.11874878750604e-07	chr3	194136145	194138732	1	916	HES1	z	34	HES1	0.50243374368925	NO
340	BCL6B	BCL6B_218	0.230148417932387	0.000199835828302372	3.34173625923699e-07	chr17	7023020	7030290	1	118	BCL6B	z	218	BCL6B	0.91655913362927	NO
341	KLF15	KLF15_223	-0.228607297759868	0.000240445212107019	4.02082294493343e-07	chr3	126357442	126342635	2	603	KLF15	z	223	KLF15	2.20931203548021	NO
342	POU2F1	POU2F1_614	-0.22758350980635	0.000271692610561619	4.54335469166586e-07	chr1	167220829	167427345	1	1210	POU2F1	z	614	POU2F1	2.34546856607803	NO
343	KLF16	KLF16_205	-0.227473253311879	0.000275281796345865	4.60337452083386e-07	chr19	1863568	1852399	2	64	KLF16	z	205	KLF16	2.35733343130215	NO
344	KLF6	KLF6_165	-0.225826926124693	0.000334612448857596	5.5955259006287e-07	chr10	3785281	3775996	2	14	KLF6	z	165	KLF6	1.76980832705681	NO
345	ISL1	ISL1_398	0.223968073139996	0.000416371314149069	6.96273100583727e-07	chr5	51383391	51394738	1	141	ISL1	z	398	ISL1	3.32847963387312	NO
346	HOXB5	HOXB5_445	-0.223595650125605	0.000434914706613621	7.27282118082979e-07	chr17	48593961	48591257	2	602	HOXB5	z	445	HOXB5	5.48291916136226	NO
347	ASCL1	ASCL1_843	0.222173369511283	0.00051330118662516	8.58363188336388e-07	chr12	102957686	102960516	1	627	ASCL1	z	843	ASCL1	6.12210362808193	NO
348	BARX1	BARX1_468	0.221580929762519	0.000549806749218005	9.19409279628771e-07	chr9	93955372	93951622	2	286	BARX1	z	468	BARX1	4.12926626308236	NO
349	LYL1	LYL1_818	-0.220751851947785	0.00060510114091245	1.01187481757935e-06	chr19	13103161	13099033	2	344	LYL1	z	818	LYL1	5.21161609452022	NO
350	PRRX2	PRRX2_519	0.219827254546408	0.000673055899651112	1.12551153787811e-06	chr9	129665641	129722674	1	530	PRRX2	z	519	PRRX2	5.53871429536483	NO
351	YBX2	YBX2_827	-0.218964526143317	0.000743021238795946	1.24251043276914e-06	chr17	7294615	7288252	2	131	YBX2	z	827	YBX2	0.942438588955944	NO
352	KLF5	KLF5_175	0.215425698990032	0.00111010612960508	1.85636476522589e-06	chr13	73054976	73077542	1	202	KLF5	z	175	KLF5	2.54085377781135	NO
353	FEZF2	FEZF2_214	0.213244466831376	0.00141706346514149	2.36967134639044e-06	chr3	62374324	62369681	2	406	FEZF2	z	214	FEZF2	1.67105525955767	NO
354	IRX1	IRX1_526	0.212901735042591	0.00147213850724029	2.46177007899714e-06	chr5	3596054	3601403	1	24	IRX1	z	526	IRX1	0.358659386787935	NO
355	LHX6	LHX6_423	0.212864337655619	0.00147827052189487	2.47202428410513e-06	chr9	122229626	122202577	2	434	LHX6	z	423	LHX6	2.08709716443676	NO
356	HOXB2	HOXB2_532	-0.212397548061795	0.00155689591175901	2.60350486916222e-06	chr17	48544989	48542655	2	597	HOXB2	z	532	HOXB2	5.86677459043468	NO
357	NR2C2	NR2C2_693	0.211495797802085	0.00172025940219418	2.87668796353542e-06	chr3	14947584	15053600	1	83	NR2C2	z	693	NR2C2	0.699867387582765	NO
358	TFAP2A	TFAP2A_5	-0.210578251055699	0.001903246634995	3.18268668059365e-06	chr6	10419659	10393186	2	45	TFAP2A	z	5	TFAP2A	0.184066994131262	NO
359	HOXB3	HOXB3_447	-0.210008704391776	0.00202604108676985	3.38802857319374e-06	chr17	48590272	48548870	2	599	HOXB3	z	447	HOXB3	5.50219335857135	NO
360	MXI1	MXI1_40	-0.209940643703471	0.00204121173558634	3.41339755114772e-06	chr10	110207605	110287365	1	512	MXI1	z	40	MXI1	0.544389382419486	NO
361	NR1D1	NR1D1_673	0.209132753756198	0.00222978878379075	3.72874378560326e-06	chr17	40100725	40092787	2	437	NR1D1	z	673	NR1D1	0.436350917743696	NO
362	RORA	RORA_658	0.20892440663899	0.00228105697354808	3.81447654439478e-06	chr15	61229319	60488284	2	245	RORA	z	658	RORA	0.393939176024542	NO
363	FOXJ1	FOXJ1_853	0.20891297051289	0.00228390343858438	3.81923651937187e-06	chr17	76141299	76136333	2	840	FOXJ1	z	853	FOXJ1	0.893897841018543	NO
364	SP3	SP3_247	0.208770498104993	0.00231965074065783	3.87901461648467e-06	chr2	173965702	173906459	2	755	SP3	z	247	SP3	1.97723696654359	NO
365	MEF2D	MEF2D_642	-0.207521234351257	0.00265683937116167	4.4428752026115e-06	chr1	156500828	156463727	2	1110	MEF2D	z	642	MEF2D	0.691477280235085	NO
366	RARG	RARG_690	-0.206693040396154	0.00290565502530584	4.85895489181578e-06	chr12	53232980	53210567	2	353	RARG	z	690	RARG	1.99739355244489	NO
367	HMGA2	HMGA2_13	-0.205530702352935	0.00329264067336136	5.50608808254408e-06	chr12	65824131	65966295	1	492	HMGA2	z	13	HMGA2	1.46657029293708	NO
368	YY1	YY1_173	0.205249513415579	0.00339339276329644	5.67456983828835e-06	chr14	100238985	100282792	1	476	YY1	z	173	YY1	0.909881084242693	NO
369	E2F3	E2F3_313	0.204902265668383	0.00352187684320218	5.88942615920096e-06	chr6	20401906	20493715	1	89	E2F3	z	313	E2F3	0.741319898788883	NO
370	RAX	RAX_472	-0.201429033128438	0.00508977914953955	8.51133637046747e-06	chr18	59273393	59267035	2	192	RAX	z	472	RAX	5.96978309532666	NO
371	TEF	TEF_134	-0.201297788060519	0.00516045936584694	8.62953071211864e-06	chr22	41367333	41399326	1	288	TEF	z	134	TEF	0.615175834960605	NO
372	MAF	MAF_144	-0.201287968660982	0.00516578489563122	8.63843628031977e-06	chr16	79600714	79585843	2	628	MAF	z	144	MAF	2.67941347330219	NO
373	TCF7	TCF7_750	0.201125714797977	0.00525454458076198	8.78686384742806e-06	chr5	134114711	134151865	1	440	TCF7	z	750	TCF7	3.24077657615253	NO
374	ZNF148	ZNF148_222	0.199701578528925	0.00609845240413268	1.01980809433657e-05	chr3	125375354	125225561	2	597	ZNF148	z	222	ZNF148	2.1108401811129	NO
375	ARX	ARX_394	0.198481910849134	0.00692233200981933	1.15758060364872e-05	chrX	25015948	25003694	2	88	ARX	z	394	ARX	3.2631535502909	NO
376	CREB3L1	CREB3L1_131	0.197551138351881	0.00762121008158663	1.27444984641917e-05	chr11	46277661	46321422	1	283	CREB3L1	z	131	CREB3L1	0.950598619114136	NO
377	MZF1-AS1	MZF1_171	-0.197333281429239	0.00779422190995679	1.30338159029378e-05	chr19	58559129	58574797	1	1184	MZF1	z	171	MZF1	1.73937813738952	NO
378	NRL	NRL_123	-0.190196132829617	0.0160419395495758	2.68259858688558e-05	chr14	24115014	24080107	2	69	NRL	z	123	NRL	1.70576612757657	NO
379	BCL11B	BCL11B_825	0.189255375331002	0.0176087262163263	2.9446030462084e-05	chr14	99271524	99169287	2	467	BCL11B	z	825	BCL11B	1.16303165940151	NO
380	HOXB4	HOXB4_549	-0.188791986338733	0.0184327588785403	3.08240115025758e-05	chr17	48580111	48575513	2	601	HOXB4	z	549	HOXB4	3.41299765417464	NO
381	DMBX1	DMBX1_560	0.188591382012648	0.0188007033895074	3.14393033269354e-05	chr1	46506996	46514226	1	553	DMBX1	z	560	DMBX1	7.51286641051215	NO
382	IRX3	IRX3_542	0.188459729881803	0.0190459465433006	3.18494089352853e-05	chr16	54286763	54283304	2	428	IRX3	z	542	IRX3	0.358659386787935	NO
383	CRX	CRX_410	-0.185464296060912	0.0255167437429129	4.26701400383159e-05	chr19	47819779	47843330	1	878	CRX	z	410	CRX	8.24196777709082	NO
384	MAFA-AS1	MAFA_146	-0.181179579661317	0.0384654832756878	6.43235506282404e-05	chr8	143417679	143419150	1	516	MAFA	z	146	MAFA	1.94804667521218	NO
385	BCL11A	BCL11A_194	-0.180582528072095	0.0406993778876085	6.80591603471714e-05	chr2	60553567	60451167	2	281	BCL11A	z	194	BCL11A	1.16303165940151	NO
386	SIM2	SIM2_61	0.179986017026309	0.0430530532630445	7.19950723462283e-05	chr21	36699133	36749917	1	86	SIM2	z	61	SIM2	0.226951513602976	NO
387	E2F1	E2F1_312	-0.179355292892534	0.0456810003590886	7.63896327075061e-05	chr20	33686404	33675683	2	177	E2F1	z	312	E2F1	0.311706873987504	NO
388	NANOG	NANOG_433	-0.175284479427721	0.0666374101442024	0.000111433796227763	chr12	7787794	7799141	1	90	NANOG	z	433	NANOG	3.3862428733621	NO
389	HDX	HDX_511	-0.175205305336566	0.0671230326558341	0.000112245874006411	chrX	84502479	84317874	2	310	HDX	z	511	HDX	1.65130072868719	NO
390	TCFL5	TCFL5_25	0.173012857309688	0.0819697477369968	0.000137073156750831	chr20	62861763	62841115	2	410	TCFL5	z	25	TCFL5	0.625384542573789	NO
391	TAL2	TAL2_822	-0.171922641667272	0.0904519664387326	0.000151257468961091	chr9	105662457	105663112	1	353	TAL2	z	822	TAL2	4.30119311568526	NO
392	POU3F4	POU3F4_619	0.170479128690888	0.102954272489001	0.000172164335265888	chrX	83508250	83512127	1	308	POU3F4	z	619	POU3F4	2.238798871819	NO
393	ATF6B	ATF6B_151	-0.169665924220415	0.110693215854528	0.000185105712131318	chr6	32128253	32098176	2	279	ATF6B	z	151	ATF6B	1.35124957445996	NO
394	FOXO3	FOXO3_354	0.169580915095298	0.111532951213392	0.00018650995186186	chr6	108559835	108684774	1	636	FOXO3	z	354	FOXO3	0.761835585699775	NO
395	PRDM16	PRDM16_211	-0.168817948249121	0.119341467086502	0.000199567670713215	chr1	3069168	3438621	1	63	PRDM16	z	211	PRDM16	0.530934252726019	NO
396	NR1I3	NR1I3_680	-0.168205960140645	0.125971796532923	0.0002106551781487	chr1	161238302	161229666	2	1177	NR1I3	z	680	NR1I3	1.56352991685771	NO
397	PAX8	PAX8_707	-0.167167833831367	0.138013503323222	0.000230791811577294	chr2	113278950	113215997	2	570	PAX8	z	707	PAX8	0.710600466649612	NO
398	EGR3	EGR3_259	-0.166841780823349	0.142012429467366	0.000237478979042417	chr8	22693302	22687659	2	88	EGR3	z	259	EGR3	0.695270897674411	NO
399	TCF4	TCF4_97	0.165231248611572	0.163404589918669	0.000273251822606471	chr18	55664787	55222331	2	177	TCF4	z	97	TCF4	3.1457915061887	NO
400	NR3C1	NR3C1_666	-0.164451428944925	0.174811617204751	0.00029232711907149	chr5	143435512	143277931	2	588	NR3C1	z	666	NR3C1	0.66969031135851	NO
401	ZKSCAN3	ZKSCAN3_276	0.164283903339223	0.17735726328327	0.00029658405231316	chr6	28349914	28369177	1	180	ZKSCAN3	z	276	ZKSCAN3	0.0285762857350776	NO
402	HIC1	HIC1_254	-0.161577186120923	0.223594701299368	0.000373904182774863	chr17	2054154	2063241	1	33	HIC1	z	254	HIC1	1.19410307794214	NO
403	NPAS3	NPAS3_59	0.159602828868463	0.264158545476937	0.000441736698121968	chr14	32934933	33804176	1	120	NPAS3	z	59	NPAS3	0.226951513602976	NO
404	SOHLH2	SOHLH2_819	0.15939080335128	0.268899908683137	0.000449665399135681	chr13	36214615	36168208	2	78	SOHLH2	z	819	SOHLH2	0.650077473787762	NO
405	TFCP2	TFCP2_392	-0.158544645362332	0.288621436812192	0.0004826445431642	chr12	51173134	51093663	2	330	TFCP2	z	392	TFCP2	0.37524011843914	NO
406	ELF3	ELF3_342	0.156774836373082	0.334293551253204	0.00055901931647693	chr1	202007945	202017188	1	1359	ELF3	z	342	ELF3	1.26966786604401	NO
407	OTP	OTP_530	0.156594208537821	0.339314220226209	0.000567415083990316	chr5	77639688	77628712	2	249	OTP	z	530	OTP	4.39553368058222	NO
408	GSC	GSC_470	0.156447393797603	0.343446506512335	0.000574325261726313	chr14	94770230	94768216	2	452	GSC	z	470	GSC	7.7390511695025	NO
409	EMX1	EMX1_474	-0.155593944819315	0.368407513077708	0.000616066075380783	chr2	72916260	72934891	1	361	EMX1	z	474	EMX1	5.02121008042239	NO
410	HIF1A	HIF1A_24	-0.155100240439789	0.383604869437205	0.000641479714777935	chr14	61695513	61748259	1	254	HIF1A	z	24	HIF1A	0.216580480937989	NO
411	BACH2	BACH2_113	0.153697871618252	0.430001672316879	0.000719066341667021	chr6	90296908	89926529	2	590	BACH2	z	113	BACH2	37.5291258729495	NO
412	CREB3L2	CREB3L2_145	-0.153442407261866	0.438993787109232	0.000734103322925137	chr7	138002067	137874979	2	636	CREB3L2	z	145	CREB3L2	0.388393255451086	NO
413	SP8	SP8_226	0.150940754146906	0.536723019858126	0.000897530133542018	chr7	20786886	20782283	2	98	SP8	z	226	SP8	2.10738785249694	NO
414	PURA	PURA_813	-0.150890764717263	0.538866430433832	0.000901114432163598	chr5	140114123	140125619	1	497	PURA	z	813	PURA	2.19619895466087	NO
415	FOXK2	FOXK2_360	-0.150701800649771	0.547040345013074	0.000914783185640591	chr17	82519713	82604607	1	951	FOXK2	z	360	FOXK2	0.784847599605885	NO
416	GSX2	GSX2_546	0.150107834026277	0.573484963550414	0.000959004955769924	chr4	54099523	54102505	1	216	GSX2	z	546	GSX2	6.34210072929654	NO
417	HOMEZ	HOMEZ_568	0.150007782986947	0.578053903806024	0.000966645324090341	chr14	23299447	23272422	2	48	HOMEZ	z	568	HOMEZ	0.5929018970732	NO
418	NR3C2	NR3C2_685	-0.148965270625784	0.627701751306594	0.00104966848044581	chr4	148444698	148078762	2	515	NR3C2	z	685	NR3C2	0.698595395824331	NO
419	MEIS1	MEIS1_486	-0.148798071689701	0.636020901507755	0.00106358010285578	chr2	66433452	66573869	1	313	MEIS1	z	486	MEIS1	1.76320447362625	NO
420	OLIG2	OLIG2_100	0.148245598142738	0.664238239937792	0.00111076628752139	chr21	33025845	33029196	1	56	OLIG2	z	100	OLIG2	1.98206109877875	NO
421	ZFX	ZFX_158	0.14807153035501	0.673364941231845	0.00112602832981914	chrX	24149173	24216255	1	84	ZFX	z	158	ZFX	0.58137045808571	NO
422	ARNT	ARNT_57	0.145996594220792	0.791425938019152	0.00132345474585142	chr1	150876768	150809705	2	984	ARNT	z	57	ARNT	0.611201501392848	NO
423	UBP1	UBP1_393	0.143984877636429	0.923795612204624	0.00154480871606124	chr3	33441371	33388336	2	148	UBP1	z	393	UBP1	2.23121146773232	NO
424	DLX1	DLX1_487	0.142699638303517	1	0.00170351134594674	chr2	172084740	172089677	1	748	DLX1	z	487	DLX1	4.98596637736163	NO
425	TCF12	TCF12_56	-0.142337195034946	1	0.0017508942795892	chr15	56918623	57289853	1	225	TCF12	z	56	TCF12	6.37518848611249	NO
426	ZSCAN16-AS1	ZSCAN16_277	-0.14218492969488	1	0.00177115817157502	chr6	28137293	28121795	2	172	ZSCAN16	z	277	ZSCAN16	0.395495431324324	NO
427	ZIC4	ZIC4_252	0.141485834054198	1	0.00186698310301325	chr3	147406860	147386046	2	717	ZIC4	z	252	ZIC4	3.23850741048434	NO
428	BSX	BSX_559	-0.140521575267555	1	0.00200695176912626	chr11	122981720	122977570	2	868	BSX	z	559	BSX	5.4109619181182	NO
429	SMAD1	SMAD1_744	-0.140386304155052	1	0.00202733740076406	chr4	145481194	145558079	1	504	SMAD1	z	744	SMAD1	1.49020757408269	NO
430	EN1	EN1_500	0.139699567098797	1	0.0021337821580277	chr2	118847678	118842171	2	581	EN1	z	500	EN1	6.15817664144305	NO
431	CLOCK	CLOCK_53	-0.138428943214749	1	0.00234430039964083	chr4	55547138	55427903	2	221	CLOCK	z	53	CLOCK	0.523958330981204	NO
432	RFX1	RFX1_726	-0.137851038228366	1	0.00244618119570298	chr19	14006322	13961538	2	359	RFX1	z	726	RFX1	2.37718180332469	NO
433	RFX7	RFX7_728	-0.136315252808694	1	0.00273686420919428	chr15	56243266	56087280	2	221	RFX7	z	728	RFX7	5.21541015575625	NO
434	SOX1-OT	SOX1_770	-0.135921228753649	1	0.00281634804353079	chr13	112107119	112108015	1	301	SOX1	z	770	SOX1	0.279063894579906	NO
435	ARID3A	ARID3A_6	0.135718138821291	1	0.00285813149930292	chr19	925781	975934	1	28	ARID3A	z	6	ARID3A	1.67821179947916	NO
436	CEBPG	CEBPG_128	-0.134798719991183	1	0.0030544398153718	chr19	33373330	33382686	1	549	CEBPG	z	128	CEBPG	0.390389208777728	NO
437	HOXB8	HOXB8_444	-0.133009260801455	1	0.00347204172730344	chr17	48614939	48612346	2	603	HOXB8	z	444	HOXB8	2.8606087524653	NO
438	SMARCC1	SMARCC1_651	-0.132764880908567	1	0.0035329259682889	chr3	47782106	47585272	2	243	SMARCC1	z	651	SMARCC1	44.4368968209372	NO
439	NR2E1	NR2E1_665	0.132504697597034	1	0.00359881031523768	chr6	108166058	108188809	1	633	NR2E1	z	665	NR2E1	3.23438169761764	NO
440	LMX1A	LMX1A_499	0.132402640036017	1	0.00362495637731201	chr1	165356715	165201867	2	1198	LMX1A	z	499	LMX1A	4.98042486446961	NO
441	POU5F1	POU5F1_621	-0.132330018694043	1	0.00364366593387787	chr6	31180731	31164337	2	230	POU5F1	z	621	POU5F1	2.7219744244912	NO
442	KLF11	KLF11_847	-0.132001203141799	1	0.00372947949304304	chr2	10042849	10054836	1	37	KLF11	z	847	KLF11	1.95084584353184	NO
443	ID1	ID1_47	-0.131570067737307	1	0.0038447703548399	chr20	31605283	31606515	1	150	ID1	z	47	ID1	0.346782409838648	NO
444	NFIB	NFIB_741	-0.131123048172219	1	0.00396770842724242	chr9	14398983	14081843	2	41	NFIB	z	741	NFIB	0.693117980708545	NO
445	MNX1-AS1	MNX1_466	0.130549734663423	1	0.00413058433607198	chr7	157010805	157016426	1	756	MNX1	z	466	MNX1	5.79056734212556	NO
446	ETS2	ETS2_340	0.129690143619899	1	0.0043861385293366	chr21	38805307	38824955	1	95	ETS2	z	340	ETS2	0.677191186877594	NO
447	NR2E3	NR2E3_657	-0.129256860355376	1	0.00452029379686036	chr15	71792638	71818259	1	330	NR2E3	z	657	NR2E3	1.12247086993298	NO
448	MLXIP	MLXIP_78	0.128780586254425	1	0.00467202622133242	chr12	122078722	122147347	1	795	MLXIP	z	78	MLXIP	0.76902901311041	NO
449	EN2	EN2_506	-0.126710485600858	1	0.00538633497708921	chr7	155458129	155464831	1	747	EN2	z	506	EN2	5.76180178188282	NO
450	KLF10	KLF10_826	-0.126626270984856	1	0.00541737170238395	chr8	102655902	102648779	2	397	KLF10	z	826	KLF10	1.37081357352903	NO
451	NPAS1	NPAS1_49	0.125236627576133	1	0.0059532889084125	chr19	47019820	47045775	1	859	NPAS1	z	49	NPAS1	0.226951513602976	NO
452	HSF4	HSF4_624	-0.123640391306962	1	0.00662728343392109	chr16	67163385	67169945	1	503	HSF4	z	624	HSF4	1.89519730748387	NO
453	THRB	THRB_684	-0.123631670654413	1	0.00663114626601563	chr3	24495282	24117160	2	115	THRB	z	684	THRB	0.634139162481178	NO
454	HAND2	HAND2_66	-0.123541465730081	1	0.00667122129061227	chr4	173530229	173524969	2	586	HAND2	z	66	HAND2	1.14420426292028	NO
455	MYCN	MYCN_52	0.12306867663614	1	0.00688483692368997	chr2	15940564	15947007	1	61	MYCN	z	52	MYCN	0.543595673278279	NO
456	ATF3	ATF3_132	-0.122736327076937	1	0.00703864483016518	chr1	212565334	212620777	1	1451	ATF3	z	132	ATF3	0.862650295565372	NO
457	ZKSCAN1	ZKSCAN1_181	-0.122241101003729	1	0.00727353916808573	chr7	100015572	100041689	1	422	ZKSCAN1	z	181	ZKSCAN1	1.16123642908927	NO
458	BATF3	BATF3_120	0.122170950105429	1	0.00730737390877806	chr1	212699985	212686418	2	1452	BATF3	z	120	BATF3	2.53852766091661	NO
459	TERF2	TERF2_649	0.121977871268751	1	0.00740122658139901	chr16	69408571	69355561	2	560	TERF2	z	649	TERF2	0.556045092363209	NO
460	WT1	WT1_266	-0.119852335234545	1	0.00850793469841215	chr11	32435630	32387775	2	228	WT1	z	266	WT1	1.46936163816602	NO
461	EBF1	EBF1_67	0.119538994514307	1	0.00868299382947488	chr5	159099761	158695916	2	670	EBF1	z	67	EBF1	1.05309093287242	NO
462	NRF1	NRF1_805	-0.119115151800265	1	0.00892489309053485	chr7	129611714	129757082	1	600	NRF1	z	805	NRF1	1.348154324886	NO
463	ZHX1-C8orf76	ZHX1_510	0.117570200829913	1	0.00985822482797349	chr8	123274284	123226189	2	452	ZHX1	z	510	ZHX1	0.418354644768175	NO
464	ARNT2	ARNT2_76	0.116626579175177	1	0.0104700304070886	chr15	80404350	80597937	1	420	ARNT2	z	76	ARNT2	0.453745022743729	NO
465	EGR1	EGR1_195	0.115686007757376	1	0.0111131347418543	chr5	138465490	138469315	1	479	EGR1	z	195	EGR1	0.967074633150252	NO
466	FOXD4	FOXD4_830	0.114407331294265	1	0.0120434231625404	chr9	118204	116231	2	2	FOXD4	z	830	FOXD4	0.893897841018543	NO
467	FOXK1	FOXK1_364	-0.112835400404557	1	0.0132808856528599	chr7	4682309	4771443	1	35	FOXK1	z	364	FOXK1	0.727535915041287	NO
468	TET1	TET1_302	-0.111575228516523	1	0.0143524950688629	chr10	68560656	68694482	1	239	TET1	z	302	TET1	0.790295811297408	NO
469	RXRB	RXRB_698	-0.109456514201661	1	0.0163261159943708	chr6	33200688	33193588	2	307	RXRB	z	698	RXRB	1.6651743131574	NO
470	MLXIPL	MLXIPL_15	0.10908119049077	1	0.0166994930633168	chr7	73624543	73593194	2	278	MLXIPL	z	15	MLXIPL	0.574096195073306	NO
471	NFATC1	NFATC1_720	-0.108670053033416	1	0.0171170559641658	chr18	79395856	79529325	1	239	NFATC1	z	720	NFATC1	1.1490329281334	NO
472	TBP	TBP_793	-0.106432447486651	1	0.0195534717098025	chr6	170554302	170572870	1	887	TBP	z	793	TBP	0.799099707092154	NO
473	POU6F2	POU6F2_612	0.105728481499172	1	0.020380004766896	chr7	38977998	39468601	1	178	POU6F2	z	612	POU6F2	5.40737960919198	NO
474	IRX2	IRX2_527	0.104713921317969	1	0.021624589919609	chr5	2751662	2745845	2	22	IRX2	z	527	IRX2	0.250188755175476	NO
475	ATF5	ATF5_136	-0.102740051259996	1	0.0242359328477814	chr19	49928702	49933935	1	962	ATF5	z	136	ATF5	1.0188254347424	NO
476	TBX18	TBX18_869	0.102076733585491	1	0.0251726249168481	chr6	84764519	84687373	2	564	TBX18	z	869	TBX18	0.765475443252127	NO
477	NR2C1	NR2C1_670	0.101242992830414	1	0.0263941520629817	chr12	95073703	95020229	2	587	NR2C1	z	670	NR2C1	1.20980316833696	NO
478	MIXL1	MIXL1_553	-0.100070096881955	1	0.0281988170428187	chr1	226223618	226227054	1	1517	MIXL1	z	553	MIXL1	5.69101272911953	NO
479	JUND	JUND_124	0.0982156313520123	1	0.0312682802952529	chr19	18281622	18279760	2	447	JUND	z	124	JUND	44.6762972728473	NO
480	NFIC	NFIC_740	0.093548101526386	1	0.0402834083974324	chr19	3359563	3469217	1	104	NFIC	z	740	NFIC	0.644351868933936	NO
481	MEOX1	MEOX1_396	-0.0929379891795714	1	0.0416102474194603	chr17	43661954	43640388	2	518	MEOX1	z	396	MEOX1	5.54719879290617	NO
482	MAFF	MAFF_147	0.0923286619853786	1	0.0429720054678604	chr22	38201882	38216511	1	240	MAFF	z	147	MAFF	7.98354847523021	NO
483	ENO1	ENO1_803	0.0922144862252695	1	0.0432313049803717	chr1	8879249	8861002	2	105	ENO1	z	803	ENO1	0.856105129337559	NO
484	NFIL3	NFIL3_133	0.0905074460071201	1	0.04726789574475	chr9	91423862	91409045	2	267	NFIL3	z	133	NFIL3	0.814447608678501	NO
485	SOX15	SOX15_757	-0.0892908337662309	1	0.0503337878351637	chr17	7590170	7588178	2	153	SOX15	z	757	SOX15	0.766489784182128	NO
486	SOX7	SOX7_766	-0.0892337964987507	1	0.0504815080487815	chr8	10839847	10723768	2	29	SOX7	z	766	SOX7	0.804679375861499	NO
487	CREB1	CREB1_117	-0.0870545254360466	1	0.0564027724736877	chr2	207529737	207603431	1	907	CREB1	z	117	CREB1	0.943733585765656	NO
488	PBX4	PBX4_861	-0.0852003057517229	1	0.0618844179916522	chr19	19618916	19561707	2	488	PBX4	z	861	PBX4	0.552282074456546	NO
489	ESRRG	ESRRG_697	-0.0834054740876858	1	0.0676019487455367	chr1	217137755	216503246	2	1468	ESRRG	z	697	ESRRG	0.985088142125422	NO
490	ZBTB6	ZBTB6_271	0.0812641949677467	1	0.074982464782094	chr9	122913330	122908056	2	440	ZBTB6	z	271	ZBTB6	0.684865505472059	NO
491	STAT3	STAT3_777	0.0792965773411319	1	0.0823304685263377	chr17	42388568	42313324	2	478	STAT3	z	777	STAT3	1.49383347803537	NO
492	ESR2	ESR2_678	0.0771583981138879	1	0.090964169617115	chr14	64338599	64084232	2	263	ESR2	z	678	ESR2	1.67315316888702	NO
493	FOXE3	FOXE3_376	-0.0770546160545064	1	0.0914010316413052	chr1	47416072	47418052	1	564	FOXE3	z	376	FOXE3	0.761835585699775	NO
494	ASCL2	ASCL2_89	-0.0769538185409414	1	0.0918269382600689	chr11	2270952	2268495	2	54	ASCL2	z	89	ASCL2	5.96215409487814	NO
495	ELF4	ELF4_323	0.0749033513580622	1	0.100840993256326	chrX	130110716	130064874	2	468	ELF4	z	323	ELF4	1.04072214644494	NO
496	HMX2	HMX2_558	0.0748467071280109	1	0.101099641689987	chr10	123148122	123150672	1	580	HMX2	z	558	HMX2	4.12376022431662	NO
497	ID3	ID3_38	0.0680597806948865	1	0.136089531216568	chr1	23559794	23557918	2	246	ID3	z	38	ID3	3.11979034648167	NO
498	TFDP2	TFDP2_308	-0.0679237731851055	1	0.13687567043851	chr3	142149544	141944428	2	701	TFDP2	z	308	TFDP2	0.793074778827303	NO
499	THRA	THRA_672	0.0670680242779644	1	0.141902350960956	chr17	40058290	40093867	1	436	THRA	z	672	THRA	0.781203855406042	NO
500	IKZF4	IKZF4_197	-0.0668620636075734	1	0.143133014034057	chr12	56007659	56038435	1	400	IKZF4	z	197	IKZF4	2.18616652220679	NO
501	ZNF143	ZNF143_231	0.0645429063445077	1	0.157559491587139	chr11	9460319	9528524	1	135	ZNF143	z	231	ZNF143	1.23129394238267	NO
502	NR5A2	NR5A2_667	-0.0604516009943064	1	0.185646473752901	chr1	200027602	200177424	1	1338	NR5A2	z	667	NR5A2	0.68926337806676	NO
503	POU6F1	POU6F1_551	-0.0602484465576522	1	0.187131624383613	chr12	51217693	51186936	2	331	POU6F1	z	551	POU6F1	1.67867338290192	NO
504	SPDEF	SPDEF_330	0.0578300185118087	1	0.205487628511944	chr6	34556333	34537802	2	338	SPDEF	z	330	SPDEF	0.913711718441676	NO
505	FOXC2	FOXC2_370	0.0564282290875996	1	0.216706912944135	chr16	86567251	86569728	1	670	FOXC2	z	370	FOXC2	1.38568503409687	NO
506	STAT4	STAT4_775	0.0562230080894717	1	0.218385592623831	chr2	191151596	191029576	2	830	STAT4	z	775	STAT4	1.54251436245738	NO
507	ZBTB3	ZBTB3_269	-0.0545837980208076	1	0.232129089848386	chr11	62754188	62750963	2	406	ZBTB3	z	269	ZBTB3	1.70922123165933	NO
508	NR4A1	NR4A1_671	-0.0532265549125551	1	0.243963035235443	chr12	52022832	52059507	1	341	NR4A1	z	671	NR4A1	1.3142792227461	NO
509	ZNF740	ZNF740_209	0.0514696164295766	1	0.259900373106231	chr12	53180700	53195141	1	352	ZNF740	z	209	ZNF740	2.70297180581655	NO
510	HIVEP2	HIVEP2_160	-0.0512807576919032	1	0.261655339625252	chr6	142945201	142751467	2	767	HIVEP2	z	160	HIVEP2	0.333150463458893	NO
511	FOXP4	FOXP4_358	-0.0468371616144352	1	0.305311702342046	chr6	41546426	41602384	1	396	FOXP4	z	358	FOXP4	0.784847599605885	NO
512	SP2	SP2_232	0.0460360594807358	1	0.313667232895153	chr17	47896150	47928957	1	588	SP2	z	232	SP2	2.25561410650842	NO
513	HES2	HES2_19	0.0426379360729175	1	0.350760968857842	chr1	6424670	6412418	2	86	HES2	z	19	HES2	0.331282279509445	NO
514	E2F5	E2F5_315	-0.041506093506153	1	0.363707758497701	chr8	85177225	85217158	1	322	E2F5	z	315	E2F5	0.837192687253964	NO
515	TBX3	TBX3_785	0.0403899448141405	1	0.376762846007688	chr12	114684164	114670254	2	732	TBX3	z	785	TBX3	0.64856688832315	NO
516	MITF	MITF_91	-0.0399292571765929	1	0.382234271714623	chr3	69739435	69968337	1	433	MITF	z	91	MITF	1.66242173239655	NO
517	ZSCAN10	ZSCAN10_206	-0.0392782497180725	1	0.390048373109596	chr16	3099317	3088890	2	122	ZSCAN10	z	206	ZSCAN10	0.669894817518046	NO
518	TBX1	TBX1_792	0.0381070802095304	1	0.40434753280005	chr22	19756703	19783593	1	34	TBX1	z	792	TBX1	1.04016320267101	NO
519	AHR	AHR_28	0.0372191571600822	1	0.415393957191053	chr7	17298622	17346152	1	89	AHR	z	28	AHR	0.742702356956027	NO
520	TCF15	TCF15_46	0.0358373544861178	1	0.432933638372392	chr20	610398	603797	2	10	TCF15	z	46	TCF15	2.23850928935798	NO
521	ESRRA	ESRRA_691	-0.0357025858159775	1	0.434666869588831	chr11	64305572	64316743	1	440	ESRRA	z	691	ESRRA	1.02672689008195	NO
522	DLX3	DLX3_403	0.0352183410652459	1	0.440927501444867	chr17	49995224	49990005	2	623	DLX3	z	403	DLX3	4.61421214784856	NO
523	ZNF281	ZNF281_221	-0.0348843997354453	1	0.445274759152827	chr1	200410056	200404940	2	1339	ZNF281	z	221	ZNF281	2.89820156265864	NO
524	ALX3	ALX3_493	0.0344084059736001	1	0.451513158164399	chr1	110070700	110059994	2	839	ALX3	z	493	ALX3	5.68701689394114	NO
525	PPARA	PPARA_696	-0.0342681719310263	1	0.453360427925712	chr22	46150521	46243756	1	354	PPARA	z	696	PPARA	0.78922108339653	NO
526	MYB	MYB_648	0.0329730705363221	1	0.470620062948227	chr6	135181315	135219173	1	739	MYB	z	648	MYB	0.588961885362291	NO
527	LBX2	LBX2_543	0.0303846765041164	1	0.506173536323206	chr2	74503316	74497517	2	393	LBX2	z	543	LBX2	2.83083025640198	NO
528	BHLHE40	BHLHE40_51	-0.028022964586385	1	0.539801674407337	chr3	4979116	4985323	1	11	BHLHE40	z	51	BHLHE40	0.408414585762388	NO
529	DLX5	DLX5_412	0.0263866028361621	1	0.563738032794537	chr7	97025097	97020392	2	392	DLX5	z	412	DLX5	4.22724101483817	NO
530	ZNF652	ZNF652_278	-0.0262899800262291	1	0.565167197663412	chr17	49362473	49294565	2	613	ZNF652	z	278	ZNF652	2.2473820544639	NO
531	ZNF423	ZNF423_176	0.0262684099080051	1	0.565486481952606	chr16	49857919	49487524	2	410	ZNF423	z	176	ZNF423	0.705425060845751	NO
532	ATF6	ATF6_116	0.0262589736657575	1	0.565626185855586	chr1	161766294	161964070	1	1185	ATF6	z	116	ATF6	0.801722566264289	NO
533	SMAD4	SMAD4_739	-0.0252568696703264	1	0.580555622832027	chr18	50968019	51085045	1	167	SMAD4	z	739	SMAD4	1.01915942513396	NO
534	MEOX2	MEOX2_421	0.0245591234829565	1	0.591058161762586	chr7	15686812	15611212	2	83	MEOX2	z	421	MEOX2	5.33933549973728	NO
535	SMAD9	SMAD9_867	0.0239411870886591	1	0.600431467624076	chr13	36920765	36844831	2	85	SMAD9	z	867	SMAD9	1.81332827051214	NO
536	NR6A1	NR6A1_683	0.0211449780411808	1	0.643657781710663	chr9	124771310	124517275	2	450	NR6A1	z	683	NR6A1	1.59290997722735	NO
537	CREB3	CREB3_111	0.0208578538460835	1	0.648168603806998	chr9	35732320	35737007	1	140	CREB3	z	111	CREB3	2.81632415513518	NO
538	POU3F2	POU3F2_617	-0.0197491249000331	1	0.665707027458209	chr6	98834592	98839490	1	601	POU3F2	z	617	POU3F2	1.04114429086766	NO
539	HEY2	HEY2_54	0.0191071049593849	1	0.67594757585444	chr6	125747664	125761269	1	704	HEY2	z	54	HEY2	0.510970011373691	NO
540	SP9	SP9_283	-0.0187887127660925	1	0.681048499295968	chr2	174334946	174338492	1	758	SP9	z	283	SP9	2.10738785249694	NO
541	POU2F2	POU2F2_609	0.0182940030111876	1	0.689003039178826	chr19	42196585	42086110	2	744	POU2F2	z	609	POU2F2	1.44411807840035	NO
542	STAT6	STAT6_776	0.0178723993052953	1	0.695809292385471	chr12	57132139	57095408	2	437	STAT6	z	776	STAT6	0.0898084384408727	NO
543	KDM2B	KDM2B_299	-0.0172908454803183	1	0.705237863755504	chr12	121581015	121429097	2	784	KDM2B	z	299	KDM2B	0.705615317354703	NO
544	DLX2	DLX2_438	-0.0161123395762262	1	0.724482325063775	chr2	172102900	172099439	2	749	DLX2	z	438	DLX2	4.61421214784856	NO
545	SIX6	SIX6_552	-0.0148665733105864	1	0.745015296207288	chr14	60508951	60512850	1	246	SIX6	z	552	SIX6	0.436798815790402	NO
546	JUNB	JUNB_139	0.0115379663848311	1	0.800733936894535	chr19	12791496	12793315	1	329	JUNB	z	139	JUNB	46.5839053038747	NO
547	PRDM1	PRDM1_163	0.0112245652342886	1	0.806037443596521	chr6	106086320	106109939	1	620	PRDM1	z	163	PRDM1	1.37491069288214	NO
548	NR4A2	NR4A2_686	0.0109736983068019	1	0.810289149962134	chr2	156342348	156324432	2	682	NR4A2	z	686	NR4A2	0.963429028749947	NO
549	RORC	RORC_681	-0.0102846679853582	1	0.821995260259014	chr1	151831872	151806071	2	1015	RORC	z	681	RORC	0.709285280832644	NO
550	TFAP2E	TFAP2E_4	-0.0102297064325266	1	0.82293075637264	chr1	35573370	35595328	1	402	TFAP2E	z	4	TFAP2E	1.24671630085566	NO
551	ZKSCAN4	ZKSCAN4_273	0.00773830197908838	1	0.865580203326977	chr6	28252224	28244623	2	175	ZKSCAN4	z	273	ZKSCAN4	0.0285762857350776	NO
552	BHLHE41	BHLHE41_44	-0.00722512113463919	1	0.874418147644448	chr12	26125127	26120026	2	198	BHLHE41	z	44	BHLHE41	0.561056209793899	NO
553	SOX11	SOX11_767	-0.00624248528647263	1	0.891383730539142	chr2	5692667	5701385	1	19	SOX11	z	767	SOX11	0.72043195048316	NO
554	ETV3	ETV3_328	0.00573686129286995	1	0.90013337814188	chr1	157138474	157121191	2	1130	ETV3	z	328	ETV3	0.942061853685817	NO
555	NFE2	NFE2_119	0.00571543898556505	1	0.900504358655544	chr12	54301121	54292111	2	373	NFE2	z	119	NFE2	15.1586100702829	NO
556	VENTX	VENTX_490	0.00546085175570372	1	0.904914806168448	chr10	133237404	133241929	1	621	VENTX	z	490	VENTX	4.71320279934856	NO
557	TBX22	TBX22_870	0.00343912890345692	1	0.940031747642433	chrX	80014756	80031769	1	304	TBX22	z	870	TBX22	0.765475443252127	NO
558	PROX1	PROX1_712	0.000298734293868221	1	0.994786094551994	chr1	213983181	214041502	1	1461	PROX1	z	712	PROX1	0.350102008130925	NO
559	MSX1	MSX1_501	-0.000171694471058483	1	0.997003347089177	chr4	4859666	4863936	1	64	MSX1	z	501	MSX1	5.49683870643944	NO
560	GLIS1	GLIS1_250	NA	NA	NA	chr1	53738106	53506237	2	599	GLIS1	z	250	GLIS1	0.565149555726932	NO
561	FOXD3-AS1	FOXD3_377	NA	NA	NA	chr1	63324441	63320884	2	637	FOXD3	z	377	FOXD3	0.864675081355379	NO
562	GFI1	GFI1_220	NA	NA	NA	chr1	92486876	92474762	2	751	GFI1	z	220	GFI1	1.12313260176806	NO
563	TBX15	TBX15_782	NA	NA	NA	chr1	118989556	118883046	2	909	TBX15	z	782	TBX15	0.765475443252127	NO
564	HLX	HLX_478	NA	NA	NA	chr1	220879400	220885059	1	1486	HLX	z	478	HLX	6.07979035715459	NO
565	PTF1A	PTF1A_70	NA	NA	NA	chr10	23192327	23194252	1	102	PTF1A	z	70	PTF1A	1.19098110876565	NO
566	HMX3	HMX3_557	NA	NA	NA	chr10	123135962	123137741	1	579	HMX3	z	557	HMX3	5.23661108575468	NO
567	SPI1	SPI1_322	NA	NA	NA	chr11	47378576	47354860	2	302	SPI1	z	322	SPI1	0.736988933456258	NO
568	OVOL1-AS1	OVOL1_246	NA	NA	NA	chr11	65790868	65789051	2	494	OVOL1	z	246	OVOL1	0.652899706889813	NO
569	TBX10	TBX10_791	NA	NA	NA	chr11	67639560	67631303	2	565	TBX10	z	791	TBX10	1.84726068683905	NO
570	PHOX2A	PHOX2A_512	NA	NA	NA	chr11	72245664	72239077	2	605	PHOX2A	z	512	PHOX2A	4.52861744680791	NO
571	PGR	PGR_660	NA	NA	NA	chr11	101130524	101029624	2	729	PGR	z	660	PGR	0.518297228633348	NO
572	ETS1	ETS1_332	NA	NA	NA	chr11	128587558	128458761	2	911	ETS1	z	332	ETS1	0.862339947324223	NO
573	BARX2	BARX2_400	NA	NA	NA	chr11	129375940	129452279	1	917	BARX2	z	400	BARX2	3.95862558636617	NO
574	HNF1A	HNF1A_473	NA	NA	NA	chr12	120978543	121002512	1	777	HNF1A	z	473	HNF1A	1.24426628642664	NO
575	GSX1	GSX1_522	NA	NA	NA	chr13	27792643	27794768	1	47	GSX1	z	522	GSX1	6.15999717353648	NO
576	PDX1	PDX1_482	NA	NA	NA	chr13	27920020	27926231	1	48	PDX1	z	482	PDX1	4.74741501109794	NO
577	PAX9	PAX9_710	NA	NA	NA	chr14	36657568	36679715	1	141	PAX9	z	710	PAX9	0.676397123987618	NO
578	FOXA1	FOXA1_357	NA	NA	NA	chr14	37595110	37589984	2	145	FOXA1	z	357	FOXA1	0.629691991685087	NO
579	SIX1	SIX1_459	NA	NA	NA	chr14	60658259	60643415	2	247	SIX1	z	459	SIX1	0.336632685706303	NO
580	VSX2	VSX2_442	NA	NA	NA	chr14	74239472	74262738	1	340	VSX2	z	442	VSX2	5.34519859976637	NO
581	ESRRB	ESRRB_669	NA	NA	NA	chr14	76310614	76501841	1	367	ESRRB	z	669	ESRRB	0.754463210037129	NO
582	FOXB1	FOXB1_367	NA	NA	NA	chr15	60004222	60061730	1	241	FOXB1	z	367	FOXB1	1.04728322767327	NO
583	IRX6	IRX6_495	NA	NA	NA	chr16	55323760	55330760	1	431	IRX6	z	495	IRX6	2.64567120666144	NO
584	IRF8	IRF8_633	NA	NA	NA	chr16	85898803	85922609	1	668	IRF8	z	633	IRF8	2.45842123443484	NO
585	FOXL1	FOXL1_369	NA	NA	NA	chr16	86578506	86582160	1	671	FOXL1	z	369	FOXL1	1.27612889023715	NO
586	VTN	VTN_430	NA	NA	NA	chr17	28373091	28367276	2	301	VTN	z	430	VTN	5.45574619664291	NO
587	NEUROD2	NEUROD2_73	NA	NA	NA	chr17	39607943	39604780	2	422	NEUROD2	z	73	NEUROD2	2.28581773180395	NO
588	SP6	SP6_275	NA	NA	NA	chr17	47855874	47844908	2	587	SP6	z	275	SP6	1.78250015595299	NO
589	HOXB6	HOXB6_427	NA	NA	NA	chr17	48604992	48573982	2	600	HOXB6	z	427	HOXB6	2.20292554130204	NO
590	TBX2-AS1	TBX2_783	NA	NA	NA	chr17	61411555	61393456	2	706	TBX2	z	783	TBX2	1.00812204390544	NO
591	GATA6	GATA6_387	NA	NA	NA	chr18	22169443	22202528	1	73	GATA6	z	387	GATA6	1.43756054857097	NO
592	CREB3L3	CREB3L3_104	NA	NA	NA	chr19	4153601	4173054	1	125	CREB3L3	z	104	CREB3L3	2.81632415513518	NO
593	KLF2	KLF2_846	NA	NA	NA	chr19	16324817	16327874	1	398	KLF2	z	846	KLF2	1.14159348683634	NO
594	FOXA3	FOXA3_366	NA	NA	NA	chr19	45863989	45873797	1	833	FOXA3	z	366	FOXA3	0.348680712332167	NO
595	SPIB	SPIB_336	NA	NA	NA	chr19	50415799	50431313	1	972	SPIB	z	336	SPIB	1.0094872686428	NO
596	OSR1	OSR1_212	NA	NA	NA	chr2	19358653	19351485	2	69	OSR1	z	212	OSR1	0.953631264673015	NO
597	EPAS1	EPAS1_36	NA	NA	NA	chr2	46293667	46386703	1	235	EPAS1	z	36	EPAS1	0.834583672588928	NO
598	EGR4	EGR4_207	NA	NA	NA	chr2	73293705	73290929	2	368	EGR4	z	207	EGR4	1.14566077736227	NO
599	TLX2	TLX2_436	NA	NA	NA	chr2	74513463	74517147	1	395	TLX2	z	436	TLX2	5.55825812444818	NO
600	RFX8	RFX8_730	NA	NA	NA	chr2	101474703	101397361	2	516	RFX8	z	730	RFX8	5.59663829077483	NO
601	SP5	SP5_279	NA	NA	NA	chr2	170715351	170718078	1	736	SP5	z	279	SP5	1.78250015595299	NO
602	FEV	FEV_343	NA	NA	NA	chr2	218985657	218981087	2	966	FEV	z	343	FEV	0.817602299411558	NO
603	PAX3	PAX3_608	NA	NA	NA	chr2	222298996	222199888	2	994	PAX3	z	608	PAX3	0.408754908415389	NO
604	GBX2	GBX2_520	NA	NA	NA	chr2	236168369	236165236	2	1061	GBX2	z	520	GBX2	6.47344817147064	NO
605	VSX1	VSX1_408	NA	NA	NA	chr20	25082365	25070885	2	138	VSX1	z	408	VSX1	5.84780211979668	NO
606	FOXS1	FOXS1_372	NA	NA	NA	chr20	31845619	31844301	2	155	FOXS1	z	372	FOXS1	1.29770456058436	NO
607	HNF4A	HNF4A_662	NA	NA	NA	chr20	44355700	44434596	1	268	HNF4A	z	662	HNF4A	1.27536445649815	NO
608	NFATC2	NFATC2_716	NA	NA	NA	chr20	51562831	51386957	2	348	NFATC2	z	716	NFATC2	0.665456599073341	NO
609	TFAP2C	TFAP2C_3	NA	NA	NA	chr20	56629302	56639283	1	363	TFAP2C	z	3	TFAP2C	0.795265477315891	NO
610	SOX10	SOX10_751	NA	NA	NA	chr22	37987422	37970686	2	235	SOX10	z	751	SOX10	0.51934296938534	NO
611	NR1I2	NR1I2_682	NA	NA	NA	chr3	119780484	119818485	1	557	NR1I2	z	682	NR1I2	0.959901632971156	NO
612	FOXL2	FOXL2_855	NA	NA	NA	chr3	138947140	138944224	2	688	FOXL2	z	855	FOXL2	0.922543129982306	NO
613	SHOX2	SHOX2_521	NA	NA	NA	chr3	158106503	158095954	2	768	SHOX2	z	521	SHOX2	5.53871429536483	NO
614	NEUROG2	NEUROG2_81	NA	NA	NA	chr4	112516172	112513516	2	421	NEUROG2	z	81	NEUROG2	2.53015989959031	NO
615	ZFP42	ZFP42_848	NA	NA	NA	chr4	187995771	188005050	1	634	ZFP42	z	848	ZFP42	1.19019684851929	NO
616	AHRR	AHRR_17	NA	NA	NA	chr5	304176	438291	1	5	AHRR	z	17	AHRR	0.742702356956027	NO
617	PITX1	PITX1_404	NA	NA	NA	chr5	135034813	135027735	2	455	PITX1	z	404	PITX1	6.07367927476734	NO
618	SOX30	SOX30_747	NA	NA	NA	chr5	157671480	157625679	2	666	SOX30	z	747	SOX30	1.20181158776479	NO
619	TLX3	TLX3_505	NA	NA	NA	chr5	171309284	171312134	1	702	TLX3	z	505	TLX3	1.36894727885582	NO
620	MSX2	MSX2_449	NA	NA	NA	chr5	174724533	174730893	1	722	MSX2	z	449	MSX2	5.4109619181182	NO
621	SIM1	SIM1_31	NA	NA	NA	chr6	100464929	100385015	2	610	SIM1	z	31	SIM1	0.226951513602976	NO
622	OLIG3	OLIG3_79	NA	NA	NA	chr6	137494250	137492202	2	750	OLIG3	z	79	OLIG3	2.07939588764845	NO
623	TWIST1	TWIST1_42	NA	NA	NA	chr7	19117672	19020991	2	92	TWIST1	z	42	TWIST1	2.51110810225543	NO
624	HOXA1	HOXA1_413	NA	NA	NA	chr7	27095996	27092993	2	128	HOXA1	z	413	HOXA1	5.79459472683758	NO
625	TFEC	TFEC_27	NA	NA	NA	chr7	116159896	115935148	2	541	TFEC	z	27	TFEC	0.91632250251143	NO
626	IRF5	IRF5_631	NA	NA	NA	chr7	128937612	128950035	1	593	IRF5	z	631	IRF5	1.24823809214511	NO
627	CEBPD	CEBPD_152	NA	NA	NA	chr8	47739086	47736909	2	201	CEBPD	z	152	CEBPD	0.605973495136771	NO
628	BHLHE22	BHLHE22_86	NA	NA	NA	chr8	64580367	64583628	1	245	BHLHE22	z	86	BHLHE22	1.71627115026542	NO
629	MSC-AS1	MSC_82	NA	NA	NA	chr8	71828167	72118393	1	277	MSC	z	82	MSC	3.54706791384981	NO
630	HNF4G	HNF4G_688	NA	NA	NA	chr8	75407942	75566843	1	297	HNF4G	z	688	HNF4G	1.61897835250157	NO
631	OSR2	OSR2_227	NA	NA	NA	chr8	98944403	98952104	1	381	OSR2	z	227	OSR2	0.594497723836576	NO
632	ARID3C	ARID3C_10	NA	NA	NA	chr9	34628107	34621379	2	115	ARID3C	z	10	ARID3C	2.79260187133397	NO
633	NR5A1	NR5A1_677	NA	NA	NA	chr9	124507430	124481236	2	449	NR5A1	z	677	NR5A1	1.30073340358664	NO
634	LMX1B	LMX1B_479	NA	NA	NA	chr9	126614443	126701032	1	465	LMX1B	z	479	LMX1B	4.30936369587131	NO
635	GFI1B	GFI1B_228	NA	NA	NA	chr9	132945551	132991687	1	565	GFI1B	z	228	GFI1B	1.11070129318694	NO
636	FOXP3	FOXP3_348	NA	NA	NA	chrX	49264826	49250436	2	181	FOXP3	z	348	FOXP3	0.831941304403611	NO
637	ESX1	ESX1_455	NA	NA	NA	chrX	104254933	104250038	2	379	ESX1	z	455	ESX1	5.78173188127979	NO

## Sheet: S4D
Table S4D. TF motif enrichment in the five interaction clusters (k-mean clusters 1-5) specific to or intersecting between the Day 20 control cells, Day P100 and P200 cells. Related to Figure 4 and S6.
[D20_TFs] and [D20P100_TFs] and [D20P200_TFs]:	[D20_TFs] and [D20P100_TFs] :	[D20_TFs] and [D20P200_TFs] :	[D20P100_TFs] and [D20P200_TFs] :	[D20_TFs]:	[D20P100_TFs]:	[D20P200_TFs]:
NEUROD1	SNAI1	IRF3	PKNOX1	TCF15	SP3	TBR1
NEUROG1	LHX6	MEIS3	LHX5-AS1	E2F8	ZBTB47	PLAG1
NFE2L3	DLX5	ZNF219	TEAD3	OTP	MAFG	TCF7L1
SOX9	ATF7	FUBP1	NR2F2-AS1	ZNF263	FOXJ3	POU3F3
ZFHX2	ISL1		EMX2	ZNF75A	GATA2	EOMES
STAT2	LHX8		RHOXF1	FOSL2	TP73	LHX2
MAFK			HNF1B	HMX2	OTX2	NR2F1
STAT5B			UNCX	BCL6	SNAI3	IRF7
REL			ATOH7	KLF5	PRRX2	OTX2-AS1
JDP2			NFE2L1	DLX1	FOXJ1	LHX9
NHLH2			BPTF	TFDP2		RUNX1
HMGA1			RELA	MAFG-DT		ELF1
ONECUT2			SP1	HMG20B		IRF2
TCF7L2			IKZF1	KLF11		TEAD4
HMX1			NEUROD4	ZNF384		RUNX2
ONECUT1			ALX1	SMAD9		CREB5
SP4			PKNOX2-AS1	ARX		ARID5A
ISL2			KLF4	POU3F2		SNAI3-AS1
FOSL1				LMO2
RARB				E2F7
STAT1				OLIG2
ONECUT3				NFATC4
LHX4				YY2
RREB1				CREB3
PBX1				ATF4
NHLH1				MAFA-AS1
CIC				LHX5
MAFB				E2F6
LHX1				ZFHX3
				ZNF75D
				BARX1
				NFKB1
				SMAD5
				TFDP1
				TOPORS
				UBP1
				NR2E1
				E2F4
				ARID3B
				TAL2
				DLX6
				NFYC-AS1
				TCF7
				KLF3
				RFX4
